# Supplementary material for: Reconfigurable signal modulation in a ferroelectric tunnel field-effect transistor
Source: Nat Commun. 2023 May 3;14:2530. doi: 10.1038/s41467-023-38242-w (PMC10156808; doi:10.1038/s41467-023-38242-w)
Supplement: Supplementary file 3 — Source Data [file 41467_2023_38242_MOESM3_ESM.zip]

Archive with 95 entries (81 files):
- Source Data for Figures/Figure 1 and Supplementary Figure 8e/
- Source Data for Figures/Figure 1 and Supplementary Figure 8e/Fig-1d_28-9_IVg_inital_TFET_big range_Vds 0.2V.csv
- Source Data for Figures/Figure 1 and Supplementary Figure 8e/Fig-1g and SI Fig-8e_6-6_Id-Vg_matrix_[LVT_Vd 0.1-0.5V].csv
- Source Data for Figures/Figure 1 and Supplementary Figure 8e/Fig-1g_6-6_Id-Vg_matrix_[HVT_Vd 0.1-0.5V].csv
- Source Data for Figures/Figure 2/
- Source Data for Figures/Figure 2/Fig-2c-1_6-6_Sine test 1kHz Vd0.5V_[LVT].csv
- Source Data for Figures/Figure 2/Fig-2c-2_6-6_Sine test 1kHz Vd0.5V_[HVT].csv
- Source Data for Figures/Figure 2/Fig-2c-3_6-6_Sine test 1kHz Vd0.5V_[LVT_after 10 cc].csv
- Source Data for Figures/Figure 2/Fig-2c-4_6-6_Sine test 1kHz Vd0.5V_[HVT_after 10 cc].csv
- Source Data for Figures/Figure 2/Fig-2e-1_6-6_Sine test 1kHz Vd0.5V_phase shift_[LVT_180deg].csv
- Source Data for Figures/Figure 2/Fig-2e-2_6-6_Sine test 1kHz Vd0.5V_phase shift_[HVT_0deg].csv
- Source Data for Figures/Figure 3/
- Source Data for Figures/Figure 3/Fig-3b and c_6-6_0.5V_1kHz_Vpp0.6V_LVT.Wfm.csv
- Source Data for Figures/Figure 3/Fig-3b and d_6-6_0.5V_1kHz_Vpp0.6V_HVT.Wfm.csv
- Source Data for Figures/Figure 3/Fig-3e_lowVpeak/
- Source Data for Figures/Figure 3/Fig-3e_lowVpeak/6-6_Vds0.5V_Vpp0.1V.Wfm.csv
- Source Data for Figures/Figure 3/Fig-3e_lowVpeak/6-6_Vds0.5V_Vpp0.2V.Wfm.csv
- Source Data for Figures/Figure 3/Fig-3e_lowVpeak/6-6_Vds0.5V_Vpp0.3V.Wfm.csv
- Source Data for Figures/Figure 3/Fig-3e_lowVpeak/6-6_Vds0.5V_Vpp0.4V.Wfm.csv
- Source Data for Figures/Figure 3/Fig-3e_lowVpeak/6-6_Vds0.5V_Vpp0.5V.Wfm.csv
- Source Data for Figures/Figure 3/Fig-3e_lowVpeak/6-6_Vds0.5V_Vpp0.6V.Wfm.csv
- Source Data for Figures/Figure 3/Fig-3e_lowVpeak/6-6_Vds0.5V_Vpp0.7V.Wfm.csv
- Source Data for Figures/Figure 3/Fig-3e_lowVpeak/6-6_Vds0.5V_Vpp0.8V.Wfm.csv
- Source Data for Figures/Figure 3/Fig-3e_lowVpeak/6-6_Vds0.5V_Vpp0.9V.Wfm.csv
- Source Data for Figures/Figure 3/Fig-3e_lowVpeak/6-6_Vds0.5V_Vpp1.0V.Wfm.csv
- Source Data for Figures/Figure 3/Fig-3e_lowVpeak/6-6_Vds0.5V_Vpp1.5V.Wfm.csv
- Source Data for Figures/Figure 3/Fig-3e_lowVpeak/6-6_Vds0.5V_Vpp2V.Wfm.csv
- Source Data for Figures/Figure 4 and Supplementary Figure 9/
- Source Data for Figures/Figure 4 and Supplementary Figure 9/Fig-4b_6-6_0.5V_1kHz 800Hz mix_Vpp0.6V_LVT.Wfm.csv
- Source Data for Figures/Figure 4 and Supplementary Figure 9/Fig-4c_6-6_0.5V_1kHz 800Hz mix_Vpp0.6V_HVT.Wfm.csv
- Source Data for Figures/READ ME.txt
- Source Data for Figures/Supplementary Figure 2/
- Source Data for Figures/Supplementary Figure 2/SI Fig 2b_Device-to-device variability/
- Source Data for Figures/Supplementary Figure 2/SI Fig 2b_Device-to-device variability/[11_17_2021 6_52_48 PM]_17-15_IVg_initial_TFET.csv
- Source Data for Figures/Supplementary Figure 2/SI Fig 2b_Device-to-device variability/[11_17_2021 7_26_06 PM]_14-5_IVg_initial_TFET.csv
- Source Data for Figures/Supplementary Figure 2/SI Fig 2b_Device-to-device variability/[12_19_2022 3_15_04 PM]_2-39_IVg_inital_TFET_[].csv
- Source Data for Figures/Supplementary Figure 2/SI Fig 2b_Device-to-device variability/[12_23_2021 5_43_10 PM]_23-17_IVg_inital_TFET.csv
- Source Data for Figures/Supplementary Figure 2/SI Fig 2b_Device-to-device variability/[12_29_2021 1_39_04 PM]_4-4_IVg_inital_TFET.csv
- Source Data for Figures/Supplementary Figure 2/SI Fig 2b_Device-to-device variability/[12_29_2021 1_47_12 PM]_4-5_IVg_inital_TFET.csv
- Source Data for Figures/Supplementary Figure 2/SI Fig 2b_Device-to-device variability/[12_29_2021 4_09_24 PM]_24-18_IVg_inital_TFET.csv
- Source Data for Figures/Supplementary Figure 2/SI Fig 2b_Device-to-device variability/[12_6_2021 3_39_06 PM]_23-5_IVg_inital_TFET.csv
- Source Data for Figures/Supplementary Figure 2/SI Fig 2b_Device-to-device variability/[12_6_2021 4_10_43 PM]_23-7_IVg_inital_TFET.csv
- Source Data for Figures/Supplementary Figure 2/SI Fig 2b_Device-to-device variability/[2_14_2022 5_10_00 PM]_23-11_IVg_inital_TFET.csv
- Source Data for Figures/Supplementary Figure 2/SI Fig 2b_Device-to-device variability/[2_6_2022 4_26_34 PM]_14-4_IVg_inital_TFET.csv
- Source Data for Figures/Supplementary Figure 2/SI Fig 2b_Device-to-device variability/[4_23_2022 2_26_56 PM]_26-1_IVg_inital_TFET.csv
- Source Data for Figures/Supplementary Figure 2/SI Fig 2b_Device-to-device variability/[4_23_2022 5_33_13 PM]_26-2_IVg_inital_TFET_[].csv
- Source Data for Figures/Supplementary Figure 2/SI Fig 2b_Device-to-device variability/[5_17_2022 4_27_43 PM]_27-7_IVg_inital_TFET_[0.1-0.5Vds].csv
- Source Data for Figures/Supplementary Figure 2/SI Fig 2b_Device-to-device variability/[6_1_2022 4_54_22 PM]_28-9_IVg_inital_TFET.csv
- Source Data for Figures/Supplementary Figure 2/SI Fig 2b_Device-to-device variability/[7_13_2022 6_27_09 PM]_29-14_IVg_inital_TFET.csv
- Source Data for Figures/Supplementary Figure 2/SI Fig 2b_Device-to-device variability/[7_15_2022 3_06_40 PM]_12-25_IVg_inital_TFET.csv
- Source Data for Figures/Supplementary Figure 2/SI Fig 2b_Device-to-device variability/[7_15_2022 3_21_57 PM]_28-14_IVg_inital_TFET.csv
- Source Data for Figures/Supplementary Figure 2/SI Fig 2b_Device-to-device variability/[7_15_2022 3_23_35 PM]_28-17_IVg_inital_TFET.csv
- Source Data for Figures/Supplementary Figure 2/SI Fig 2b_Device-to-device variability/_[12_29_2021 3_40_14 PM]_6-6_IVg_inital_TFET.csv
- Source Data for Figures/Supplementary Figure 2/SI Fig-2a_6-6_NDR_TFET_Vs.csv
- Source Data for Figures/Supplementary Figure 3/
- Source Data for Figures/Supplementary Figure 3/SI Fig-2_6-6_IVg_LVT_TFET_matrix_bias_bottom_[Vds 10mV-0.5V].csv
- Source Data for Figures/Supplementary Figure 5/
- Source Data for Figures/Supplementary Figure 5/[5_17_2022 3_15_48 PM]_6-6_Sine test 3kHz Vd0.5V_[].csv
- Source Data for Figures/Supplementary Figure 5/[5_17_2022 3_21_51 PM]_6-6_Sine test 10kHz Vd0.5V_[].csv
- Source Data for Figures/Supplementary Figure 5/[5_17_2022 3_37_03 PM]_6-6_Sine test 30kHz Vd0.5V_[].csv
- Source Data for Figures/Supplementary Figure 5/[5_17_2022 4_00_00 PM]_6-6_Sine test 10Hz Vd0.5V_[].csv
- Source Data for Figures/Supplementary Figure 5/[5_17_2022 4_07_16 PM]_6-6_Sine test 100Hz Vd0.5V_[].csv
- Source Data for Figures/Supplementary Figure 5/[5_17_2022 4_09_58 PM]_6-6_Sine test 30Hz Vd0.5V_[].csv
- Source Data for Figures/Supplementary Figure 5/[5_17_2022 4_10_57 PM]_6-6_Sine test 300Hz Vd0.5V_[].csv
- Source Data for Figures/Supplementary Figure 5/[6_1_2022 1_50_07 PM]_6-6_Sine test 1kHz Vd0.5V_[LVT].csv
- Source Data for Figures/Supplementary Figure 6/
- Source Data for Figures/Supplementary Figure 6/SI Figure 6a-b/
- Source Data for Figures/Supplementary Figure 6/SI Figure 6a-b/[5_17_2022 3_26_38 PM]_6-6_WGFMU Id-Vg_LVT_[after 20days from 20220427].csv
- Source Data for Figures/Supplementary Figure 6/SI Figure 6a-b/[5_30_2022 1_49_22 PM]_6-6_WGFMU Id-Vg_HVT_[10s].csv
- Source Data for Figures/Supplementary Figure 6/SI Figure 6a-b/[5_30_2022 1_50_46 PM]_6-6_WGFMU Id-Vg_HVT_[100s].csv
- Source Data for Figures/Supplementary Figure 6/SI Figure 6a-b/[5_30_2022 1_54_08 PM]_6-6_WGFMU Id-Vg_HVT_[300s].csv
- Source Data for Figures/Supplementary Figure 6/SI Figure 6a-b/[5_30_2022 2_05_48 PM]_6-6_WGFMU Id-Vg_HVT_[1000s].csv
- Source Data for Figures/Supplementary Figure 6/SI Figure 6a-b/[5_30_2022 2_39_11 PM]_6-6_WGFMU Id-Vg_HVT_[3000s].csv
- Source Data for Figures/Supplementary Figure 6/SI Figure 6a-b/[5_30_2022 4_37_42 PM]_6-6_WGFMU Id-Vg_HVT_[10000s].csv
- Source Data for Figures/Supplementary Figure 6/SI Figure 6a-b/[6_1_2022 1_31_00 PM]_6-6_WGFMU Id-Vg_HVT_[17200s].csv
- Source Data for Figures/Supplementary Figure 6/SI Figure 6a-b/[6_1_2022 1_37_59 PM]_6-6_WGFMU Id-Vg_LVT_[after 10s].csv
- Source Data for Figures/Supplementary Figure 6/SI Figure 6a-b/[6_1_2022 1_40_33 PM]_6-6_WGFMU Id-Vg_LVT_[after 100s].csv
- Source Data for Figures/Supplementary Figure 6/SI Figure 6a-b/[6_1_2022 1_43_12 PM]_6-6_WGFMU Id-Vg_LVT_[after 300s].csv
- Source Data for Figures/Supplementary Figure 6/SI Figure 6a-b/[6_1_2022 1_55_07 PM]_6-6_WGFMU Id-Vg_LVT_[after 1000s].csv
- Source Data for Figures/Supplementary Figure 6/SI Figure 6a-b/[6_1_2022 2_26_53 PM]_6-6_WGFMU Id-Vg_LVT_[3000s].csv
- Source Data for Figures/Supplementary Figure 6/SI Figure 6a-b/[6_1_2022 4_25_16 PM]_6-6_WGFMU Id-Vg_LVT_[10000s].csv
- Source Data for Figures/Supplementary Figure 6/SI Figure 6a-b/[6_23_2022 2_01_10 PM]_6-6_WGFMU Id-Vg_HVT_[after 20 days from 20220603].csv
- Source Data for Figures/Supplementary Figure 6/SI Figure 6a-b/[6_3_2022 1_41_18 PM]_6-6_WGFMU Id-Vg_LVT_[172000s].csv
- Source Data for Figures/Supplementary Figure 6/SI Figure 6c-d/
- Source Data for Figures/Supplementary Figure 6/SI Figure 6c-d/6-6_Sine test 1kHz Vd0.5V_[HVT_after 10000s amp0.3].csv
- Source Data for Figures/Supplementary Figure 6/SI Figure 6c-d/6-6_Sine test 1kHz Vd0.5V_[HVT_after 17200s].csv
- Source Data for Figures/Supplementary Figure 6/SI Figure 6c-d/6-6_Sine test 1kHz Vd0.5V_[HVT_after 20 days].csv
- Source Data for Figures/Supplementary Figure 6/SI Figure 6c-d/6-6_Sine test 1kHz Vd0.5V_[LVT_after 10000s].csv
- Source Data for Figures/Supplementary Figure 6/SI Figure 6c-d/6-6_Sine test 1kHz Vd0.5V_[LVT_after 172000s].csv
- Source Data for Figures/Supplementary Figure 6/SI Figure 6c-d/6-6_Sine test 1kHz Vd0.5V_[LVT_after 20 days].csv
- Source Data for Figures/Supplementary Figure 7/
- Source Data for Figures/Supplementary Figure 7/27-7_Endurance 4V_250ns.csv
- Source Data for Figures/Supplementary Figure 8/
- Source Data for Figures/Supplementary Figure 8/SI Fig-8ab_6-6_Vdd0.3V_Vpp0.6V_LVT.Wfm.csv
- Source Data for Figures/Supplementary Figure 8/SI Fig-8cd_6-6_Vdd0.05V_Vpp0.6V_LVT.Wfm.csv
