# Supplementary material for: Reconfigurable signal modulation in a ferroelectric tunnel field-effect transistor
Source: Nat Commun. 2023 May 3;14:2530. doi: 10.1038/s41467-023-38242-w (PMC10156808; doi:10.1038/s41467-023-38242-w)
Supplement: Supplementary file 3 — Source Data [file 41467_2023_38242_MOESM3_ESM.zip › Source Data for Figures/Figure 1 and Supplementary Figure 8e/Fig-1d_28-9_IVg_inital_TFET_big range_Vds 0.2V.csv]

Vs	Vd	Id	Vg	Ig	Is
0	0.2	1.95E-09	1	-1.04E-11	-2.00E-09
0	0.2	2.18E-09	0.995	-7.00E-12	-1.90E-09
0	0.2	2.10E-09	0.99	-5.40E-12	-2.09E-09
0	0.2	1.84E-09	0.985	-1.12E-11	-1.76E-09
0	0.2	2.19E-09	0.98	-9.40E-12	-2.11E-09
0	0.2	1.76E-09	0.975	-6.40E-12	-1.81E-09
0	0.2	1.87E-09	0.97	-1.02E-11	-1.83E-09
0	0.2	1.85E-09	0.965	-1.24E-11	-1.86E-09
0	0.2	1.83E-09	0.96	-7.60E-12	-1.71E-09
0	0.2	1.92E-09	0.955	-6.60E-12	-1.87E-09
0	0.2	1.52E-09	0.95	-1.30E-11	-1.60E-09
0	0.2	1.72E-09	0.945	-1.04E-11	-1.68E-09
0	0.2	1.51E-09	0.94	-6.20E-12	-1.39E-09
0	0.2	1.39E-09	0.935	-7.40E-12	-1.43E-09
0	0.2	1.40E-09	0.93	-1.20E-11	-1.50E-09
0	0.2	1.63E-09	0.925	-6.00E-12	-1.61E-09
0	0.2	1.35E-09	0.92	-7.80E-12	-1.21E-09
0	0.2	1.14E-09	0.915	-1.18E-11	-1.18E-09
0	0.2	1.28E-09	0.91	-9.60E-12	-1.24E-09
0	0.2	1.18E-09	0.905	-6.00E-12	-1.21E-09
0	0.2	1.09E-09	0.9	-1.36E-11	-1.20E-09
0	0.2	1.14E-09	0.895	-1.22E-11	-1.16E-09
0	0.2	1.12E-09	0.89	-8.00E-12	-1.16E-09
0	0.2	1.22E-09	0.885	-8.40E-12	-1.18E-09
0	0.2	1.05E-09	0.88	-1.26E-11	-1.04E-09
0	0.2	1.11E-09	0.875	-8.60E-12	-1.09E-09
0	0.2	1.29E-09	0.87	-7.60E-12	-1.19E-09
0	0.2	1.04E-09	0.865	-1.12E-11	-1.02E-09
0	0.2	1.06E-09	0.86	-1.30E-11	-1.11E-09
0	0.2	1.05E-09	0.855	-7.40E-12	-9.91E-10
0	0.2	1.11E-09	0.85	-7.00E-12	-9.99E-10
0	0.2	7.87E-10	0.845	-1.12E-11	-8.93E-10
0	0.2	8.08E-10	0.84	-7.40E-12	-7.30E-10
0	0.2	8.19E-10	0.835	-7.60E-12	-8.01E-10
0	0.2	8.01E-10	0.83	-1.32E-11	-7.68E-10
0	0.2	6.19E-10	0.825	-1.02E-11	-6.34E-10
0	0.2	7.15E-10	0.82	-7.40E-12	-6.68E-10
0	0.2	6.71E-10	0.815	-9.00E-12	-6.87E-10
0	0.2	6.72E-10	0.81	-1.04E-11	-6.70E-10
0	0.2	6.38E-10	0.805	-9.60E-12	-6.19E-10
0	0.2	6.33E-10	0.8	-7.00E-12	-5.94E-10
0	0.2	5.33E-10	0.795	-1.14E-11	-5.61E-10
0	0.2	6.17E-10	0.79	-1.00E-11	-5.96E-10
0	0.2	6.25E-10	0.785	-9.80E-12	-5.87E-10
0	0.2	5.44E-10	0.78	-1.18E-11	-5.52E-10
0	0.2	5.26E-10	0.775	-1.10E-11	-5.45E-10
0	0.2	5.58E-10	0.77	-7.00E-12	-5.11E-10
0	0.2	5.92E-10	0.765	-8.00E-12	-5.34E-10
0	0.2	5.29E-10	0.76	-1.20E-11	-5.55E-10
0	0.2	5.40E-10	0.755	-1.02E-11	-5.28E-10
0	0.2	6.26E-10	0.75	-9.20E-12	-5.55E-10
0	0.2	5.13E-10	0.745	-8.60E-12	-5.13E-10
0	0.2	4.69E-10	0.74	-1.24E-11	-4.91E-10
0	0.2	5.01E-10	0.735	-7.20E-12	-5.01E-10
0	0.2	5.12E-10	0.73	-7.00E-12	-4.92E-10
0	0.2	4.66E-10	0.725	-1.12E-11	-4.85E-10
0	0.2	4.18E-10	0.72	-1.14E-11	-4.48E-10
0	0.2	5.19E-10	0.715	-6.40E-12	-4.84E-10
0	0.2	4.60E-10	0.71	-8.20E-12	-4.45E-10
0	0.2	4.12E-10	0.705	-1.24E-11	-4.39E-10
0	0.2	4.84E-10	0.7	-8.60E-12	-4.59E-10
0	0.2	4.61E-10	0.695	-6.40E-12	-4.22E-10
0	0.2	4.14E-10	0.69	-1.08E-11	-4.17E-10
0	0.2	3.97E-10	0.685	-1.06E-11	-4.26E-10
0	0.2	4.88E-10	0.68	-6.40E-12	-4.47E-10
0	0.2	4.59E-10	0.675	-8.20E-12	-4.48E-10
0	0.2	4.27E-10	0.67	-1.26E-11	-4.46E-10
0	0.2	4.64E-10	0.665	-9.40E-12	-4.18E-10
0	0.2	4.53E-10	0.66	-8.80E-12	-4.29E-10
0	0.2	4.09E-10	0.655	-1.00E-11	-4.24E-10
0	0.2	3.76E-10	0.65	-1.26E-11	-4.16E-10
0	0.2	4.41E-10	0.645	-7.00E-12	-4.15E-10
0	0.2	4.73E-10	0.64	-7.40E-12	-4.31E-10
0	0.2	4.06E-10	0.635	-1.00E-11	-4.32E-10
0	0.2	4.54E-10	0.63	-1.04E-11	-4.39E-10
0	0.2	4.61E-10	0.625	-8.60E-12	-4.25E-10
0	0.2	4.17E-10	0.62	-1.08E-11	-4.22E-10
0	0.2	4.49E-10	0.615	-1.40E-11	-4.58E-10
0	0.2	5.03E-10	0.61	-8.00E-12	-4.70E-10
0	0.2	4.46E-10	0.605	-9.20E-12	-4.39E-10
0	0.2	4.27E-10	0.6	-1.44E-11	-4.53E-10
0	0.2	4.76E-10	0.595	-9.60E-12	-4.49E-10
0	0.2	4.67E-10	0.59	-7.40E-12	-4.43E-10
0	0.2	4.30E-10	0.585	-1.24E-11	-4.45E-10
0	0.2	4.59E-10	0.58	-1.34E-11	-4.86E-10
0	0.2	5.13E-10	0.575	-7.00E-12	-4.86E-10
0	0.2	4.35E-10	0.57	-9.00E-12	-4.41E-10
0	0.2	4.34E-10	0.565	-1.20E-11	-4.37E-10
0	0.2	5.13E-10	0.56	-7.60E-12	-4.61E-10
0	0.2	5.23E-10	0.555	-8.00E-12	-4.88E-10
0	0.2	4.83E-10	0.55	-1.18E-11	-5.00E-10
0	0.2	4.77E-10	0.545	-9.20E-12	-5.44E-10
0	0.2	5.48E-10	0.54	-7.40E-12	-5.19E-10
0	0.2	5.41E-10	0.535	-9.00E-12	-5.20E-10
0	0.2	4.89E-10	0.53	-1.24E-11	-5.10E-10
0	0.2	5.03E-10	0.525	-9.80E-12	-5.13E-10
0	0.2	5.43E-10	0.52	-9.60E-12	-4.87E-10
0	0.2	5.04E-10	0.494	-7.00E-12	-4.95E-10
0	0.2	4.88E-10	0.492	-1.14E-11	-4.90E-10
0	0.2	5.33E-10	0.49	-8.60E-12	-4.92E-10
0	0.2	4.42E-10	0.486	-1.12E-11	-4.49E-10
0	0.2	4.58E-10	0.484	-1.00E-11	-4.71E-10
0	0.2	5.38E-10	0.482	-5.20E-12	-4.89E-10
0	0.2	5.01E-10	0.48	-1.00E-11	-4.87E-10
0	0.2	4.81E-10	0.478	-9.80E-12	-4.81E-10
0	0.2	4.97E-10	0.476	-7.20E-12	-4.65E-10
0	0.2	5.31E-10	0.474	-5.00E-12	-4.71E-10
0	0.2	4.26E-10	0.472	-1.30E-11	-4.52E-10
0	0.2	5.14E-10	0.47	-9.00E-12	-4.67E-10
0	0.2	4.96E-10	0.468	-5.40E-12	-4.53E-10
0	0.2	4.82E-10	0.466	-9.00E-12	-4.82E-10
0	0.2	4.89E-10	0.464	-1.20E-11	-5.11E-10
0	0.2	5.47E-10	0.462	-6.60E-12	-5.06E-10
0	0.2	5.53E-10	0.46	-7.60E-12	-4.89E-10
0	0.2	4.60E-10	0.458	-1.24E-11	-4.92E-10
0	0.2	5.01E-10	0.456	-9.60E-12	-4.84E-10
0	0.2	5.19E-10	0.454	-7.60E-12	-4.87E-10
0	0.2	4.71E-10	0.452	-1.18E-11	-4.95E-10
0	0.2	4.60E-10	0.45	-1.04E-11	-4.85E-10
0	0.2	5.35E-10	0.448	-7.60E-12	-5.02E-10
0	0.2	4.70E-10	0.446	-9.20E-12	-4.87E-10
0	0.2	4.54E-10	0.444	-1.04E-11	-4.71E-10
0	0.2	5.25E-10	0.442	-6.00E-12	-4.87E-10
0	0.2	5.46E-10	0.44	-9.00E-12	-5.32E-10
0	0.2	4.87E-10	0.438	-1.04E-11	-5.26E-10
0	0.2	5.26E-10	0.436	-1.02E-11	-4.83E-10
0	0.2	5.77E-10	0.434	-9.20E-12	-5.75E-10
0	0.2	5.31E-10	0.432	-1.04E-11	-5.55E-10
0	0.2	5.19E-10	0.43	-1.08E-11	-5.21E-10
0	0.2	5.63E-10	0.428	-6.20E-12	-5.23E-10
0	0.2	5.14E-10	0.426	-7.60E-12	-5.26E-10
0	0.2	5.12E-10	0.424	-1.18E-11	-5.11E-10
0	0.2	5.80E-10	0.422	-4.60E-12	-5.50E-10
0	0.2	5.95E-10	0.42	-7.00E-12	-5.36E-10
0	0.2	5.41E-10	0.418	-1.10E-11	-5.39E-10
0	0.2	5.86E-10	0.416	-6.60E-12	-5.35E-10
0	0.2	5.98E-10	0.414	-6.40E-12	-5.59E-10
0	0.2	5.62E-10	0.412	-1.12E-11	-5.44E-10
0	0.2	5.83E-10	0.41	-1.06E-11	-5.64E-10
0	0.2	6.09E-10	0.408	-6.60E-12	-5.69E-10
0	0.2	5.68E-10	0.406	-7.00E-12	-5.73E-10
0	0.2	5.39E-10	0.404	-9.40E-12	-5.72E-10
0	0.2	5.83E-10	0.402	-5.80E-12	-5.61E-10
0	0.2	5.82E-10	0.4	-7.00E-12	-5.43E-10
0	0.2	5.69E-10	0.398	-1.06E-11	-6.14E-10
0	0.2	5.77E-10	0.396	-7.80E-12	-5.45E-10
0	0.2	6.63E-10	0.394	-6.20E-12	-6.03E-10
0	0.2	5.64E-10	0.392	-8.40E-12	-5.86E-10
0	0.2	6.08E-10	0.39	-1.04E-11	-6.28E-10
0	0.2	7.08E-10	0.388	-5.80E-12	-6.66E-10
0	0.2	7.21E-10	0.386	-7.60E-12	-6.64E-10
0	0.2	6.87E-10	0.384	-1.26E-11	-6.64E-10
0	0.2	6.92E-10	0.382	-1.00E-11	-6.64E-10
0	0.2	7.30E-10	0.38	-5.80E-12	-7.29E-10
0	0.2	6.49E-10	0.378	-7.60E-12	-6.86E-10
0	0.2	6.18E-10	0.376	-9.60E-12	-6.41E-10
0	0.2	7.12E-10	0.374	-6.60E-12	-6.79E-10
0	0.2	6.64E-10	0.372	-1.08E-11	-6.70E-10
0	0.2	5.88E-10	0.37	-9.80E-12	-6.21E-10
0	0.2	6.73E-10	0.368	-4.80E-12	-6.17E-10
0	0.2	7.32E-10	0.366	-8.20E-12	-7.55E-10
0	0.2	6.73E-10	0.364	-1.10E-11	-6.84E-10
0	0.2	8.30E-10	0.362	-6.60E-12	-7.96E-10
0	0.2	7.55E-10	0.36	-8.00E-12	-7.45E-10
0	0.2	7.64E-10	0.358	-1.10E-11	-7.43E-10
0	0.2	8.58E-10	0.356	-8.40E-12	-7.82E-10
0	0.2	9.18E-10	0.354	-5.20E-12	-8.49E-10
0	0.2	8.15E-10	0.352	-1.12E-11	-8.30E-10
0	0.2	8.19E-10	0.35	-9.60E-12	-8.27E-10
0	0.2	9.42E-10	0.348	-4.40E-12	-8.81E-10
0	0.2	8.59E-10	0.346	-1.14E-11	-8.74E-10
0	0.2	7.70E-10	0.344	-1.14E-11	-8.39E-10
0	0.2	9.61E-10	0.342	-6.00E-12	-9.46E-10
0	0.2	1.04E-09	0.34	-8.60E-12	-9.69E-10
0	0.2	9.61E-10	0.338	-1.20E-11	-9.88E-10
0	0.2	1.05E-09	0.336	-8.00E-12	-1.05E-09
0	0.2	9.92E-10	0.334	-7.60E-12	-9.03E-10
0	0.2	1.08E-09	0.332	-9.60E-12	-1.09E-09
0	0.2	1.03E-09	0.33	-1.04E-11	-1.04E-09
0	0.2	9.86E-10	0.328	-5.40E-12	-9.49E-10
0	0.2	9.27E-10	0.326	-1.04E-11	-9.29E-10
0	0.2	1.15E-09	0.324	-7.40E-12	-1.04E-09
0	0.2	1.09E-09	0.322	-1.06E-11	-1.06E-09
0	0.2	8.59E-10	0.32	-1.32E-11	-8.91E-10
0	0.2	1.11E-09	0.318	-7.00E-12	-1.07E-09
0	0.2	1.20E-09	0.316	-8.20E-12	-1.07E-09
0	0.2	1.14E-09	0.314	-6.40E-12	-1.11E-09
0	0.2	1.06E-09	0.312	-6.80E-12	-1.03E-09
0	0.2	1.27E-09	0.31	-1.08E-11	-1.24E-09
0	0.2	1.36E-09	0.308	-1.24E-11	-1.29E-09
0	0.2	1.70E-09	0.306	-7.80E-12	-1.58E-09
0	0.2	1.47E-09	0.304	-8.80E-12	-1.42E-09
0	0.2	1.60E-09	0.302	-1.32E-11	-1.56E-09
0	0.2	1.46E-09	0.3	-1.08E-11	-1.35E-09
0	0.2	1.40E-09	0.298	-6.00E-12	-1.37E-09
0	0.2	1.24E-09	0.296	-1.14E-11	-1.24E-09
0	0.2	1.55E-09	0.294	-1.02E-11	-1.57E-09
0	0.2	1.88E-09	0.292	-5.00E-12	-1.79E-09
0	0.2	1.50E-09	0.29	-9.40E-12	-1.50E-09
0	0.2	1.63E-09	0.288	-1.02E-11	-1.59E-09
0	0.2	1.98E-09	0.286	-7.80E-12	-2.15E-09
0	0.2	1.80E-09	0.284	-7.40E-12	-1.73E-09
0	0.2	1.49E-09	0.282	-1.20E-11	-1.53E-09
0	0.2	1.81E-09	0.28	-1.12E-11	-1.62E-09
0	0.2	1.96E-09	0.278	-7.40E-12	-1.85E-09
0	0.2	1.65E-09	0.276	-1.02E-11	-1.60E-09
0	0.2	1.80E-09	0.274	-1.06E-11	-1.88E-09
0	0.2	2.12E-09	0.272	-6.40E-12	-2.03E-09
0	0.2	2.95E-09	0.27	-8.00E-12	-2.63E-09
0	0.2	2.02E-09	0.268	-1.20E-11	-1.98E-09
0	0.2	2.20E-09	0.266	-1.10E-11	-2.15E-09
0	0.2	2.50E-09	0.264	-9.40E-12	-2.36E-09
0	0.2	2.12E-09	0.262	-9.00E-12	-1.91E-09
0	0.2	2.04E-09	0.26	-1.10E-11	-2.19E-09
0	0.2	2.25E-09	0.258	-6.80E-12	-2.18E-09
0	0.2	2.17E-09	0.256	-8.20E-12	-2.11E-09
0	0.2	2.43E-09	0.254	-1.12E-11	-2.48E-09
0	0.2	2.40E-09	0.252	-7.00E-12	-2.58E-09
0	0.2	2.97E-09	0.25	-7.40E-12	-2.44E-09
0	0.2	3.32E-09	0.248	-1.02E-11	-3.02E-09
0	0.2	2.62E-09	0.246	-8.20E-12	-2.52E-09
0	0.2	2.81E-09	0.244	-7.60E-12	-2.80E-09
0	0.2	2.73E-09	0.242	-1.08E-11	-2.64E-09
0	0.2	2.65E-09	0.24	-1.02E-11	-2.74E-09
0	0.2	3.59E-09	0.238	-5.40E-12	-3.45E-09
0	0.2	2.92E-09	0.236	-7.80E-12	-2.88E-09
0	0.2	3.63E-09	0.234	-1.04E-11	-3.60E-09
0	0.2	3.29E-09	0.232	-9.40E-12	-3.21E-09
0	0.2	3.59E-09	0.23	-5.40E-12	-3.83E-09
0	0.2	3.44E-09	0.228	-1.26E-11	-3.57E-09
0	0.2	3.83E-09	0.226	-1.14E-11	-3.84E-09
0	0.2	4.03E-09	0.224	-5.40E-12	-3.88E-09
0	0.2	3.79E-09	0.222	-7.60E-12	-3.53E-09
0	0.2	5.12E-09	0.22	-1.06E-11	-5.02E-09
0	0.2	4.00E-09	0.218	-6.40E-12	-3.93E-09
0	0.2	5.23E-09	0.216	-1.02E-11	-5.20E-09
0	0.2	4.42E-09	0.214	-1.04E-11	-4.54E-09
0	0.2	4.98E-09	0.212	-8.00E-12	-4.95E-09
0	0.2	5.15E-09	0.21	-7.20E-12	-5.15E-09
0	0.2	5.46E-09	0.208	-1.24E-11	-5.27E-09
0	0.2	5.27E-09	0.206	-1.04E-11	-5.26E-09
0	0.2	4.88E-09	0.204	-5.80E-12	-5.01E-09
0	0.2	4.61E-09	0.202	-9.00E-12	-5.04E-09
0	0.2	5.54E-09	0.2	-1.00E-11	-5.05E-09
0	0.2	4.84E-09	0.198	-6.60E-12	-4.99E-09
0	0.2	5.62E-09	0.196	-8.00E-12	-5.42E-09
0	0.2	5.42E-09	0.194	-1.24E-11	-5.02E-09
0	0.2	5.91E-09	0.192	-7.80E-12	-6.02E-09
0	0.2	5.93E-09	0.19	-7.00E-12	-5.43E-09
0	0.2	5.44E-09	0.188	-9.00E-12	-5.55E-09
0	0.2	6.07E-09	0.186	-9.60E-12	-5.83E-09
0	0.2	5.90E-09	0.184	-6.40E-12	-6.34E-09
0	0.2	6.67E-09	0.182	-8.20E-12	-6.70E-09
0	0.2	6.38E-09	0.18	-9.00E-12	-6.62E-09
0	0.2	6.20E-09	0.178	-7.40E-12	-6.08E-09
0	0.2	6.42E-09	0.176	-8.40E-12	-6.48E-09
0	0.2	6.67E-09	0.174	-1.02E-11	-6.74E-09
0	0.2	6.52E-09	0.172	-9.60E-12	-6.45E-09
0	0.2	6.69E-09	0.17	-6.40E-12	-6.55E-09
0	0.2	8.47E-09	0.168	-1.00E-11	-8.55E-09
0	0.2	7.88E-09	0.166	-1.10E-11	-8.31E-09
0	0.2	7.42E-09	0.164	-7.00E-12	-7.70E-09
0	0.2	6.94E-09	0.162	-9.20E-12	-6.77E-09
0	0.2	7.68E-09	0.16	-1.10E-11	-7.55E-09
0	0.2	8.19E-09	0.158	-9.00E-12	-7.95E-09
0	0.2	8.33E-09	0.156	-4.20E-12	-8.26E-09
0	0.2	9.27E-09	0.154	-1.08E-11	-9.02E-09
0	0.2	8.80E-09	0.152	-1.06E-11	-8.79E-09
0	0.2	9.49E-09	0.15	-6.60E-12	-9.41E-09
0	0.2	9.17E-09	0.148	-1.02E-11	-9.16E-09
0	0.2	9.49E-09	0.146	-1.10E-11	-9.34E-09
0	0.2	9.60E-09	0.144	-5.00E-12	-9.72E-09
0	0.2	1.01E-08	0.142	-4.40E-12	-9.87E-09
0	0.2	1.02E-08	0.14	-1.06E-11	-1.06E-08
0	0.2	1.09E-08	0.138	-9.40E-12	-1.08E-08
0	0.2	1.13E-08	0.136	-7.80E-12	-1.13E-08
0	0.2	1.11E-08	0.134	-9.00E-12	-1.09E-08
0	0.2	1.14E-08	0.132	-1.08E-11	-1.11E-08
0	0.2	1.26E-08	0.13	-8.60E-12	-1.16E-08
0	0.2	1.25E-08	0.128	-9.40E-12	-1.26E-08
0	0.2	1.26E-08	0.126	-6.60E-12	-1.25E-08
0	0.2	1.26E-08	0.124	-1.02E-11	-1.24E-08
0	0.2	1.34E-08	0.122	-6.20E-12	-1.31E-08
0	0.2	1.26E-08	0.12	-1.04E-11	-1.36E-08
0	0.2	1.30E-08	0.118	-9.80E-12	-1.29E-08
0	0.2	1.36E-08	0.116	-9.20E-12	-1.31E-08
0	0.2	1.31E-08	0.114	-9.60E-12	-1.29E-08
0	0.2	1.35E-08	0.112	-6.60E-12	-1.31E-08
0	0.2	1.28E-08	0.11	-8.40E-12	-1.25E-08
0	0.2	1.35E-08	0.108	-6.00E-12	-1.35E-08
0	0.2	1.30E-08	0.106	-9.00E-12	-1.32E-08
0	0.2	1.47E-08	0.104	-8.60E-12	-1.49E-08
0	0.2	1.58E-08	0.102	-7.00E-12	-1.61E-08
0	0.2	1.50E-08	0.1	-1.12E-11	-1.51E-08
0	0.2	1.61E-08	0.098	-6.40E-12	-1.59E-08
0	0.2	1.57E-08	0.096	-9.60E-12	-1.51E-08
0	0.2	1.53E-08	0.094	-8.20E-12	-1.47E-08
0	0.2	1.58E-08	0.092	-9.40E-12	-1.56E-08
0	0.2	1.56E-08	0.09	-9.60E-12	-1.54E-08
0	0.2	1.61E-08	0.088	-6.40E-12	-1.59E-08
0	0.2	1.79E-08	0.086	-1.26E-11	-1.81E-08
0	0.2	1.76E-08	0.084	-7.00E-12	-1.76E-08
0	0.2	1.74E-08	0.082	-1.08E-11	-1.81E-08
0	0.2	1.82E-08	0.08	-7.60E-12	-1.79E-08
0	0.2	1.72E-08	0.078	-8.00E-12	-1.72E-08
0	0.2	1.58E-08	0.076	-1.14E-11	-1.67E-08
0	0.2	1.73E-08	0.074	-6.40E-12	-1.70E-08
0	0.2	1.75E-08	0.072	-1.30E-11	-1.72E-08
0	0.2	1.84E-08	0.07	-6.60E-12	-1.77E-08
0	0.2	1.76E-08	0.068	-9.60E-12	-1.75E-08
0	0.2	1.78E-08	0.066	-9.60E-12	-1.70E-08
0	0.2	1.80E-08	0.064	-9.60E-12	-1.74E-08
0	0.2	1.78E-08	0.062	-1.06E-11	-1.80E-08
0	0.2	1.80E-08	0.06	-5.40E-12	-1.79E-08
0	0.2	1.75E-08	0.058	-1.06E-11	-1.76E-08
0	0.2	1.78E-08	0.056	-8.00E-12	-1.77E-08
0	0.2	1.71E-08	0.054	-8.60E-12	-1.66E-08
0	0.2	1.64E-08	0.052	-1.08E-11	-1.63E-08
0	0.2	1.85E-08	0.05	-6.80E-12	-1.76E-08
0	0.2	1.82E-08	0.048	-1.04E-11	-1.82E-08
0	0.2	1.78E-08	0.046	-7.40E-12	-1.73E-08
0	0.2	1.94E-08	0.044	-9.60E-12	-1.96E-08
0	0.2	1.90E-08	0.042	-7.60E-12	-1.87E-08
0	0.2	1.92E-08	0.04	-7.00E-12	-1.91E-08
0	0.2	1.73E-08	0.038	-1.08E-11	-1.84E-08
0	0.2	1.92E-08	0.036	-6.60E-12	-1.90E-08
0	0.2	2.02E-08	0.034	-1.06E-11	-2.07E-08
0	0.2	2.06E-08	0.032	-8.40E-12	-2.02E-08
0	0.2	2.00E-08	0.03	-8.60E-12	-2.13E-08
0	0.2	2.06E-08	0.028	-1.08E-11	-2.08E-08
0	0.2	2.07E-08	0.026	-7.40E-12	-2.02E-08
0	0.2	2.09E-08	0.024	-1.20E-11	-2.08E-08
0	0.2	2.09E-08	0.022	-7.40E-12	-2.06E-08
0	0.2	2.05E-08	0.02	-8.80E-12	-1.97E-08
0	0.2	2.05E-08	0.018	-8.20E-12	-2.04E-08
0	0.2	1.90E-08	0.016	-7.80E-12	-1.83E-08
0	0.2	1.87E-08	0.014	-8.80E-12	-1.93E-08
0	0.2	1.92E-08	0.012	-6.40E-12	-1.89E-08
0	0.2	2.08E-08	0.01	-1.02E-11	-2.06E-08
0	0.2	1.99E-08	0.008	-6.60E-12	-1.95E-08
0	0.2	2.08E-08	0.006	-8.00E-12	-2.01E-08
0	0.2	1.83E-08	0.004	-9.20E-12	-1.81E-08
0	0.2	1.88E-08	0.002	-5.40E-12	-1.82E-08
0	0.2	1.81E-08	0	-1.08E-11	-1.86E-08
0	0.2	1.81E-08	-0.002	-7.40E-12	-1.88E-08
0	0.2	1.82E-08	-0.004	-1.20E-11	-1.88E-08
0	0.2	1.88E-08	-0.006	-7.80E-12	-1.87E-08
0	0.2	1.93E-08	-0.008	-9.60E-12	-1.82E-08
0	0.2	1.80E-08	-0.01	-1.16E-11	-1.84E-08
0	0.2	1.99E-08	-0.012	-6.00E-12	-1.97E-08
0	0.2	1.91E-08	-0.014	-1.18E-11	-1.93E-08
0	0.2	1.81E-08	-0.016	-7.00E-12	-1.75E-08
0	0.2	1.99E-08	-0.018	-9.60E-12	-1.94E-08
0	0.2	1.93E-08	-0.02	-7.80E-12	-1.90E-08
0	0.2	1.76E-08	-0.022	-6.20E-12	-1.79E-08
0	0.2	1.74E-08	-0.024	-1.20E-11	-1.61E-08
0	0.2	1.88E-08	-0.026	-4.00E-12	-1.86E-08
0	0.2	1.75E-08	-0.028	-9.80E-12	-1.80E-08
0	0.2	1.74E-08	-0.03	-6.20E-12	-1.71E-08
0	0.2	1.71E-08	-0.032	-1.02E-11	-1.68E-08
0	0.2	1.69E-08	-0.034	-1.02E-11	-1.65E-08
0	0.2	1.71E-08	-0.036	-5.80E-12	-1.69E-08
0	0.2	1.79E-08	-0.038	-9.60E-12	-1.81E-08
0	0.2	1.64E-08	-0.04	-5.40E-12	-1.71E-08
0	0.2	1.67E-08	-0.042	-9.20E-12	-1.66E-08
0	0.2	1.63E-08	-0.044	-7.40E-12	-1.59E-08
0	0.2	1.66E-08	-0.046	-7.60E-12	-1.66E-08
0	0.2	1.63E-08	-0.048	-1.24E-11	-1.57E-08
0	0.2	1.59E-08	-0.05	-5.40E-12	-1.57E-08
0	0.2	1.40E-08	-0.052	-1.18E-11	-1.46E-08
0	0.2	1.48E-08	-0.054	-5.60E-12	-1.49E-08
0	0.2	1.53E-08	-0.056	-7.60E-12	-1.55E-08
0	0.2	1.46E-08	-0.058	-6.40E-12	-1.49E-08
0	0.2	1.42E-08	-0.06	-5.80E-12	-1.44E-08
0	0.2	1.45E-08	-0.062	-1.12E-11	-1.46E-08
0	0.2	1.50E-08	-0.064	-4.80E-12	-1.56E-08
0	0.2	1.45E-08	-0.066	-9.00E-12	-1.42E-08
0	0.2	1.42E-08	-0.068	-6.60E-12	-1.44E-08
0	0.2	2.14E-08	-0.07	-7.00E-12	-2.08E-08
0	0.2	2.12E-08	-0.072	-1.04E-11	-2.08E-08
0	0.2	2.08E-08	-0.074	-5.60E-12	-1.98E-08
0	0.2	2.03E-08	-0.076	-8.40E-12	-2.02E-08
0	0.2	2.19E-08	-0.078	-8.20E-12	-2.15E-08
0	0.2	2.03E-08	-0.08	-9.00E-12	-1.89E-08
0	0.2	1.91E-08	-0.082	-9.40E-12	-1.87E-08
0	0.2	1.87E-08	-0.084	-8.20E-12	-1.98E-08
0	0.2	2.02E-08	-0.086	-1.04E-11	-2.01E-08
0	0.2	1.80E-08	-0.088	-5.40E-12	-1.82E-08
0	0.2	1.94E-08	-0.09	-9.20E-12	-1.89E-08
0	0.2	1.83E-08	-0.092	-7.60E-12	-1.87E-08
0	0.2	1.87E-08	-0.094	-6.60E-12	-1.83E-08
0	0.2	1.66E-08	-0.096	-1.16E-11	-1.48E-08
0	0.2	1.60E-08	-0.098	-6.00E-12	-1.62E-08
0	0.2	1.83E-08	-0.1	-1.08E-11	-1.72E-08
0	0.2	1.76E-08	-0.102	-6.60E-12	-1.74E-08
0	0.2	1.65E-08	-0.104	-7.60E-12	-1.69E-08
0	0.2	1.65E-08	-0.106	-1.20E-11	-1.82E-08
0	0.2	1.52E-08	-0.108	-5.80E-12	-1.56E-08
0	0.2	1.57E-08	-0.11	-1.00E-11	-1.55E-08
0	0.2	1.58E-08	-0.112	-7.60E-12	-1.52E-08
0	0.2	1.65E-08	-0.114	-6.20E-12	-1.58E-08
0	0.2	1.68E-08	-0.116	-1.00E-11	-1.60E-08
0	0.2	1.46E-08	-0.118	-7.60E-12	-1.64E-08
0	0.2	1.59E-08	-0.12	-1.06E-11	-1.58E-08
0	0.2	1.55E-08	-0.122	-8.60E-12	-1.44E-08
0	0.2	1.57E-08	-0.124	-9.80E-12	-1.48E-08
0	0.2	1.46E-08	-0.126	-1.18E-11	-1.29E-08
0	0.2	1.48E-08	-0.128	-5.80E-12	-1.34E-08
0	0.2	1.34E-08	-0.13	-1.08E-11	-1.38E-08
0	0.2	1.36E-08	-0.132	-7.00E-12	-1.19E-08
0	0.2	1.37E-08	-0.134	-9.20E-12	-1.25E-08
0	0.2	1.23E-08	-0.136	-7.00E-12	-1.32E-08
0	0.2	1.23E-08	-0.138	-5.40E-12	-1.27E-08
0	0.2	1.15E-08	-0.14	-1.12E-11	-1.18E-08
0	0.2	1.19E-08	-0.142	-6.20E-12	-1.10E-08
0	0.2	1.11E-08	-0.144	-9.00E-12	-1.13E-08
0	0.2	1.18E-08	-0.146	-9.20E-12	-1.14E-08
0	0.2	1.17E-08	-0.148	-5.20E-12	-1.18E-08
0	0.2	1.08E-08	-0.15	-1.08E-11	-1.17E-08
0	0.2	9.87E-09	-0.152	-5.20E-12	-1.02E-08
0	0.2	1.09E-08	-0.154	-9.80E-12	-1.07E-08
0	0.2	9.57E-09	-0.156	-8.80E-12	-9.84E-09
0	0.2	1.00E-08	-0.158	-8.80E-12	-9.89E-09
0	0.2	1.07E-08	-0.16	-5.20E-12	-9.62E-09
0	0.2	1.15E-08	-0.162	-1.00E-11	-1.06E-08
0	0.2	1.14E-08	-0.164	-7.80E-12	-9.05E-09
0	0.2	9.43E-09	-0.166	-6.00E-12	-9.86E-09
0	0.2	8.94E-09	-0.168	-5.80E-12	-8.88E-09
0	0.2	7.34E-09	-0.17	-7.40E-12	-6.43E-09
0	0.2	7.45E-09	-0.172	-5.20E-12	-7.73E-09
0	0.2	7.33E-09	-0.174	-9.00E-12	-6.80E-09
0	0.2	7.24E-09	-0.176	-1.40E-11	-7.25E-09
0	0.2	7.28E-09	-0.178	-5.40E-12	-7.18E-09
0	0.2	7.64E-09	-0.18	-7.40E-12	-7.36E-09
0	0.2	7.24E-09	-0.182	-9.20E-12	-7.08E-09
0	0.2	6.82E-09	-0.184	-7.40E-12	-6.92E-09
0	0.2	6.11E-09	-0.186	-8.20E-12	-6.13E-09
0	0.2	7.02E-09	-0.188	-1.00E-11	-6.51E-09
0	0.2	6.10E-09	-0.19	-4.60E-12	-6.77E-09
0	0.2	6.15E-09	-0.192	-5.80E-12	-6.41E-09
0	0.2	6.11E-09	-0.194	-1.18E-11	-6.17E-09
0	0.2	6.01E-09	-0.196	-9.60E-12	-6.38E-09
0	0.2	5.50E-09	-0.198	-6.20E-12	-5.70E-09
0	0.2	5.18E-09	-0.2	-7.80E-12	-5.14E-09
0	0.2	5.42E-09	-0.202	-1.36E-11	-5.14E-09
0	0.2	4.88E-09	-0.204	-5.20E-12	-5.49E-09
0	0.2	4.94E-09	-0.206	-7.00E-12	-4.64E-09
0	0.2	5.12E-09	-0.208	-9.80E-12	-5.49E-09
0	0.2	5.12E-09	-0.21	-9.80E-12	-5.49E-09
0	0.2	5.15E-09	-0.212	-7.60E-12	-4.95E-09
0	0.2	4.18E-09	-0.214	-1.04E-11	-4.59E-09
0	0.2	4.30E-09	-0.216	-1.04E-11	-4.52E-09
0	0.2	4.37E-09	-0.218	-4.80E-12	-4.27E-09
0	0.2	4.37E-09	-0.22	-5.80E-12	-4.22E-09
0	0.2	4.03E-09	-0.222	-1.04E-11	-4.19E-09
0	0.2	3.64E-09	-0.224	-9.20E-12	-3.75E-09
0	0.2	3.96E-09	-0.226	-6.60E-12	-4.48E-09
0	0.2	4.04E-09	-0.228	-1.06E-11	-4.37E-09
0	0.2	4.20E-09	-0.23	-1.14E-11	-4.27E-09
0	0.2	4.19E-09	-0.232	-5.80E-12	-4.12E-09
0	0.2	3.46E-09	-0.234	-6.40E-12	-3.53E-09
0	0.2	3.18E-09	-0.236	-1.14E-11	-3.34E-09
0	0.2	2.99E-09	-0.238	-8.20E-12	-3.13E-09
0	0.2	2.86E-09	-0.24	-5.20E-12	-2.87E-09
0	0.2	3.39E-09	-0.242	-9.60E-12	-3.10E-09
0	0.2	3.35E-09	-0.244	-8.80E-12	-3.31E-09
0	0.2	3.29E-09	-0.246	-5.40E-12	-3.56E-09
0	0.2	2.55E-09	-0.248	-8.80E-12	-2.58E-09
0	0.2	2.62E-09	-0.25	-1.14E-11	-2.54E-09
0	0.2	2.59E-09	-0.252	-7.40E-12	-2.58E-09
0	0.2	2.88E-09	-0.254	-7.00E-12	-2.70E-09
0	0.2	2.38E-09	-0.256	-1.12E-11	-2.30E-09
0	0.2	2.28E-09	-0.258	-1.04E-11	-2.12E-09
0	0.2	2.02E-09	-0.26	-5.80E-12	-2.02E-09
0	0.2	2.34E-09	-0.262	-9.40E-12	-2.29E-09
0	0.2	2.03E-09	-0.264	-1.06E-11	-2.15E-09
0	0.2	2.21E-09	-0.266	-7.00E-12	-2.15E-09
0	0.2	2.12E-09	-0.268	-6.40E-12	-2.06E-09
0	0.2	1.71E-09	-0.27	-1.14E-11	-1.65E-09
0	0.2	1.73E-09	-0.272	-9.00E-12	-1.68E-09
0	0.2	1.71E-09	-0.274	-3.20E-12	-1.67E-09
0	0.2	1.42E-09	-0.276	-7.60E-12	-1.65E-09
0	0.2	1.29E-09	-0.278	-8.00E-12	-1.31E-09
0	0.2	1.42E-09	-0.28	-5.80E-12	-1.30E-09
0	0.2	1.27E-09	-0.282	-9.00E-12	-1.27E-09
0	0.2	1.52E-09	-0.284	-1.02E-11	-1.70E-09
0	0.2	1.76E-09	-0.286	-8.20E-12	-1.69E-09
0	0.2	1.31E-09	-0.288	-4.40E-12	-1.23E-09
0	0.2	1.42E-09	-0.29	-1.20E-11	-1.50E-09
0	0.2	1.07E-09	-0.292	-9.60E-12	-1.20E-09
0	0.2	1.18E-09	-0.294	-4.40E-12	-1.21E-09
0	0.2	1.17E-09	-0.296	-8.00E-12	-1.11E-09
0	0.2	1.02E-09	-0.298	-6.40E-12	-1.09E-09
0	0.2	9.46E-10	-0.3	-6.20E-12	-9.39E-10
0	0.2	8.60E-10	-0.302	-1.08E-11	-9.03E-10
0	0.2	9.76E-10	-0.304	-6.20E-12	-8.71E-10
0	0.2	8.96E-10	-0.306	-7.40E-12	-8.68E-10
0	0.2	6.54E-10	-0.308	-1.30E-11	-7.08E-10
0	0.2	7.55E-10	-0.31	-8.20E-12	-7.17E-10
0	0.2	7.52E-10	-0.312	-6.00E-12	-7.35E-10
0	0.2	6.42E-10	-0.314	-1.08E-11	-6.84E-10
0	0.2	5.83E-10	-0.316	-8.40E-12	-6.37E-10
0	0.2	6.40E-10	-0.318	-6.20E-12	-6.23E-10
0	0.2	6.26E-10	-0.32	-1.04E-11	-6.21E-10
0	0.2	5.66E-10	-0.322	-1.10E-11	-5.96E-10
0	0.2	6.11E-10	-0.324	-8.20E-12	-5.48E-10
0	0.2	5.52E-10	-0.326	-8.00E-12	-4.87E-10
0	0.2	7.12E-10	-0.328	-1.20E-11	-7.42E-10
0	0.2	6.11E-10	-0.33	-1.02E-11	-6.26E-10
0	0.2	7.14E-10	-0.332	-7.00E-12	-7.09E-10
0	0.2	6.04E-10	-0.334	-9.00E-12	-6.24E-10
0	0.2	5.77E-10	-0.336	-1.28E-11	-6.42E-10
0	0.2	5.71E-10	-0.338	-7.40E-12	-5.57E-10
0	0.2	5.66E-10	-0.34	-7.80E-12	-4.72E-10
0	0.2	4.16E-10	-0.342	-1.12E-11	-4.85E-10
0	0.2	4.93E-10	-0.344	-1.04E-11	-5.01E-10
0	0.2	5.21E-10	-0.346	-6.60E-12	-5.19E-10
0	0.2	4.29E-10	-0.348	-1.02E-11	-4.47E-10
0	0.2	4.23E-10	-0.35	-9.80E-12	-4.91E-10
0	0.2	3.37E-10	-0.352	-6.40E-12	-3.24E-10
0	0.2	3.76E-10	-0.354	-9.20E-12	-3.43E-10
0	0.2	3.06E-10	-0.356	-1.30E-11	-3.41E-10
0	0.2	3.93E-10	-0.358	-9.20E-12	-3.85E-10
0	0.2	3.50E-10	-0.36	-5.80E-12	-3.04E-10
0	0.2	2.86E-10	-0.362	-1.04E-11	-2.68E-10
0	0.2	2.24E-10	-0.364	-1.06E-11	-2.53E-10
0	0.2	3.07E-10	-0.366	-4.00E-12	-2.69E-10
0	0.2	3.10E-10	-0.368	-8.60E-12	-2.92E-10
0	0.2	2.55E-10	-0.37	-1.04E-11	-3.13E-10
0	0.2	2.95E-10	-0.372	-7.00E-12	-2.85E-10
0	0.2	2.47E-10	-0.374	-8.20E-12	-2.18E-10
0	0.2	2.24E-10	-0.376	-1.20E-11	-2.95E-10
0	0.2	2.45E-10	-0.378	-1.12E-11	-2.69E-10
0	0.2	2.45E-10	-0.38	-6.60E-12	-2.15E-10
0	0.2	1.94E-10	-0.382	-7.20E-12	-1.76E-10
0	0.2	1.63E-10	-0.384	-9.20E-12	-1.97E-10
0	0.2	1.87E-10	-0.386	-6.80E-12	-1.65E-10
0	0.2	2.02E-10	-0.388	-5.40E-12	-1.82E-10
0	0.2	1.14E-10	-0.39	-1.02E-11	-1.57E-10
0	0.2	1.45E-10	-0.392	-6.00E-12	-1.34E-10
0	0.2	1.81E-10	-0.394	-6.60E-12	-1.49E-10
0	0.2	1.15E-10	-0.396	-1.02E-11	-1.40E-10
0	0.2	1.15E-10	-0.398	-1.20E-11	-1.48E-10
0	0.2	1.44E-10	-0.4	-6.20E-12	-1.15E-10
0	0.2	1.38E-10	-0.402	-6.60E-12	-1.06E-10
0	0.2	1.27E-10	-0.404	-6.40E-12	-1.05E-10
0	0.2	1.14E-10	-0.406	-5.80E-12	-1.06E-10
0	0.2	1.19E-10	-0.408	-8.20E-12	-9.70E-11
0	0.2	1.23E-10	-0.41	-9.20E-12	-1.01E-10
0	0.2	1.28E-10	-0.412	-7.80E-12	-1.08E-10
0	0.2	8.35E-11	-0.414	-1.08E-11	-1.14E-10
0	0.2	9.50E-11	-0.416	-1.14E-11	-1.12E-10
0	0.2	1.19E-10	-0.418	-7.00E-12	-1.05E-10
0	0.2	1.19E-10	-0.42	-6.80E-12	-9.47E-11
0	0.2	1.28E-10	-0.422	-7.00E-12	-9.87E-11
0	0.2	1.20E-10	-0.424	-8.00E-12	-8.77E-11
0	0.2	1.12E-10	-0.426	-5.20E-12	-9.12E-11
0	0.2	1.13E-10	-0.428	-4.80E-12	-9.73E-11
0	0.2	1.12E-10	-0.43	-6.60E-12	-8.13E-11
0	0.2	1.26E-10	-0.432	-6.40E-12	-7.89E-11
0	0.2	1.21E-10	-0.434	-8.20E-12	-9.45E-11
0	0.2	1.11E-10	-0.436	-6.00E-12	-8.99E-11
0	0.2	1.01E-10	-0.438	-6.00E-12	-8.33E-11
0	0.2	9.93E-11	-0.44	-6.60E-12	-8.17E-11
0	0.2	8.63E-11	-0.442	-1.14E-11	-1.10E-10
0	0.2	9.36E-11	-0.444	-8.00E-12	-8.80E-11
0	0.2	9.20E-11	-0.446	-6.40E-12	-6.90E-11
0	0.2	9.84E-11	-0.448	-6.80E-12	-7.49E-11
0	0.2	9.75E-11	-0.45	-5.60E-12	-7.46E-11
0	0.2	8.96E-11	-0.452	-6.00E-12	-6.18E-11
0	0.2	1.11E-10	-0.454	-7.00E-12	-6.56E-11
0	0.2	4.95E-11	-0.456	-8.00E-12	-6.02E-11
0	0.2	1.25E-10	-0.458	-8.00E-12	-8.48E-11
0	0.2	1.17E-10	-0.46	-6.60E-12	-8.37E-11
0	0.2	9.70E-11	-0.462	-6.60E-12	-7.74E-11
0	0.2	9.32E-11	-0.464	-5.80E-12	-8.63E-11
0	0.2	9.91E-11	-0.466	-5.40E-12	-6.71E-11
0	0.2	8.87E-11	-0.468	-7.40E-12	-6.78E-11
0	0.2	1.06E-10	-0.47	-6.40E-12	-7.20E-11
0	0.2	6.98E-11	-0.472	-7.80E-12	-4.53E-11
0	0.2	3.06E-11	-0.474	-1.20E-11	-4.28E-11
0	0.2	7.88E-11	-0.476	-6.40E-12	-4.44E-11
0	0.2	5.12E-11	-0.478	-1.14E-11	-4.60E-11
0	0.2	3.16E-11	-0.48	-1.18E-11	-4.30E-11
0	0.2	4.11E-11	-0.482	-6.60E-12	-4.17E-11
0	0.2	4.14E-11	-0.484	-1.14E-11	-4.14E-11
0	0.2	4.94E-11	-0.486	-5.40E-12	-4.46E-11
0	0.2	4.76E-11	-0.488	-6.40E-12	-5.02E-11
0	0.2	4.14E-11	-0.49	-1.22E-11	-4.86E-11
0	0.2	4.66E-11	-0.492	-7.40E-12	-4.66E-11
0	0.2	4.88E-11	-0.494	-5.80E-12	-4.54E-11
0	0.2	3.83E-11	-0.496	-8.60E-12	-4.29E-11
0	0.2	3.60E-11	-0.498	-1.28E-11	-4.12E-11
0	0.2	4.83E-11	-0.5	-9.40E-12	-4.32E-11
