# Supplementary material for: Reconfigurable signal modulation in a ferroelectric tunnel field-effect transistor
Source: Nat Commun. 2023 May 3;14:2530. doi: 10.1038/s41467-023-38242-w (PMC10156808; doi:10.1038/s41467-023-38242-w)
Supplement: Supplementary file 3 — Source Data [file 41467_2023_38242_MOESM3_ESM.zip › Source Data for Figures/Figure 1 and Supplementary Figure 8e/Fig-1g and SI Fig-8e_6-6_Id-Vg_matrix_[LVT_Vd 0.1-0.5V].csv]

Vg	Id	Vd
0.714427805	4.99713E-10	0.1
0.695508933	5.14331E-10	0.1
0.674894965	5.45071E-10	0.1
0.654850757	5.16798E-10	0.1
0.634687996	4.87698E-10	0.1
0.615313864	4.82972E-10	0.1
0.595386451	5.30241E-10	0.1
0.57513333	5.27505E-10	0.1
0.555009699	5.43935E-10	0.1
0.535246587	5.09178E-10	0.1
0.514743215	5.0962E-10	0.1
0.494950062	5.43747E-10	0.1
0.475020415	4.80584E-10	0.1
0.454672581	5.09795E-10	0.1
0.434566861	5.2961E-10	0.1
0.414074516	5.37809E-10	0.1
0.394665635	5.18449E-10	0.1
0.374504244	5.28667E-10	0.1
0.354065812	5.81151E-10	0.1
0.335188052	5.69745E-10	0.1
0.314302063	5.8098E-10	0.1
0.295036829	6.2068E-10	0.1
0.274707144	5.89658E-10	0.1
0.254645547	6.67573E-10	0.1
0.234460196	6.62529E-10	0.1
0.215018487	7.1472E-10	0.1
0.194871774	7.26509E-10	0.1
0.175019501	8.00769E-10	0.1
0.155231772	9.83867E-10	0.1
0.134819331	1.09064E-09	0.1
0.11483759	1.24821E-09	0.1
0.095024251	1.48093E-09	0.1
0.074489188	1.62588E-09	0.1
0.054039272	2.14409E-09	0.1
0.034194319	2.28736E-09	0.1
0.014380699	2.80199E-09	0.1
-0.005816536	3.30002E-09	0.1
-0.024858893	3.68689E-09	0.1
-0.045149752	3.92128E-09	0.1
-0.065101662	4.55872E-09	0.1
-0.085621887	4.86501E-09	0.1
-0.104776078	5.43629E-09	0.1
-0.12526373	5.44554E-09	0.1
-0.145764077	5.71778E-09	0.1
-0.165739113	5.86772E-09	0.1
-0.184808546	5.36049E-09	0.1
-0.204369718	5.57517E-09	0.1
-0.224372441	5.10773E-09	0.1
-0.244580352	4.70337E-09	0.1
-0.264601791	4.57413E-09	0.1
-0.284809613	3.29237E-09	0.1
-0.303947145	4.93349E-09	0.1
-0.324295068	3.95572E-09	0.1
-0.344358706	2.34686E-09	0.1
-0.364300245	2.80798E-09	0.1
-0.384326601	2.34779E-09	0.1
-0.404577935	2.34192E-09	0.1
-0.425059223	1.68522E-09	0.1
-0.444692636	1.38983E-09	0.1
-0.464526021	1.20682E-09	0.1
-0.484662974	9.02748E-10	0.1
-0.504594231	1.03653E-09	0.1
-0.524916613	6.64507E-10	0.1
-0.544941211	5.85663E-10	0.1
-0.564758265	5.69033E-10	0.1
-0.585485303	4.6032E-10	0.1
-0.605086172	5.62569E-10	0.1
-0.625740135	5.0455E-10	0.1
-0.645787263	4.60321E-10	0.1
-0.666006172	3.97793E-10	0.1
-0.685654187	3.6403E-10	0.1
-0.70559051	3.71543E-10	0.1
-0.72566911	3.78761E-10	0.1
-0.745275164	3.93925E-10	0.1
-0.765476787	3.61818E-10	0.1
-0.786107385	3.8876E-10	0.1
-0.805712128	4.04839E-10	0.1
-0.825817668	3.96299E-10	0.1
-0.84598639	3.88271E-10	0.1
-0.865631843	3.58877E-10	0.1
-0.885666513	3.66506E-10	0.1
-0.904918098	3.29821E-10	0.1
-0.924630666	3.4984E-10	0.1
-0.945204163	3.7567E-10	0.1
-0.965560818	3.12413E-10	0.1
-0.985744262	3.29236E-10	0.1
-1.006044888	3.30119E-10	0.1
-1.025754833	3.14286E-10	0.1
-1.045807147	3.43935E-10	0.1
-1.065554047	3.25643E-10	0.1
-1.085343504	3.19804E-10	0.1
0.764639699	8.51616E-10	0.15
0.745351398	9.21846E-10	0.15
0.724966252	8.66798E-10	0.15
0.704504037	1.06905E-09	0.15
0.684606993	8.68035E-10	0.15
0.664779627	8.41791E-10	0.15
0.645203823	7.50807E-10	0.15
0.625346267	7.28692E-10	0.15
0.604827845	6.85556E-10	0.15
0.58497023	8.71902E-10	0.15
0.56503644	7.44483E-10	0.15
0.545111829	7.58287E-10	0.15
0.524792427	7.40458E-10	0.15
0.504312271	7.28749E-10	0.15
0.484431112	7.66563E-10	0.15
0.464521134	7.18077E-10	0.15
0.444679374	6.87572E-10	0.15
0.424205685	7.0173E-10	0.15
0.403711432	7.16783E-10	0.15
0.384726653	7.6407E-10	0.15
0.36437411	7.49703E-10	0.15
0.344597274	7.87289E-10	0.15
0.324587801	8.44054E-10	0.15
0.304504031	8.77008E-10	0.15
0.284598807	9.41714E-10	0.15
0.264496969	9.57909E-10	0.15
0.244957694	1.0233E-09	0.15
0.225105995	1.15498E-09	0.15
0.204789521	1.2483E-09	0.15
0.184851566	1.42625E-09	0.15
0.164954369	1.48113E-09	0.15
0.144863064	1.58409E-09	0.15
0.124362798	1.98578E-09	0.15
0.104714894	2.18968E-09	0.15
0.084300758	2.41168E-09	0.15
0.064283447	3.04254E-09	0.15
0.044073486	3.61613E-09	0.15
0.024654189	4.6173E-09	0.15
0.004324445	5.62491E-09	0.15
-0.015659592	5.99332E-09	0.15
-0.035543478	7.26934E-09	0.15
-0.055027208	8.2394E-09	0.15
-0.075254864	9.37803E-09	0.15
-0.095364979	9.63306E-09	0.15
-0.115308857	9.91849E-09	0.15
-0.134775496	1.11951E-08	0.15
-0.154168075	1.10578E-08	0.15
-0.174267894	1.21011E-08	0.15
-0.194347686	1.20668E-08	0.15
-0.214679337	1.21356E-08	0.15
-0.234685904	1.16131E-08	0.15
-0.253859854	1.18357E-08	0.15
-0.273744082	1.15124E-08	0.15
-0.294401383	1.06814E-08	0.15
-0.314863122	1.13548E-08	0.15
-0.334405071	1.0596E-08	0.15
-0.354739404	8.85032E-09	0.15
-0.375416255	7.59681E-09	0.15
-0.39501909	6.87439E-09	0.15
-0.414280093	6.04005E-09	0.15
-0.434917486	4.53205E-09	0.15
-0.454730844	4.23519E-09	0.15
-0.475567198	3.7167E-09	0.15
-0.495080149	3.89466E-09	0.15
-0.514690137	3.47134E-09	0.15
-0.535375452	2.67702E-09	0.15
-0.555321789	2.13467E-09	0.15
-0.575713253	1.46024E-09	0.15
-0.595625913	1.46394E-09	0.15
-0.615872061	1.31503E-09	0.15
-0.635897255	1.15837E-09	0.15
-0.655898488	8.18212E-10	0.15
-0.675873673	7.55222E-10	0.15
-0.694970226	6.42976E-10	0.15
-0.715604639	5.18789E-10	0.15
-0.735542214	5.53895E-10	0.15
-0.755791521	5.47128E-10	0.15
-0.775458848	4.58416E-10	0.15
-0.795510149	4.87195E-10	0.15
-0.815738773	4.54042E-10	0.15
-0.835696077	4.75685E-10	0.15
-0.854780769	4.60663E-10	0.15
-0.874739623	4.52846E-10	0.15
-0.894545174	4.37472E-10	0.15
-0.915745234	4.62503E-10	0.15
-0.935338116	4.60487E-10	0.15
-0.95565567	4.52121E-10	0.15
-0.975863314	4.48751E-10	0.15
-0.995543933	4.38525E-10	0.15
-1.01519475	4.41087E-10	0.15
-1.034813619	4.62649E-10	0.15
0.814067078	1.99464E-09	0.2
0.795392704	1.42254E-09	0.2
0.775116396	1.32433E-09	0.2
0.754757893	1.82011E-09	0.2
0.734813344	1.75498E-09	0.2
0.714935911	1.83186E-09	0.2
0.695385885	1.19903E-09	0.2
0.675438684	1.43213E-09	0.2
0.654780042	1.45475E-09	0.2
0.634945464	1.28473E-09	0.2
0.615360689	1.15748E-09	0.2
0.59535591	1.11631E-09	0.2
0.575005841	1.12883E-09	0.2
0.555043143	1.31253E-09	0.2
0.534632933	1.55663E-09	0.2
0.514343303	1.01963E-09	0.2
0.494534117	9.76456E-10	0.2
0.474792045	9.09751E-10	0.2
0.454768908	1.11888E-09	0.2
0.435423565	1.04854E-09	0.2
0.414783937	1.01776E-09	0.2
0.395058435	1.01288E-09	0.2
0.375063059	1.02745E-09	0.2
0.354957309	1.07046E-09	0.2
0.334807736	1.15957E-09	0.2
0.314743225	1.15542E-09	0.2
0.2951913	1.33687E-09	0.2
0.275270161	1.44028E-09	0.2
0.255183895	1.42608E-09	0.2
0.234911878	1.61133E-09	0.2
0.214955993	2.12661E-09	0.2
0.195599376	2.14598E-09	0.2
0.174976556	2.27553E-09	0.2
0.154201467	3.0835E-09	0.2
0.134140101	3.61725E-09	0.2
0.114303087	4.01724E-09	0.2
0.094174635	5.05695E-09	0.2
0.074858066	5.77779E-09	0.2
0.05415554	7.03976E-09	0.2
0.034851816	7.76383E-09	0.2
0.014530075	9.94806E-09	0.2
-0.004892963	9.9758E-09	0.2
-0.025241348	1.23258E-08	0.2
-0.045579392	1.31499E-08	0.2
-0.065654892	1.59918E-08	0.2
-0.084723818	1.86906E-08	0.2
-0.104000586	1.87331E-08	0.2
-0.124433506	1.96261E-08	0.2
-0.144628394	2.14336E-08	0.2
-0.164406228	2.02146E-08	0.2
-0.184531856	2.11114E-08	0.2
-0.203818041	2.3133E-08	0.2
-0.224279153	2.10489E-08	0.2
-0.244569618	2.23607E-08	0.2
-0.264818656	2.21172E-08	0.2
-0.284366	1.75344E-08	0.2
-0.304768908	1.41458E-08	0.2
-0.325646806	1.76201E-08	0.2
-0.345353651	1.46736E-08	0.2
-0.36467092	1.56096E-08	0.2
-0.384510207	1.40283E-08	0.2
-0.404752481	1.20935E-08	0.2
-0.425116229	8.96661E-09	0.2
-0.444749939	7.72673E-09	0.2
-0.464695084	7.49219E-09	0.2
-0.485108066	6.69691E-09	0.2
-0.505498695	6.3752E-09	0.2
-0.525550592	4.91066E-09	0.2
-0.545557129	4.31082E-09	0.2
-0.565996277	3.26762E-09	0.2
-0.585601497	2.89823E-09	0.2
-0.605622399	2.54171E-09	0.2
-0.625324655	2.2233E-09	0.2
-0.645051706	1.85617E-09	0.2
-0.665332127	1.14929E-09	0.2
-0.685447919	1.10812E-09	0.2
-0.705712605	1.14077E-09	0.2
-0.725362051	9.6755E-10	0.2
-0.745792258	9.11064E-10	0.2
-0.764964151	9.52764E-10	0.2
-0.785261679	9.97566E-10	0.2
-0.804353523	8.24743E-10	0.2
-0.824461031	7.57299E-10	0.2
-0.845073986	6.61432E-10	0.2
-0.865285683	6.66892E-10	0.2
-0.885264564	6.88728E-10	0.2
-0.9057024	6.05598E-10	0.2
-0.925643015	6.30512E-10	0.2
-0.945378232	6.48224E-10	0.2
-0.965571451	5.76466E-10	0.2
-0.984877038	5.95999E-10	0.2
0.864729881	4.29136E-09	0.25
0.845415711	3.22732E-09	0.25
0.825322986	2.77502E-09	0.25
0.804712296	3.60856E-09	0.25
0.784520686	3.8237E-09	0.25
0.765008271	1.96621E-09	0.25
0.745753914	2.55139E-09	0.25
0.725029975	2.23746E-09	0.25
0.705115676	1.85923E-09	0.25
0.685271144	2.72076E-09	0.25
0.66570431	3.38031E-09	0.25
0.644899815	3.09963E-09	0.25
0.624726534	1.96083E-09	0.25
0.604445934	1.96216E-09	0.25
0.583949566	2.35277E-09	0.25
0.564207166	2.15672E-09	0.25
0.544627339	1.82816E-09	0.25
0.524222165	1.78145E-09	0.25
0.504041016	1.92983E-09	0.25
0.484533533	1.63777E-09	0.25
0.463996127	1.55188E-09	0.25
0.445002273	1.72402E-09	0.25
0.424491063	1.75303E-09	0.25
0.404352978	1.79057E-09	0.25
0.384715006	1.86611E-09	0.25
0.365030251	2.06381E-09	0.25
0.344892755	2.03524E-09	0.25
0.324823856	2.17111E-09	0.25
0.304888438	2.4212E-09	0.25
0.284293469	2.90513E-09	0.25
0.26403765	3.31089E-09	0.25
0.244588513	3.30318E-09	0.25
0.224647952	4.03167E-09	0.25
0.204478431	4.59021E-09	0.25
0.184630327	5.87251E-09	0.25
0.16410251	6.60592E-09	0.25
0.144427769	6.78354E-09	0.25
0.124883786	1.03201E-08	0.25
0.104667425	1.19742E-08	0.25
0.084913328	1.24131E-08	0.25
0.064389229	1.42819E-08	0.25
0.04508847	1.72231E-08	0.25
0.025081858	1.76955E-08	0.25
0.004391983	2.25003E-08	0.25
-0.015366644	2.39496E-08	0.25
-0.034675986	2.5111E-08	0.25
-0.054217607	3.1335E-08	0.25
-0.073864698	3.17466E-08	0.25
-0.09408927	3.28232E-08	0.25
-0.114600748	3.47396E-08	0.25
-0.134802997	3.28664E-08	0.25
-0.153842241	3.47906E-08	0.25
-0.174054682	3.79435E-08	0.25
-0.194267184	3.51814E-08	0.25
-0.214464545	3.51015E-08	0.25
-0.234502196	3.67657E-08	0.25
-0.254646122	3.53533E-08	0.25
-0.274900615	3.39107E-08	0.25
-0.295509219	3.05672E-08	0.25
-0.314619541	3.10937E-08	0.25
-0.335178077	2.85093E-08	0.25
-0.354544282	2.60432E-08	0.25
-0.375114381	2.65393E-08	0.25
-0.395089984	2.32974E-08	0.25
-0.414738417	1.93366E-08	0.25
-0.434969068	2.02154E-08	0.25
-0.455196679	1.68108E-08	0.25
-0.475043952	1.32658E-08	0.25
-0.495580018	1.27694E-08	0.25
-0.51578933	1.11664E-08	0.25
-0.535412252	1.09298E-08	0.25
-0.555562258	9.50345E-09	0.25
-0.575540423	6.40097E-09	0.25
-0.594982207	7.50005E-09	0.25
-0.615236342	4.62446E-09	0.25
-0.636115432	5.62406E-09	0.25
-0.655437112	5.16696E-09	0.25
-0.675544083	3.88964E-09	0.25
-0.696070313	2.80593E-09	0.25
-0.71527946	3.27421E-09	0.25
-0.735750735	2.08827E-09	0.25
-0.754614949	2.14732E-09	0.25
-0.774883866	1.58571E-09	0.25
-0.79566586	1.6392E-09	0.25
-0.815428257	1.48807E-09	0.25
-0.835627437	1.30854E-09	0.25
-0.855660319	1.14199E-09	0.25
-0.87551856	1.06837E-09	0.25
-0.895551562	8.96516E-10	0.25
-0.91558969	9.77082E-10	0.25
-0.935130477	9.75433E-10	0.25
0.914279628	7.0502E-09	0.3
0.895371902	7.98598E-09	0.3
0.874699402	8.81856E-09	0.3
0.854927766	9.3975E-09	0.3
0.834454644	5.99738E-09	0.3
0.815333772	6.32125E-09	0.3
0.7953655	6.047E-09	0.3
0.775161791	4.37166E-09	0.3
0.75500949	7.42221E-09	0.3
0.735138106	6.17585E-09	0.3
0.715073454	3.90844E-09	0.3
0.695137221	3.98242E-09	0.3
0.675119686	3.92701E-09	0.3
0.654994565	4.53471E-09	0.3
0.63435604	3.47134E-09	0.3
0.613848197	4.70198E-09	0.3
0.594707388	4.18455E-09	0.3
0.574152488	3.22568E-09	0.3
0.55399071	3.82171E-09	0.3
0.534915465	2.9902E-09	0.3
0.514773819	2.91017E-09	0.3
0.494920793	3.11999E-09	0.3
0.474649373	2.92573E-09	0.3
0.454456526	2.81448E-09	0.3
0.434250209	3.18911E-09	0.3
0.414923023	2.91207E-09	0.3
0.395016673	2.95231E-09	0.3
0.375186297	3.18738E-09	0.3
0.355293556	3.27611E-09	0.3
0.335006661	3.62918E-09	0.3
0.314535832	3.98003E-09	0.3
0.295062209	4.76393E-09	0.3
0.274445621	5.37533E-09	0.3
0.254560053	6.07296E-09	0.3
0.234899449	6.89345E-09	0.3
0.214386846	8.85402E-09	0.3
0.194261897	9.16023E-09	0.3
0.175111759	1.12378E-08	0.3
0.15461393	1.38006E-08	0.3
0.134621102	1.65573E-08	0.3
0.114134389	1.99506E-08	0.3
0.095043588	2.37376E-08	0.3
0.074842575	2.38393E-08	0.3
0.054770681	2.88142E-08	0.3
0.034741986	3.30105E-08	0.3
0.015272963	3.25542E-08	0.3
-0.004403126	4.23752E-08	0.3
-0.023852688	4.72628E-08	0.3
-0.044297737	4.72012E-08	0.3
-0.064846975	5.01372E-08	0.3
-0.084503216	5.49513E-08	0.3
-0.104124409	5.34093E-08	0.3
-0.12432937	6.42951E-08	0.3
-0.144656521	6.27769E-08	0.3
-0.164655787	6.12003E-08	0.3
-0.184732091	6.32882E-08	0.3
-0.204909575	5.55411E-08	0.3
-0.224748087	5.4022E-08	0.3
-0.244716895	5.66296E-08	0.3
-0.2642519	5.31553E-08	0.3
-0.284761024	4.50067E-08	0.3
-0.304354024	5.02424E-08	0.3
-0.324958336	4.6883E-08	0.3
-0.344561589	4.31024E-08	0.3
-0.364594173	4.17318E-08	0.3
-0.385289323	4.044E-08	0.3
-0.405402136	2.91359E-08	0.3
-0.425207627	3.40565E-08	0.3
-0.445727718	2.45105E-08	0.3
-0.465921593	2.16471E-08	0.3
-0.485419703	2.05027E-08	0.3
-0.505200219	1.88126E-08	0.3
-0.525399637	1.73581E-08	0.3
-0.544923019	1.57722E-08	0.3
-0.565405023	1.20034E-08	0.3
-0.585581255	1.1011E-08	0.3
-0.605579686	8.68773E-09	0.3
-0.625732732	8.75939E-09	0.3
-0.645434332	8.52808E-09	0.3
-0.665482891	5.11269E-09	0.3
-0.685217154	5.12208E-09	0.3
-0.704760265	5.08375E-09	0.3
-0.724563789	3.6254E-09	0.3
-0.745350075	2.45864E-09	0.3
-0.765320373	2.39145E-09	0.3
-0.785604191	2.57985E-09	0.3
-0.806112003	1.91048E-09	0.3
-0.825887752	1.64983E-09	0.3
-0.845503402	1.30858E-09	0.3
-0.865524364	1.76853E-09	0.3
-0.885137987	1.08477E-09	0.3
0.964524066	7.61201E-09	0.35
0.946193254	8.60726E-09	0.35
0.925642467	9.88033E-09	0.35
0.905294216	9.43436E-09	0.35
0.884798563	9.37599E-09	0.35
0.865139937	8.48303E-09	0.35
0.845679677	7.97881E-09	0.35
0.825589365	6.98808E-09	0.35
0.805678672	6.71896E-09	0.35
0.785449898	7.29611E-09	0.35
0.765724039	8.01402E-09	0.35
0.745702928	6.44457E-09	0.35
0.725166476	6.60027E-09	0.35
0.704964167	6.43406E-09	0.35
0.684561765	5.96713E-09	0.35
0.664596683	8.18683E-09	0.35
0.645035154	6.43814E-09	0.35
0.624502367	4.85634E-09	0.35
0.604379719	4.29728E-09	0.35
0.584901264	4.64074E-09	0.35
0.564737907	4.24706E-09	0.35
0.545259064	3.85743E-09	0.35
0.524809754	4.04699E-09	0.35
0.504763296	3.91899E-09	0.35
0.484585783	4.32133E-09	0.35
0.464917673	4.04208E-09	0.35
0.4451562	4.02115E-09	0.35
0.425302988	4.21292E-09	0.35
0.405536892	4.26975E-09	0.35
0.385288814	4.63437E-09	0.35
0.364390091	5.35201E-09	0.35
0.344628955	6.46131E-09	0.35
0.324434949	7.04015E-09	0.35
0.30431184	8.72149E-09	0.35
0.284682593	1.05288E-08	0.35
0.264276108	1.12691E-08	0.35
0.244430444	1.24146E-08	0.35
0.225527494	1.5109E-08	0.35
0.204445726	1.76891E-08	0.35
0.184318161	2.00423E-08	0.35
0.164293221	2.48185E-08	0.35
0.144941857	2.87806E-08	0.35
0.124574995	3.16844E-08	0.35
0.104303023	3.37846E-08	0.35
0.084295845	3.98147E-08	0.35
0.064852691	5.11906E-08	0.35
0.045627898	5.07716E-08	0.35
0.025386071	5.7534E-08	0.35
0.005705959	5.93154E-08	0.35
-0.015180492	6.65193E-08	0.35
-0.034685785	6.8889E-08	0.35
-0.053986126	8.07517E-08	0.35
-0.074399287	7.96769E-08	0.35
-0.094456577	7.53255E-08	0.35
-0.114511096	8.67059E-08	0.35
-0.134455943	8.67816E-08	0.35
-0.154888237	8.23151E-08	0.35
-0.174581313	7.30898E-08	0.35
-0.194937551	7.95005E-08	0.35
-0.214474761	7.87399E-08	0.35
-0.235293233	6.56997E-08	0.35
-0.254883671	7.44342E-08	0.35
-0.274979556	6.27525E-08	0.35
-0.294961476	7.22497E-08	0.35
-0.314587021	5.56001E-08	0.35
-0.334931874	5.19001E-08	0.35
-0.355169201	4.40303E-08	0.35
-0.37549212	4.76501E-08	0.35
-0.395902956	4.38465E-08	0.35
-0.416128838	3.71203E-08	0.35
-0.435505235	3.61741E-08	0.35
-0.455450797	2.99552E-08	0.35
-0.475538158	2.76965E-08	0.35
-0.494488859	2.33715E-08	0.35
-0.515218818	2.29999E-08	0.35
-0.535802031	2.19524E-08	0.35
-0.555571461	2.07784E-08	0.35
-0.575455749	1.44607E-08	0.35
-0.595735395	1.44084E-08	0.35
-0.615274155	1.2039E-08	0.35
-0.635337079	1.24218E-08	0.35
-0.654555583	1.0459E-08	0.35
-0.674425387	9.0026E-09	0.35
-0.694938087	6.8128E-09	0.35
-0.715291882	6.7853E-09	0.35
-0.736057782	4.62441E-09	0.35
-0.756047153	4.64981E-09	0.35
-0.776075029	3.10003E-09	0.35
-0.795973086	2.74357E-09	0.35
-0.815789604	2.861E-09	0.35
-0.835373187	2.1896E-09	0.35
1.014624441	1.70649E-08	0.4
0.995450521	1.47418E-08	0.4
0.975177908	1.49434E-08	0.4
0.955286348	1.57259E-08	0.4
0.934097791	1.34096E-08	0.4
0.915038192	1.02267E-08	0.4
0.89563849	1.34705E-08	0.4
0.874842727	1.06648E-08	0.4
0.85529902	1.07466E-08	0.4
0.835479969	1.09868E-08	0.4
0.815292412	8.5422E-09	0.4
0.795463705	9.66488E-09	0.4
0.775052243	8.73333E-09	0.4
0.754847938	7.94766E-09	0.4
0.734532142	8.54545E-09	0.4
0.714420253	9.12105E-09	0.4
0.694811726	7.75697E-09	0.4
0.674649143	7.726E-09	0.4
0.654042029	8.20748E-09	0.4
0.635179573	8.00496E-09	0.4
0.614346871	6.78255E-09	0.4
0.594474384	7.68241E-09	0.4
0.574696028	7.19708E-09	0.4
0.554551744	7.36485E-09	0.4
0.534512857	6.13104E-09	0.4
0.514669979	6.3164E-09	0.4
0.494974175	6.51795E-09	0.4
0.475193621	7.31599E-09	0.4
0.455468041	7.4089E-09	0.4
0.434474105	8.14123E-09	0.4
0.414510214	9.13621E-09	0.4
0.394754825	9.97923E-09	0.4
0.374705787	1.06725E-08	0.4
0.354569366	1.20383E-08	0.4
0.334561595	1.37467E-08	0.4
0.314524242	1.52227E-08	0.4
0.294198351	1.84163E-08	0.4
0.274918893	2.14311E-08	0.4
0.254860589	2.40984E-08	0.4
0.234480748	2.97428E-08	0.4
0.21399712	3.52574E-08	0.4
0.194657618	4.1743E-08	0.4
0.174513096	4.81028E-08	0.4
0.154277766	5.48058E-08	0.4
0.134339595	5.83045E-08	0.4
0.115227664	6.86448E-08	0.4
0.095638031	7.26585E-08	0.4
0.075371915	8.17769E-08	0.4
0.05555957	8.5167E-08	0.4
0.035106325	1.04435E-07	0.4
0.015270704	9.35929E-08	0.4
-0.004055685	9.50619E-08	0.4
-0.024535394	1.02153E-07	0.4
-0.044579661	1.0545E-07	0.4
-0.064999855	1.07073E-07	0.4
-0.084625369	1.05087E-07	0.4
-0.105017281	1.08879E-07	0.4
-0.125144696	9.52671E-08	0.4
-0.145554459	1.06914E-07	0.4
-0.164036012	1.09434E-07	0.4
-0.184552169	9.96873E-08	0.4
-0.204308724	1.01431E-07	0.4
-0.2247527	9.41605E-08	0.4
-0.24488399	7.63053E-08	0.4
-0.264268553	8.04736E-08	0.4
-0.284966803	7.39963E-08	0.4
-0.305049336	6.88225E-08	0.4
-0.325410461	5.94409E-08	0.4
-0.346094704	5.45918E-08	0.4
-0.365791237	5.16966E-08	0.4
-0.385341561	4.35444E-08	0.4
-0.405680037	3.74351E-08	0.4
-0.42564044	3.40974E-08	0.4
-0.444873369	2.99333E-08	0.4
-0.465351796	3.12449E-08	0.4
-0.485574937	2.7791E-08	0.4
-0.505960858	1.97975E-08	0.4
-0.52563659	1.87078E-08	0.4
-0.545838809	1.65649E-08	0.4
-0.565591609	1.13866E-08	0.4
-0.585423386	1.18355E-08	0.4
-0.604965544	1.28584E-08	0.4
-0.624675131	1.06312E-08	0.4
-0.645051694	8.56686E-09	0.4
-0.665238357	6.40821E-09	0.4
-0.685417867	7.40175E-09	0.4
-0.705736852	5.28025E-09	0.4
-0.725789404	5.02578E-09	0.4
-0.745456791	4.30729E-09	0.4
-0.765690184	3.89847E-09	0.4
-0.784841633	2.48315E-09	0.4
1.064092648	2.18869E-08	0.45
1.045207274	2.32375E-08	0.45
1.025026989	2.08433E-08	0.45
1.004439783	1.94309E-08	0.45
0.984546852	1.7306E-08	0.45
0.965041828	1.46195E-08	0.45
0.945228857	1.73131E-08	0.45
0.925099504	1.43921E-08	0.45
0.905036491	1.47405E-08	0.45
0.885181588	1.47209E-08	0.45
0.865333837	1.44355E-08	0.45
0.845088375	1.42311E-08	0.45
0.825416845	1.10353E-08	0.45
0.804768932	1.03955E-08	0.45
0.78449769	1.05051E-08	0.45
0.764496338	1.21071E-08	0.45
0.74494229	1.02195E-08	0.45
0.724467945	1.02127E-08	0.45
0.704321069	1.15942E-08	0.45
0.684886393	9.63774E-09	0.45
0.664397579	9.31824E-09	0.45
0.644737598	8.16176E-09	0.45
0.624656883	8.83536E-09	0.45
0.604657453	1.01281E-08	0.45
0.584373978	9.33928E-09	0.45
0.564839345	9.14499E-09	0.45
0.544980299	9.96041E-09	0.45
0.525125165	1.00066E-08	0.45
0.505219363	1.10281E-08	0.45
0.48493236	1.13274E-08	0.45
0.464892794	1.17737E-08	0.45
0.445385057	1.26545E-08	0.45
0.424790743	1.31276E-08	0.45
0.40503933	1.51081E-08	0.45
0.384973739	1.65741E-08	0.45
0.364547458	1.81485E-08	0.45
0.34411106	2.04212E-08	0.45
0.324712244	2.60291E-08	0.45
0.304101479	2.92173E-08	0.45
0.284263325	3.29243E-08	0.45
0.264480886	3.97233E-08	0.45
0.245208231	4.30023E-08	0.45
0.224739176	4.93143E-08	0.45
0.204631147	5.54141E-08	0.45
0.184233737	7.12159E-08	0.45
0.165559334	8.20937E-08	0.45
0.145549071	8.55498E-08	0.45
0.12558521	9.62549E-08	0.45
0.105589759	9.41669E-08	0.45
0.085335386	1.07045E-07	0.45
0.065353495	1.17697E-07	0.45
0.04629944	1.05421E-07	0.45
0.025713128	1.26152E-07	0.45
0.005129051	1.27687E-07	0.45
-0.01445027	1.28276E-07	0.45
-0.034436899	1.32024E-07	0.45
-0.054765391	1.21573E-07	0.45
-0.07457732	1.29797E-07	0.45
-0.094937789	1.27193E-07	0.45
-0.114577162	1.09174E-07	0.45
-0.13452338	1.24284E-07	0.45
-0.154325116	1.24106E-07	0.45
-0.174796987	1.13359E-07	0.45
-0.194528449	1.09798E-07	0.45
-0.214180398	9.43216E-08	0.45
-0.234936523	9.71918E-08	0.45
-0.254958677	8.49566E-08	0.45
-0.274579513	6.95898E-08	0.45
-0.295704472	7.37228E-08	0.45
-0.315487731	6.42199E-08	0.45
-0.335343468	5.38669E-08	0.45
-0.355221498	4.87047E-08	0.45
-0.37542026	4.81664E-08	0.45
-0.394742835	4.12282E-08	0.45
-0.415374446	3.65061E-08	0.45
-0.435329425	3.31229E-08	0.45
-0.45548265	3.86665E-08	0.45
-0.475510049	2.38816E-08	0.45
-0.495738137	2.3463E-08	0.45
-0.515002716	1.86688E-08	0.45
-0.535593438	1.51883E-08	0.45
-0.554577041	1.69374E-08	0.45
-0.574923921	1.41576E-08	0.45
-0.595000076	1.22945E-08	0.45
-0.615265298	1.29883E-08	0.45
-0.63576107	9.82629E-09	0.45
-0.655905771	9.07347E-09	0.45
-0.675852227	7.61691E-09	0.45
-0.695278096	5.65822E-09	0.45
-0.715021181	4.17752E-09	0.45
-0.734788465	3.78483E-09	0.45
1.114800513	3.47415E-08	0.5
1.095771134	2.64434E-08	0.5
1.075340331	2.51341E-08	0.5
1.05515486	2.28311E-08	0.5
1.034655631	2.36614E-08	0.5
1.015072644	2.27895E-08	0.5
0.996121913	2.039E-08	0.5
0.97527954	2.01438E-08	0.5
0.9555085	1.75414E-08	0.5
0.935462087	1.73155E-08	0.5
0.915554583	2.14378E-08	0.5
0.895139813	1.7086E-08	0.5
0.875229716	1.77177E-08	0.5
0.855062306	1.98226E-08	0.5
0.834283948	1.52862E-08	0.5
0.814419955	1.69959E-08	0.5
0.795010805	1.56134E-08	0.5
0.774712384	1.44133E-08	0.5
0.754430324	1.50669E-08	0.5
0.735355794	1.51409E-08	0.5
0.714298666	1.56179E-08	0.5
0.695005074	1.43972E-08	0.5
0.674814016	1.6646E-08	0.5
0.654804572	1.50693E-08	0.5
0.63495636	1.49044E-08	0.5
0.615158953	1.3464E-08	0.5
0.59503103	1.43177E-08	0.5
0.575400323	1.42587E-08	0.5
0.55495809	1.51788E-08	0.5
0.534475349	1.59116E-08	0.5
0.514958634	1.5813E-08	0.5
0.494955954	1.64258E-08	0.5
0.47429795	1.79326E-08	0.5
0.454637915	1.99339E-08	0.5
0.434884697	2.08013E-08	0.5
0.414445393	2.34916E-08	0.5
0.394333988	2.7608E-08	0.5
0.375166774	2.9329E-08	0.5
0.354691148	3.10117E-08	0.5
0.335091099	3.6059E-08	0.5
0.314325154	4.20987E-08	0.5
0.295148119	4.88364E-08	0.5
0.275030762	5.16503E-08	0.5
0.254623398	6.42908E-08	0.5
0.23451975	7.50844E-08	0.5
0.215386897	7.79925E-08	0.5
0.195766628	9.0497E-08	0.5
0.17517066	9.02934E-08	0.5
0.155501723	1.08541E-07	0.5
0.135291904	1.03443E-07	0.5
0.11540395	1.16955E-07	0.5
0.096029162	1.26889E-07	0.5
0.076035678	1.27584E-07	0.5
0.055689692	1.39103E-07	0.5
0.035266846	1.35565E-07	0.5
0.015348285	1.29574E-07	0.5
-0.00464958	1.3484E-07	0.5
-0.024720728	1.32831E-07	0.5
-0.045020342	1.23954E-07	0.5
-0.064483583	1.39619E-07	0.5
-0.084860146	1.23543E-07	0.5
-0.104357123	1.27201E-07	0.5
-0.124758899	1.2657E-07	0.5
-0.144886672	1.12294E-07	0.5
-0.164412916	0.000000109	0.5
-0.184879482	1.16625E-07	0.5
-0.205242217	8.84881E-08	0.5
-0.225294352	7.79E-08	0.5
-0.245948017	8.63937E-08	0.5
-0.265775383	7.36249E-08	0.5
-0.285760164	7.1042E-08	0.5
-0.305758953	6.7116E-08	0.5
-0.325539172	6.51452E-08	0.5
-0.345188141	5.46562E-08	0.5
-0.365473509	4.93763E-08	0.5
-0.385564804	4.21945E-08	0.5
-0.40593493	4.95025E-08	0.5
-0.425833344	3.21616E-08	0.5
-0.445805967	3.43113E-08	0.5
-0.46562171	2.4199E-08	0.5
-0.485611796	2.20117E-08	0.5
-0.504870534	2.29594E-08	0.5
-0.524922252	1.9972E-08	0.5
-0.545118928	1.89004E-08	0.5
-0.565493584	1.66865E-08	0.5
-0.585723877	1.27013E-08	0.5
-0.605983734	1.10317E-08	0.5
-0.625906944	1.14233E-08	0.5
-0.645627856	1.00842E-08	0.5
-0.665738821	8.96033E-09	0.5
-0.685624599	8.91747E-09	0.5
