# Supplementary material for: Reconfigurable signal modulation in a ferroelectric tunnel field-effect transistor
Source: Nat Commun. 2023 May 3;14:2530. doi: 10.1038/s41467-023-38242-w (PMC10156808; doi:10.1038/s41467-023-38242-w)
Supplement: Supplementary file 3 — Source Data [file 41467_2023_38242_MOESM3_ESM.zip › Source Data for Figures/Figure 1 and Supplementary Figure 8e/Fig-1g_6-6_Id-Vg_matrix_[HVT_Vd 0.1-0.5V].csv]

Vg	Id	Vd
0.9149575	8.14E-10	0.1
0.895108378	8.57E-10	0.1
0.875315106	8.27E-10	0.1
0.855196095	7.56E-10	0.1
0.834869421	7.46E-10	0.1
0.814629531	7.79E-10	0.1
0.794250166	8.06E-10	0.1
0.774309134	8.08E-10	0.1
0.754630959	7.56E-10	0.1
0.73424325	7.67E-10	0.1
0.713849163	7.62E-10	0.1
0.695193624	7.70E-10	0.1
0.674224591	8.03E-10	0.1
0.654611742	8.26E-10	0.1
0.634464717	7.98E-10	0.1
0.614666319	8.06E-10	0.1
0.595474339	8.56E-10	0.1
0.574828571	9.19E-10	0.1
0.554731882	8.59E-10	0.1
0.53497923	9.12E-10	0.1
0.514373696	9.35E-10	0.1
0.494603401	9.83E-10	0.1
0.474303997	1.02E-09	0.1
0.454350865	9.96E-10	0.1
0.433923131	1.16E-09	0.1
0.414393938	1.09E-09	0.1
0.394090658	1.19E-09	0.1
0.374239123	1.27E-09	0.1
0.353538907	1.40E-09	0.1
0.334640703	1.60E-09	0.1
0.314620307	1.80E-09	0.1
0.294412023	0.000000002	0.1
0.274160317	1.92E-09	0.1
0.254186845	2.39E-09	0.1
0.234356707	2.73E-09	0.1
0.2144998	3.05E-09	0.1
0.194714448	3.73E-09	0.1
0.174847303	4.16E-09	0.1
0.154717854	4.50E-09	0.1
0.134286331	4.79E-09	0.1
0.114537578	5.75E-09	0.1
0.094679401	6.44E-09	0.1
0.074693	6.47E-09	0.1
0.054009749	6.13E-09	0.1
0.034538431	6.05E-09	0.1
0.014216422	6.16E-09	0.1
-0.005692245	5.44E-09	0.1
-0.025124753	4.85E-09	0.1
-0.045782143	4.93E-09	0.1
-0.065555462	4.22E-09	0.1
-0.085939923	3.53E-09	0.1
-0.105044612	2.49E-09	0.1
-0.125166842	2.61E-09	0.1
-0.145575413	2.44E-09	0.1
-0.165754998	1.70E-09	0.1
-0.184969687	1.31E-09	0.1
-0.204400265	8.81E-10	0.1
-0.224339509	7.70E-10	0.1
-0.244370186	6.61E-10	0.1
-0.264668667	5.51E-10	0.1
-0.284704053	4.78E-10	0.1
-0.304286087	5.54E-10	0.1
-0.324419582	5.46E-10	0.1
-0.344834232	5.26E-10	0.1
-0.365060323	4.77E-10	0.1
-0.384776735	4.53E-10	0.1
-0.404946768	4.77E-10	0.1
-0.425049448	5.53E-10	0.1
-0.445090199	5.24E-10	0.1
-0.464595997	4.70E-10	0.1
-0.485058391	4.91E-10	0.1
0.964521611	9.72E-10	0.15
0.945114219	9.19E-10	0.15
0.924750948	9.96E-10	0.15
0.904864216	9.99E-10	0.15
0.884780848	9.64E-10	0.15
0.864281857	9.54E-10	0.15
0.844128096	9.65E-10	0.15
0.824174309	9.70E-10	0.15
0.804261708	9.71E-10	0.15
0.784516895	9.67E-10	0.15
0.763985598	9.92E-10	0.15
0.744869137	9.86E-10	0.15
0.724574232	1.03E-09	0.15
0.704277241	9.64E-10	0.15
0.684592211	9.80E-10	0.15
0.664805317	1.01E-09	0.15
0.645122671	1.10E-09	0.15
0.624899679	1.09E-09	0.15
0.60472306	1.14E-09	0.15
0.584839576	1.12E-09	0.15
0.564743274	1.21E-09	0.15
0.545223856	1.25E-09	0.15
0.524688923	1.30E-09	0.15
0.504289681	1.41E-09	0.15
0.484382415	1.56E-09	0.15
0.46386131	1.47E-09	0.15
0.444590622	1.61E-09	0.15
0.423938298	1.76E-09	0.15
0.403693789	2.05E-09	0.15
0.384571487	2.17E-09	0.15
0.364173988	2.52E-09	0.15
0.344712624	2.62E-09	0.15
0.324341336	2.92E-09	0.15
0.304436544	3.47E-09	0.15
0.284156808	4.33E-09	0.15
0.264635885	4.42E-09	0.15
0.244652593	5.34E-09	0.15
0.224850485	6.42E-09	0.15
0.204854494	7.19E-09	0.15
0.184892824	7.99E-09	0.15
0.164433535	9.20E-09	0.15
0.144594033	1.04E-08	0.15
0.124735714	1.03E-08	0.15
0.104346944	1.13E-08	0.15
0.084677318	1.16E-08	0.15
0.064238475	1.17E-08	0.15
0.044088358	1.11E-08	0.15
0.025164606	1.03E-08	0.15
0.004696095	1.05E-08	0.15
-0.015767998	0.000000011	0.15
-0.036016783	9.29E-09	0.15
-0.05531477	8.39E-09	0.15
-0.07537753	6.22E-09	0.15
-0.095290503	6.79E-09	0.15
-0.115279084	4.04E-09	0.15
-0.13467077	3.20E-09	0.15
-0.155031896	3.54E-09	0.15
-0.174287862	2.10E-09	0.15
-0.195027328	2.27E-09	0.15
-0.214515424	1.95E-09	0.15
-0.234853601	1.23E-09	0.15
-0.254010475	1.14E-09	0.15
-0.274325883	7.94E-10	0.15
-0.29457373	6.82E-10	0.15
-0.314884162	6.56E-10	0.15
-0.335008359	7.12E-10	0.15
-0.354692733	6.55E-10	0.15
-0.375092602	5.82E-10	0.15
-0.395806408	6.01E-10	0.15
-0.414614177	6.01E-10	0.15
-0.435192978	6.27E-10	0.15
1.01463182	1.55E-09	0.2
0.995469284	1.37E-09	0.2
0.975687814	1.63E-09	0.2
0.955322039	1.45E-09	0.2
0.935060215	1.52E-09	0.2
0.91486944	1.60E-09	0.2
0.894212377	1.61E-09	0.2
0.87432034	1.60E-09	0.2
0.854380798	1.38E-09	0.2
0.834241283	1.44E-09	0.2
0.813957047	1.40E-09	0.2
0.795159888	1.39E-09	0.2
0.774728131	1.45E-09	0.2
0.754686785	1.51E-09	0.2
0.734043431	1.54E-09	0.2
0.714756024	1.55E-09	0.2
0.695083481	1.54E-09	0.2
0.675102335	1.51E-09	0.2
0.654691112	1.55E-09	0.2
0.63496272	1.63E-09	0.2
0.61501081	1.81E-09	0.2
0.594628882	1.83E-09	0.2
0.574990344	2.13E-09	0.2
0.554741275	2.23E-09	0.2
0.534304392	2.54E-09	0.2
0.514035505	2.67E-09	0.2
0.494299275	2.80E-09	0.2
0.473809284	2.88E-09	0.2
0.453848791	3.24E-09	0.2
0.434969854	3.64E-09	0.2
0.414296341	4.10E-09	0.2
0.394405928	0.000000005	0.2
0.374424917	5.34E-09	0.2
0.354615745	5.28E-09	0.2
0.334281859	7.14E-09	0.2
0.314421792	7.91E-09	0.2
0.294716288	9.24E-09	0.2
0.274895233	9.08E-09	0.2
0.254624561	1.05E-08	0.2
0.234812555	1.15E-08	0.2
0.214341014	1.45E-08	0.2
0.194371728	1.54E-08	0.2
0.174350862	1.66E-08	0.2
0.154288583	1.79E-08	0.2
0.13457748	1.86E-08	0.2
0.11389782	1.96E-08	0.2
0.094172877	2.06E-08	0.2
0.075086419	1.98E-08	0.2
0.053997499	2.01E-08	0.2
0.034353611	1.62E-08	0.2
0.014377189	1.54E-08	0.2
-0.004864711	1.45E-08	0.2
-0.024854276	1.35E-08	0.2
-0.045200321	0.000000011	0.2
-0.06552555	1.06E-08	0.2
-0.084737736	6.59E-09	0.2
-0.104191619	5.61E-09	0.2
-0.124253261	4.99E-09	0.2
-0.144631851	4.17E-09	0.2
-0.164548594	2.53E-09	0.2
-0.184612352	2.47E-09	0.2
-0.203347522	1.63E-09	0.2
-0.223962295	1.76E-09	0.2
-0.24449386	1.20E-09	0.2
-0.26468243	1.05E-09	0.2
-0.284786898	1.05E-09	0.2
-0.304956007	9.97E-10	0.2
-0.325020659	1.10E-09	0.2
-0.345385659	8.79E-10	0.2
-0.364304352	7.31E-10	0.2
-0.384820092	8.36E-10	0.2
1.064570129	3.44E-09	0.25
1.045261025	2.78E-09	0.25
1.025301337	2.83E-09	0.25
1.005141437	3.28E-09	0.25
0.984618485	2.98E-09	0.25
0.964036047	2.95E-09	0.25
0.944212139	2.47E-09	0.25
0.923982918	2.42E-09	0.25
0.904177308	2.38E-09	0.25
0.884196222	2.42E-09	0.25
0.863956749	2.30E-09	0.25
0.845023632	2.59E-09	0.25
0.824457467	2.59E-09	0.25
0.80431056	2.34E-09	0.25
0.784271657	2.33E-09	0.25
0.764346778	2.26E-09	0.25
0.744790494	2.23E-09	0.25
0.724816769	2.21E-09	0.25
0.704675734	2.26E-09	0.25
0.68491739	2.32E-09	0.25
0.66491732	2.24E-09	0.25
0.644723594	2.44E-09	0.25
0.624366611	2.57E-09	0.25
0.604364097	2.70E-09	0.25
0.583798051	2.67E-09	0.25
0.563901067	3.22E-09	0.25
0.543853045	3.11E-09	0.25
0.52382955	3.47E-09	0.25
0.504143268	3.84E-09	0.25
0.484714702	4.06E-09	0.25
0.464332342	4.71E-09	0.25
0.444626942	5.79E-09	0.25
0.424059898	6.73E-09	0.25
0.404250026	7.03E-09	0.25
0.384129375	7.64E-09	0.25
0.364547305	8.60E-09	0.25
0.344333984	9.89E-09	0.25
0.32461597	1.18E-08	0.25
0.304932207	1.34E-08	0.25
0.284036748	1.45E-08	0.25
0.264142045	0.000000018	0.25
0.244210936	1.99E-08	0.25
0.224065613	1.97E-08	0.25
0.20392238	2.33E-08	0.25
0.184372514	2.16E-08	0.25
0.164253145	2.27E-08	0.25
0.144002378	2.38E-08	0.25
0.124658898	2.81E-08	0.25
0.104002818	2.56E-08	0.25
0.084171623	2.67E-08	0.25
0.064230606	2.66E-08	0.25
0.044656232	0.000000022	0.25
0.024429739	2.37E-08	0.25
0.004229516	2.25E-08	0.25
-0.01578784	2.15E-08	0.25
-0.035170645	0.000000017	0.25
-0.054686397	1.49E-08	0.25
-0.074681818	1.21E-08	0.25
-0.094964832	1.09E-08	0.25
-0.114865154	1.03E-08	0.25
-0.134499907	9.98E-09	0.25
-0.153954864	6.62E-09	0.25
-0.174374372	7.20E-09	0.25
-0.194599092	5.87E-09	0.25
-0.214961469	4.53E-09	0.25
-0.234509885	3.84E-09	0.25
-0.254925072	2.42E-09	0.25
-0.274800241	3.08E-09	0.25
-0.295551062	1.70E-09	0.25
-0.314906299	1.61E-09	0.25
-0.334994137	1.59E-09	0.25
1.114850032	4.86E-09	0.3
1.095389891	4.18E-09	0.3
1.075467396	4.93E-09	0.3
1.054690766	3.98E-09	0.3
1.034712064	4.83E-09	0.3
1.01425724	3.50E-09	0.3
0.994357157	3.97E-09	0.3
0.97444104	3.82E-09	0.3
0.954914677	3.75E-09	0.3
0.934653866	3.91E-09	0.3
0.913982975	3.60E-09	0.3
0.894990075	3.98E-09	0.3
0.874786961	3.68E-09	0.3
0.854799199	4.05E-09	0.3
0.834264326	3.71E-09	0.3
0.814804482	3.52E-09	0.3
0.795016456	3.51E-09	0.3
0.775133985	3.61E-09	0.3
0.754821467	3.64E-09	0.3
0.735079336	3.52E-09	0.3
0.714917678	3.74E-09	0.3
0.694884646	3.44E-09	0.3
0.674597877	3.75E-09	0.3
0.654282737	4.10E-09	0.3
0.633830476	3.95E-09	0.3
0.61377092	4.10E-09	0.3
0.594049203	4.29E-09	0.3
0.573977965	4.55E-09	0.3
0.553787756	4.93E-09	0.3
0.534699294	5.27E-09	0.3
0.51426475	6.07E-09	0.3
0.494525346	6.53E-09	0.3
0.474524546	7.06E-09	0.3
0.454424489	9.35E-09	0.3
0.434245172	9.79E-09	0.3
0.414431113	1.23E-08	0.3
0.394502114	0.000000013	0.3
0.374938238	1.45E-08	0.3
0.354733194	1.58E-08	0.3
0.334349382	0.000000017	0.3
0.314597951	1.96E-08	0.3
0.294743539	2.14E-08	0.3
0.274238569	2.36E-08	0.3
0.254572279	2.63E-08	0.3
0.234345178	2.76E-08	0.3
0.21383893	2.89E-08	0.3
0.194026034	2.86E-08	0.3
0.174584436	3.07E-08	0.3
0.154346067	3.07E-08	0.3
0.134262952	2.74E-08	0.3
0.113796446	2.55E-08	0.3
0.094741526	0.000000026	0.3
0.074576768	2.35E-08	0.3
0.054650235	2.49E-08	0.3
0.034419912	2.23E-08	0.3
0.015266973	2.04E-08	0.3
-0.004354757	2.34E-08	0.3
-0.024330777	1.82E-08	0.3
-0.04471339	1.81E-08	0.3
-0.064552915	1.86E-08	0.3
-0.084570777	1.37E-08	0.3
-0.104534429	1.23E-08	0.3
-0.124089253	7.94E-09	0.3
-0.144779485	7.19E-09	0.3
-0.16502924	5.62E-09	0.3
-0.184482497	4.60E-09	0.3
-0.204981339	4.19E-09	0.3
-0.224896324	4.51E-09	0.3
-0.245393348	3.55E-09	0.3
-0.264883292	2.34E-09	0.3
-0.284797859	2.48E-09	0.3
1.165091431	9.16E-09	0.35
1.145610547	8.84E-09	0.35
1.126013911	7.21E-09	0.35
1.105274296	7.25E-09	0.35
1.085484064	8.45E-09	0.35
1.064728892	7.68E-09	0.35
1.0445346	6.53E-09	0.35
1.024324751	7.14E-09	0.35
1.004513478	6.25E-09	0.35
0.984370983	6.56E-09	0.35
0.964209056	6.53E-09	0.35
0.945189512	5.49E-09	0.35
0.924994385	6.01E-09	0.35
0.904741263	5.97E-09	0.35
0.883975542	6.01E-09	0.35
0.864557004	6.02E-09	0.35
0.845258778	5.87E-09	0.35
0.825238949	5.93E-09	0.35
0.804838485	5.88E-09	0.35
0.784744328	6.17E-09	0.35
0.76512984	5.69E-09	0.35
0.745220339	5.68E-09	0.35
0.724616116	5.70E-09	0.35
0.704559153	5.80E-09	0.35
0.684288985	5.82E-09	0.35
0.66424275	6.31E-09	0.35
0.644655263	6.31E-09	0.35
0.624052441	6.90E-09	0.35
0.603968	7.62E-09	0.35
0.584741911	8.58E-09	0.35
0.564128852	9.01E-09	0.35
0.544712445	1.02E-08	0.35
0.524760252	1.15E-08	0.35
0.50446949	1.26E-08	0.35
0.484495139	1.48E-08	0.35
0.464722282	1.55E-08	0.35
0.444777405	1.79E-08	0.35
0.42451871	0.000000018	0.35
0.405023272	2.23E-08	0.35
0.384734998	0.000000024	0.35
0.364433798	2.79E-08	0.35
0.345044481	2.93E-08	0.35
0.324852256	3.02E-08	0.35
0.304536188	3.51E-08	0.35
0.284481904	3.59E-08	0.35
0.264385848	3.75E-08	0.35
0.244036151	4.02E-08	0.35
0.224911562	3.58E-08	0.35
0.204796514	3.84E-08	0.35
0.184785476	3.51E-08	0.35
0.16430468	3.63E-08	0.35
0.144989541	3.64E-08	0.35
0.125004238	3.45E-08	0.35
0.104514143	3.36E-08	0.35
0.084482408	3.53E-08	0.35
0.064923441	3.15E-08	0.35
0.045537329	0.000000027	0.35
0.025661772	0.000000027	0.35
0.005849099	2.01E-08	0.35
-0.014530563	2.16E-08	0.35
-0.035033727	1.67E-08	0.35
-0.054299766	1.67E-08	0.35
-0.074440175	1.25E-08	0.35
-0.094650799	1.23E-08	0.35
-0.114822143	9.67E-09	0.35
-0.134539866	8.16E-09	0.35
-0.155144536	6.74E-09	0.35
-0.175598526	6.20E-09	0.35
-0.195553625	6.16E-09	0.35
-0.214826608	5.34E-09	0.35
-0.235299253	4.21E-09	0.35
1.21509608	1.26E-08	0.4
1.195890868	1.06E-08	0.4
1.175595486	1.13E-08	0.4
1.155517364	1.11E-08	0.4
1.134897971	1.05E-08	0.4
1.114797854	1.16E-08	0.4
1.094758594	1.11E-08	0.4
1.074134851	1.03E-08	0.4
1.054687643	1.07E-08	0.4
1.034502292	9.92E-09	0.4
1.01415863	9.31E-09	0.4
0.99565872	9.30E-09	0.4
0.97507813	9.27E-09	0.4
0.954750383	8.46E-09	0.4
0.934536779	8.97E-09	0.4
0.914807045	8.55E-09	0.4
0.895522708	9.06E-09	0.4
0.874713296	9.20E-09	0.4
0.854880834	9.02E-09	0.4
0.835046941	9.45E-09	0.4
0.815008366	9.11E-09	0.4
0.795249277	9.60E-09	0.4
0.774911875	9.19E-09	0.4
0.754424745	9.72E-09	0.4
0.734286779	1.03E-08	0.4
0.714062834	1.04E-08	0.4
0.693956429	1.14E-08	0.4
0.674060786	1.01E-08	0.4
0.653660798	1.15E-08	0.4
0.634372437	1.23E-08	0.4
0.614316875	1.23E-08	0.4
0.594015443	1.52E-08	0.4
0.574313039	1.56E-08	0.4
0.554441491	1.87E-08	0.4
0.534008199	1.81E-08	0.4
0.514451244	2.11E-08	0.4
0.494687238	0.000000022	0.4
0.474660398	2.44E-08	0.4
0.454818824	3.04E-08	0.4
0.434389041	0.00000003	0.4
0.413873672	3.57E-08	0.4
0.394619643	3.98E-08	0.4
0.373966993	4.79E-08	0.4
0.353590676	0.000000052	0.4
0.333508456	5.28E-08	0.4
0.313455896	5.35E-08	0.4
0.293857196	5.75E-08	0.4
0.274142051	0.00000006	0.4
0.254219422	5.94E-08	0.4
0.23419697	5.84E-08	0.4
0.213737139	5.05E-08	0.4
0.194870973	5.25E-08	0.4
0.174427712	5.52E-08	0.4
0.153778949	4.99E-08	0.4
0.13369807	4.21E-08	0.4
0.115013355	0.000000043	0.4
0.094870114	4.39E-08	0.4
0.075071597	0.000000035	0.4
0.054877543	3.41E-08	0.4
0.035082781	0.000000031	0.4
0.014821196	2.62E-08	0.4
-0.004969692	2.35E-08	0.4
-0.02477259	2.56E-08	0.4
-0.045217788	2.59E-08	0.4
-0.064968979	1.99E-08	0.4
-0.084588265	1.56E-08	0.4
-0.10500381	1.71E-08	0.4
-0.125222719	1.61E-08	0.4
-0.145559168	1.28E-08	0.4
-0.164717591	0.000000012	0.4
-0.185143089	1.12E-08	0.4
1.265053225	1.86E-08	0.45
1.245538306	0.000000019	0.45
1.225755942	1.84E-08	0.45
1.204927456	1.82E-08	0.45
1.184953165	1.97E-08	0.45
1.164878738	1.73E-08	0.45
1.144846332	1.61E-08	0.45
1.124528599	1.67E-08	0.45
1.10465641	1.59E-08	0.45
1.084418309	1.48E-08	0.45
1.064622414	1.58E-08	0.45
1.045051408	1.57E-08	0.45
1.025108767	0.000000015	0.45
1.004586172	1.42E-08	0.45
0.984385502	1.45E-08	0.45
0.965015423	1.47E-08	0.45
0.945408982	1.46E-08	0.45
0.925346386	0.000000015	0.45
0.90493269	1.54E-08	0.45
0.88523857	1.55E-08	0.45
0.865363282	1.47E-08	0.45
0.8448479	1.49E-08	0.45
0.825073791	1.51E-08	0.45
0.804660511	1.47E-08	0.45
0.784277451	1.55E-08	0.45
0.764157814	1.63E-08	0.45
0.744431388	1.74E-08	0.45
0.724370313	1.58E-08	0.45
0.703891677	1.82E-08	0.45
0.684535754	1.87E-08	0.45
0.664170188	2.15E-08	0.45
0.644369376	2.19E-08	0.45
0.624475566	2.34E-08	0.45
0.604616833	2.57E-08	0.45
0.584047344	2.66E-08	0.45
0.564702083	3.02E-08	0.45
0.544428509	3.29E-08	0.45
0.524615866	3.78E-08	0.45
0.504968655	4.37E-08	0.45
0.484472357	0.00000005	0.45
0.464320065	5.11E-08	0.45
0.444691565	5.68E-08	0.45
0.424760562	6.14E-08	0.45
0.40435055	6.73E-08	0.45
0.384422806	6.21E-08	0.45
0.364655268	0.000000071	0.45
0.344449174	6.67E-08	0.45
0.324786496	6.54E-08	0.45
0.304583964	6.21E-08	0.45
0.284446013	0.000000063	0.45
0.26418553	5.97E-08	0.45
0.245087531	6.29E-08	0.45
0.224734646	6.08E-08	0.45
0.204015163	5.77E-08	0.45
0.184244496	5.59E-08	0.45
0.165028644	5.17E-08	0.45
0.145568025	4.78E-08	0.45
0.125465792	4.59E-08	0.45
0.105326545	4.34E-08	0.45
0.085131896	3.86E-08	0.45
0.065368396	3.83E-08	0.45
0.045827252	3.06E-08	0.45
0.025627983	2.67E-08	0.45
0.005015385	0.000000025	0.45
-0.014900821	2.26E-08	0.45
-0.034476537	2.19E-08	0.45
-0.054861355	1.96E-08	0.45
-0.074981737	1.45E-08	0.45
-0.095060039	1.32E-08	0.45
-0.114784765	1.34E-08	0.45
-0.135048437	1.15E-08	0.45
1.314726651	2.73E-08	0.5
1.295197964	2.59E-08	0.5
1.275615096	2.29E-08	0.5
1.255035698	2.38E-08	0.5
1.235074818	0.000000021	0.5
1.214700222	0.000000023	0.5
1.194357753	2.03E-08	0.5
1.174321711	2.14E-08	0.5
1.154640138	2.15E-08	0.5
1.134366035	2.08E-08	0.5
1.114434302	2.05E-08	0.5
1.095409334	2.18E-08	0.5
1.075125813	2.21E-08	0.5
1.054848194	2.07E-08	0.5
1.034538984	0.000000019	0.5
1.014981985	2.16E-08	0.5
0.995615721	2.04E-08	0.5
0.974887758	1.99E-08	0.5
0.955411255	2.07E-08	0.5
0.935131371	2.19E-08	0.5
0.915175229	2.16E-08	0.5
0.894935906	2.18E-08	0.5
0.874691844	2.12E-08	0.5
0.854645431	2.24E-08	0.5
0.834022433	2.31E-08	0.5
0.814197928	2.18E-08	0.5
0.794394255	2.27E-08	0.5
0.77422592	2.31E-08	0.5
0.754044056	2.41E-08	0.5
0.734545723	2.55E-08	0.5
0.714479968	2.75E-08	0.5
0.694458872	2.92E-08	0.5
0.674559951	3.05E-08	0.5
0.654358581	3.45E-08	0.5
0.634095013	3.83E-08	0.5
0.614360914	3.74E-08	0.5
0.594602033	4.15E-08	0.5
0.574932978	4.34E-08	0.5
0.55475238	5.09E-08	0.5
0.534420751	5.54E-08	0.5
0.514461268	5.55E-08	0.5
0.494471006	5.95E-08	0.5
0.474065885	6.31E-08	0.5
0.45419915	6.16E-08	0.5
0.433980741	7.13E-08	0.5
0.414261669	7.03E-08	0.5
0.393980317	7.95E-08	0.5
0.374494329	8.34E-08	0.5
0.354006082	7.58E-08	0.5
0.334072858	7.28E-08	0.5
0.313823566	7.23E-08	0.5
0.294752344	6.91E-08	0.5
0.274580166	7.09E-08	0.5
0.254554823	6.43E-08	0.5
0.234354407	6.49E-08	0.5
0.214687973	6.46E-08	0.5
0.195435256	5.85E-08	0.5
0.175077021	5.44E-08	0.5
0.155623376	0.000000051	0.5
0.13551724	4.67E-08	0.5
0.115279436	4.31E-08	0.5
0.09599027	3.93E-08	0.5
0.075686753	3.44E-08	0.5
0.054898649	3.41E-08	0.5
0.03546229	0.000000032	0.5
0.015169293	2.85E-08	0.5
-0.005235732	2.58E-08	0.5
-0.024770498	2.36E-08	0.5
-0.045472682	2.51E-08	0.5
-0.064588368	2.29E-08	0.5
-0.085006714	1.48E-08	0.5
