# Supplementary material for: Reconfigurable signal modulation in a ferroelectric tunnel field-effect transistor
Source: Nat Commun. 2023 May 3;14:2530. doi: 10.1038/s41467-023-38242-w (PMC10156808; doi:10.1038/s41467-023-38242-w)
Supplement: Supplementary file 3 — Source Data [file 41467_2023_38242_MOESM3_ESM.zip › Source Data for Figures/Figure 2/Fig-2c-4_6-6_Sine test 1kHz Vd0.5V_[HVT_after 10 cc].csv]

time	Vg	time	Iout
4.50E-06	-0.028241456	4.50E-06	3.15E-08
1.45E-05	-0.009255648	1.45E-05	3.39E-08
2.45E-05	0.009741098	2.45E-05	3.68E-08
3.45E-05	0.02819699	3.45E-05	3.91E-08
4.45E-05	0.046129972	4.45E-05	4.27E-08
5.45E-05	0.064281076	5.45E-05	4.46E-08
6.45E-05	0.082009584	6.45E-05	4.57E-08
7.45E-05	0.099142998	7.45E-05	4.73E-08
8.45E-05	0.115136147	8.45E-05	4.84E-08
9.45E-05	0.131144136	9.45E-05	0.000000052
0.0001045	0.146350175	0.0001045	5.05E-08
0.0001145	0.161113322	0.0001145	5.29E-08
0.0001245	0.174967647	0.0001245	5.41E-08
0.0001345	0.188119918	0.0001345	5.56E-08
0.0001445	0.199948162	0.0001445	0.000000057
0.0001545	0.211177796	0.0001545	5.69E-08
0.0001645	0.221449405	0.0001645	5.83E-08
0.0001745	0.230544865	0.0001745	0.000000058
0.0001845	0.238423586	0.0001845	5.89E-08
0.0001945	0.245376289	0.0001945	5.72E-08
0.0002045	0.251372561	0.0002045	5.52E-08
0.0002145	0.256407693	0.0002145	5.35E-08
0.0002245	0.259890869	0.0002245	5.67E-08
0.0002345	0.262463257	0.0002345	5.58E-08
0.0002445	0.2639274	0.0002445	5.49E-08
0.0002545	0.264259487	0.0002545	5.81E-08
0.0002645	0.263018563	0.0002645	5.76E-08
0.0002745	0.260105506	0.0002745	5.56E-08
0.0002845	0.256531	0.0002845	5.53E-08
0.0002945	0.252243549	0.0002945	5.52E-08
0.0003045	0.246347189	0.0003045	5.46E-08
0.0003145	0.23931995	0.0003145	5.47E-08
0.0003245	0.231630087	0.0003245	5.38E-08
0.0003345	0.22248742	0.0003345	5.31E-08
0.0003445	0.212366432	0.0003445	5.16E-08
0.0003545	0.201278061	0.0003545	5.06E-08
0.0003645	0.189530611	0.0003645	4.78E-08
0.0003745	0.176522702	0.0003745	4.94E-08
0.0003845	0.162539631	0.0003845	4.93E-08
0.0003945	0.147849053	0.0003945	4.79E-08
0.0004045	0.132614106	0.0004045	4.61E-08
0.0004145	0.116745055	0.0004145	0.000000044
0.0004245	0.100818634	0.0004245	4.51E-08
0.0004345	0.084002495	0.0004345	4.27E-08
0.0004445	0.06614989	0.0004445	4.03E-08
0.0004545	0.048059642	0.0004545	3.74E-08
0.0004645	0.029783666	0.0004645	3.58E-08
0.0004745	0.011554092	0.0004745	3.26E-08
0.0004845	-0.006986856	0.0004845	3.11E-08
0.0004945	-0.026197433	0.0004945	0.00000003
0.0005045	-0.045239449	0.0005045	2.53E-08
0.0005145	-0.064061403	0.0005145	2.49E-08
0.0005245	-0.082453251	0.0005245	2.07E-08
0.0005345	-0.100827217	0.0005345	1.87E-08
0.0005445	-0.11910826	0.0005445	1.68E-08
0.0005545	-0.136819601	0.0005545	1.59E-08
0.0005645	-0.154561758	0.0005645	1.29E-08
0.0005745	-0.171624541	0.0005745	1.19E-08
0.0005845	-0.188503921	0.0005845	1.03E-08
0.0005945	-0.204585612	0.0005945	8.63E-09
0.0006045	-0.219742119	0.0006045	7.23E-09
0.0006145	-0.234312117	0.0006145	6.92E-09
0.0006245	-0.248446226	0.0006245	5.53E-09
0.0006345	-0.261092007	0.0006345	5.30E-09
0.0006445	-0.27338618	0.0006445	5.16E-09
0.0006545	-0.284584582	0.0006545	4.73E-09
0.0006645	-0.294163108	0.0006645	4.54E-09
0.0006745	-0.303311288	0.0006745	4.07E-09
0.0006845	-0.310980439	0.0006845	4.32E-09
0.0006945	-0.317903101	0.0006945	4.16E-09
0.0007045	-0.32423383	0.0007045	4.52E-09
0.0007145	-0.328994215	0.0007145	5.54E-09
0.0007245	-0.332592487	0.0007245	4.61E-09
0.0007345	-0.33488977	0.0007345	4.94E-09
0.0007445	-0.336209953	0.0007445	4.90E-09
0.0007545	-0.336337924	0.0007545	5.05E-09
0.0007645	-0.335253119	0.0007645	5.09E-09
0.0007745	-0.332713485	0.0007745	5.50E-09
0.0007845	-0.329296231	0.0007845	5.94E-09
0.0007945	-0.324560046	0.0007945	0.000000006
0.0008045	-0.318603575	0.0008045	6.50E-09
0.0008145	-0.311726153	0.0008145	6.74E-09
0.0008245	-0.303836107	0.0008245	6.79E-09
0.0008345	-0.294912755	0.0008345	7.25E-09
0.0008445	-0.285279572	0.0008445	7.96E-09
0.0008545	-0.273872018	0.0008545	8.94E-09
0.0008645	-0.261963367	0.0008645	9.88E-09
0.0008745	-0.249293029	0.0008745	1.09E-08
0.0008845	-0.235620558	0.0008845	0.000000012
0.0008945	-0.221209407	0.0008945	1.33E-08
0.0009045	-0.205773473	0.0009045	1.41E-08
0.0009145	-0.189938784	0.0009145	1.66E-08
0.0009245	-0.173318923	0.0009245	1.78E-08
0.0009345	-0.156327963	0.0009345	1.98E-08
0.0009445	-0.138419569	0.0009445	2.18E-08
0.0009545	-0.120370269	0.0009545	2.42E-08
0.0009645	-0.102359653	0.0009645	0.000000027
0.0009745	-0.083910406	0.0009745	0.000000031
0.0009845	-0.065428376	0.0009845	3.55E-08
0.0009945	-0.046703219	0.0009945	0.000000037
0.0010044	-0.02807951	0.0010045	3.82E-08
0.0010144	-0.008950472	0.0010145	4.47E-08
0.0010244	0.009750456	0.0010245	4.86E-08
0.0010344	0.028064311	0.0010345	5.18E-08
0.0010444	0.046266943	0.0010445	5.03E-08
0.0010544	0.064274073	0.0010545	5.39E-08
0.0010644	0.08198148	0.0010645	5.52E-08
0.0010744	0.099178493	0.0010745	5.72E-08
0.0010844	0.115478754	0.0010845	5.77E-08
0.0010944	0.131327927	0.0010945	5.28E-08
0.0011044	0.146386862	0.0011045	5.38E-08
0.0011144	0.161037236	0.0011145	5.55E-08
0.0011244	0.175076127	0.0011245	5.76E-08
0.0011344	0.188428193	0.0011345	5.78E-08
0.0011444	0.200363368	0.0011445	5.64E-08
0.0011544	0.211310476	0.0011545	5.76E-08
0.0011644	0.221381098	0.0011645	5.95E-08
0.0011744	0.230750114	0.0011745	5.84E-08
0.0011844	0.238512546	0.0011845	6.01E-08
0.0011944	0.245491415	0.0011945	5.85E-08
0.0012044	0.2516063	0.0012045	0.000000061
0.0012144	0.256496266	0.0012145	6.46E-08
0.0012244	0.260018483	0.0012245	6.33E-08
0.0012344	0.262577996	0.0012345	6.25E-08
0.0012444	0.263850138	0.0012445	6.32E-08
0.0012544	0.263900474	0.0012545	6.18E-08
0.0012644	0.262629494	0.0012645	6.12E-08
0.0012744	0.260201499	0.0012745	6.15E-08
0.0012844	0.256777629	0.0012845	6.23E-08
0.0012944	0.252092928	0.0012945	6.33E-08
0.0013044	0.24614504	0.0013045	6.07E-08
0.0013144	0.239053011	0.0013145	6.09E-08
0.0013244	0.2316176	0.0013245	5.75E-08
0.0013344	0.222551405	0.0013345	0.000000057
0.0013444	0.212293446	0.0013445	5.66E-08
0.0013544	0.201195717	0.0013545	5.78E-08
0.0013644	0.189481825	0.0013645	5.84E-08
0.0013744	0.176357239	0.0013745	5.62E-08
0.0013844	0.162352324	0.0013845	5.51E-08
0.0013944	0.147712469	0.0013945	5.15E-08
0.0014044	0.132552058	0.0014045	4.67E-08
0.0014144	0.116962403	0.0014145	4.63E-08
0.0014244	0.100969255	0.0014245	4.55E-08
0.0014344	0.083863556	0.0014345	4.44E-08
0.0014444	0.066092134	0.0014445	4.55E-08
0.0014544	0.048174769	0.0014545	4.31E-08
0.0014644	0.03000024	0.0014645	0.000000037
0.0014744	0.011507273	0.0014745	3.58E-08
0.0014844	-0.007194817	0.0014845	3.14E-08
0.0014944	-0.026299298	0.0014945	2.94E-08
0.0015044	-0.045103669	0.0015045	2.89E-08
0.0015144	-0.063875258	0.0015145	2.46E-08
0.0015244	-0.082113802	0.0015245	2.17E-08
0.0015344	-0.100621164	0.0015345	2.12E-08
0.0015444	-0.118997872	0.0015445	1.95E-08
0.0015544	-0.13660109	0.0015545	1.55E-08
0.0015644	-0.154408038	0.0015645	1.36E-08
0.0015744	-0.171655357	0.0015745	1.22E-08
0.0015844	-0.188553095	0.0015845	9.79E-09
0.0015944	-0.204517365	0.0015945	9.18E-09
0.0016044	-0.219998538	0.0016045	8.54E-09
0.0016144	-0.234216511	0.0016145	6.60E-09
0.0016244	-0.248135626	0.0016245	6.24E-09
0.0016344	-0.261121273	0.0016345	5.61E-09
0.0016444	-0.273271799	0.0016445	5.55E-09
0.0016544	-0.284286797	0.0016545	5.06E-09
0.0016644	-0.294046819	0.0016645	4.73E-09
0.0016744	-0.303214133	0.0016745	4.69E-09
0.0016844	-0.311087787	0.0016845	4.32E-09
0.0016944	-0.318173528	0.0016945	4.05E-09
0.0017044	-0.32434541	0.0017045	4.22E-09
0.0017144	-0.328769028	0.0017145	4.23E-09
0.0017244	-0.332219422	0.0017245	4.65E-09
0.0017344	-0.3350299	0.0017345	4.78E-09
0.0017444	-0.336185753	0.0017445	4.76E-09
0.0017544	-0.336062014	0.0017545	5.41E-09
0.0017644	-0.335139155	0.0017645	5.76E-09
0.0017744	-0.332873464	0.0017745	6.27E-09
0.0017844	-0.329119444	0.0017845	5.90E-09
0.0017944	-0.32435596	0.0017945	5.94E-09
0.0018044	-0.318702281	0.0018045	6.69E-09
0.0018144	-0.311771035	0.0018145	7.57E-09
0.0018244	-0.304028928	0.0018245	7.69E-09
0.0018344	-0.295215964	0.0018345	7.69E-09
0.0018444	-0.285169899	0.0018445	9.16E-09
0.0018544	-0.274094045	0.0018545	8.77E-09
0.0018644	-0.262385607	0.0018645	9.26E-09
0.0018744	-0.24953109	0.0018745	1.07E-08
0.0018844	-0.235722005	0.0018845	1.16E-08
0.0018944	-0.221586764	0.0018945	1.27E-08
0.0019044	-0.206108689	0.0019045	1.51E-08
0.0019144	-0.189962566	0.0019145	0.000000016
0.0019244	-0.173400104	0.0019245	1.83E-08
0.0019344	-0.15634197	0.0019345	1.99E-08
0.0019444	-0.138673186	0.0019445	2.19E-08
0.0019544	-0.120702386	0.0019545	2.38E-08
0.0019644	-0.102400243	0.0019645	2.61E-08
0.0019744	-0.083917439	0.0019745	0.00000003
0.0019844	-0.065758884	0.0019845	3.35E-08
0.0019944	-0.047060668	0.0019945	3.49E-08
0.0020043	-0.028410017	0.0020045	4.06E-08
0.0020143	-0.009274781	0.0020145	4.21E-08
0.0020243	0.009501487	0.0020245	4.35E-08
0.0020343	0.028145075	0.0020345	5.13E-08
0.0020443	0.046094447	0.0020445	4.87E-08
0.0020543	0.064077765	0.0020545	5.18E-08
0.0020643	0.0820131	0.0020645	0.000000054
0.0020743	0.099133641	0.0020745	0.000000059
0.0020843	0.115377307	0.0020845	5.83E-08
0.0020943	0.13115114	0.0020945	5.81E-08
0.0021043	0.146415353	0.0021045	5.87E-08
0.0021143	0.161189049	0.0021145	0.000000058
0.0021243	0.175136209	0.0021245	6.34E-08
0.0021343	0.188341171	0.0021345	6.15E-08
0.0021443	0.200046897	0.0021445	6.06E-08
0.0021543	0.211286664	0.0021545	6.15E-08
0.0021643	0.22149545	0.0021645	6.09E-08
0.0021743	0.230612367	0.0021745	6.18E-08
0.0021843	0.23851645	0.0021845	6.23E-08
0.0021943	0.245558918	0.0021945	6.54E-08
0.0022043	0.251642212	0.0022045	6.62E-08
0.0022143	0.256259009	0.0022145	6.66E-08
0.0022243	0.260333389	0.0022245	6.51E-08
0.0022343	0.262916714	0.0022345	6.42E-08
0.0022443	0.263715506	0.0022445	6.46E-08
0.0022543	0.263578534	0.0022545	6.23E-08
0.0022643	0.263098553	0.0022645	6.43E-08
0.0022743	0.260498077	0.0022745	6.42E-08
0.0022843	0.256715968	0.0022845	6.34E-08
0.0022943	0.252267361	0.0022945	6.34E-08
0.0023043	0.246306211	0.0023045	6.34E-08
0.0023143	0.239384711	0.0023145	6.34E-08
0.0023243	0.231836528	0.0023245	6.11E-08
0.0023343	0.222655594	0.0023345	6.03E-08
0.0023443	0.211706161	0.0023445	6.08E-08
0.0023543	0.20101738	0.0023545	0.000000061
0.0023643	0.189657032	0.0023645	6.06E-08
0.0023743	0.176368177	0.0023745	5.89E-08
0.0023843	0.162591517	0.0023845	5.85E-08
0.0023943	0.147763997	0.0023945	5.81E-08
0.0024043	0.132470906	0.0024045	5.64E-08
0.0024143	0.116853535	0.0024145	5.41E-08
0.0024243	0.10111326	0.0024245	5.38E-08
0.0024343	0.083838195	0.0024345	0.000000051
0.0024443	0.065853328	0.0024445	4.96E-08
0.0024543	0.048265308	0.0024545	4.81E-08
0.0024643	0.030014664	0.0024645	5.05E-08
0.0024743	0.011301249	0.0024745	4.76E-08
0.0024843	-0.007423103	0.0024845	4.03E-08
0.0024943	-0.026488543	0.0024945	0.000000036
0.0025043	-0.045544982	0.0025045	3.21E-08
0.0025143	-0.063852191	0.0025145	2.68E-08
0.0025243	-0.08243531	0.0025245	2.12E-08
0.0025343	-0.100872099	0.0025345	1.87E-08
0.0025443	-0.11904037	0.0025445	1.69E-08
0.0025543	-0.136900008	0.0025545	1.62E-08
0.0025643	-0.154799819	0.0025645	1.34E-08
0.0025743	-0.171780646	0.0025745	1.15E-08
0.0025843	-0.188521862	0.0025845	1.11E-08
0.0025943	-0.204275429	0.0025945	9.17E-09
0.0026043	-0.219800651	0.0026045	8.19E-09
0.0026143	-0.23424542	0.0026145	7.03E-09
0.0026243	-0.248164892	0.0026245	6.82E-09
0.0026343	-0.260946453	0.0026345	5.84E-09
0.0026443	-0.273012698	0.0026445	5.40E-09
0.0026543	-0.284446418	0.0026545	4.80E-09
0.0026643	-0.294333279	0.0026645	4.70E-09
0.0026743	-0.303242207	0.0026745	5.30E-09
0.0026843	-0.311055779	0.0026845	4.43E-09
0.0026943	-0.318326533	0.0026945	4.93E-09
0.0027043	-0.324375093	0.0027045	4.03E-09
0.0027143	-0.328885734	0.0027145	4.58E-09
0.0027243	-0.332467616	0.0027245	4.85E-09
0.0027343	-0.334954202	0.0027345	5.29E-09
0.0027443	-0.336088955	0.0027445	4.84E-09
0.0027543	-0.336338341	0.0027545	5.13E-09
0.0027643	-0.335541487	0.0027645	5.03E-09
0.0027743	-0.332795441	0.0027745	5.41E-09
0.0027843	-0.328947008	0.0027845	5.77E-09
0.0027943	-0.324513972	0.0027945	5.30E-09
0.0028043	-0.318593025	0.0028045	5.92E-09
0.0028143	-0.31193614	0.0028145	7.16E-09
0.0028243	-0.304258347	0.0028245	7.16E-09
0.0028343	-0.294972062	0.0028345	7.90E-09
0.0028443	-0.285068452	0.0028445	8.03E-09
0.0028543	-0.274204075	0.0028545	0.000000009
0.0028643	-0.262187362	0.0028645	9.94E-09
0.0028743	-0.249437034	0.0028745	1.09E-08
0.0028843	-0.235887885	0.0028845	1.29E-08
0.0028943	-0.221552432	0.0028945	1.45E-08
0.0029043	-0.205859363	0.0029045	1.57E-08
0.0029143	-0.190030098	0.0029145	0.000000017
0.0029243	-0.173353672	0.0029245	1.96E-08
0.0029343	-0.156395078	0.0029345	1.98E-08
0.0029443	-0.138549507	0.0029445	2.17E-08
0.0029543	-0.120934546	0.0029545	2.29E-08
0.0029643	-0.10259223	0.0029645	2.41E-08
0.0029743	-0.083979487	0.0029745	2.93E-08
0.0029843	-0.065606296	0.0029845	3.65E-08
0.0029943	-0.046641529	0.0029945	3.98E-08
0.0030042	-0.027938664	0.0030045	4.39E-08
0.0030142	-0.009633005	0.0030145	4.62E-08
0.0030242	0.009327054	0.0030245	5.27E-08
0.0030342	0.027979642	0.0030345	5.71E-08
0.0030442	0.046048015	0.0030445	5.36E-08
0.0030542	0.064168304	0.0030545	5.79E-08
0.0030642	0.082104415	0.0030645	6.17E-08
0.0030742	0.099211276	0.0030745	6.01E-08
0.0030842	0.115023762	0.0030845	6.15E-08
0.0030942	0.131211251	0.0030945	6.04E-08
0.0031042	0.146281898	0.0031045	6.06E-08
0.0031142	0.160889745	0.0031145	6.01E-08
0.0031242	0.175179541	0.0031245	6.12E-08
0.0031342	0.188315421	0.0031345	6.11E-08
0.0031442	0.200040638	0.0031445	6.39E-08
0.0031542	0.211267143	0.0031545	6.52E-08
0.0031642	0.221458375	0.0031645	6.46E-08
0.0031742	0.230502337	0.0031745	6.38E-08
0.0031842	0.238537937	0.0031845	6.22E-08
0.0031942	0.245591313	0.0031945	6.36E-08
0.0032042	0.251655087	0.0032045	6.18E-08
0.0032142	0.256257832	0.0032145	6.21E-08
0.0032242	0.260137886	0.0032245	6.15E-08
0.0032342	0.262729004	0.0032345	6.21E-08
0.0032442	0.263601556	0.0032445	6.51E-08
0.0032542	0.263759598	0.0032545	6.59E-08
0.0032642	0.262885883	0.0032645	6.57E-08
0.0032742	0.260470361	0.0032745	6.38E-08
0.0032842	0.256662115	0.0032845	6.24E-08
0.0032942	0.252249017	0.0032945	6.42E-08
0.0033042	0.246184856	0.0033045	6.36E-08
0.0033142	0.239390582	0.0033145	6.39E-08
0.0033242	0.231990278	0.0033245	6.29E-08
0.0033342	0.222631395	0.0033345	6.23E-08
0.0033442	0.212323099	0.0033445	6.22E-08
0.0033542	0.20165658	0.0033545	6.23E-08
0.0033642	0.189904064	0.0033645	5.94E-08
0.0033742	0.176500857	0.0033745	6.04E-08
0.0033842	0.162545472	0.0033845	5.93E-08
0.0033942	0.147740185	0.0033945	5.85E-08
0.0034042	0.132545054	0.0034045	5.76E-08
0.0034142	0.116793066	0.0034145	5.49E-08
0.0034242	0.100851029	0.0034245	5.26E-08
0.0034342	0.083755463	0.0034345	4.92E-08
0.0034442	0.065940738	0.0034445	4.46E-08
0.0034542	0.048259854	0.0034545	4.59E-08
0.0034642	0.029994369	0.0034645	4.32E-08
0.0034742	0.01153928	0.0034745	4.07E-08
0.0034842	-0.007199943	0.0034845	3.73E-08
0.0034942	-0.026155293	0.0034945	0.000000032
0.0035042	-0.045136452	0.0035045	3.26E-08
0.0035142	-0.063640714	0.0035145	3.03E-08
0.0035242	-0.082185566	0.0035245	2.61E-08
0.0035342	-0.100595415	0.0035345	2.24E-08
0.0035442	-0.119060695	0.0035445	1.85E-08
0.0035542	-0.136873066	0.0035545	1.59E-08
0.0035642	-0.15490675	0.0035645	1.46E-08
0.0035742	-0.171805978	0.0035745	1.27E-08
0.0035842	-0.188227236	0.0035845	1.12E-08
0.0035942	-0.204194605	0.0035945	9.47E-09
0.0036042	-0.219902158	0.0036045	8.61E-09
0.0036142	-0.234201312	0.0036145	7.63E-09
0.0036242	-0.248103619	0.0036245	6.53E-09
0.0036342	-0.260800123	0.0036345	5.94E-09
0.0036442	-0.27284801	0.0036445	5.15E-09
0.0036542	-0.284357071	0.0036545	4.64E-09
0.0036642	-0.294245064	0.0036645	4.53E-09
0.0036742	-0.303186774	0.0036745	3.84E-09
0.0036842	-0.311265707	0.0036845	3.95E-09
0.0036942	-0.317866445	0.0036945	3.78E-09
0.0037042	-0.323746383	0.0037045	4.13E-09
0.0037142	-0.328537643	0.0037145	4.29E-09
0.0037242	-0.332345486	0.0037245	4.17E-09
0.0037342	-0.334958076	0.0037345	4.38E-09
0.0037442	-0.33588177	0.0037445	4.65E-09
0.0037542	-0.336124837	0.0037545	4.96E-09
0.0037642	-0.334847271	0.0037645	5.27E-09
0.0037742	-0.332607329	0.0037745	5.64E-09
0.0037842	-0.329110503	0.0037845	5.91E-09
0.0037942	-0.324579179	0.0037945	6.12E-09
0.0038042	-0.318452954	0.0038045	6.71E-09
0.0038142	-0.311625898	0.0038145	6.98E-09
0.0038242	-0.303804934	0.0038245	7.44E-09
0.0038342	-0.29487884	0.0038345	8.38E-09
0.0038442	-0.285380661	0.0038445	8.59E-09
0.0038542	-0.274225533	0.0038545	8.84E-09
0.0038642	-0.262145638	0.0038645	1.01E-08
0.0038742	-0.249452233	0.0038745	1.09E-08
0.0038842	-0.235571802	0.0038845	1.25E-08
0.0038942	-0.221128225	0.0038945	1.38E-08
0.0039042	-0.205798864	0.0039045	1.41E-08
0.0039142	-0.189994574	0.0039145	0.000000015
0.0039242	-0.173489034	0.0039245	1.72E-08
0.0039342	-0.156023562	0.0039345	1.99E-08
0.0039442	-0.138290405	0.0039445	2.21E-08
0.0039542	-0.120399952	0.0039545	2.36E-08
0.0039642	-0.102161407	0.0039645	2.66E-08
0.0039742	-0.083932221	0.0039745	3.24E-08
0.0039842	-0.065632045	0.0039845	3.71E-08
0.0039942	-0.046572089	0.0039945	4.18E-08
0.0040041	-0.027828574	0.0040045	4.34E-08
0.0040141	-0.009174466	0.0040145	4.66E-08
0.0040241	0.009695053	0.0040245	0.000000051
0.0040341	0.028219223	0.0040345	5.16E-08
0.0040441	0.046200603	0.0040445	5.28E-08
0.0040541	0.064476192	0.0040545	5.14E-08
0.0040641	0.082200021	0.0040645	5.94E-08
0.0040741	0.099160939	0.0040745	5.83E-08
0.0040841	0.115146667	0.0040845	5.74E-08
0.0040941	0.131203055	0.0040945	5.71E-08
0.0041041	0.146261603	0.0041045	5.96E-08
0.0041141	0.160965055	0.0041145	6.01E-08
0.0041241	0.175026953	0.0041245	6.19E-08
0.0041341	0.188212812	0.0041345	6.58E-08
0.0041441	0.20013392	0.0041445	0.000000066
0.0041541	0.211501688	0.0041545	6.73E-08
0.0041641	0.221555531	0.0041645	6.63E-08
0.0041741	0.230765343	0.0041745	6.69E-08
0.0041841	0.238749027	0.0041845	6.86E-08
0.0041941	0.245865643	0.0041945	7.09E-08
0.0042041	0.251722589	0.0042045	7.08E-08
0.0042141	0.256650016	0.0042145	0.00000007
0.0042241	0.260432512	0.0042245	6.88E-08
0.0042341	0.262679458	0.0042345	6.99E-08
0.0042441	0.263886824	0.0042445	7.06E-08
0.0042541	0.264046818	0.0042545	7.17E-08
0.0042641	0.263012707	0.0042645	7.04E-08
0.0042741	0.260579243	0.0042745	7.03E-08
0.0042841	0.257061705	0.0042845	7.01E-08
0.0042941	0.252531931	0.0042945	6.79E-08
0.0043041	0.246560633	0.0043045	6.81E-08
0.0043141	0.239827633	0.0043145	6.63E-08
0.0043241	0.232033193	0.0043245	6.88E-08
0.0043341	0.22267589	0.0043345	6.61E-08
0.0043441	0.2126185	0.0043445	6.21E-08
0.0043541	0.201526642	0.0043545	6.24E-08
0.0043641	0.189333528	0.0043645	6.25E-08
0.0043741	0.176619858	0.0043745	6.31E-08
0.0043841	0.162807316	0.0043845	6.17E-08
0.0043941	0.148059785	0.0043945	5.81E-08
0.0044041	0.132773727	0.0044045	0.000000055
0.0044141	0.117111862	0.0044145	5.69E-08
0.0044241	0.101158142	0.0044245	5.28E-08
0.0044341	0.08398962	0.0044345	4.96E-08
0.0044441	0.066186577	0.0044445	4.95E-08
0.0044541	0.048372239	0.0044545	4.75E-08
0.0044641	0.030273408	0.0044645	4.25E-08
0.0044741	0.011867851	0.0044745	4.16E-08
0.0044841	-0.00710547	0.0044845	3.68E-08
0.0044941	-0.026461244	0.0044945	3.28E-08
0.0045041	-0.044988513	0.0045045	0.000000028
0.0045141	-0.063533008	0.0045145	2.51E-08
0.0045241	-0.082137167	0.0045245	2.51E-08
0.0045341	-0.100136876	0.0045345	0.000000021
0.0045441	-0.118514717	0.0045445	2.04E-08
0.0045541	-0.136680663	0.0045545	0.000000017
0.0045641	-0.154374063	0.0045645	1.53E-08
0.0045741	-0.171456754	0.0045745	1.16E-08
0.0045841	-0.187929094	0.0045845	1.01E-08
0.0045941	-0.203864872	0.0045945	9.88E-09
0.0046041	-0.219479144	0.0046045	9.14E-09
0.0046141	-0.234174788	0.0046145	7.38E-09
0.0046241	-0.248143435	0.0046245	6.66E-09
0.0046341	-0.260634243	0.0046345	5.58E-09
0.0046441	-0.272894859	0.0046445	5.25E-09
0.0046541	-0.284290731	0.0046545	4.71E-09
0.0046641	-0.293782651	0.0046645	4.80E-09
0.0046741	-0.302833617	0.0046745	4.28E-09
0.0046841	-0.310914516	0.0046845	4.12E-09
0.0046941	-0.317798913	0.0046945	4.48E-09
0.0047041	-0.323581755	0.0047045	4.39E-09
0.0047141	-0.32863909	0.0047145	4.58E-09
0.0047241	-0.33243835	0.0047245	4.51E-09
0.0047341	-0.334582269	0.0047345	4.75E-09
0.0047441	-0.335951984	0.0047445	4.43E-09
0.0047541	-0.336123705	0.0047545	4.61E-09
0.0047641	-0.334891737	0.0047645	4.33E-09
0.0047741	-0.332494557	0.0047745	5.39E-09
0.0047841	-0.329067945	0.0047845	5.68E-09
0.0047941	-0.324357867	0.0047945	5.42E-09
0.0048041	-0.318610191	0.0048045	5.72E-09
0.0048141	-0.311767519	0.0048145	6.36E-09
0.0048241	-0.30389154	0.0048245	7.17E-09
0.0048341	-0.294922531	0.0048345	7.61E-09
0.0048441	-0.285224557	0.0048445	7.40E-09
0.0048541	-0.273790419	0.0048545	8.53E-09
0.0048641	-0.261686683	0.0048645	9.73E-09
0.0048741	-0.249346077	0.0048745	1.08E-08
0.0048841	-0.235407889	0.0048845	1.17E-08
0.0048941	-0.220876157	0.0048945	1.27E-08
0.0049041	-0.205627918	0.0049045	1.45E-08
0.0049141	-0.189684331	0.0049145	1.65E-08
0.0049241	-0.173038363	0.0049245	1.87E-08
0.0049341	-0.156167567	0.0049345	0.000000022
0.0049441	-0.138515532	0.0049445	2.47E-08
0.0049541	-0.120538056	0.0049545	2.56E-08
0.0049641	-0.102298379	0.0049645	2.85E-08
0.0049741	-0.083910763	0.0049745	3.13E-08
0.0049841	-0.065275371	0.0049845	0.000000034
0.0049941	-0.046448767	0.0049945	3.36E-08
