# Supplementary material for: Reconfigurable signal modulation in a ferroelectric tunnel field-effect transistor
Source: Nat Commun. 2023 May 3;14:2530. doi: 10.1038/s41467-023-38242-w (PMC10156808; doi:10.1038/s41467-023-38242-w)
Supplement: Supplementary file 3 — Source Data [file 41467_2023_38242_MOESM3_ESM.zip › Source Data for Figures/Figure 2/Fig-2e-1_6-6_Sine test 1kHz Vd0.5V_phase shift_[LVT_180deg].csv]

time	Vg	time	Iout
4.50E-06	0.168185472	4.50E-06	9.50E-08
1.45E-05	0.177808911	1.45E-05	9.13E-08
2.45E-05	0.187281698	2.45E-05	8.96E-08
3.45E-05	0.196541846	3.45E-05	8.43E-08
4.45E-05	0.205515176	4.45E-05	8.44E-08
5.45E-05	0.214634448	5.45E-05	8.17E-08
6.45E-05	0.22341615	6.45E-05	7.97E-08
7.45E-05	0.231995344	7.45E-05	7.71E-08
8.45E-05	0.240082055	8.45E-05	7.15E-08
9.45E-05	0.247935027	9.45E-05	7.01E-08
0.0001045	0.25534977	0.0001045	7.02E-08
0.0001145	0.263190255	0.0001145	6.69E-08
0.0001245	0.270249113	0.0001245	6.42E-08
0.0001345	0.276758522	0.0001345	6.13E-08
0.0001445	0.282700151	0.0001445	6.04E-08
0.0001545	0.288180932	0.0001545	5.66E-08
0.0001645	0.293083772	0.0001645	5.73E-08
0.0001745	0.297635794	0.0001745	5.70E-08
0.0001845	0.301755831	0.0001845	5.61E-08
0.0001945	0.305128187	0.0001945	5.34E-08
0.0002045	0.308410019	0.0002045	5.18E-08
0.0002145	0.310628474	0.0002145	5.29E-08
0.0002245	0.311843649	0.0002245	5.12E-08
0.0002345	0.313193843	0.0002345	5.04E-08
0.0002445	0.314032823	0.0002445	4.92E-08
0.0002545	0.313785031	0.0002545	4.90E-08
0.0002645	0.31317316	0.0002645	5.47E-08
0.0002745	0.312236995	0.0002745	5.16E-08
0.0002845	0.310661644	0.0002845	5.23E-08
0.0002945	0.308699951	0.0002945	5.04E-08
0.0003045	0.305676073	0.0003045	5.28E-08
0.0003145	0.302290827	0.0003145	5.16E-08
0.0003245	0.298138008	0.0003245	5.34E-08
0.0003345	0.293628916	0.0003345	5.65E-08
0.0003445	0.288788125	0.0003445	5.72E-08
0.0003545	0.283201605	0.0003545	5.96E-08
0.0003645	0.277290016	0.0003645	5.96E-08
0.0003745	0.270741582	0.0003745	6.07E-08
0.0003845	0.263516888	0.0003845	6.58E-08
0.0003945	0.256252766	0.0003945	6.89E-08
0.0004045	0.248923093	0.0004045	7.20E-08
0.0004145	0.240940183	0.0004145	7.54E-08
0.0004245	0.232892483	0.0004245	7.80E-08
0.0004345	0.22432071	0.0004345	7.95E-08
0.0004445	0.21557644	0.0004445	8.01E-08
0.0004545	0.206043929	0.0004545	8.14E-08
0.0004645	0.196995288	0.0004645	8.68E-08
0.0004745	0.188066453	0.0004745	8.88E-08
0.0004845	0.178554624	0.0004845	9.22E-08
0.0004945	0.168866396	0.0004945	9.87E-08
0.0005045	0.159539551	0.0005045	9.80E-08
0.0005145	0.149849355	0.0005145	9.78E-08
0.0005245	0.140196264	0.0005245	9.92E-08
0.0005345	0.131504685	0.0005345	1.02E-07
0.0005445	0.122202426	0.0005445	1.07E-07
0.0005545	0.113178372	0.0005545	1.10E-07
0.0005645	0.104871541	0.0005645	1.07E-07
0.0005745	0.096752852	0.0005745	1.07E-07
0.0005845	0.088095218	0.0005845	1.09E-07
0.0005945	0.08033824	0.0005945	1.12E-07
0.0006045	0.072696388	0.0006045	1.07E-07
0.0006145	0.065303892	0.0006145	1.10E-07
0.0006245	0.058376133	0.0006245	1.08E-07
0.0006345	0.051752388	0.0006345	1.16E-07
0.0006445	0.04560551	0.0006445	1.18E-07
0.0006545	0.039996743	0.0006545	1.21E-07
0.0006645	0.035267174	0.0006645	1.08E-07
0.0006745	0.030609399	0.0006745	1.10E-07
0.0006845	0.026617348	0.0006845	1.11E-07
0.0006945	0.023059219	0.0006945	1.22E-07
0.0007045	0.020005286	0.0007045	1.10E-07
0.0007145	0.017657667	0.0007145	1.06E-07
0.0007245	0.016017556	0.0007245	1.05E-07
0.0007345	0.01481095	0.0007345	1.09E-07
0.0007445	0.014031678	0.0007445	1.17E-07
0.0007545	0.014431268	0.0007545	1.10E-07
0.0007645	0.015021682	0.0007645	1.10E-07
0.0007745	0.015672982	0.0007745	1.22E-07
0.0007845	0.017352134	0.0007845	1.23E-07
0.0007945	0.019692332	0.0007945	1.19E-07
0.0008045	0.022498876	0.0008045	1.26E-07
0.0008145	0.026170909	0.0008145	1.24E-07
0.0008245	0.030257404	0.0008245	1.18E-07
0.0008345	0.034418017	0.0008345	1.19E-07
0.0008445	0.039316952	0.0008445	1.21E-07
0.0008545	0.044981539	0.0008545	1.33E-07
0.0008645	0.051064819	0.0008645	1.28E-07
0.0008745	0.057599187	0.0008745	1.22E-07
0.0008845	0.064489067	0.0008845	1.18E-07
0.0008945	0.071733683	0.0008945	1.21E-07
0.0009045	0.07930842	0.0009045	1.29E-07
0.0009145	0.087514549	0.0009145	1.22E-07
0.0009245	0.096155405	0.0009245	1.21E-07
0.0009345	0.103995115	0.0009345	1.17E-07
0.0009445	0.112471282	0.0009445	1.16E-07
0.0009545	0.121396214	0.0009545	1.13E-07
0.0009645	0.130339086	0.0009645	1.13E-07
0.0009745	0.139535606	0.0009745	1.14E-07
0.0009845	0.149143845	0.0009845	1.10E-07
0.0009945	0.158826202	0.0009945	1.08E-07
0.0010044	0.167892009	0.0010045	1.02E-07
0.0010144	0.177570462	0.0010145	9.70E-08
0.0010244	0.186945349	0.0010245	9.23E-08
0.0010344	0.196367025	0.0010345	8.84E-08
0.0010444	0.205582678	0.0010445	8.54E-08
0.0010544	0.2147156	0.0010545	8.56E-08
0.0010644	0.223403275	0.0010645	8.10E-08
0.0010744	0.231951237	0.0010745	7.73E-08
0.0010844	0.239904106	0.0010845	7.22E-08
0.0010944	0.24797523	0.0010945	7.37E-08
0.0011044	0.255559713	0.0011045	7.23E-08
0.0011144	0.263217583	0.0011145	6.57E-08
0.0011244	0.270025522	0.0011245	6.26E-08
0.0011344	0.276661366	0.0011345	5.81E-08
0.0011444	0.28271538	0.0011445	5.55E-08
0.0011544	0.287971377	0.0011545	5.75E-08
0.0011644	0.29290387	0.0011645	5.57E-08
0.0011744	0.297643989	0.0011745	5.29E-08
0.0011844	0.301776901	0.0011845	5.04E-08
0.0011944	0.305338129	0.0011945	5.19E-08
0.0012044	0.308616057	0.0012045	5.13E-08
0.0012144	0.310213655	0.0012145	4.74E-08
0.0012244	0.311752334	0.0012245	4.93E-08
0.0012344	0.313049838	0.0012345	5.08E-08
0.0012444	0.313742891	0.0012445	5.02E-08
0.0012544	0.313698798	0.0012545	5.18E-08
0.0012644	0.313285932	0.0012645	4.78E-08
0.0012744	0.312282652	0.0012745	4.90E-08
0.0012844	0.310342818	0.0012845	4.92E-08
0.0012944	0.30861333	0.0012945	4.92E-08
0.0013044	0.305903181	0.0013045	5.10E-08
0.0013144	0.302334934	0.0013145	5.47E-08
0.0013244	0.298315182	0.0013245	5.81E-08
0.0013344	0.293825597	0.0013345	5.82E-08
0.0013444	0.288824409	0.0013445	5.63E-08
0.0013544	0.283183262	0.0013545	5.59E-08
0.0013644	0.277354017	0.0013645	5.95E-08
0.0013744	0.27091445	0.0013745	6.14E-08
0.0013844	0.263791218	0.0013845	6.39E-08
0.0013944	0.256463885	0.0013945	6.60E-08
0.0014044	0.249004245	0.0014045	6.88E-08
0.0014144	0.240711898	0.0014145	6.84E-08
0.0014244	0.232582241	0.0014245	7.42E-08
0.0014344	0.22407487	0.0014345	8.09E-08
0.0014444	0.215337634	0.0014445	8.30E-08
0.0014544	0.206111044	0.0014545	8.59E-08
0.0014644	0.197245836	0.0014645	8.69E-08
0.0014744	0.188437194	0.0014745	9.19E-08
0.0014844	0.178433269	0.0014845	9.58E-08
0.0014944	0.16914621	0.0014945	9.99E-08
0.0015044	0.159880996	0.0015045	9.93E-08
0.0015144	0.150046051	0.0015145	9.93E-08
0.0015244	0.140423	0.0015245	9.92E-08
0.0015344	0.131501973	0.0015345	1.04E-07
0.0015444	0.12203306	0.0015445	1.10E-07
0.0015544	0.113163531	0.0015545	1.07E-07
0.0015644	0.104915261	0.0015645	1.07E-07
0.0015744	0.096778989	0.0015745	1.08E-07
0.0015844	0.088335603	0.0015845	1.09E-07
0.0015944	0.0802719	0.0015945	1.09E-07
0.0016044	0.072511405	0.0016045	1.12E-07
0.0016144	0.064969063	0.0016145	1.12E-07
0.0016244	0.058385909	0.0016245	1.16E-07
0.0016344	0.051958442	0.0016345	1.13E-07
0.0016444	0.045639455	0.0016445	1.12E-07
0.0016544	0.040221125	0.0016545	1.21E-07
0.0016644	0.035321414	0.0016645	1.17E-07
0.0016744	0.030511826	0.0016745	1.25E-07
0.0016844	0.026409745	0.0016845	1.24E-07
0.0016944	0.023023725	0.0016945	1.24E-07
0.0017044	0.01998499	0.0017045	1.18E-07
0.0017144	0.018063515	0.0017145	1.13E-07
0.0017244	0.016271591	0.0017245	1.24E-07
0.0017344	0.014820725	0.0017345	1.21E-07
0.0017444	0.014021516	0.0017445	1.13E-07
0.0017544	0.014202595	0.0017545	1.08E-07
0.0017644	0.014643162	0.0017645	1.10E-07
0.0017744	0.01581347	0.0017745	1.17E-07
0.0017844	0.017668992	0.0017845	1.21E-07
0.0017944	0.019767642	0.0017945	1.20E-07
0.0018044	0.022736907	0.0018045	1.11E-07
0.0018144	0.026526034	0.0018145	1.10E-07
0.0018244	0.030237496	0.0018245	1.12E-07
0.0018344	0.034739584	0.0018345	1.12E-07
0.0018444	0.039550692	0.0018445	1.23E-07
0.0018544	0.044926107	0.0018545	1.26E-07
0.0018644	0.051063627	0.0018645	1.26E-07
0.0018744	0.057383001	0.0018745	1.12E-07
0.0018844	0.064466447	0.0018845	1.18E-07
0.0018944	0.071917087	0.0018945	1.10E-07
0.0019044	0.079439551	0.0019045	1.13E-07
0.0019144	0.087433785	0.0019145	1.15E-07
0.0019244	0.095689476	0.0019245	1.13E-07
0.0019344	0.103901446	0.0019345	1.18E-07
0.0019444	0.112597317	0.0019445	1.17E-07
0.0019544	0.121258825	0.0019545	1.10E-07
0.0019644	0.130255967	0.0019645	1.09E-07
0.0019744	0.139820099	0.0019745	1.04E-07
0.0019844	0.148926467	0.0019845	1.04E-07
0.0019944	0.158488274	0.0019945	1.01E-07
0.0020043	0.168047309	0.0020045	1.02E-07
0.0020143	0.177624315	0.0020145	9.54E-08
0.0020243	0.186996847	0.0020245	9.12E-08
0.0020343	0.196043521	0.0020345	8.83E-08
0.0020443	0.205182314	0.0020445	8.23E-08
0.0020543	0.213861406	0.0020545	8.08E-08
0.0020643	0.222721159	0.0020645	8.00E-08
0.0020743	0.231902063	0.0020745	7.38E-08
0.0020843	0.239970446	0.0020845	7.09E-08
0.0020943	0.248045862	0.0020945	6.81E-08
0.0021043	0.25573884	0.0021045	6.87E-08
0.0021143	0.263216406	0.0021145	6.57E-08
0.0021243	0.270005614	0.0021245	6.12E-08
0.0021343	0.276625454	0.0021345	5.93E-08
0.0021443	0.282488659	0.0021445	5.82E-08
0.0021543	0.287881628	0.0021545	5.26E-08
0.0021643	0.293305799	0.0021645	5.42E-08
0.0021743	0.297963187	0.0021745	5.45E-08
0.0021843	0.301767528	0.0021845	5.56E-08
0.0021943	0.305360377	0.0021945	4.94E-08
0.0022043	0.308674201	0.0022045	5.21E-08
0.0022143	0.310183212	0.0022145	4.96E-08
0.0022243	0.311975539	0.0022245	4.92E-08
0.0022343	0.313400656	0.0022345	5.10E-08
0.0022443	0.313960642	0.0022445	4.95E-08
0.0022543	0.313716352	0.0022545	4.99E-08
0.0022643	0.31338349	0.0022645	5.14E-08
0.0022743	0.312201872	0.0022745	4.87E-08
0.0022843	0.310721338	0.0022845	4.85E-08
0.0022943	0.308849409	0.0022945	5.07E-08
0.0023043	0.306190386	0.0023045	4.92E-08
0.0023143	0.30247736	0.0023145	5.37E-08
0.0023243	0.298499361	0.0023245	5.24E-08
0.0023343	0.293932512	0.0023345	5.31E-08
0.0023443	0.288609013	0.0023445	5.49E-08
0.0023543	0.283275351	0.0023545	5.68E-08
0.0023643	0.277640447	0.0023645	6.08E-08
0.0023743	0.270852804	0.0023745	6.29E-08
0.0023843	0.263777941	0.0023845	6.67E-08
0.0023943	0.256586418	0.0023945	6.85E-08
0.0024043	0.249022603	0.0024045	7.39E-08
0.0024143	0.240906239	0.0024145	7.27E-08
0.0024243	0.232935011	0.0024245	7.37E-08
0.0024343	0.224257082	0.0024345	7.82E-08
0.0024443	0.215330601	0.0024445	8.33E-08
0.0024543	0.20628354	0.0024545	8.97E-08
0.0024643	0.1971986	0.0024645	9.12E-08
0.0024743	0.188060999	0.0024745	9.15E-08
0.0024843	0.178465277	0.0024845	9.56E-08
0.0024943	0.168980747	0.0024945	9.28E-08
0.0025043	0.15950948	0.0025045	9.51E-08
0.0025143	0.150154531	0.0025145	9.95E-08
0.0025243	0.140836239	0.0025245	1.02E-07
0.0025343	0.131603032	0.0025345	1.02E-07
0.0025443	0.122074425	0.0025445	1.02E-07
0.0025543	0.113195151	0.0025545	1.08E-07
0.0025643	0.104859859	0.0025645	1.12E-07
0.0025743	0.096638888	0.0025745	1.11E-07
0.0025843	0.088239998	0.0025845	1.12E-07
0.0025943	0.080221951	0.0025945	1.03E-07
0.0026043	0.072322547	0.0026045	1.05E-07
0.0026143	0.06517902	0.0026145	1.09E-07
0.0026243	0.058537304	0.0026245	1.12E-07
0.0026343	0.051892489	0.0026345	1.15E-07
0.0026443	0.045617998	0.0026445	1.15E-07
0.0026543	0.040027171	0.0026545	1.18E-07
0.0026643	0.035078287	0.0026645	1.11E-07
0.0026743	0.030572712	0.0026745	1.16E-07
0.0026843	0.026689529	0.0026845	1.10E-07
0.0026943	0.023026437	0.0026945	1.09E-07
0.0027043	0.020059526	0.0027045	1.10E-07
0.0027143	0.017867625	0.0027145	1.11E-07
0.0027243	0.016170502	0.0027245	1.14E-07
0.0027343	0.01521796	0.0027345	1.14E-07
0.0027443	0.014328241	0.0027445	1.23E-07
0.0027543	0.014333308	0.0027545	1.26E-07
0.0027643	0.014736801	0.0027645	1.26E-07
0.0027743	0.016102999	0.0027745	1.16E-07
0.0027843	0.017956585	0.0027845	1.18E-07
0.0027943	0.019812912	0.0027945	1.27E-07
0.0028043	0.023026049	0.0028045	1.19E-07
0.0028143	0.026527971	0.0028145	1.22E-07
0.0028243	0.030411154	0.0028245	1.14E-07
0.0028343	0.034808636	0.0028345	1.18E-07
0.0028443	0.039844543	0.0028445	1.24E-07
0.0028543	0.045217991	0.0028545	1.30E-07
0.0028643	0.051288396	0.0028645	1.29E-07
0.0028743	0.057910591	0.0028745	1.33E-07
0.0028843	0.064878523	0.0028845	1.23E-07
0.0028943	0.072019339	0.0028945	1.17E-07
0.0029043	0.079794258	0.0029045	1.19E-07
0.0029143	0.087710053	0.0029145	1.26E-07
0.0029243	0.095845163	0.0029245	1.16E-07
0.0029343	0.104274511	0.0029345	1.18E-07
0.0029443	0.112868905	0.0029445	1.19E-07
0.0029543	0.121597558	0.0029545	1.14E-07
0.0029643	0.130458117	0.0029645	1.12E-07
0.0029743	0.139991015	0.0029745	1.09E-07
0.0029843	0.148947954	0.0029845	1.05E-07
0.0029943	0.15863812	0.0029945	1.07E-07
0.0030042	0.168213159	0.0030045	9.69E-08
0.0030142	0.177753478	0.0030145	9.91E-08
0.0030242	0.186989814	0.0030245	9.64E-08
0.0030342	0.196537167	0.0030345	9.40E-08
0.0030442	0.20538795	0.0030445	8.93E-08
0.0030542	0.214105278	0.0030545	8.53E-08
0.0030642	0.223500818	0.0030645	8.08E-08
0.0030742	0.232373089	0.0030745	7.43E-08
0.0030842	0.239934564	0.0030845	7.40E-08
0.0030942	0.247997463	0.0030945	7.28E-08
0.0031042	0.255891412	0.0031045	7.01E-08
0.0031142	0.263190255	0.0031145	6.75E-08
0.0031242	0.270233899	0.0031245	6.09E-08
0.0031342	0.277051196	0.0031345	6.07E-08
0.0031442	0.282806307	0.0031445	5.69E-08
0.0031542	0.288340136	0.0031545	5.43E-08
0.0031642	0.293413892	0.0031645	5.42E-08
0.0031742	0.297819197	0.0031745	5.37E-08
0.0031842	0.301895916	0.0031845	5.43E-08
0.0031942	0.305701822	0.0031945	5.24E-08
0.0032042	0.308594197	0.0032045	5.18E-08
0.0032142	0.310544565	0.0032145	5.18E-08
0.0032242	0.312226459	0.0032245	5.01E-08
0.0032342	0.313577041	0.0032345	5.00E-08
0.0032442	0.314043358	0.0032445	5.29E-08
0.0032542	0.314229503	0.0032545	5.06E-08
0.0032642	0.313545823	0.0032645	5.08E-08
0.0032742	0.312150747	0.0032745	5.01E-08
0.0032842	0.310578123	0.0032845	5.13E-08
0.0032942	0.308941111	0.0032945	5.00E-08
0.0033042	0.305952743	0.0033045	5.04E-08
0.0033142	0.302366927	0.0033145	5.40E-08
0.0033242	0.298381522	0.0033245	5.63E-08
0.0033342	0.293810368	0.0033345	5.96E-08
0.0033442	0.288659737	0.0033445	5.98E-08
0.0033542	0.283239454	0.0033545	5.97E-08
0.0033642	0.27762562	0.0033645	5.83E-08
0.0033742	0.271100208	0.0033745	5.97E-08
0.0033842	0.264086232	0.0033845	6.13E-08
0.0033942	0.256610602	0.0033945	6.85E-08
0.0034042	0.248752564	0.0034045	7.14E-08
0.0034142	0.24086836	0.0034145	7.42E-08
0.0034242	0.233152747	0.0034245	7.78E-08
0.0034342	0.224328905	0.0034345	8.26E-08
0.0034442	0.21555537	0.0034445	8.38E-08
0.0034542	0.206330746	0.0034545	8.44E-08
0.0034642	0.197320372	0.0034645	8.83E-08
0.0034742	0.188404799	0.0034745	9.15E-08
0.0034842	0.178785652	0.0034845	9.79E-08
0.0034942	0.169098973	0.0034945	9.97E-08
0.0035042	0.159838855	0.0035045	1.02E-07
0.0035142	0.150454998	0.0035145	1.02E-07
0.0035242	0.140922874	0.0035245	1.02E-07
0.0035342	0.131784111	0.0035345	1.03E-07
0.0035442	0.122433424	0.0035445	1.04E-07
0.0035542	0.113480389	0.0035545	1.14E-07
0.0035642	0.10536325	0.0035645	1.12E-07
0.0035742	0.096925706	0.0035745	1.10E-07
0.0035842	0.088303208	0.0035845	1.15E-07
0.0035942	0.080216497	0.0035945	1.20E-07
0.0036042	0.072754532	0.0036045	1.12E-07
0.0036142	0.065458417	0.0036145	1.14E-07
0.0036242	0.058582187	0.0036245	1.11E-07
0.0036342	0.052140266	0.0036345	1.18E-07
0.0036442	0.045972317	0.0036445	1.13E-07
0.0036542	0.040235162	0.0036545	1.13E-07
0.0036642	0.035125494	0.0036645	1.12E-07
0.0036742	0.030653477	0.0036745	1.19E-07
0.0036842	0.026471019	0.0036845	1.19E-07
0.0036942	0.023275405	0.0036945	1.11E-07
0.0037042	0.020301491	0.0037045	1.08E-07
0.0037142	0.017932802	0.0037145	1.19E-07
0.0037242	0.016051501	0.0037245	1.25E-07
0.0037342	0.015005678	0.0037345	1.18E-07
0.0037442	0.014398873	0.0037445	1.20E-07
0.0037542	0.014524907	0.0037545	1.21E-07
0.0037642	0.014835924	0.0037645	1.25E-07
0.0037742	0.015930146	0.0037745	1.25E-07
0.0037842	0.017694354	0.0037845	1.28E-07
0.0037942	0.020069301	0.0037945	1.22E-07
0.0038042	0.02320829	0.0038045	1.20E-07
0.0038142	0.026547492	0.0038145	1.22E-07
0.0038242	0.030556321	0.0038245	1.22E-07
0.0038342	0.035012722	0.0038345	1.21E-07
0.0038442	0.039878488	0.0038445	1.18E-07
0.0038542	0.04560706	0.0038545	1.20E-07
0.0038642	0.051699698	0.0038645	1.21E-07
0.0038742	0.057931274	0.0038745	1.22E-07
0.0038842	0.064883202	0.0038845	1.21E-07
0.0038942	0.072212487	0.0038945	1.19E-07
0.0039042	0.079693973	0.0039045	1.20E-07
0.0039142	0.0874888	0.0039145	1.20E-07
0.0039242	0.095956773	0.0039245	1.18E-07
0.0039342	0.104392737	0.0039345	1.19E-07
0.0039442	0.112779945	0.0039445	1.19E-07
0.0039542	0.121703714	0.0039545	1.15E-07
0.0039642	0.130764425	0.0039645	1.12E-07
0.0039742	0.139838815	0.0039745	1.07E-07
0.0039842	0.149349093	0.0039845	1.03E-07
0.0039942	0.159175843	0.0039945	1.04E-07
0.0040041	0.168611199	0.0040045	9.85E-08
0.0040141	0.178083628	0.0040145	9.60E-08
0.0040241	0.187568545	0.0040245	9.32E-08
0.0040341	0.196652293	0.0040345	9.08E-08
0.0040441	0.205233037	0.0040445	8.44E-08
0.0040541	0.21435073	0.0040545	8.03E-08
0.0040641	0.223542184	0.0040645	8.08E-08
0.0040741	0.232257187	0.0040745	7.83E-08
0.0040841	0.240212798	0.0040845	7.41E-08
0.0040941	0.248271793	0.0040945	7.21E-08
0.0041041	0.25600107	0.0041045	6.80E-08
0.0041141	0.263512984	0.0041145	6.31E-08
0.0041241	0.270299062	0.0041245	6.08E-08
0.0041341	0.27686584	0.0041345	5.87E-08
0.0041441	0.282696262	0.0041445	5.77E-08
0.0041541	0.288349122	0.0041545	5.38E-08
0.0041641	0.293555155	0.0041645	5.17E-08
0.0041741	0.297978416	0.0041745	5.01E-08
0.0041841	0.301955238	0.0041845	4.98E-08
0.0041941	0.305627689	0.0041945	5.01E-08
0.0042041	0.30879049	0.0042045	4.90E-08
0.0042141	0.310799003	0.0042145	4.65E-08
0.0042241	0.312360302	0.0042245	4.81E-08
0.0042341	0.313419387	0.0042345	4.56E-08
0.0042441	0.314216241	0.0042445	4.70E-08
0.0042541	0.314345405	0.0042545	4.73E-08
0.0042641	0.313416272	0.0042645	4.45E-08
0.0042741	0.312586248	0.0042745	4.90E-08
0.0042841	0.310926601	0.0042845	4.85E-08
0.0042941	0.308863074	0.0042945	4.80E-08
0.0043041	0.305914104	0.0043045	4.92E-08
0.0043141	0.302526534	0.0043145	5.31E-08
0.0043241	0.298470482	0.0043245	5.33E-08
0.0043341	0.294143245	0.0043345	5.55E-08
0.0043441	0.288842365	0.0043445	5.66E-08
0.0043541	0.283345982	0.0043545	5.74E-08
0.0043641	0.277538985	0.0043645	5.92E-08
0.0043741	0.271022543	0.0043745	6.31E-08
0.0043841	0.264097542	0.0043845	6.70E-08
0.0043941	0.256645724	0.0043945	6.89E-08
0.0044041	0.249099463	0.0044045	7.20E-08
0.0044141	0.241180956	0.0044145	7.70E-08
0.0044241	0.232963115	0.0044245	7.75E-08
0.0044341	0.224250466	0.0044345	7.72E-08
0.0044441	0.215656459	0.0044445	8.20E-08
0.0044541	0.206416219	0.0044545	8.77E-08
0.0044641	0.197337151	0.0044645	9.05E-08
0.0044741	0.188549578	0.0044745	9.39E-08
0.0044841	0.178974897	0.0044845	9.75E-08
0.0044941	0.169246882	0.0044945	9.92E-08
0.0045041	0.159726083	0.0045045	9.62E-08
0.0045141	0.150133461	0.0045145	9.91E-08
0.0045241	0.140696943	0.0045245	1.03E-07
0.0045341	0.131591707	0.0045345	1.04E-07
0.0045441	0.122323006	0.0045445	1.08E-07
0.0045541	0.113380492	0.0045545	1.08E-07
0.0045641	0.105213016	0.0045645	1.12E-07
0.0045741	0.096957326	0.0045745	1.14E-07
0.0045841	0.088414043	0.0045845	1.22E-07
0.0045941	0.080409259	0.0045945	1.26E-07
0.0046041	0.072904378	0.0046045	1.21E-07
0.0046141	0.06520009	0.0046145	1.20E-07
0.0046241	0.058471739	0.0046245	1.17E-07
0.0046341	0.05223158	0.0046345	1.14E-07
0.0046441	0.046060503	0.0046445	1.13E-07
0.0046541	0.040641785	0.0046545	1.13E-07
0.0046641	0.035458773	0.0046645	1.19E-07
0.0046741	0.03074947	0.0046745	1.18E-07
0.0046841	0.026702017	0.0046845	1.24E-07
0.0046941	0.023292601	0.0046945	1.18E-07
0.0047041	0.020345181	0.0047045	1.10E-07
0.0047141	0.018000692	0.0047145	1.07E-07
0.0047241	0.016213059	0.0047245	1.18E-07
0.0047341	0.015010357	0.0047345	1.23E-07
0.0047441	0.014454275	0.0047445	1.19E-07
0.0047541	0.014609605	0.0047545	1.13E-07
0.0047641	0.015100121	0.0047645	1.09E-07
0.0047741	0.016154915	0.0047745	1.10E-07
0.0047841	0.017777085	0.0047845	1.09E-07
0.0047941	0.020063818	0.0047945	1.08E-07
0.0048041	0.022987425	0.0048045	1.10E-07
0.0048141	0.026407003	0.0048145	1.14E-07
0.0048241	0.030431062	0.0048245	1.18E-07
0.0048341	0.034746975	0.0048345	1.14E-07
0.0048441	0.039643973	0.0048445	1.26E-07
0.0048541	0.045562178	0.0048545	1.28E-07
0.0048641	0.051533848	0.0048645	1.29E-07
0.0048741	0.058117419	0.0048745	1.26E-07
0.0048841	0.064828575	0.0048845	1.17E-07
0.0048941	0.072309285	0.0048945	1.15E-07
0.0049041	0.079718173	0.0049045	1.18E-07
0.0049141	0.087729961	0.0049145	1.17E-07
0.0049241	0.096030533	0.0049245	1.18E-07
0.0049341	0.104262024	0.0049345	1.05E-07
0.0049441	0.11260435	0.0049445	1.09E-07
0.0049541	0.121697456	0.0049545	1.08E-07
0.0049641	0.130914658	0.0049645	1.07E-07
0.0049741	0.140047193	0.0049745	1.04E-07
0.0049841	0.149487227	0.0049845	1.07E-07
0.0049941	0.158948332	0.0049945	1.05E-07
