# Supplementary material for: Reconfigurable signal modulation in a ferroelectric tunnel field-effect transistor
Source: Nat Commun. 2023 May 3;14:2530. doi: 10.1038/s41467-023-38242-w (PMC10156808; doi:10.1038/s41467-023-38242-w)
Supplement: Supplementary file 3 — Source Data [file 41467_2023_38242_MOESM3_ESM.zip › Source Data for Figures/Figure 2/Fig-2e-2_6-6_Sine test 1kHz Vd0.5V_phase shift_[HVT_0deg].csv]

time	Vg	time	Iout
4.50E-06	0.168138236	4.50E-06	5.85E-08
1.45E-05	0.177724212	1.45E-05	6.26E-08
2.45E-05	0.187057734	2.45E-05	6.34E-08
3.45E-05	0.196202755	3.45E-05	5.97E-08
4.45E-05	0.205478102	4.45E-05	6.04E-08
5.45E-05	0.214439332	5.45E-05	5.97E-08
6.45E-05	0.223079771	6.45E-05	5.94E-08
7.45E-05	0.231737405	7.45E-05	0.000000064
8.45E-05	0.239791334	8.45E-05	0.000000069
9.45E-05	0.247812897	9.45E-05	6.79E-08
0.0001045	0.255540207	0.0001045	6.48E-08
0.0001145	0.262884319	0.0001145	6.34E-08
0.0001245	0.27004464	0.0001245	6.54E-08
0.0001345	0.276463509	0.0001345	6.57E-08
0.0001445	0.282522991	0.0001445	7.15E-08
0.0001545	0.28818053	0.0001545	6.95E-08
0.0001645	0.293180928	0.0001645	6.63E-08
0.0001745	0.297620177	0.0001745	6.17E-08
0.0001845	0.301716417	0.0001845	6.44E-08
0.0001945	0.305321738	0.0001945	6.44E-08
0.0002045	0.308490798	0.0002045	6.55E-08
0.0002145	0.310531691	0.0002145	6.49E-08
0.0002245	0.311954081	0.0002245	6.43E-08
0.0002345	0.313192278	0.0002345	0.000000065
0.0002445	0.313742504	0.0002445	6.22E-08
0.0002545	0.314114392	0.0002545	6.25E-08
0.0002645	0.313456073	0.0002645	6.57E-08
0.0002745	0.312306061	0.0002745	6.71E-08
0.0002845	0.310506329	0.0002845	6.93E-08
0.0002945	0.308881804	0.0002945	6.76E-08
0.0003045	0.305660859	0.0003045	6.68E-08
0.0003145	0.302142546	0.0003145	6.35E-08
0.0003245	0.298346013	0.0003245	0.000000066
0.0003345	0.293860316	0.0003345	6.62E-08
0.0003445	0.289020315	0.0003445	6.48E-08
0.0003545	0.283436522	0.0003545	6.07E-08
0.0003645	0.277252942	0.0003645	0.000000062
0.0003745	0.270770073	0.0003745	0.000000064
0.0003845	0.26377131	0.0003845	6.08E-08
0.0003945	0.256490812	0.0003945	5.98E-08
0.0004045	0.248962492	0.0004045	0.000000067
0.0004145	0.24101001	0.0004145	6.74E-08
0.0004245	0.232854247	0.0004245	0.000000067
0.0004345	0.223957002	0.0004345	6.22E-08
0.0004445	0.215034038	0.0004445	0.000000059
0.0004545	0.206118077	0.0004545	5.91E-08
0.0004645	0.197189629	0.0004645	5.78E-08
0.0004745	0.188041866	0.0004745	5.54E-08
0.0004845	0.178551108	0.0004845	5.48E-08
0.0004945	0.169066995	0.0004945	5.71E-08
0.0005045	0.159268707	0.0005045	5.65E-08
0.0005145	0.150074154	0.0005145	5.62E-08
0.0005245	0.14046514	0.0005245	0.000000057
0.0005345	0.131302565	0.0005345	5.49E-08
0.0005445	0.122099787	0.0005445	5.25E-08
0.0005545	0.113171726	0.0005545	5.22E-08
0.0005645	0.104632348	0.0005645	5.13E-08
0.0005745	0.096656054	0.0005745	4.92E-08
0.0005845	0.088300467	0.0005845	4.82E-08
0.0005945	0.080254346	0.0005945	4.75E-08
0.0006045	0.072513759	0.0006045	4.18E-08
0.0006145	0.065130621	0.0006145	4.44E-08
0.0006245	0.058417886	0.0006245	0.000000045
0.0006345	0.051887006	0.0006345	4.39E-08
0.0006445	0.045504421	0.0006445	4.33E-08
0.0006545	0.040059954	0.0006545	4.24E-08
0.0006645	0.035324514	0.0006645	4.13E-08
0.0006745	0.030596912	0.0006745	3.88E-08
0.0006845	0.026528358	0.0006845	0.000000037
0.0006945	0.02296558	0.0006945	3.79E-08
0.0007045	0.020139933	0.0007045	3.79E-08
0.0007145	0.017695516	0.0007145	3.56E-08
0.0007245	0.016050339	0.0007245	3.64E-08
0.0007345	0.015111834	0.0007345	3.56E-08
0.0007445	0.014119089	0.0007445	3.55E-08
0.0007545	0.014481604	0.0007545	3.57E-08
0.0007645	0.014894456	0.0007645	3.56E-08
0.0007745	0.015891105	0.0007745	3.53E-08
0.0007845	0.017573386	0.0007845	3.63E-08
0.0007945	0.019738764	0.0007945	3.76E-08
0.0008045	0.022810668	0.0008045	3.81E-08
0.0008145	0.026343793	0.0008145	4.02E-08
0.0008245	0.030026764	0.0008245	4.15E-08
0.0008345	0.034425825	0.0008345	4.27E-08
0.0008445	0.039543301	0.0008445	4.34E-08
0.0008545	0.045195758	0.0008545	4.55E-08
0.0008645	0.051283717	0.0008645	4.67E-08
0.0008745	0.057742417	0.0008745	0.000000047
0.0008845	0.064520687	0.0008845	4.65E-08
0.0008945	0.071922958	0.0008945	4.87E-08
0.0009045	0.079647541	0.0009045	4.86E-08
0.0009145	0.087884486	0.0009145	5.13E-08
0.0009245	0.095947415	0.0009245	5.34E-08
0.0009345	0.10417968	0.0009345	0.000000052
0.0009445	0.112239867	0.0009445	0.000000055
0.0009545	0.121388406	0.0009545	5.64E-08
0.0009645	0.130568534	0.0009645	5.51E-08
0.0009745	0.139650345	0.0009745	5.69E-08
0.0009845	0.149114966	0.0009845	5.74E-08
0.0009945	0.158683777	0.0009945	0.000000059
0.0010044	0.167955995	0.0010045	5.85E-08
0.0010144	0.177694172	0.0010145	5.91E-08
0.0010244	0.187214971	0.0010245	5.68E-08
0.0010344	0.196551204	0.0010345	5.94E-08
0.0010444	0.205201805	0.0010445	6.05E-08
0.0010544	0.214391321	0.0010545	5.98E-08
0.0010644	0.223334581	0.0010645	6.17E-08
0.0010744	0.231991053	0.0010745	6.21E-08
0.0010844	0.239839345	0.0010845	6.25E-08
0.0010944	0.248036504	0.0010945	6.05E-08
0.0011044	0.255427435	0.0011045	5.93E-08
0.0011144	0.262746572	0.0011145	0.000000063
0.0011244	0.269963473	0.0011245	6.51E-08
0.0011344	0.276563808	0.0011345	6.83E-08
0.0011444	0.282335684	0.0011445	6.65E-08
0.0011544	0.288164541	0.0011545	6.46E-08
0.0011644	0.293072835	0.0011645	6.34E-08
0.0011744	0.297566712	0.0011745	6.26E-08
0.0011844	0.301781192	0.0011845	6.01E-08
0.0011944	0.305690899	0.0011945	0.000000065
0.0012044	0.308309332	0.0012045	6.76E-08
0.0012144	0.310263216	0.0012145	6.64E-08
0.0012244	0.311982557	0.0012245	6.55E-08
0.0012344	0.313258618	0.0012345	6.46E-08
0.0012444	0.313918486	0.0012445	6.61E-08
0.0012544	0.313822493	0.0012545	6.31E-08
0.0012644	0.313229352	0.0012645	6.23E-08
0.0012744	0.312260017	0.0012745	6.58E-08
0.0012844	0.310659304	0.0012845	6.69E-08
0.0012944	0.308743268	0.0012945	6.55E-08
0.0013044	0.305663198	0.0013045	6.63E-08
0.0013144	0.302276388	0.0013145	6.51E-08
0.0013244	0.298424438	0.0013245	6.67E-08
0.0013344	0.293620333	0.0013345	6.66E-08
0.0013444	0.288511842	0.0013445	6.41E-08
0.0013544	0.2833772	0.0013545	6.27E-08
0.0013644	0.277123779	0.0013645	6.46E-08
0.0013744	0.270743147	0.0013745	6.59E-08
0.0013844	0.263854429	0.0013845	6.05E-08
0.0013944	0.256461933	0.0013945	6.14E-08
0.0014044	0.248834908	0.0014045	6.45E-08
0.0014144	0.240900367	0.0014145	0.000000062
0.0014244	0.232772678	0.0014245	5.93E-08
0.0014344	0.223880529	0.0014345	0.000000059
0.0014444	0.215232253	0.0014445	6.06E-08
0.0014544	0.206020504	0.0014545	5.88E-08
0.0014644	0.196844667	0.0014645	5.91E-08
0.0014744	0.187822968	0.0014745	5.84E-08
0.0014844	0.178265065	0.0014845	5.92E-08
0.0014944	0.168563604	0.0014945	5.69E-08
0.0015044	0.159255445	0.0015045	5.46E-08
0.0015144	0.149902821	0.0015145	5.29E-08
0.0015244	0.140237629	0.0015245	5.35E-08
0.0015344	0.131240904	0.0015345	5.25E-08
0.0015444	0.122249633	0.0015445	5.16E-08
0.0015544	0.112833023	0.0015545	5.16E-08
0.0015644	0.10449186	0.0015645	4.95E-08
0.0015744	0.096538991	0.0015745	4.69E-08
0.0015844	0.088096768	0.0015845	4.56E-08
0.0015944	0.079887122	0.0015945	4.63E-08
0.0016044	0.072349846	0.0016045	4.51E-08
0.0016144	0.064874619	0.0016145	4.42E-08
0.0016244	0.057746321	0.0016245	4.19E-08
0.0016344	0.051482737	0.0016345	4.17E-08
0.0016444	0.04556179	0.0016445	4.06E-08
0.0016544	0.039722025	0.0016545	4.06E-08
0.0016644	0.034992427	0.0016645	3.87E-08
0.0016744	0.030767828	0.0016745	3.92E-08
0.0016844	0.026337922	0.0016845	3.94E-08
0.0016944	0.02303192	0.0016945	3.88E-08
0.0017044	0.01982969	0.0017045	3.96E-08
0.0017144	0.01759094	0.0017145	3.92E-08
0.0017244	0.015744001	0.0017245	3.75E-08
0.0017344	0.01494208	0.0017345	3.79E-08
0.0017444	0.014131963	0.0017445	3.58E-08
0.0017544	0.014198691	0.0017545	3.71E-08
0.0017644	0.014570951	0.0017645	3.74E-08
0.0017744	0.015510648	0.0017745	0.000000037
0.0017844	0.017430186	0.0017845	3.88E-08
0.0017944	0.019945592	0.0017945	4.04E-08
0.0018044	0.022849679	0.0018045	3.82E-08
0.0018144	0.026165843	0.0018145	3.75E-08
0.0018244	0.030069321	0.0018245	3.86E-08
0.0018344	0.034617424	0.0018345	4.19E-08
0.0018444	0.039482027	0.0018445	4.35E-08
0.0018544	0.045039266	0.0018545	4.44E-08
0.0018644	0.051337957	0.0018645	4.42E-08
0.0018744	0.057617158	0.0018745	4.51E-08
0.0018844	0.064345866	0.0018845	4.44E-08
0.0018944	0.071629494	0.0018945	4.66E-08
0.0019044	0.079327941	0.0019045	4.81E-08
0.0019144	0.08747983	0.0019145	5.06E-08
0.0019244	0.09595561	0.0019245	5.01E-08
0.0019344	0.104087591	0.0019345	5.16E-08
0.0019444	0.112543464	0.0019445	5.23E-08
0.0019544	0.121280313	0.0019545	5.43E-08
0.0019644	0.130584538	0.0019645	5.42E-08
0.0019744	0.139343619	0.0019745	0.000000056
0.0019844	0.148903072	0.0019845	5.62E-08
0.0019944	0.158789515	0.0019945	5.72E-08
0.0020043	0.167996198	0.0020045	5.81E-08
0.0020143	0.177396417	0.0020145	6.02E-08
0.0020243	0.187196255	0.0020245	5.77E-08
0.0020343	0.196395904	0.0020345	5.78E-08
0.0020443	0.205220163	0.0020445	6.01E-08
0.0020543	0.214448303	0.0020545	5.93E-08
0.0020643	0.223361522	0.0020645	6.19E-08
0.0020743	0.231828332	0.0020745	0.000000063
0.0020843	0.239979833	0.0020845	6.04E-08
0.0020943	0.247970939	0.0020945	6.22E-08
0.0021043	0.255752489	0.0021045	6.17E-08
0.0021143	0.263176218	0.0021145	6.11E-08
0.0021243	0.270253792	0.0021245	6.26E-08
0.0021343	0.276574731	0.0021345	6.33E-08
0.0021443	0.282354414	0.0021445	6.32E-08
0.0021543	0.288146198	0.0021545	6.04E-08
0.0021643	0.293257415	0.0021645	0.00000006
0.0021743	0.297717348	0.0021745	6.35E-08
0.0021843	0.3018011	0.0021845	6.77E-08
0.0021943	0.305282727	0.0021945	6.21E-08
0.0022043	0.308262512	0.0022045	0.000000063
0.0022143	0.310212478	0.0022145	6.19E-08
0.0022243	0.311997399	0.0022245	6.39E-08
0.0022343	0.312935501	0.0022345	6.27E-08
0.0022443	0.313667178	0.0022445	0.000000065
0.0022543	0.313710883	0.0022545	6.33E-08
0.0022643	0.313033447	0.0022645	6.32E-08
0.0022743	0.312201485	0.0022745	6.57E-08
0.0022843	0.310504764	0.0022845	6.24E-08
0.0022943	0.308354601	0.0022945	0.000000062
0.0023043	0.305688173	0.0023045	0.000000063
0.0023143	0.302341565	0.0023145	6.28E-08
0.0023243	0.298384249	0.0023245	6.26E-08
0.0023343	0.293847829	0.0023345	6.13E-08
0.0023443	0.28870149	0.0023445	6.43E-08
0.0023543	0.282960057	0.0023545	5.87E-08
0.0023643	0.277092949	0.0023645	5.81E-08
0.0023743	0.270494178	0.0023745	5.77E-08
0.0023843	0.263662443	0.0023845	6.12E-08
0.0023943	0.256293744	0.0023945	5.82E-08
0.0024043	0.248667479	0.0024045	6.01E-08
0.0024143	0.240883976	0.0024145	5.43E-08
0.0024243	0.2326006	0.0024245	5.33E-08
0.0024343	0.223879755	0.0024345	5.33E-08
0.0024443	0.215214312	0.0024445	5.45E-08
0.0024543	0.206170768	0.0024545	5.81E-08
0.0024643	0.197035104	0.0024645	0.000000057
0.0024743	0.188049287	0.0024745	5.69E-08
0.0024843	0.178475022	0.0024845	5.35E-08
0.0024943	0.168712646	0.0024945	5.36E-08
0.0025043	0.159490764	0.0025045	4.83E-08
0.0025143	0.150164276	0.0025145	0.000000047
0.0025243	0.140353531	0.0025245	4.68E-08
0.0025343	0.131320506	0.0025345	4.79E-08
0.0025443	0.12223947	0.0025445	4.43E-08
0.0025543	0.11303553	0.0025545	4.45E-08
0.0025643	0.104795069	0.0025645	4.33E-08
0.0025743	0.096729815	0.0025745	4.26E-08
0.0025843	0.087967604	0.0025845	4.25E-08
0.0025943	0.079846174	0.0025945	4.19E-08
0.0026043	0.072439611	0.0026045	4.06E-08
0.0026143	0.064975291	0.0026145	4.09E-08
0.0026243	0.058021426	0.0026245	3.94E-08
0.0026343	0.051830828	0.0026345	3.74E-08
0.0026443	0.045559466	0.0026445	3.85E-08
0.0026543	0.039693534	0.0026545	3.83E-08
0.0026643	0.035140723	0.0026645	0.000000036
0.0026743	0.030577779	0.0026745	3.54E-08
0.0026843	0.026240766	0.0026845	3.64E-08
0.0026943	0.022858262	0.0026945	3.37E-08
0.0027043	0.019894868	0.0027045	3.56E-08
0.0027143	0.017381787	0.0027145	3.65E-08
0.0027243	0.015809149	0.0027245	3.71E-08
0.0027343	0.015015036	0.0027345	3.61E-08
0.0027443	0.01411441	0.0027445	3.79E-08
0.0027543	0.014227182	0.0027545	3.82E-08
0.0027643	0.014617413	0.0027645	3.75E-08
0.0027743	0.015742034	0.0027745	3.74E-08
0.0027843	0.017295152	0.0027845	3.76E-08
0.0027943	0.01966542	0.0027945	3.85E-08
0.0028043	0.022655338	0.0028045	3.98E-08
0.0028143	0.025950432	0.0028145	4.04E-08
0.0028243	0.030123562	0.0028245	4.04E-08
0.0028343	0.034311503	0.0028345	4.19E-08
0.0028443	0.039308369	0.0028445	4.22E-08
0.0028543	0.045239866	0.0028545	4.25E-08
0.0028643	0.051409781	0.0028645	4.13E-08
0.0028743	0.057547688	0.0028745	4.48E-08
0.0028843	0.064300597	0.0028845	4.55E-08
0.0028943	0.071746171	0.0028945	4.64E-08
0.0029043	0.079318583	0.0029045	4.72E-08
0.0029143	0.087452888	0.0029145	5.02E-08
0.0029243	0.096008271	0.0029245	5.21E-08
0.0029343	0.103999794	0.0029345	5.23E-08
0.0029443	0.112594187	0.0029445	5.24E-08
0.0029543	0.121278346	0.0029545	5.42E-08
0.0029643	0.130451083	0.0029645	5.62E-08
0.0029743	0.139617562	0.0029745	5.61E-08
0.0029843	0.14914304	0.0029845	5.51E-08
0.0029943	0.158888638	0.0029945	5.72E-08
0.0030042	0.16798684	0.0030045	6.04E-08
0.0030142	0.177692235	0.0030145	5.99E-08
0.0030242	0.187230587	0.0030245	6.04E-08
0.0030342	0.196418941	0.0030345	5.81E-08
0.0030442	0.20538795	0.0030445	6.05E-08
0.0030542	0.214283615	0.0030545	5.76E-08
0.0030642	0.223022014	0.0030645	5.96E-08
0.0030742	0.232023448	0.0030745	0.000000062
0.0030842	0.240140587	0.0030845	6.63E-08
0.0030942	0.247876883	0.0030945	6.89E-08
0.0031042	0.255286559	0.0031045	0.000000072
0.0031142	0.262938946	0.0031145	7.44E-08
0.0031242	0.270093411	0.0031245	7.13E-08
0.0031342	0.276560679	0.0031345	0.000000071
0.0031442	0.282600656	0.0031445	6.75E-08
0.0031542	0.288060352	0.0031545	6.95E-08
0.0031642	0.293132156	0.0031645	6.74E-08
0.0031742	0.297888651	0.0031745	6.95E-08
0.0031842	0.302160099	0.0031845	6.97E-08
0.0031942	0.30545637	0.0031945	7.08E-08
0.0032042	0.308474407	0.0032045	7.12E-08
0.0032142	0.310533643	0.0032145	6.66E-08
0.0032242	0.311977491	0.0032245	6.65E-08
0.0032342	0.313113451	0.0032345	7.02E-08
0.0032442	0.314059362	0.0032445	6.92E-08
0.0032542	0.313949704	0.0032545	7.05E-08
0.0032642	0.313215688	0.0032645	7.21E-08
0.0032742	0.312295139	0.0032745	6.89E-08
0.0032842	0.310333461	0.0032845	7.04E-08
0.0032942	0.308439285	0.0032945	6.61E-08
0.0033042	0.305651486	0.0033045	6.81E-08
0.0033142	0.302212402	0.0033145	6.42E-08
0.0033242	0.297976464	0.0033245	6.44E-08
0.0033342	0.293463454	0.0033345	6.44E-08
0.0033442	0.28859067	0.0033445	6.58E-08
0.0033542	0.283168048	0.0033545	6.25E-08
0.0033642	0.27726388	0.0033645	6.39E-08
0.0033742	0.270667046	0.0033745	6.46E-08
0.0033842	0.263781458	0.0033845	6.34E-08
0.0033942	0.256324172	0.0033945	6.05E-08
0.0034042	0.248779476	0.0034045	5.91E-08
0.0034142	0.240694731	0.0034145	5.76E-08
0.0034242	0.232605278	0.0034245	5.66E-08
0.0034342	0.223770082	0.0034345	5.77E-08
0.0034442	0.215204179	0.0034445	5.35E-08
0.0034542	0.206508696	0.0034545	5.43E-08
0.0034642	0.197239578	0.0034645	5.34E-08
0.0034742	0.188047737	0.0034745	5.36E-08
0.0034842	0.178526908	0.0034845	5.51E-08
0.0034942	0.168979198	0.0034945	5.32E-08
0.0035042	0.15946579	0.0035045	5.35E-08
0.0035142	0.150186539	0.0035145	5.21E-08
0.0035242	0.140449911	0.0035245	0.000000049
0.0035342	0.131232321	0.0035345	5.05E-08
0.0035442	0.122248083	0.0035445	5.06E-08
0.0035542	0.113398075	0.0035545	4.99E-08
0.0035642	0.104937494	0.0035645	4.81E-08
0.0035742	0.096362621	0.0035745	4.78E-08
0.0035842	0.088032782	0.0035845	4.71E-08
0.0035942	0.080024093	0.0035945	4.69E-08
0.0036042	0.07242322	0.0036045	4.55E-08
0.0036142	0.065041244	0.0036145	4.41E-08
0.0036242	0.058081508	0.0036245	4.42E-08
0.0036342	0.051681757	0.0036345	4.08E-08
0.0036442	0.045925885	0.0036445	4.33E-08
0.0036542	0.040095866	0.0036545	4.35E-08
0.0036642	0.035040826	0.0036645	4.38E-08
0.0036742	0.03068471	0.0036745	3.74E-08
0.0036842	0.026416361	0.0036845	3.79E-08
0.0036942	0.022657305	0.0036945	3.84E-08
0.0037042	0.019639641	0.0037045	4.09E-08
0.0037142	0.017621398	0.0037145	3.95E-08
0.0037242	0.015460312	0.0037245	3.95E-08
0.0037342	0.014709502	0.0037345	3.93E-08
0.0037442	0.014460921	0.0037445	4.05E-08
0.0037542	0.013996542	0.0037545	3.92E-08
0.0037642	0.014299363	0.0037645	3.82E-08
0.0037742	0.015575409	0.0037745	4.07E-08
0.0037842	0.017572224	0.0037845	4.01E-08
0.0037942	0.019758672	0.0037945	3.98E-08
0.0038042	0.02279231	0.0038045	4.01E-08
0.0038142	0.026319981	0.0038145	3.97E-08
0.0038242	0.030035734	0.0038245	4.07E-08
0.0038342	0.034578413	0.0038345	4.19E-08
0.0038442	0.039589733	0.0038445	4.43E-08
0.0038542	0.0448789	0.0038545	4.66E-08
0.0038642	0.05104959	0.0038645	4.41E-08
0.0038742	0.057569146	0.0038745	4.67E-08
0.0038842	0.064374357	0.0038845	4.95E-08
0.0038942	0.071400046	0.0038945	5.02E-08
0.0039042	0.079271346	0.0039045	5.02E-08
0.0039142	0.087680399	0.0039145	5.04E-08
0.0039242	0.095841259	0.0039245	5.14E-08
0.0039342	0.103935778	0.0039345	5.09E-08
0.0039442	0.112131387	0.0039445	0.000000052
0.0039542	0.120996207	0.0039545	5.28E-08
0.0039642	0.130491257	0.0039645	0.000000056
0.0039742	0.139863014	0.0039745	5.76E-08
0.0039842	0.149233967	0.0039845	6.12E-08
0.0039942	0.158798873	0.0039945	5.91E-08
0.0040041	0.167945474	0.0040045	6.08E-08
0.0040141	0.177356243	0.0040145	6.03E-08
0.0040241	0.187095195	0.0040245	6.11E-08
0.0040341	0.19635728	0.0040345	6.11E-08
0.0040441	0.205186993	0.0040445	6.15E-08
0.0040541	0.214430332	0.0040545	6.56E-08
0.0040641	0.223388046	0.0040645	6.27E-08
0.0040741	0.23201251	0.0040745	6.65E-08
0.0040841	0.239845961	0.0040845	6.53E-08
0.0040941	0.247926831	0.0040945	6.65E-08
0.0041041	0.255556598	0.0041045	6.36E-08
0.0041141	0.262896419	0.0041145	6.42E-08
0.0041241	0.26998961	0.0041245	6.11E-08
0.0041341	0.276562631	0.0041345	0.000000066
0.0041441	0.282446504	0.0041445	6.43E-08
0.0041541	0.288017035	0.0041545	6.71E-08
0.0041641	0.293091178	0.0041645	6.99E-08
0.0041741	0.2973997	0.0041745	7.04E-08
0.0041841	0.301570863	0.0041845	0.00000007
0.0041941	0.30525969	0.0041945	6.81E-08
0.0042041	0.308174714	0.0042045	6.57E-08
0.0042141	0.310090348	0.0042145	6.44E-08
0.0042241	0.311889693	0.0042245	6.35E-08
0.0042341	0.312933937	0.0042345	6.31E-08
0.0042441	0.31356065	0.0042445	6.25E-08
0.0042541	0.313950107	0.0042545	6.29E-08
0.0042641	0.313362017	0.0042645	6.47E-08
0.0042741	0.312045783	0.0042745	6.44E-08
0.0042841	0.310360774	0.0042845	6.35E-08
0.0042941	0.308293343	0.0042945	6.41E-08
0.0043041	0.305427492	0.0043045	6.38E-08
0.0043141	0.302111715	0.0043145	6.33E-08
0.0043241	0.298150495	0.0043245	6.47E-08
0.0043341	0.293585986	0.0043345	6.21E-08
0.0043441	0.288552821	0.0043445	6.33E-08
0.0043541	0.283105612	0.0043545	6.39E-08
0.0043641	0.277099982	0.0043645	6.13E-08
0.0043741	0.27061905	0.0043745	6.67E-08
0.0043841	0.263570338	0.0043845	6.02E-08
0.0043941	0.256207496	0.0043945	6.08E-08
0.0044041	0.248441547	0.0044045	6.35E-08
0.0044141	0.240613937	0.0044145	6.04E-08
0.0044241	0.232572496	0.0044245	6.27E-08
0.0044341	0.223819643	0.0044345	0.000000065
0.0044441	0.215510905	0.0044445	5.89E-08
0.0044541	0.206235915	0.0044545	5.95E-08
0.0044641	0.196840376	0.0044645	0.000000056
0.0044741	0.187901795	0.0044745	5.37E-08
0.0044841	0.178698242	0.0044845	5.44E-08
0.0044941	0.168887466	0.0044945	5.52E-08
0.0045041	0.159591049	0.0045045	5.49E-08
0.0045141	0.149976969	0.0045145	5.19E-08
0.0045241	0.140160769	0.0045245	4.99E-08
0.0045341	0.131220609	0.0045345	4.79E-08
0.0045441	0.122468561	0.0045445	4.97E-08
0.0045541	0.113418758	0.0045545	4.88E-08
0.0045641	0.10465771	0.0045645	4.81E-08
0.0045741	0.096500754	0.0045745	0.00000005
0.0045841	0.087982059	0.0045845	4.61E-08
0.0045941	0.079964787	0.0045945	4.44E-08
0.0046041	0.072258532	0.0046045	4.57E-08
0.0046141	0.06503734	0.0046145	0.000000045
0.0046241	0.058247745	0.0046245	4.53E-08
0.0046341	0.052114516	0.0046345	4.46E-08
0.0046441	0.045730382	0.0046445	4.41E-08
0.0046541	0.040059954	0.0046545	4.12E-08
0.0046641	0.035116524	0.0046645	3.96E-08
0.0046741	0.030656219	0.0046745	3.75E-08
0.0046841	0.026307881	0.0046845	4.02E-08
0.0046941	0.022905082	0.0046945	3.97E-08
0.0047041	0.019888997	0.0047045	4.02E-08
0.0047141	0.017722845	0.0047145	4.18E-08
0.0047241	0.016010135	0.0047245	0.00000004
0.0047341	0.014926851	0.0047345	4.33E-08
0.0047441	0.014117509	0.0047445	4.22E-08
0.0047541	0.014158875	0.0047545	4.31E-08
0.0047641	0.014831632	0.0047645	4.22E-08
0.0047741	0.015883297	0.0047745	4.16E-08
0.0047841	0.017601103	0.0047845	3.89E-08
0.0047941	0.019719273	0.0047945	0.000000038
0.0048041	0.022735745	0.0048045	4.21E-08
0.0048141	0.02631101	0.0048145	0.00000004
0.0048241	0.030117303	0.0048245	4.03E-08
0.0048341	0.034547567	0.0048345	4.59E-08
0.0048441	0.039514035	0.0048445	0.000000044
0.0048541	0.04507634	0.0048545	4.65E-08
0.0048641	0.051113576	0.0048645	4.76E-08
0.0048741	0.057637841	0.0048745	4.79E-08
0.0048841	0.064396203	0.0048845	5.08E-08
0.0048941	0.071563929	0.0048945	5.06E-08
0.0049041	0.079360336	0.0049045	5.09E-08
0.0049141	0.087450176	0.0049145	5.43E-08
0.0049241	0.095608294	0.0049245	5.73E-08
0.0049341	0.104166418	0.0049345	5.68E-08
0.0049441	0.112392843	0.0049445	5.38E-08
0.0049541	0.121366531	0.0049545	5.69E-08
0.0049641	0.130377322	0.0049645	5.72E-08
0.0049741	0.139585942	0.0049745	5.78E-08
0.0049841	0.148951441	0.0049845	5.88E-08
0.0049941	0.158492565	0.0049945	5.82E-08
