# Supplementary material for: Reconfigurable signal modulation in a ferroelectric tunnel field-effect transistor
Source: Nat Commun. 2023 May 3;14:2530. doi: 10.1038/s41467-023-38242-w (PMC10156808; doi:10.1038/s41467-023-38242-w)
Supplement: Supplementary file 3 — Source Data [file 41467_2023_38242_MOESM3_ESM.zip › Source Data for Figures/Figure 3/Fig-3b and c_6-6_0.5V_1kHz_Vpp0.6V_LVT.Wfm.csv]

Vin	Vout	sampling
-0.08887747	0.11107036	1.00E-06
0.23523319	0.1134419
0.23523319	0.1134419
0.22732807	0.1134419
0.22732807	0.11265139
0.22732807	0.11265139
0.21942291	0.11265139
0.22732807	0.11186087
0.21942291	0.11186087
0.22732807	0.11107036
0.22732807	0.11027984
0.22732807	0.11027984
0.21942291	0.11027984
0.22732807	0.10948933
0.22732807	0.10869882
0.21151778	0.10869882
0.21151778	0.10869882
0.21942291	0.1079083
0.21151778	0.1079083
0.21942291	0.10711779
0.21942291	0.10632727
0.21942291	0.10711779
0.21942291	0.10711779
0.21151778	0.10632727
0.21151778	0.10553676
0.21151778	0.10553676
0.21151778	0.10474624
0.21151778	0.10474624
0.21151778	0.10474624
0.21151778	0.10474624
0.21151778	0.10316522
0.20361266	0.10316522
0.20361266	0.10316522
0.21151778	0.10316522
0.20361266	0.10316522
0.21151778	0.1023747
0.21151778	0.10158419
0.21151778	0.10158419
0.20361266	0.10079367
0.20361266	0.10158419
0.20361266	0.10000316
0.20361266	0.10000316
0.20361266	0.099212646
0.20361266	0.099212646
0.20361266	0.10000316
0.20361266	0.099212646
0.20361266	0.098422132
0.20361266	0.098422132
0.20361266	0.097631618
0.1957075	0.098422132
0.1957075	0.097631618
0.20361266	0.098422132
0.1957075	0.096841104
0.1957075	0.096841104
0.20361266	0.096841104
0.20361266	0.096841104
0.18780238	0.096841104
0.1957075	0.09605059
0.1957075	0.09605059
0.1957075	0.09605059
0.18780238	0.095260076
0.18780238	0.09605059
0.18780238	0.094469562
0.1957075	0.095260076
0.18780238	0.093679048
0.1957075	0.095260076
0.15618182	0.094469562
0.1719921	0.093679048
0.16408697	0.093679048
0.1719921	0.093679048
0.15618182	0.093679048
0.15618182	0.093679048
0.15618182	0.09209802
0.16408697	0.092888534
0.16408697	0.092888534
0.15618182	0.09209802
0.16408697	0.09209802
0.16408697	0.09209802
0.15618182	0.09209802
0.15618182	0.09209802
0.14037153	0.091307513
0.14037153	0.091307513
0.14037153	0.09209802
0.14827668	0.091307513
0.14827668	0.090516999
0.14037153	0.090516999
0.14037153	0.091307513
0.13246641	0.09209802
0.14037153	0.091307513
0.14037153	0.090516999
0.13246641	0.090516999
0.12456127	0.090516999
0.13246641	0.089726485
0.12456127	0.090516999
0.13246641	0.089726485
0.12456127	0.089726485
0.12456127	0.090516999
0.12456127	0.089726485
0.12456127	0.089726485
0.11665613	0.089726485
0.12456127	0.089726485
0.11665613	0.089726485
0.11665613	0.089726485
0.10875099	0.088935971
0.10875099	0.088935971
0.10084585	0.088935971
0.10875099	0.088935971
0.10875099	0.089726485
0.10875099	0.089726485
0.10875099	0.089726485
0.10875099	0.088935971
0.10084585	0.088145457
0.10875099	0.088935971
0.09294071	0.088935971
0.10084585	0.088935971
0.08503557	0.088935971
0.09294071	0.088935971
0.09294071	0.088935971
0.09294071	0.089726485
0.09294071	0.088145457
0.08503557	0.088935971
0.09294071	0.088145457
0.09294071	0.088935971
0.09294071	0.088935971
0.08503557	0.088935971
0.07713044	0.088935971
0.0692253	0.088935971
0.0692253	0.089726485
0.0692253	0.089726485
0.07713044	0.089726485
0.07713044	0.089726485
0.0692253	0.089726485
0.0692253	0.089726485
0.06132016	0.089726485
0.0692253	0.089726485
0.06132016	0.089726485
0.0692253	0.089726485
0.05341502	0.089726485
0.06132016	0.089726485
0.05341502	0.089726485
0.04550988	0.089726485
0.05341502	0.089726485
0.04550988	0.088935971
0.04550988	0.088935971
0.04550988	0.090516999
0.04550988	0.090516999
0.04550988	0.090516999
0.03760474	0.090516999
0.0296996	0.089726485
0.03760474	0.091307513
0.0296996	0.091307513
0.03760474	0.091307513
0.0296996	0.090516999
0.0296996	0.090516999
0.02179446	0.090516999
0.0296996	0.091307513
0.02179446	0.091307513
0.02179446	0.091307513
0.01388933	0.091307513
0.01388933	0.091307513
0.01388933	0.091307513
0.005984191	0.091307513
0.01388933	0.09209802
0.005984191	0.09209802
0.005984191	0.092888534
0.005984191	0.09209802
-0.00192095	0.09209802
-0.00192095	0.092888534
-0.00192095	0.09209802
-0.00192095	0.09209802
-0.00982609	0.093679048
-0.00982609	0.092888534
-0.00982609	0.094469562
-0.00982609	0.094469562
-0.00982609	0.092888534
-0.00982609	0.092888534
-0.00982609	0.093679048
-0.017731223	0.093679048
-0.017731223	0.095260076
-0.025636364	0.094469562
-0.025636364	0.094469562
-0.025636364	0.094469562
-0.025636364	0.095260076
-0.033541501	0.095260076
-0.033541501	0.095260076
-0.033541501	0.095260076
-0.033541501	0.094469562
-0.033541501	0.09605059
-0.041446641	0.095260076
-0.041446641	0.095260076
-0.041446641	0.09605059
-0.033541501	0.09605059
-0.041446641	0.096841104
-0.057256919	0.096841104
-0.049351778	0.09605059
-0.057256919	0.09605059
-0.049351778	0.09605059
-0.049351778	0.09605059
-0.057256919	0.096841104
-0.057256919	0.096841104
-0.065162055	0.096841104
-0.065162055	0.096841104
-0.065162055	0.096841104
-0.057256919	0.096841104
-0.065162055	0.096841104
-0.073067194	0.096841104
-0.073067194	0.096841104
-0.073067194	0.096841104
-0.073067194	0.097631618
-0.080972332	0.097631618
-0.080972332	0.097631618
-0.08887747	0.096841104
-0.073067194	0.096841104
-0.080972332	0.097631618
-0.08887747	0.097631618
-0.08887747	0.097631618
-0.096782609	0.097631618
-0.08887747	0.097631618
-0.08887747	0.097631618
-0.104687747	0.098422132
-0.096782609	0.097631618
-0.104687747	0.099212646
-0.112592885	0.097631618
-0.104687747	0.097631618
-0.112592885	0.097631618
-0.112592885	0.098422132
-0.104687747	0.098422132
-0.112592885	0.097631618
-0.112592885	0.097631618
-0.120498024	0.097631618
-0.120498024	0.098422132
-0.120498024	0.098422132
-0.120498024	0.097631618
-0.120498024	0.096841104
-0.128403161	0.097631618
-0.128403161	0.098422132
-0.136308301	0.098422132
-0.128403161	0.097631618
-0.136308301	0.097631618
-0.136308301	0.096841104
-0.144213438	0.097631618
-0.136308301	0.097631618
-0.144213438	0.099212646
-0.144213438	0.097631618
-0.144213438	0.097631618
-0.144213438	0.097631618
-0.152118579	0.098422132
-0.152118579	0.098422132
-0.152118579	0.096841104
-0.152118579	0.09605059
-0.152118579	0.097631618
-0.152118579	0.096841104
-0.160023715	0.096841104
-0.167928856	0.097631618
-0.160023715	0.096841104
-0.160023715	0.096841104
-0.167928856	0.096841104
-0.160023715	0.097631618
-0.175833989	0.096841104
-0.167928856	0.096841104
-0.175833989	0.09605059
-0.175833989	0.09605059
-0.175833989	0.096841104
-0.175833989	0.096841104
-0.175833989	0.096841104
-0.175833989	0.09605059
-0.18373913	0.09605059
-0.19164427	0.09605059
-0.19164427	0.09605059
-0.18373913	0.09605059
-0.19164427	0.095260076
-0.19164427	0.095260076
-0.19164427	0.09605059
-0.19164427	0.09605059
-0.19954941	0.096841104
-0.19954941	0.09605059
-0.19954941	0.09605059
-0.19954941	0.09605059
-0.20745454	0.095260076
-0.20745454	0.095260076
-0.20745454	0.09605059
-0.20745454	0.095260076
-0.20745454	0.095260076
-0.21535968	0.095260076
-0.21535968	0.09605059
-0.21535968	0.095260076
-0.21535968	0.095260076
-0.21535968	0.094469562
-0.21535968	0.094469562
-0.21535968	0.093679048
-0.23116997	0.094469562
-0.22326482	0.094469562
-0.22326482	0.093679048
-0.23116997	0.094469562
-0.22326482	0.094469562
-0.23116997	0.093679048
-0.23116997	0.09209802
-0.23116997	0.092888534
-0.23116997	0.093679048
-0.23116997	0.092888534
-0.24698023	0.092888534
-0.23907511	0.09209802
-0.23907511	0.09209802
-0.24698023	0.091307513
-0.23907511	0.09209802
-0.24698023	0.091307513
-0.25488537	0.091307513
-0.25488537	0.091307513
-0.24698023	0.091307513
-0.25488537	0.091307513
-0.25488537	0.091307513
-0.25488537	0.090516999
-0.26279051	0.090516999
-0.26279051	0.090516999
-0.26279051	0.089726485
-0.25488537	0.090516999
-0.26279051	0.089726485
-0.26279051	0.088935971
-0.26279051	0.088935971
-0.27069565	0.089726485
-0.27069565	0.089726485
-0.27069565	0.088935971
-0.27069565	0.088145457
-0.27069565	0.088145457
-0.27069565	0.088145457
-0.27860079	0.088935971
-0.27069565	0.088145457
-0.27069565	0.087354943
-0.27860079	0.087354943
-0.28650593	0.087354943
-0.27860079	0.087354943
-0.27069565	0.086564429
-0.28650593	0.085773915
-0.28650593	0.085773915
-0.28650593	0.084983401
-0.28650593	0.085773915
-0.28650593	0.085773915
-0.28650593	0.085773915
-0.29441107	0.084983401
-0.29441107	0.084192887
-0.29441107	0.084983401
-0.28650593	0.085773915
-0.29441107	0.084192887
-0.28650593	0.084192887
-0.29441107	0.083402373
-0.29441107	0.084192887
-0.3023162	0.084192887
-0.3023162	0.084192887
-0.29441107	0.082611859
-0.3023162	0.082611859
-0.3023162	0.082611859
-0.3023162	0.083402373
-0.3023162	0.081821345
-0.3023162	0.081821345
-0.31022134	0.082611859
-0.3023162	0.081821345
-0.3023162	0.081821345
-0.31022134	0.081821345
-0.3023162	0.081821345
-0.31022134	0.081821345
-0.31022134	0.081030831
-0.31812648	0.081030831
-0.31022134	0.081821345
-0.31812648	0.081030831
-0.31812648	0.080240317
-0.31812648	0.080240317
-0.31022134	0.080240317
-0.31812648	0.079449803
-0.31812648	0.080240317
-0.31812648	0.078659289
-0.31812648	0.079449803
-0.32603162	0.079449803
-0.31812648	0.079449803
-0.32603162	0.078659289
-0.32603162	0.078659289
-0.32603162	0.077868775
-0.32603162	0.077868775
-0.33393676	0.077868775
-0.32603162	0.077868775
-0.32603162	0.077868775
-0.32603162	0.07707826
-0.32603162	0.077868775
-0.33393676	0.07707826
-0.33393676	0.07707826
-0.3418419	0.07707826
-0.33393676	0.07707826
-0.33393676	0.07707826
-0.33393676	0.076287746
-0.33393676	0.07707826
-0.33393676	0.076287746
-0.33393676	0.075497232
-0.33393676	0.075497232
-0.33393676	0.075497232
-0.33393676	0.074706718
-0.3418419	0.075497232
-0.3418419	0.075497232
-0.3418419	0.073916204
-0.3418419	0.074706718
-0.33393676	0.074706718
-0.3418419	0.073916204
-0.3418419	0.073916204
-0.3418419	0.07312569
-0.34974703	0.07312569
-0.3418419	0.073916204
-0.3418419	0.074706718
-0.3418419	0.073916204
-0.3418419	0.073916204
-0.3418419	0.07312569
-0.3418419	0.072335176
-0.3418419	0.072335176
-0.3418419	0.072335176
-0.3418419	0.072335176
-0.3418419	0.071544662
-0.3418419	0.071544662
-0.3418419	0.071544662
-0.3418419	0.072335176
-0.34974703	0.071544662
-0.34974703	0.071544662
-0.34974703	0.071544662
-0.34974703	0.070754148
-0.34974703	0.070754148
-0.34974703	0.070754148
-0.34974703	0.070754148
-0.34974703	0.070754148
-0.35765218	0.069963634
-0.3418419	0.070754148
-0.35765218	0.069963634
-0.34974703	0.069963634
-0.35765218	0.069963634
-0.34974703	0.070754148
-0.34974703	0.069963634
-0.34974703	0.069963634
-0.34974703	0.068382606
-0.34974703	0.068382606
-0.34974703	0.06917312
-0.34974703	0.06917312
-0.34974703	0.06917312
-0.35765218	0.067592092
-0.35765218	0.067592092
-0.35765218	0.068382606
-0.35765218	0.068382606
-0.34974703	0.067592092
-0.34974703	0.066801578
-0.34974703	0.067592092
-0.34974703	0.067592092
-0.34974703	0.066801578
-0.34974703	0.067592092
-0.34974703	0.066801578
-0.34974703	0.066801578
-0.34974703	0.066801578
-0.34974703	0.066011064
-0.34974703	0.066011064
-0.3418419	0.06522055
-0.34974703	0.066011064
-0.3418419	0.066801578
-0.34974703	0.066011064
-0.34974703	0.066011064
-0.3418419	0.06522055
-0.35765218	0.06522055
-0.34974703	0.06522055
-0.34974703	0.06522055
-0.34974703	0.06522055
-0.34974703	0.06522055
-0.34974703	0.064430043
-0.34974703	0.06522055
-0.34974703	0.064430043
-0.34974703	0.064430043
-0.34974703	0.064430043
-0.34974703	0.06522055
-0.3418419	0.064430043
-0.34974703	0.064430043
-0.34974703	0.064430043
-0.3418419	0.063639529
-0.3418419	0.063639529
-0.34974703	0.062849015
-0.34974703	0.063639529
-0.3418419	0.063639529
-0.3418419	0.063639529
-0.3418419	0.062849015
-0.3418419	0.063639529
-0.3418419	0.062849015
-0.3418419	0.063639529
-0.33393676	0.063639529
-0.3418419	0.062058497
-0.33393676	0.062058497
-0.33393676	0.062849015
-0.3418419	0.062849015
-0.3418419	0.062849015
-0.34974703	0.062058497
-0.3418419	0.062849015
-0.3418419	0.062849015
-0.3418419	0.062058497
-0.3418419	0.062058497
-0.33393676	0.062058497
-0.33393676	0.062058497
-0.33393676	0.062058497
-0.33393676	0.061267983
-0.33393676	0.061267983
-0.33393676	0.061267983
-0.33393676	0.060477469
-0.32603162	0.060477469
-0.33393676	0.060477469
-0.32603162	0.061267983
-0.33393676	0.061267983
-0.32603162	0.061267983
-0.32603162	0.060477469
-0.32603162	0.060477469
-0.33393676	0.060477469
-0.32603162	0.061267983
-0.32603162	0.060477469
-0.31812648	0.060477469
-0.32603162	0.060477469
-0.32603162	0.060477469
-0.32603162	0.060477469
-0.31812648	0.060477469
-0.32603162	0.059686955
-0.31812648	0.059686955
-0.31812648	0.060477469
-0.32603162	0.059686955
-0.31812648	0.059686955
-0.31812648	0.059686955
-0.31812648	0.059686955
-0.31812648	0.060477469
-0.31812648	0.060477469
-0.31022134	0.059686955
-0.31812648	0.059686955
-0.31812648	0.059686955
-0.31022134	0.060477469
-0.31812648	0.060477469
-0.31812648	0.058896441
-0.31812648	0.059686955
-0.31022134	0.059686955
-0.31022134	0.059686955
-0.31022134	0.058896441
-0.3023162	0.058896441
-0.3023162	0.058896441
-0.3023162	0.058896441
-0.3023162	0.059686955
-0.3023162	0.059686955
-0.29441107	0.059686955
-0.29441107	0.058105931
-0.3023162	0.058896441
-0.29441107	0.059686955
-0.29441107	0.059686955
-0.28650593	0.059686955
-0.29441107	0.058896441
-0.28650593	0.058896441
-0.28650593	0.059686955
-0.28650593	0.059686955
-0.29441107	0.060477469
-0.28650593	0.059686955
-0.29441107	0.058896441
-0.27860079	0.059686955
-0.28650593	0.060477469
-0.27860079	0.059686955
-0.28650593	0.059686955
-0.27860079	0.059686955
-0.27860079	0.059686955
-0.27860079	0.060477469
-0.27860079	0.060477469
-0.27860079	0.060477469
-0.27860079	0.059686955
-0.27860079	0.059686955
-0.27069565	0.060477469
-0.27069565	0.060477469
-0.27069565	0.060477469
-0.27069565	0.060477469
-0.27069565	0.061267983
-0.27069565	0.060477469
-0.26279051	0.060477469
-0.27069565	0.060477469
-0.26279051	0.060477469
-0.26279051	0.060477469
-0.26279051	0.060477469
-0.25488537	0.061267983
-0.26279051	0.062058497
-0.25488537	0.061267983
-0.25488537	0.061267983
-0.25488537	0.061267983
-0.25488537	0.062058497
-0.24698023	0.061267983
-0.24698023	0.062058497
-0.24698023	0.062058497
-0.24698023	0.062058497
-0.24698023	0.062058497
-0.24698023	0.062058497
-0.23907511	0.062058497
-0.23907511	0.062058497
-0.23907511	0.062849015
-0.23907511	0.062849015
-0.23907511	0.062849015
-0.23116997	0.062849015
-0.23116997	0.063639529
-0.23116997	0.062849015
-0.23116997	0.062849015
-0.22326482	0.064430043
-0.22326482	0.063639529
-0.22326482	0.062849015
-0.22326482	0.063639529
-0.22326482	0.063639529
-0.22326482	0.06522055
-0.21535968	0.063639529
-0.20745454	0.063639529
-0.21535968	0.064430043
-0.21535968	0.064430043
-0.21535968	0.06522055
-0.20745454	0.066011064
-0.20745454	0.064430043
-0.20745454	0.06522055
-0.19954941	0.066011064
-0.19954941	0.06522055
-0.19954941	0.06522055
-0.19954941	0.06522055
-0.19164427	0.066011064
-0.19164427	0.066801578
-0.19164427	0.066801578
-0.19954941	0.066801578
-0.19164427	0.066801578
-0.19164427	0.066011064
-0.19164427	0.066011064
-0.18373913	0.066801578
-0.18373913	0.066011064
-0.18373913	0.066011064
-0.175833989	0.066011064
-0.175833989	0.067592092
-0.175833989	0.067592092
-0.18373913	0.066801578
-0.175833989	0.066801578
-0.175833989	0.067592092
-0.167928856	0.068382606
-0.175833989	0.067592092
-0.167928856	0.068382606
-0.167928856	0.067592092
-0.167928856	0.06917312
-0.167928856	0.06917312
-0.160023715	0.06917312
-0.160023715	0.06917312
-0.160023715	0.06917312
-0.152118579	0.069963634
-0.152118579	0.070754148
-0.160023715	0.069963634
-0.144213438	0.070754148
-0.152118579	0.069963634
-0.144213438	0.070754148
-0.136308301	0.070754148
-0.136308301	0.071544662
-0.144213438	0.072335176
-0.144213438	0.071544662
-0.136308301	0.072335176
-0.136308301	0.072335176
-0.128403161	0.071544662
-0.136308301	0.072335176
-0.128403161	0.072335176
-0.128403161	0.07312569
-0.120498024	0.07312569
-0.120498024	0.073916204
-0.128403161	0.073916204
-0.120498024	0.07312569
-0.112592885	0.073916204
-0.120498024	0.073916204
-0.120498024	0.073916204
-0.120498024	0.074706718
-0.112592885	0.073916204
-0.104687747	0.073916204
-0.104687747	0.073916204
-0.112592885	0.075497232
-0.104687747	0.075497232
-0.096782609	0.074706718
-0.096782609	0.075497232
-0.096782609	0.076287746
-0.096782609	0.076287746
-0.08887747	0.07707826
-0.08887747	0.075497232
-0.08887747	0.076287746
-0.080972332	0.07707826
-0.08887747	0.07707826
-0.080972332	0.077868775
-0.080972332	0.07707826
-0.080972332	0.077868775
-0.080972332	0.077868775
-0.073067194	0.078659289
-0.073067194	0.078659289
-0.073067194	0.078659289
-0.073067194	0.078659289
-0.073067194	0.078659289
-0.073067194	0.079449803
-0.065162055	0.078659289
-0.065162055	0.079449803
-0.057256919	0.079449803
-0.057256919	0.080240317
-0.057256919	0.081030831
-0.057256919	0.080240317
-0.049351778	0.080240317
-0.057256919	0.081030831
-0.049351778	0.081821345
-0.057256919	0.081821345
-0.049351778	0.081030831
-0.049351778	0.081821345
-0.049351778	0.081030831
-0.041446641	0.081821345
-0.033541501	0.082611859
-0.041446641	0.083402373
-0.033541501	0.082611859
-0.033541501	0.082611859
-0.033541501	0.083402373
-0.025636364	0.083402373
-0.025636364	0.083402373
-0.025636364	0.084192887
-0.025636364	0.083402373
-0.025636364	0.084192887
-0.017731223	0.084192887
-0.017731223	0.084192887
-0.00982609	0.084192887
-0.017731223	0.084983401
-0.00982609	0.084983401
-0.00982609	0.084983401
-0.00192095	0.084983401
-0.00192095	0.084983401
-0.00192095	0.085773915
-0.00982609	0.084983401
-0.00192095	0.086564429
-0.00192095	0.087354943
0.005984191	0.087354943
0.005984191	0.086564429
0.005984191	0.085773915
0.01388933	0.087354943
0.01388933	0.086564429
0.01388933	0.087354943
0.01388933	0.087354943
0.02179446	0.087354943
0.02179446	0.088145457
0.01388933	0.088145457
0.02179446	0.088145457
0.0296996	0.087354943
0.02179446	0.088145457
0.0296996	0.088145457
0.03760474	0.088935971
0.0296996	0.088145457
0.0296996	0.088145457
0.03760474	0.088935971
0.0296996	0.089726485
0.03760474	0.089726485
0.03760474	0.088935971
0.03760474	0.088935971
0.04550988	0.089726485
0.04550988	0.089726485
0.04550988	0.088935971
0.04550988	0.089726485
0.05341502	0.088935971
0.04550988	0.088935971
0.05341502	0.089726485
0.05341502	0.089726485
0.05341502	0.089726485
0.05341502	0.089726485
0.06132016	0.088935971
0.0692253	0.089726485
0.0692253	0.089726485
0.06132016	0.089726485
0.0692253	0.089726485
0.0692253	0.088935971
0.07713044	0.089726485
0.0692253	0.089726485
0.07713044	0.090516999
0.07713044	0.088935971
0.07713044	0.089726485
0.07713044	0.090516999
0.07713044	0.090516999
0.08503557	0.089726485
0.07713044	0.090516999
0.09294071	0.088935971
0.10084585	0.089726485
0.09294071	0.089726485
0.09294071	0.089726485
0.09294071	0.088935971
0.09294071	0.089726485
0.10084585	0.089726485
0.10084585	0.089726485
0.10084585	0.089726485
0.10084585	0.089726485
0.10084585	0.089726485
0.10084585	0.088935971
0.10084585	0.089726485
0.10875099	0.088935971
0.10875099	0.088935971
0.10875099	0.088935971
0.11665613	0.088935971
0.10875099	0.088935971
0.11665613	0.088935971
0.11665613	0.087354943
0.11665613	0.087354943
0.11665613	0.088935971
0.11665613	0.088935971
0.12456127	0.088145457
0.12456127	0.087354943
0.12456127	0.088145457
0.12456127	0.088935971
0.12456127	0.088145457
0.13246641	0.087354943
0.14037153	0.088145457
0.13246641	0.087354943
0.14037153	0.087354943
0.13246641	0.087354943
0.14037153	0.085773915
0.14037153	0.086564429
0.14827668	0.085773915
0.14827668	0.087354943
0.14827668	0.086564429
0.14827668	0.086564429
0.15618182	0.085773915
0.14827668	0.084983401
0.14827668	0.084983401
0.14827668	0.085773915
0.15618182	0.084983401
0.15618182	0.084983401
0.15618182	0.084983401
0.15618182	0.084983401
0.15618182	0.084192887
0.16408697	0.084192887
0.16408697	0.084192887
0.16408697	0.084192887
0.16408697	0.083402373
0.16408697	0.084192887
0.1719921	0.083402373
0.16408697	0.082611859
0.1719921	0.083402373
0.1719921	0.083402373
0.1719921	0.083402373
0.17989722	0.082611859
0.1719921	0.082611859
0.1719921	0.082611859
0.17989722	0.081821345
0.1719921	0.082611859
0.17989722	0.081821345
0.17989722	0.081821345
0.18780238	0.081030831
0.17989722	0.081030831
0.18780238	0.081030831
0.18780238	0.081030831
0.17989722	0.080240317
0.18780238	0.080240317
0.18780238	0.080240317
0.18780238	0.080240317
0.18780238	0.080240317
0.1957075	0.079449803
0.1957075	0.078659289
0.20361266	0.079449803
0.20361266	0.079449803
0.20361266	0.079449803
0.20361266	0.078659289
0.1957075	0.078659289
0.1957075	0.078659289
0.20361266	0.077868775
0.1957075	0.078659289
0.20361266	0.077868775
0.20361266	0.078659289
0.20361266	0.07707826
0.20361266	0.077868775
0.20361266	0.077868775
0.21151778	0.07707826
0.21151778	0.07707826
0.21151778	0.07707826
0.21151778	0.07707826
0.21151778	0.07707826
0.21151778	0.075497232
0.21942291	0.075497232
0.21942291	0.075497232
0.21151778	0.076287746
0.21151778	0.075497232
0.21942291	0.074706718
0.21151778	0.074706718
0.21942291	0.074706718
0.21942291	0.074706718
0.21151778	0.074706718
0.21942291	0.07312569
0.21942291	0.073916204
0.21942291	0.073916204
0.21942291	0.073916204
0.21942291	0.073916204
0.22732807	0.07312569
0.21942291	0.07312569
0.21942291	0.07312569
0.22732807	0.07312569
0.22732807	0.07312569
0.22732807	0.072335176
0.23523319	0.072335176
0.22732807	0.072335176
0.23523319	0.072335176
0.22732807	0.071544662
0.22732807	0.071544662
0.22732807	0.071544662
0.23523319	0.070754148
0.22732807	0.071544662
0.23523319	0.070754148
0.24313835	0.06917312
0.24313835	0.070754148
0.23523319	0.071544662
0.22732807	0.069963634
0.22732807	0.06917312
0.24313835	0.069963634
0.24313835	0.06917312
0.24313835	0.06917312
0.23523319	0.069963634
0.24313835	0.06917312
0.24313835	0.069963634
0.24313835	0.068382606
0.24313835	0.068382606
0.24313835	0.068382606
0.24313835	0.068382606
0.24313835	0.068382606
0.24313835	0.067592092
0.24313835	0.067592092
0.24313835	0.066801578
0.24313835	0.068382606
0.24313835	0.066801578
0.25104347	0.066801578
0.24313835	0.066801578
0.24313835	0.066801578
0.24313835	0.066011064
0.24313835	0.066011064
0.24313835	0.066011064
0.25104347	0.066011064
0.24313835	0.066801578
0.25104347	0.066011064
0.25104347	0.06522055
0.24313835	0.06522055
0.25104347	0.06522055
0.25104347	0.066011064
0.24313835	0.06522055
0.25104347	0.063639529
0.25104347	0.064430043
0.24313835	0.06522055
0.24313835	0.064430043
0.25104347	0.064430043
0.25104347	0.064430043
0.24313835	0.063639529
0.24313835	0.063639529
0.24313835	0.063639529
0.25104347	0.062849015
0.25104347	0.062058497
0.25104347	0.062058497
0.25104347	0.062849015
0.24313835	0.062058497
0.25104347	0.062058497
0.25104347	0.062058497
0.25104347	0.062058497
0.25104347	0.062058497
0.25104347	0.062058497
0.25104347	0.061267983
0.24313835	0.061267983
0.25104347	0.061267983
0.25104347	0.060477469
0.25104347	0.061267983
0.24313835	0.060477469
0.25104347	0.060477469
0.25104347	0.060477469
0.24313835	0.060477469
0.24313835	0.059686955
0.25104347	0.060477469
0.25104347	0.059686955
0.25104347	0.060477469
0.24313835	0.060477469
0.25104347	0.060477469
0.25104347	0.059686955
0.25104347	0.059686955
0.24313835	0.059686955
0.25104347	0.059686955
0.24313835	0.059686955
0.24313835	0.058896441
0.24313835	0.058896441
0.25104347	0.058896441
0.25104347	0.058896441
0.24313835	0.058105931
0.25104347	0.058896441
0.24313835	0.058105931
0.25104347	0.058105931
0.24313835	0.058896441
0.25104347	0.058896441
0.24313835	0.058105931
0.24313835	0.057315417
0.24313835	0.057315417
0.24313835	0.058105931
0.24313835	0.058105931
0.24313835	0.058105931
0.24313835	0.057315417
0.24313835	0.057315417
0.23523319	0.057315417
0.23523319	0.057315417
0.24313835	0.057315417
0.24313835	0.056524903
0.24313835	0.056524903
0.24313835	0.057315417
0.23523319	0.058105931
0.23523319	0.056524903
0.23523319	0.057315417
0.23523319	0.056524903
0.23523319	0.057315417
0.23523319	0.057315417
0.22732807	0.056524903
0.23523319	0.056524903
0.23523319	0.056524903
0.23523319	0.057315417
0.22732807	0.055734389
0.22732807	0.055734389
0.22732807	0.056524903
0.22732807	0.056524903
0.22732807	0.057315417
0.22732807	0.055734389
0.22732807	0.055734389
0.22732807	0.055734389
0.22732807	0.055734389
0.21942291	0.056524903
0.21942291	0.056524903
0.21942291	0.056524903
0.21942291	0.055734389
0.22732807	0.055734389
0.21942291	0.055734389
0.21942291	0.056524903
0.21151778	0.055734389
0.21942291	0.055734389
0.21942291	0.055734389
0.20361266	0.055734389
0.21151778	0.055734389
0.21942291	0.055734389
0.21151778	0.055734389
0.21151778	0.055734389
0.21942291	0.055734389
0.21151778	0.054943874
0.21151778	0.054943874
0.21151778	0.055734389
0.21151778	0.056524903
0.21151778	0.055734389
0.20361266	0.055734389
0.21151778	0.055734389
0.20361266	0.054943874
0.1957075	0.055734389
0.20361266	0.055734389
0.20361266	0.055734389
0.1957075	0.054943874
0.20361266	0.054943874
0.1957075	0.054943874
0.1957075	0.055734389
0.1957075	0.055734389
0.18780238	0.055734389
0.1957075	0.055734389
0.1957075	0.055734389
0.1957075	0.054943874
0.18780238	0.055734389
0.1957075	0.055734389
0.1957075	0.054943874
0.18780238	0.055734389
0.17989722	0.055734389
0.17989722	0.056524903
0.18780238	0.054943874
0.18780238	0.054943874
0.17989722	0.056524903
0.17989722	0.056524903
0.17989722	0.056524903
0.17989722	0.055734389
0.17989722	0.055734389
0.17989722	0.056524903
0.1719921	0.055734389
0.17989722	0.056524903
0.1719921	0.056524903
0.1719921	0.056524903
0.1719921	0.056524903
0.16408697	0.056524903
0.16408697	0.056524903
0.1719921	0.056524903
0.16408697	0.056524903
0.16408697	0.056524903
0.16408697	0.057315417
0.16408697	0.057315417
0.15618182	0.056524903
0.15618182	0.057315417
0.16408697	0.056524903
0.15618182	0.055734389
0.14827668	0.057315417
0.15618182	0.056524903
0.14827668	0.056524903
0.14827668	0.058105931
0.14827668	0.057315417
0.14827668	0.058105931
0.14827668	0.058105931
0.14827668	0.058105931
0.14037153	0.058105931
0.14037153	0.058105931
0.13246641	0.058105931
0.14037153	0.058896441
0.12456127	0.058896441
0.13246641	0.058896441
0.13246641	0.058896441
0.12456127	0.058896441
0.13246641	0.059686955
0.13246641	0.059686955
0.13246641	0.059686955
0.12456127	0.060477469
0.11665613	0.059686955
0.12456127	0.059686955
0.11665613	0.059686955
0.11665613	0.060477469
0.11665613	0.061267983
0.11665613	0.060477469
0.11665613	0.060477469
0.10875099	0.060477469
0.10875099	0.060477469
0.10875099	0.062058497
0.10875099	0.061267983
0.10875099	0.061267983
0.10875099	0.061267983
0.10084585	0.062058497
0.10084585	0.062058497
0.10084585	0.062058497
0.09294071	0.062058497
0.10084585	0.062058497
0.10084585	0.063639529
0.10084585	0.063639529
0.09294071	0.063639529
0.09294071	0.062849015
0.09294071	0.062849015
0.07713044	0.064430043
0.08503557	0.064430043
0.08503557	0.064430043
0.07713044	0.06522055
0.07713044	0.064430043
0.07713044	0.066011064
0.08503557	0.06522055
0.07713044	0.066011064
0.0692253	0.066011064
0.0692253	0.06522055
0.06132016	0.066011064
0.06132016	0.066801578
0.0692253	0.066801578
0.06132016	0.066801578
0.06132016	0.066801578
0.06132016	0.066801578
0.05341502	0.067592092
0.05341502	0.068382606
0.05341502	0.068382606
0.05341502	0.068382606
0.04550988	0.06917312
0.05341502	0.06917312
0.05341502	0.068382606
0.04550988	0.06917312
0.04550988	0.069963634
0.04550988	0.069963634
0.03760474	0.070754148
0.04550988	0.070754148
0.03760474	0.069963634
0.03760474	0.070754148
0.03760474	0.071544662
0.0296996	0.071544662
0.0296996	0.071544662
0.02179446	0.071544662
0.0296996	0.072335176
0.0296996	0.072335176
0.0296996	0.07312569
0.01388933	0.07312569
0.01388933	0.07312569
0.02179446	0.073916204
0.01388933	0.073916204
0.005984191	0.073916204
0.005984191	0.074706718
0.01388933	0.074706718
0.01388933	0.075497232
0.005984191	0.075497232
0.005984191	0.075497232
-0.00192095	0.074706718
0.005984191	0.07707826
-0.00192095	0.07707826
-0.00192095	0.076287746
-0.00192095	0.07707826
-0.00982609	0.07707826
-0.00982609	0.077868775
-0.00982609	0.077868775
-0.017731223	0.078659289
-0.00982609	0.078659289
-0.017731223	0.077868775
-0.017731223	0.079449803
-0.017731223	0.078659289
-0.025636364	0.079449803
-0.025636364	0.079449803
-0.025636364	0.079449803
-0.025636364	0.081030831
-0.025636364	0.080240317
-0.033541501	0.081821345
-0.033541501	0.081030831
-0.033541501	0.081030831
-0.041446641	0.081821345
-0.041446641	0.082611859
-0.033541501	0.081821345
-0.049351778	0.082611859
-0.041446641	0.081821345
-0.041446641	0.083402373
-0.049351778	0.082611859
-0.057256919	0.082611859
-0.049351778	0.083402373
-0.057256919	0.082611859
-0.057256919	0.083402373
-0.057256919	0.084192887
-0.057256919	0.084983401
-0.057256919	0.084983401
-0.057256919	0.084192887
-0.065162055	0.084983401
-0.073067194	0.084983401
-0.065162055	0.084983401
-0.065162055	0.084983401
-0.065162055	0.085773915
-0.080972332	0.085773915
-0.073067194	0.086564429
-0.080972332	0.086564429
-0.080972332	0.086564429
-0.080972332	0.086564429
-0.08887747	0.087354943
-0.08887747	0.087354943
-0.08887747	0.086564429
-0.080972332	0.088145457
-0.096782609	0.088145457
-0.096782609	0.088145457
-0.096782609	0.088145457
-0.096782609	0.088935971
-0.104687747	0.088145457
-0.096782609	0.088145457
-0.096782609	0.088935971
-0.104687747	0.088935971
-0.112592885	0.089726485
-0.112592885	0.088935971
-0.112592885	0.089726485
-0.112592885	0.089726485
-0.112592885	0.089726485
-0.120498024	0.089726485
-0.120498024	0.089726485
-0.112592885	0.090516999
-0.120498024	0.090516999
-0.120498024	0.090516999
-0.120498024	0.091307513
-0.136308301	0.090516999
-0.128403161	0.09209802
-0.136308301	0.091307513
-0.136308301	0.091307513
-0.136308301	0.091307513
-0.136308301	0.091307513
-0.136308301	0.091307513
-0.136308301	0.09209802
-0.144213438	0.091307513
-0.144213438	0.091307513
-0.152118579	0.090516999
-0.152118579	0.092888534
-0.144213438	0.09209802
-0.152118579	0.090516999
-0.152118579	0.09209802
-0.152118579	0.09209802
-0.160023715	0.09209802
-0.152118579	0.09209802
-0.167928856	0.091307513
-0.160023715	0.09209802
-0.160023715	0.09209802
-0.167928856	0.09209802
-0.167928856	0.09209802
-0.167928856	0.09209802
-0.175833989	0.091307513
-0.175833989	0.09209802
-0.175833989	0.09209802
-0.175833989	0.091307513
-0.175833989	0.091307513
-0.175833989	0.092888534
-0.18373913	0.092888534
-0.18373913	0.09209802
-0.18373913	0.09209802
-0.18373913	0.09209802
-0.19164427	0.09209802
-0.19164427	0.09209802
-0.19164427	0.09209802
-0.19954941	0.091307513
-0.19164427	0.09209802
-0.19954941	0.091307513
-0.19954941	0.09209802
-0.19954941	0.091307513
-0.19954941	0.091307513
-0.19954941	0.091307513
-0.20745454	0.091307513
-0.20745454	0.091307513
-0.20745454	0.091307513
-0.20745454	0.091307513
-0.21535968	0.09209802
-0.21535968	0.091307513
-0.22326482	0.091307513
-0.21535968	0.091307513
-0.21535968	0.090516999
-0.21535968	0.091307513
-0.22326482	0.091307513
-0.22326482	0.090516999
-0.22326482	0.090516999
-0.22326482	0.090516999
-0.23116997	0.090516999
-0.23116997	0.090516999
-0.23116997	0.089726485
-0.23116997	0.089726485
-0.23907511	0.090516999
-0.23116997	0.090516999
-0.23116997	0.089726485
-0.23907511	0.089726485
-0.24698023	0.090516999
-0.24698023	0.089726485
-0.24698023	0.090516999
-0.23907511	0.089726485
-0.24698023	0.088935971
-0.24698023	0.089726485
-0.24698023	0.089726485
-0.25488537	0.088935971
-0.24698023	0.088935971
-0.25488537	0.088935971
-0.25488537	0.088935971
-0.25488537	0.088145457
-0.25488537	0.088935971
-0.25488537	0.088145457
-0.25488537	0.088145457
-0.26279051	0.088145457
-0.26279051	0.088145457
-0.27069565	0.088935971
-0.27069565	0.088145457
-0.26279051	0.088145457
-0.27069565	0.088145457
-0.27860079	0.087354943
-0.27069565	0.086564429
-0.27069565	0.086564429
-0.27860079	0.088145457
-0.27069565	0.086564429
-0.27069565	0.086564429
-0.27069565	0.085773915
-0.27069565	0.085773915
-0.27860079	0.086564429
-0.27860079	0.086564429
-0.28650593	0.085773915
-0.27860079	0.084983401
-0.28650593	0.084983401
-0.28650593	0.084983401
-0.28650593	0.084983401
-0.29441107	0.084983401
-0.29441107	0.084192887
-0.28650593	0.084192887
-0.29441107	0.084192887
-0.29441107	0.084192887
-0.29441107	0.084192887
-0.3023162	0.084192887
-0.29441107	0.084192887
-0.29441107	0.084192887
-0.29441107	0.083402373
-0.29441107	0.083402373
-0.3023162	0.083402373
-0.3023162	0.083402373
-0.3023162	0.083402373
-0.31022134	0.082611859
-0.29441107	0.082611859
-0.3023162	0.082611859
-0.31022134	0.082611859
-0.31022134	0.081821345
-0.3023162	0.081821345
-0.3023162	0.081821345
-0.31022134	0.082611859
-0.31022134	0.081821345
-0.31022134	0.081821345
-0.31812648	0.081821345
-0.31022134	0.080240317
-0.31812648	0.081030831
-0.31022134	0.080240317
-0.31022134	0.080240317
-0.31812648	0.081030831
-0.31022134	0.080240317
-0.31812648	0.080240317
-0.32603162	0.081030831
-0.31812648	0.079449803
-0.31812648	0.079449803
-0.31812648	0.080240317
-0.32603162	0.079449803
-0.31812648	0.078659289
-0.32603162	0.079449803
-0.32603162	0.079449803
-0.32603162	0.079449803
-0.32603162	0.077868775
-0.32603162	0.077868775
-0.33393676	0.078659289
-0.32603162	0.078659289
-0.33393676	0.078659289
-0.32603162	0.077868775
-0.33393676	0.077868775
-0.32603162	0.078659289
-0.32603162	0.077868775
-0.33393676	0.07707826
-0.33393676	0.076287746
-0.33393676	0.077868775
-0.33393676	0.077868775
-0.33393676	0.076287746
-0.3418419	0.076287746
-0.3418419	0.07707826
-0.33393676	0.07707826
-0.33393676	0.07707826
-0.33393676	0.076287746
-0.33393676	0.076287746
-0.3418419	0.07707826
-0.33393676	0.076287746
-0.3418419	0.075497232
-0.3418419	0.076287746
-0.3418419	0.076287746
-0.3418419	0.076287746
-0.3418419	0.076287746
-0.3418419	0.075497232
-0.3418419	0.074706718
-0.3418419	0.075497232
-0.3418419	0.075497232
-0.3418419	0.075497232
-0.3418419	0.074706718
-0.3418419	0.074706718
-0.34974703	0.074706718
-0.3418419	0.073916204
-0.34974703	0.073916204
-0.3418419	0.073916204
-0.34974703	0.073916204
-0.34974703	0.074706718
-0.34974703	0.073916204
-0.34974703	0.07312569
-0.3418419	0.073916204
-0.3418419	0.073916204
-0.3418419	0.07312569
-0.34974703	0.072335176
-0.3418419	0.07312569
-0.34974703	0.07312569
-0.34974703	0.073916204
-0.3418419	0.07312569
-0.34974703	0.072335176
-0.3418419	0.072335176
-0.35765218	0.072335176
-0.3418419	0.07312569
-0.34974703	0.072335176
-0.3418419	0.072335176
-0.34974703	0.071544662
-0.34974703	0.072335176
-0.34974703	0.072335176
-0.34974703	0.072335176
-0.34974703	0.071544662
-0.34974703	0.071544662
-0.34974703	0.071544662
-0.34974703	0.071544662
-0.35765218	0.070754148
-0.34974703	0.071544662
-0.35765218	0.071544662
-0.35765218	0.071544662
-0.34974703	0.070754148
-0.3418419	0.071544662
-0.34974703	0.070754148
-0.35765218	0.070754148
-0.35765218	0.070754148
-0.3418419	0.070754148
-0.34974703	0.070754148
-0.34974703	0.070754148
-0.34974703	0.070754148
-0.34974703	0.069963634
-0.3418419	0.070754148
-0.34974703	0.070754148
-0.34974703	0.069963634
-0.3418419	0.070754148
-0.3418419	0.06917312
-0.34974703	0.06917312
-0.34974703	0.069963634
-0.3418419	0.069963634
-0.3418419	0.069963634
-0.34974703	0.06917312
-0.34974703	0.069963634
-0.3418419	0.069963634
-0.34974703	0.068382606
-0.34974703	0.068382606
-0.34974703	0.06917312
-0.3418419	0.06917312
-0.34974703	0.068382606
-0.3418419	0.06917312
-0.34974703	0.06917312
-0.34974703	0.06917312
-0.3418419	0.06917312
-0.3418419	0.068382606
-0.3418419	0.068382606
-0.3418419	0.069963634
-0.3418419	0.06917312
-0.34974703	0.06917312
-0.3418419	0.068382606
-0.3418419	0.068382606
-0.3418419	0.068382606
-0.3418419	0.068382606
-0.34974703	0.068382606
-0.3418419	0.066801578
-0.33393676	0.068382606
-0.3418419	0.06917312
-0.3418419	0.068382606
-0.33393676	0.067592092
-0.33393676	0.068382606
-0.3418419	0.067592092
-0.3418419	0.067592092
-0.33393676	0.066801578
-0.3418419	0.067592092
-0.33393676	0.067592092
-0.33393676	0.067592092
-0.32603162	0.067592092
-0.33393676	0.067592092
-0.33393676	0.066801578
-0.32603162	0.067592092
-0.33393676	0.067592092
-0.33393676	0.066801578
-0.33393676	0.066011064
-0.33393676	0.066801578
-0.32603162	0.066801578
-0.32603162	0.066801578
-0.31812648	0.066801578
-0.33393676	0.066801578
-0.32603162	0.066801578
-0.32603162	0.066801578
-0.33393676	0.066801578
-0.31812648	0.066801578
-0.31812648	0.066011064
-0.32603162	0.066801578
-0.31812648	0.066801578
-0.31812648	0.066801578
-0.31812648	0.066801578
-0.31812648	0.067592092
-0.31022134	0.067592092
-0.31812648	0.066801578
-0.31812648	0.066801578
-0.31812648	0.066801578
-0.31812648	0.066801578
-0.31812648	0.066011064
-0.31022134	0.066801578
-0.31022134	0.066801578
-0.31022134	0.066801578
-0.3023162	0.066011064
-0.31022134	0.066011064
-0.31022134	0.066011064
-0.31022134	0.066011064
-0.31022134	0.067592092
-0.3023162	0.066011064
-0.3023162	0.066801578
-0.3023162	0.066801578
-0.31022134	0.066801578
-0.3023162	0.066011064
-0.3023162	0.066801578
-0.29441107	0.066801578
-0.29441107	0.067592092
-0.29441107	0.067592092
-0.29441107	0.066801578
-0.28650593	0.066801578
-0.29441107	0.066801578
-0.29441107	0.067592092
-0.29441107	0.067592092
-0.29441107	0.067592092
-0.29441107	0.066801578
-0.28650593	0.067592092
-0.29441107	0.066801578
-0.28650593	0.067592092
-0.28650593	0.066801578
-0.27860079	0.066801578
-0.28650593	0.067592092
-0.27860079	0.066801578
-0.27860079	0.067592092
-0.27860079	0.067592092
-0.27069565	0.067592092
-0.27860079	0.067592092
-0.27069565	0.066801578
-0.27069565	0.067592092
-0.27069565	0.068382606
-0.27069565	0.067592092
-0.27069565	0.067592092
-0.27069565	0.066801578
-0.26279051	0.068382606
-0.27069565	0.067592092
-0.26279051	0.067592092
-0.26279051	0.068382606
-0.25488537	0.068382606
-0.26279051	0.067592092
-0.25488537	0.068382606
-0.25488537	0.067592092
-0.25488537	0.068382606
-0.25488537	0.068382606
-0.25488537	0.068382606
-0.25488537	0.068382606
-0.23907511	0.06917312
-0.25488537	0.067592092
-0.24698023	0.06917312
-0.24698023	0.06917312
-0.24698023	0.06917312
-0.24698023	0.06917312
-0.23907511	0.06917312
-0.23907511	0.06917312
-0.23907511	0.06917312
-0.23907511	0.068382606
-0.23116997	0.068382606
-0.23116997	0.06917312
-0.23116997	0.06917312
-0.23907511	0.06917312
-0.23116997	0.069963634
-0.22326482	0.06917312
-0.22326482	0.069963634
-0.22326482	0.069963634
-0.22326482	0.06917312
-0.22326482	0.070754148
-0.21535968	0.06917312
-0.22326482	0.069963634
-0.21535968	0.069963634
-0.21535968	0.069963634
-0.20745454	0.070754148
-0.20745454	0.071544662
-0.21535968	0.070754148
-0.20745454	0.071544662
-0.20745454	0.071544662
-0.21535968	0.071544662
-0.19954941	0.071544662
-0.19164427	0.071544662
-0.19954941	0.071544662
-0.19954941	0.072335176
-0.19954941	0.071544662
-0.19164427	0.071544662
-0.19164427	0.072335176
-0.19954941	0.07312569
-0.19164427	0.07312569
-0.19164427	0.07312569
-0.18373913	0.073916204
-0.18373913	0.07312569
-0.18373913	0.07312569
-0.18373913	0.07312569
-0.175833989	0.07312569
-0.175833989	0.073916204
-0.175833989	0.074706718
-0.175833989	0.074706718
-0.167928856	0.073916204
-0.167928856	0.073916204
-0.167928856	0.074706718
-0.167928856	0.075497232
-0.167928856	0.075497232
-0.167928856	0.074706718
-0.160023715	0.075497232
-0.160023715	0.076287746
-0.160023715	0.075497232
-0.160023715	0.076287746
-0.152118579	0.076287746
-0.152118579	0.07707826
-0.152118579	0.076287746
-0.144213438	0.076287746
-0.152118579	0.076287746
-0.144213438	0.07707826
-0.144213438	0.077868775
-0.144213438	0.077868775
-0.144213438	0.07707826
-0.144213438	0.077868775
-0.136308301	0.077868775
-0.128403161	0.078659289
-0.136308301	0.078659289
-0.128403161	0.078659289
-0.136308301	0.078659289
-0.128403161	0.079449803
-0.120498024	0.078659289
-0.128403161	0.078659289
-0.120498024	0.079449803
-0.120498024	0.080240317
-0.120498024	0.080240317
-0.112592885	0.081030831
-0.120498024	0.080240317
-0.112592885	0.081030831
-0.112592885	0.081030831
-0.112592885	0.081030831
-0.104687747	0.081030831
-0.104687747	0.081030831
-0.096782609	0.081821345
-0.096782609	0.082611859
-0.104687747	0.082611859
-0.096782609	0.082611859
-0.104687747	0.082611859
-0.08887747	0.082611859
-0.08887747	0.082611859
-0.096782609	0.082611859
-0.08887747	0.082611859
-0.08887747	0.083402373
-0.08887747	0.084192887
-0.08887747	0.083402373
-0.080972332	0.084192887
-0.080972332	0.083402373
-0.080972332	0.084983401
-0.073067194	0.084983401
-0.073067194	0.084192887
-0.073067194	0.084192887
-0.065162055	0.085773915
-0.073067194	0.084983401
-0.065162055	0.084983401
-0.073067194	0.084983401
-0.057256919	0.086564429
-0.057256919	0.085773915
-0.057256919	0.085773915
-0.057256919	0.085773915
-0.057256919	0.085773915
-0.049351778	0.085773915
-0.049351778	0.086564429
-0.041446641	0.087354943
-0.049351778	0.086564429
-0.041446641	0.086564429
-0.041446641	0.087354943
-0.041446641	0.088145457
-0.033541501	0.088145457
-0.033541501	0.088145457
-0.033541501	0.088935971
-0.033541501	0.088935971
-0.025636364	0.088145457
-0.033541501	0.088145457
-0.025636364	0.088935971
-0.025636364	0.089726485
-0.017731223	0.088935971
-0.017731223	0.089726485
-0.017731223	0.089726485
-0.017731223	0.088935971
-0.00982609	0.090516999
-0.017731223	0.090516999
-0.00982609	0.089726485
-0.00982609	0.089726485
-0.00192095	0.089726485
-0.00192095	0.091307513
-0.00982609	0.090516999
-0.00192095	0.090516999
-0.00192095	0.090516999
-0.00192095	0.091307513
0.005984191	0.09209802
0.005984191	0.091307513
0.005984191	0.091307513
0.005984191	0.091307513
0.01388933	0.09209802
0.005984191	0.09209802
0.01388933	0.09209802
0.01388933	0.09209802
0.01388933	0.09209802
0.01388933	0.092888534
0.02179446	0.092888534
0.02179446	0.09209802
0.0296996	0.092888534
0.02179446	0.093679048
0.0296996	0.093679048
0.03760474	0.092888534
0.04550988	0.093679048
0.0296996	0.092888534
0.04550988	0.093679048
0.03760474	0.093679048
0.03760474	0.093679048
0.04550988	0.093679048
0.04550988	0.094469562
0.03760474	0.093679048
0.05341502	0.094469562
0.04550988	0.093679048
0.05341502	0.094469562
0.04550988	0.094469562
0.05341502	0.093679048
0.06132016	0.093679048
0.06132016	0.094469562
0.06132016	0.095260076
0.06132016	0.094469562
0.06132016	0.094469562
0.0692253	0.094469562
0.0692253	0.095260076
0.06132016	0.094469562
0.07713044	0.094469562
0.0692253	0.095260076
0.0692253	0.094469562
0.07713044	0.094469562
0.07713044	0.095260076
0.0692253	0.094469562
0.07713044	0.093679048
0.08503557	0.093679048
0.08503557	0.094469562
0.08503557	0.094469562
0.08503557	0.094469562
0.09294071	0.094469562
0.08503557	0.095260076
0.09294071	0.094469562
0.09294071	0.094469562
0.09294071	0.093679048
0.09294071	0.094469562
0.10084585	0.093679048
0.10084585	0.094469562
0.10084585	0.094469562
0.10084585	0.09209802
0.10084585	0.092888534
0.10875099	0.093679048
0.10084585	0.094469562
0.10875099	0.092888534
0.11665613	0.092888534
0.11665613	0.093679048
0.11665613	0.093679048
0.11665613	0.092888534
0.11665613	0.092888534
0.12456127	0.092888534
0.12456127	0.092888534
0.11665613	0.092888534
0.12456127	0.09209802
0.13246641	0.09209802
0.12456127	0.09209802
0.12456127	0.092888534
0.13246641	0.09209802
0.13246641	0.091307513
0.13246641	0.09209802
0.13246641	0.091307513
0.14037153	0.091307513
0.13246641	0.091307513
0.14037153	0.091307513
0.14037153	0.091307513
0.14037153	0.091307513
0.14037153	0.091307513
0.14827668	0.090516999
0.14037153	0.090516999
0.14827668	0.089726485
0.14037153	0.090516999
0.14827668	0.090516999
0.14827668	0.089726485
0.14827668	0.089726485
0.15618182	0.089726485
0.15618182	0.089726485
0.15618182	0.088935971
0.15618182	0.088935971
0.16408697	0.088935971
0.15618182	0.088935971
0.16408697	0.088935971
0.16408697	0.088145457
0.16408697	0.088145457
0.1719921	0.088145457
0.1719921	0.088145457
0.1719921	0.088935971
0.1719921	0.087354943
0.1719921	0.086564429
0.17989722	0.087354943
0.1719921	0.086564429
0.1719921	0.086564429
0.17989722	0.086564429
0.1719921	0.087354943
0.17989722	0.086564429
0.17989722	0.086564429
0.17989722	0.086564429
0.17989722	0.085773915
0.18780238	0.085773915
0.18780238	0.086564429
0.18780238	0.085773915
0.18780238	0.084983401
0.18780238	0.084983401
0.20361266	0.084983401
0.1957075	0.084983401
0.1957075	0.084983401
0.18780238	0.084192887
0.1957075	0.084192887
0.1957075	0.084983401
0.1957075	0.084983401
0.20361266	0.084192887
0.1957075	0.084192887
0.20361266	0.083402373
0.1957075	0.084192887
0.20361266	0.082611859
0.20361266	0.082611859
0.20361266	0.082611859
0.20361266	0.082611859
0.21151778	0.082611859
0.21151778	0.082611859
0.21151778	0.081821345
0.21151778	0.081821345
0.21151778	0.081821345
0.20361266	0.081030831
0.21942291	0.081821345
0.20361266	0.081030831
0.21151778	0.081030831
0.21942291	0.081030831
0.21151778	0.081821345
0.21151778	0.080240317
0.21942291	0.080240317
0.21942291	0.079449803
0.21942291	0.080240317
0.21942291	0.079449803
0.21942291	0.080240317
0.21942291	0.079449803
0.22732807	0.078659289
0.21942291	0.079449803
0.21942291	0.078659289
0.21942291	0.078659289
0.21942291	0.078659289
0.22732807	0.077868775
0.22732807	0.078659289
0.21942291	0.077868775
0.23523319	0.07707826
0.23523319	0.07707826
0.22732807	0.077868775
0.22732807	0.077868775
0.23523319	0.077868775
0.22732807	0.07707826
0.22732807	0.076287746
0.23523319	0.07707826
0.23523319	0.076287746
0.23523319	0.076287746
0.23523319	0.075497232
0.24313835	0.075497232
0.22732807	0.075497232
0.23523319	0.075497232
0.23523319	0.074706718
0.24313835	0.073916204
0.23523319	0.074706718
0.23523319	0.074706718
0.23523319	0.073916204
0.24313835	0.07312569
0.24313835	0.073916204
0.23523319	0.074706718
0.24313835	0.073916204
0.23523319	0.07312569
0.23523319	0.07312569
0.25104347	0.072335176
0.24313835	0.07312569
0.24313835	0.07312569
0.24313835	0.07312569
0.23523319	0.07312569
0.24313835	0.071544662
0.24313835	0.072335176
0.24313835	0.072335176
0.24313835	0.071544662
0.24313835	0.071544662
0.24313835	0.070754148
0.24313835	0.071544662
0.24313835	0.071544662
0.25104347	0.071544662
0.25104347	0.070754148
0.24313835	0.070754148
0.25104347	0.070754148
0.24313835	0.070754148
0.25104347	0.069963634
0.25104347	0.069963634
0.25104347	0.06917312
0.25104347	0.069963634
0.24313835	0.069963634
0.24313835	0.06917312
0.25104347	0.068382606
0.25104347	0.068382606
0.24313835	0.06917312
0.25104347	0.06917312
0.25104347	0.067592092
0.25894863	0.068382606
0.25104347	0.067592092
0.24313835	0.067592092
0.25104347	0.067592092
0.25104347	0.066801578
0.24313835	0.066801578
0.25104347	0.066801578
0.25104347	0.067592092
0.24313835	0.067592092
0.25104347	0.066801578
0.25894863	0.066801578
0.25104347	0.066801578
0.25104347	0.066011064
0.25104347	0.066801578
0.25104347	0.066801578
0.25104347	0.06522055
0.24313835	0.066011064
0.25104347	0.06522055
0.25104347	0.06522055
0.24313835	0.06522055
0.25104347	0.06522055
0.24313835	0.06522055
0.25104347	0.06522055
0.24313835	0.06522055
0.25104347	0.063639529
0.25104347	0.064430043
0.24313835	0.064430043
0.25104347	0.064430043
0.25104347	0.063639529
0.24313835	0.063639529
0.25104347	0.063639529
0.24313835	0.064430043
0.24313835	0.064430043
0.24313835	0.062849015
0.24313835	0.063639529
0.24313835	0.063639529
0.25104347	0.062849015
0.24313835	0.062849015
0.24313835	0.062849015
0.24313835	0.062849015
0.24313835	0.062058497
0.24313835	0.062849015
0.23523319	0.062849015
0.24313835	0.061267983
0.24313835	0.062058497
0.25104347	0.062058497
0.24313835	0.062849015
0.24313835	0.062849015
0.24313835	0.060477469
0.24313835	0.060477469
0.23523319	0.061267983
0.23523319	0.062058497
0.23523319	0.061267983
0.23523319	0.060477469
0.24313835	0.061267983
0.23523319	0.061267983
0.23523319	0.060477469
0.23523319	0.060477469
0.23523319	0.060477469
0.23523319	0.059686955
0.22732807	0.060477469
0.22732807	0.060477469
0.23523319	0.059686955
[truncated: 98,001 more rows]
