# Supplementary material for: Reconfigurable signal modulation in a ferroelectric tunnel field-effect transistor
Source: Nat Commun. 2023 May 3;14:2530. doi: 10.1038/s41467-023-38242-w (PMC10156808; doi:10.1038/s41467-023-38242-w)
Supplement: Supplementary file 3 — Source Data [file 41467_2023_38242_MOESM3_ESM.zip › Source Data for Figures/Figure 3/Fig-3b and d_6-6_0.5V_1kHz_Vpp0.6V_HVT.Wfm.csv]

Vin	Vout	sampling
-0.24927274	0.041266404	1.00E-06
-0.24927274	0.04047589
-0.24927274	0.041266404
-0.24927274	0.041266404
-0.25717787	0.041266404
-0.25717787	0.04047589
-0.25717787	0.04047589
-0.25717787	0.039685376
-0.24927274	0.04047589
-0.25717787	0.038894862
-0.25717787	0.039685376
-0.265083	0.039685376
-0.265083	0.038104348
-0.265083	0.039685376
-0.265083	0.038894862
-0.265083	0.039685376
-0.27298812	0.038894862
-0.27298812	0.038104348
-0.28089331	0.038104348
-0.27298812	0.038894862
-0.265083	0.038894862
-0.27298812	0.038104348
-0.28089331	0.037313834
-0.27298812	0.037313834
-0.27298812	0.037313834
-0.28089331	0.038104348
-0.28879843	0.037313834
-0.28089331	0.037313834
-0.28879843	0.03652332
-0.28089331	0.037313834
-0.28089331	0.03652332
-0.28879843	0.03652332
-0.28879843	0.03652332
-0.28879843	0.035732806
-0.28879843	0.03652332
-0.29670356	0.035732806
-0.29670356	0.03652332
-0.28879843	0.034942292
-0.29670356	0.034942292
-0.29670356	0.034942292
-0.29670356	0.034942292
-0.30460868	0.034942292
-0.30460868	0.034942292
-0.29670356	0.034942292
-0.30460868	0.034151778
-0.30460868	0.034942292
-0.30460868	0.034151778
-0.29670356	0.033361264
-0.31251381	0.033361264
-0.31251381	0.033361264
-0.31251381	0.033361264
-0.31251381	0.034151778
-0.31251381	0.034151778
-0.31251381	0.034151778
-0.30460868	0.033361264
-0.31251381	0.033361264
-0.31251381	0.03257075
-0.31251381	0.033361264
-0.31251381	0.03257075
-0.32041899	0.03257075
-0.32041899	0.03257075
-0.31251381	0.03257075
-0.32832412	0.033361264
-0.31251381	0.03257075
-0.32041899	0.031780235
-0.32041899	0.031780235
-0.32041899	0.031780235
-0.32832412	0.03257075
-0.32041899	0.031780235
-0.32041899	0.030989723
-0.32832412	0.031780235
-0.33622925	0.03257075
-0.32832412	0.030989723
-0.33622925	0.030199209
-0.32832412	0.030199209
-0.32832412	0.030199209
-0.33622925	0.030989723
-0.32832412	0.030199209
-0.32832412	0.030199209
-0.33622925	0.030199209
-0.33622925	0.029408695
-0.32832412	0.030199209
-0.33622925	0.030199209
-0.33622925	0.028618181
-0.33622925	0.029408695
-0.33622925	0.029408695
-0.34413437	0.028618181
-0.33622925	0.030199209
-0.34413437	0.028618181
-0.34413437	0.029408695
-0.34413437	0.029408695
-0.34413437	0.028618181
-0.33622925	0.028618181
-0.33622925	0.028618181
-0.34413437	0.028618181
-0.33622925	0.027827667
-0.34413437	0.028618181
-0.34413437	0.028618181
-0.34413437	0.027827667
-0.34413437	0.027827667
-0.3520395	0.027037155
-0.34413437	0.027827667
-0.3520395	0.027037155
-0.34413437	0.027037155
-0.34413437	0.027037155
-0.3520395	0.027037155
-0.3520395	0.027037155
-0.3520395	0.027037155
-0.3520395	0.027037155
-0.3520395	0.027037155
-0.3520395	0.027037155
-0.3520395	0.027037155
-0.3520395	0.026246641
-0.3520395	0.026246641
-0.35994468	0.026246641
-0.3520395	0.026246641
-0.3520395	0.026246641
-0.34413437	0.026246641
-0.35994468	0.025456127
-0.3520395	0.025456127
-0.35994468	0.024665613
-0.3520395	0.027037155
-0.3520395	0.025456127
-0.3520395	0.025456127
-0.3520395	0.025456127
-0.35994468	0.025456127
-0.3520395	0.025456127
-0.3520395	0.024665613
-0.3520395	0.024665613
-0.3520395	0.024665613
-0.3520395	0.024665613
-0.3520395	0.024665613
-0.35994468	0.024665613
-0.3520395	0.023875099
-0.3520395	0.023875099
-0.3520395	0.024665613
-0.35994468	0.024665613
-0.35994468	0.023875099
-0.35994468	0.023084585
-0.3520395	0.023084585
-0.3520395	0.023084585
-0.3520395	0.023875099
-0.3520395	0.023084585
-0.3520395	0.023084585
-0.3520395	0.023084585
-0.3520395	0.023875099
-0.3520395	0.023875099
-0.34413437	0.023875099
-0.3520395	0.023084585
-0.35994468	0.023084585
-0.35994468	0.023084585
-0.3520395	0.023084585
-0.3520395	0.023084585
-0.3520395	0.023084585
-0.3520395	0.022294071
-0.3520395	0.022294071
-0.34413437	0.022294071
-0.3520395	0.022294071
-0.3520395	0.022294071
-0.3520395	0.020713044
-0.35994468	0.022294071
-0.3520395	0.021503557
-0.34413437	0.021503557
-0.3520395	0.021503557
-0.3520395	0.021503557
-0.3520395	0.022294071
-0.3520395	0.021503557
-0.34413437	0.021503557
-0.3520395	0.022294071
-0.34413437	0.021503557
-0.34413437	0.020713044
-0.34413437	0.020713044
-0.34413437	0.020713044
-0.34413437	0.01992253
-0.34413437	0.021503557
-0.34413437	0.020713044
-0.34413437	0.020713044
-0.34413437	0.021503557
-0.34413437	0.020713044
-0.34413437	0.020713044
-0.34413437	0.020713044
-0.34413437	0.020713044
-0.33622925	0.01992253
-0.34413437	0.020713044
-0.33622925	0.01992253
-0.34413437	0.01992253
-0.33622925	0.01992253
-0.33622925	0.01992253
-0.33622925	0.01992253
-0.33622925	0.01992253
-0.33622925	0.019132016
-0.33622925	0.01992253
-0.33622925	0.019132016
-0.33622925	0.019132016
-0.33622925	0.01992253
-0.33622925	0.019132016
-0.33622925	0.019132016
-0.33622925	0.01992253
-0.33622925	0.01992253
-0.33622925	0.019132016
-0.32832412	0.019132016
-0.33622925	0.019132016
-0.32832412	0.019132016
-0.32832412	0.01992253
-0.32832412	0.019132016
-0.32041899	0.019132016
-0.31251381	0.019132016
-0.32041899	0.019132016
-0.32832412	0.01992253
-0.31251381	0.019132016
-0.32041899	0.019132016
-0.32041899	0.018341502
-0.32041899	0.019132016
-0.32041899	0.019132016
-0.31251381	0.018341502
-0.32041899	0.018341502
-0.31251381	0.017550988
-0.31251381	0.017550988
-0.31251381	0.018341502
-0.31251381	0.018341502
-0.30460868	0.018341502
-0.30460868	0.017550988
-0.30460868	0.017550988
-0.29670356	0.018341502
-0.29670356	0.018341502
-0.30460868	0.018341502
-0.29670356	0.020713044
-0.30460868	0.018341502
-0.30460868	0.018341502
-0.30460868	0.018341502
-0.29670356	0.018341502
-0.29670356	0.017550988
-0.29670356	0.018341502
-0.29670356	0.017550988
-0.29670356	0.017550988
-0.28879843	0.018341502
-0.28879843	0.018341502
-0.29670356	0.017550988
-0.28879843	0.016760474
-0.29670356	0.017550988
-0.28879843	0.017550988
-0.28879843	0.017550988
-0.28879843	0.017550988
-0.28089331	0.016760474
-0.28089331	0.017550988
-0.28089331	0.017550988
-0.28089331	0.017550988
-0.28089331	0.016760474
-0.28089331	0.017550988
-0.27298812	0.017550988
-0.27298812	0.016760474
-0.27298812	0.017550988
-0.27298812	0.017550988
-0.28089331	0.017550988
-0.27298812	0.016760474
-0.28089331	0.017550988
-0.265083	0.017550988
-0.265083	0.016760474
-0.27298812	0.016760474
-0.265083	0.016760474
-0.27298812	0.01596996
-0.25717787	0.017550988
-0.25717787	0.01596996
-0.25717787	0.016760474
-0.25717787	0.017550988
-0.25717787	0.017550988
-0.265083	0.017550988
-0.24927274	0.016760474
-0.25717787	0.017550988
-0.24927274	0.01596996
-0.25717787	0.016760474
-0.24927274	0.017550988
-0.24927274	0.016760474
-0.24927274	0.016760474
-0.24927274	0.017550988
-0.24136756	0.016760474
-0.23346243	0.016760474
-0.24136756	0.016760474
-0.24136756	0.017550988
-0.24136756	0.016760474
-0.23346243	0.01596996
-0.24136756	0.017550988
-0.23346243	0.017550988
-0.23346243	0.016760474
-0.22555731	0.016760474
-0.22555731	0.017550988
-0.23346243	0.016760474
-0.21765218	0.017550988
-0.21765218	0.016760474
-0.22555731	0.016760474
-0.22555731	0.016760474
-0.21765218	0.017550988
-0.21765218	0.016760474
-0.21765218	0.016760474
-0.20974703	0.014388933
-0.20974703	0.016760474
-0.20974703	0.016760474
-0.21765218	0.016760474
-0.20974703	0.01596996
-0.2018419	0.016760474
-0.20974703	0.016760474
-0.20974703	0.017550988
-0.2018419	0.017550988
-0.2018419	0.016760474
-0.2018419	0.016760474
-0.19393675	0.016760474
-0.19393675	0.016760474
-0.19393675	0.017550988
-0.19393675	0.017550988
-0.19393675	0.016760474
-0.19393675	0.016760474
-0.18603162	0.017550988
-0.17812649	0.017550988
-0.18603162	0.017550988
-0.17812649	0.017550988
-0.17812649	0.017550988
-0.17812649	0.017550988
-0.18603162	0.017550988
-0.17812649	0.018341502
-0.17022134	0.016760474
-0.17022134	0.017550988
-0.17022134	0.017550988
-0.17812649	0.017550988
-0.17022134	0.017550988
-0.17022134	0.017550988
-0.16231621	0.017550988
-0.16231621	0.018341502
-0.16231621	0.018341502
-0.15441106	0.016760474
-0.15441106	0.018341502
-0.16231621	0.018341502
-0.15441106	0.017550988
-0.14650593	0.017550988
-0.15441106	0.018341502
-0.14650593	0.017550988
-0.14650593	0.017550988
-0.14650593	0.018341502
-0.13860078	0.018341502
-0.14650593	0.018341502
-0.13860078	0.018341502
-0.13069565	0.018341502
-0.13860078	0.019132016
-0.13860078	0.019132016
-0.13069565	0.019132016
-0.13069565	0.018341502
-0.13069565	0.019132016
-0.13069565	0.019132016
-0.12279053	0.019132016
-0.13069565	0.019132016
-0.12279053	0.019132016
-0.12279053	0.01992253
-0.11488537	0.01992253
-0.11488537	0.01992253
-0.11488537	0.01992253
-0.11488537	0.01992253
-0.10698025	0.020713044
-0.11488537	0.019132016
-0.10698025	0.020713044
-0.10698025	0.019132016
-0.10698025	0.01992253
-0.09907509	0.020713044
-0.10698025	0.020713044
-0.09907509	0.01992253
-0.09907509	0.01992253
-0.09116996	0.020713044
-0.09116996	0.020713044
-0.09116996	0.020713044
-0.09116996	0.020713044
-0.09116996	0.020713044
-0.08326481	0.021503557
-0.08326481	0.021503557
-0.07535968	0.022294071
-0.08326481	0.021503557
-0.08326481	0.022294071
-0.07535968	0.021503557
-0.06745456	0.020713044
-0.06745456	0.022294071
-0.06745456	0.022294071
-0.06745456	0.022294071
-0.06745456	0.022294071
-0.0595494	0.022294071
-0.06745456	0.022294071
-0.0595494	0.021503557
-0.06745456	0.023875099
-0.05164428	0.023084585
-0.05164428	0.023084585
-0.05164428	0.022294071
-0.05164428	0.023875099
-0.05164428	0.024665613
-0.05164428	0.023875099
-0.04373912	0.023875099
-0.04373912	0.023875099
-0.04373912	0.023084585
-0.035834	0.024665613
-0.035834	0.023875099
-0.035834	0.023875099
-0.02792884	0.024665613
-0.02792884	0.024665613
-0.035834	0.025456127
-0.02792884	0.025456127
-0.02792884	0.024665613
-0.02002371	0.025456127
-0.02002371	0.025456127
-0.02002371	0.026246641
-0.02002371	0.025456127
-0.02002371	0.026246641
-0.01211859	0.025456127
-0.01211859	0.025456127
-0.01211859	0.026246641
-0.01211859	0.026246641
-0.01211859	0.026246641
0.00369169	0.027037155
-0.00421343	0.027827667
-0.00421343	0.026246641
0.00369169	0.027037155
0.00369169	0.027827667
0.00369169	0.027827667
0.01159685	0.027827667
0.01159685	0.028618181
0.01159685	0.028618181
0.01159685	0.027827667
0.01950197	0.028618181
0.01950197	0.028618181
0.01159685	0.027827667
0.02740711	0.029408695
0.02740711	0.028618181
0.02740711	0.029408695
0.02740711	0.030199209
0.01950197	0.029408695
0.03531225	0.028618181
0.03531225	0.030989723
0.03531225	0.030989723
0.02740711	0.030989723
0.02740711	0.030199209
0.03531225	0.030989723
0.04321739	0.030989723
0.04321739	0.030989723
0.04321739	0.030989723
0.04321739	0.031780235
0.04321739	0.030989723
0.04321739	0.030989723
0.05112254	0.031780235
0.05112254	0.031780235
0.05112254	0.031780235
0.05112254	0.03257075
0.05902766	0.03257075
0.05902766	0.033361264
0.05902766	0.033361264
0.0669328	0.03257075
0.0669328	0.034151778
0.0669328	0.033361264
0.0669328	0.034151778
0.0669328	0.033361264
0.0669328	0.034151778
0.07483794	0.034151778
0.08274308	0.034942292
0.07483794	0.034942292
0.08274308	0.034942292
0.09064822	0.035732806
0.08274308	0.035732806
0.08274308	0.034942292
0.08274308	0.034942292
0.09064822	0.034942292
0.08274308	0.03652332
0.09064822	0.038104348
0.09064822	0.037313834
0.09855336	0.038104348
0.09855336	0.03652332
0.09855336	0.037313834
0.1064585	0.038104348
0.09064822	0.037313834
0.1064585	0.037313834
0.1064585	0.038104348
0.11436363	0.038104348
0.1064585	0.038894862
0.11436363	0.038104348
0.1064585	0.038894862
0.11436363	0.039685376
0.11436363	0.039685376
0.11436363	0.04047589
0.12226877	0.039685376
0.12226877	0.039685376
0.12226877	0.04047589
0.12226877	0.04047589
0.12226877	0.039685376
0.12226877	0.04047589
0.12226877	0.04047589
0.13017391	0.04047589
0.13017391	0.042056918
0.13017391	0.042056918
0.13017391	0.041266404
0.13017391	0.042056918
0.13017391	0.042847432
0.13807905	0.042847432
0.13807905	0.042056918
0.14598419	0.042847432
0.14598419	0.043637946
0.13807905	0.042847432
0.14598419	0.042056918
0.14598419	0.043637946
0.14598419	0.04442846
0.15388932	0.04442846
0.14598419	0.043637946
0.15388932	0.043637946
0.15388932	0.043637946
0.15388932	0.04442846
0.16179447	0.045218971
0.15388932	0.045218971
0.15388932	0.045218971
0.16179447	0.045218971
0.16179447	0.046009485
0.16179447	0.045218971
0.177604747	0.046009485
0.16969961	0.046009485
0.16969961	0.046009485
0.16969961	0.046799999
0.16969961	0.046799999
0.177604747	0.046799999
0.177604747	0.046799999
0.177604747	0.046799999
0.16969961	0.047590513
0.16969961	0.047590513
0.177604747	0.047590513
0.177604747	0.047590513
0.177604747	0.048381027
0.18550988	0.049962055
0.177604747	0.048381027
0.18550988	0.048381027
0.19341502	0.049171541
0.18550988	0.049171541
0.18550988	0.049171541
0.18550988	0.049171541
0.19341502	0.049962055
0.19341502	0.049962055
0.19341502	0.049962055
0.18550988	0.049171541
0.18550988	0.049962055
0.201320161	0.049962055
0.19341502	0.050752569
0.201320161	0.050752569
0.19341502	0.050752569
0.19341502	0.050752569
0.201320161	0.050752569
0.201320161	0.051543083
0.201320161	0.051543083
0.209225297	0.051543083
0.201320161	0.050752569
0.209225297	0.052333597
0.209225297	0.051543083
0.209225297	0.050752569
0.209225297	0.051543083
0.201320161	0.052333597
0.209225297	0.052333597
0.209225297	0.052333597
0.209225297	0.052333597
0.209225297	0.052333597
0.217130434	0.052333597
0.217130434	0.053124111
0.217130434	0.052333597
0.225035575	0.053124111
0.217130434	0.053124111
0.217130434	0.053914625
0.209225297	0.053124111
0.225035575	0.053124111
0.225035575	0.053914625
0.225035575	0.053914625
0.225035575	0.052333597
0.225035575	0.053914625
0.225035575	0.053914625
0.225035575	0.053914625
0.225035575	0.054705139
0.232940712	0.053914625
0.225035575	0.053914625
0.217130434	0.054705139
0.225035575	0.054705139
0.232940712	0.054705139
0.225035575	0.054705139
0.225035575	0.054705139
0.232940712	0.055495653
0.232940712	0.054705139
0.232940712	0.054705139
0.232940712	0.055495653
0.232940712	0.055495653
0.232940712	0.055495653
0.232940712	0.056286167
0.232940712	0.056286167
0.232940712	0.055495653
0.232940712	0.056286167
0.24084585	0.056286167
0.24084585	0.057076681
0.24084585	0.055495653
0.232940712	0.056286167
0.232940712	0.057076681
0.24084585	0.056286167
0.24084585	0.056286167
0.248750989	0.056286167
0.24084585	0.057076681
0.24084585	0.057076681
0.24084585	0.056286167
0.24084585	0.057076681
0.248750989	0.057076681
0.24084585	0.057076681
0.24084585	0.057076681
0.248750989	0.057076681
0.24084585	0.057076681
0.24084585	0.057867195
0.24084585	0.058657706
0.24084585	0.057867195
0.248750989	0.057867195
0.24084585	0.057867195
0.24084585	0.057867195
0.248750989	0.057867195
0.248750989	0.058657706
0.248750989	0.057867195
0.248750989	0.057867195
0.248750989	0.058657706
0.248750989	0.05944822
0.248750989	0.057867195
0.24084585	0.058657706
0.248750989	0.058657706
0.256656127	0.058657706
0.248750989	0.058657706
0.248750989	0.058657706
0.248750989	0.05944822
0.248750989	0.057867195
0.256656127	0.058657706
0.256656127	0.05944822
0.248750989	0.058657706
0.248750989	0.05944822
0.248750989	0.05944822
0.248750989	0.05944822
0.248750989	0.05944822
0.24084585	0.05944822
0.248750989	0.060238734
0.256656127	0.058657706
0.256656127	0.05944822
0.248750989	0.060238734
0.256656127	0.060238734
0.248750989	0.060238734
0.248750989	0.060238734
0.256656127	0.05944822
0.248750989	0.060238734
0.248750989	0.060238734
0.248750989	0.061029248
0.248750989	0.061029248
0.248750989	0.060238734
0.248750989	0.061029248
0.256656127	0.061029248
0.24084585	0.061029248
0.248750989	0.061029248
0.248750989	0.061029248
0.248750989	0.061819762
0.256656127	0.061029248
0.24084585	0.061029248
0.24084585	0.061029248
0.24084585	0.061029248
0.248750989	0.061819762
0.248750989	0.061819762
0.248750989	0.061819762
0.24084585	0.061819762
0.248750989	0.061029248
0.248750989	0.061819762
0.248750989	0.061819762
0.248750989	0.061819762
0.248750989	0.061819762
0.24084585	0.061819762
0.248750989	0.062610276
0.24084585	0.061819762
0.248750989	0.061819762
0.24084585	0.062610276
0.24084585	0.061029248
0.248750989	0.062610276
0.248750989	0.061819762
0.24084585	0.061819762
0.24084585	0.06340079
0.24084585	0.062610276
0.24084585	0.062610276
0.24084585	0.061819762
0.24084585	0.062610276
0.24084585	0.06340079
0.248750989	0.062610276
0.24084585	0.062610276
0.232940712	0.062610276
0.232940712	0.062610276
0.232940712	0.062610276
0.232940712	0.06340079
0.24084585	0.062610276
0.232940712	0.062610276
0.232940712	0.06340079
0.232940712	0.06340079
0.232940712	0.06340079
0.232940712	0.06340079
0.24084585	0.06340079
0.232940712	0.06340079
0.232940712	0.06340079
0.225035575	0.06340079
0.225035575	0.06340079
0.232940712	0.06340079
0.225035575	0.06340079
0.225035575	0.06340079
0.225035575	0.06340079
0.225035575	0.064191304
0.225035575	0.06340079
0.225035575	0.06340079
0.232940712	0.06340079
0.217130434	0.064191304
0.217130434	0.06340079
0.225035575	0.064191304
0.225035575	0.064191304
0.225035575	0.064191304
0.217130434	0.064191304
0.232940712	0.064191304
0.217130434	0.064191304
0.217130434	0.064191304
0.217130434	0.06340079
0.217130434	0.064191304
0.209225297	0.064981818
0.217130434	0.064981818
0.209225297	0.06340079
0.217130434	0.064191304
0.209225297	0.064981818
0.209225297	0.064981818
0.209225297	0.064981818
0.209225297	0.064191304
0.201320161	0.064981818
0.209225297	0.064981818
0.201320161	0.064981818
0.209225297	0.064981818
0.201320161	0.064981818
0.201320161	0.064191304
0.201320161	0.064191304
0.201320161	0.065772332
0.201320161	0.064191304
0.19341502	0.064981818
0.201320161	0.065772332
0.19341502	0.065772332
0.19341502	0.064981818
0.19341502	0.065772332
0.201320161	0.064981818
0.19341502	0.065772332
0.18550988	0.064981818
0.18550988	0.065772332
0.18550988	0.064981818
0.18550988	0.064981818
0.18550988	0.065772332
0.177604747	0.066562846
0.18550988	0.065772332
0.177604747	0.065772332
0.177604747	0.064981818
0.18550988	0.064981818
0.177604747	0.065772332
0.177604747	0.065772332
0.177604747	0.065772332
0.16969961	0.065772332
0.177604747	0.066562846
0.16969961	0.066562846
0.16179447	0.065772332
0.16179447	0.065772332
0.16969961	0.065772332
0.16969961	0.066562846
0.16969961	0.065772332
0.16179447	0.066562846
0.16969961	0.065772332
0.16179447	0.065772332
0.16179447	0.06735336
0.15388932	0.066562846
0.15388932	0.065772332
0.15388932	0.066562846
0.15388932	0.066562846
0.15388932	0.066562846
0.15388932	0.065772332
0.14598419	0.065772332
0.15388932	0.065772332
0.14598419	0.066562846
0.14598419	0.066562846
0.14598419	0.066562846
0.13807905	0.066562846
0.13807905	0.065772332
0.14598419	0.06735336
0.13017391	0.066562846
0.13807905	0.066562846
0.13807905	0.065772332
0.13017391	0.06735336
0.13017391	0.066562846
0.13017391	0.065772332
0.13017391	0.066562846
0.12226877	0.066562846
0.13017391	0.066562846
0.13017391	0.066562846
0.12226877	0.066562846
0.12226877	0.066562846
0.12226877	0.066562846
0.12226877	0.066562846
0.11436363	0.065772332
0.11436363	0.066562846
0.11436363	0.066562846
0.1064585	0.06735336
0.11436363	0.066562846
0.1064585	0.066562846
0.1064585	0.066562846
0.1064585	0.066562846
0.09855336	0.066562846
0.1064585	0.065772332
0.09064822	0.066562846
0.09064822	0.066562846
0.09855336	0.066562846
0.09855336	0.066562846
0.09064822	0.06735336
0.09064822	0.065772332
0.08274308	0.065772332
0.09064822	0.065772332
0.08274308	0.066562846
0.09064822	0.066562846
0.08274308	0.065772332
0.08274308	0.065772332
0.08274308	0.065772332
0.08274308	0.065772332
0.07483794	0.066562846
0.0669328	0.065772332
0.0669328	0.065772332
0.07483794	0.065772332
0.0669328	0.065772332
0.0669328	0.065772332
0.0669328	0.065772332
0.0669328	0.065772332
0.05902766	0.065772332
0.05902766	0.064191304
0.05902766	0.065772332
0.05112254	0.065772332
0.0669328	0.065772332
0.05112254	0.064981818
0.05902766	0.064191304
0.04321739	0.064191304
0.04321739	0.064981818
0.05112254	0.064981818
0.04321739	0.064191304
0.03531225	0.064191304
0.04321739	0.06340079
0.03531225	0.064981818
0.03531225	0.064981818
0.03531225	0.064191304
0.03531225	0.064191304
0.02740711	0.064191304
0.03531225	0.064191304
0.03531225	0.06340079
0.02740711	0.06340079
0.01950197	0.064191304
0.01950197	0.06340079
0.01950197	0.06340079
0.01950197	0.06340079
0.01950197	0.06340079
0.01950197	0.062610276
0.01950197	0.06340079
0.01159685	0.06340079
0.00369169	0.062610276
0.01159685	0.062610276
0.00369169	0.062610276
0.00369169	0.062610276
0.00369169	0.061819762
0.00369169	0.062610276
-0.00421343	0.061819762
-0.00421343	0.061819762
-0.00421343	0.062610276
-0.00421343	0.061819762
-0.00421343	0.062610276
-0.01211859	0.061819762
-0.00421343	0.062610276
-0.02002371	0.061819762
-0.02002371	0.061819762
-0.02002371	0.061029248
-0.01211859	0.061029248
-0.02792884	0.061819762
-0.02002371	0.060238734
-0.02002371	0.060238734
-0.035834	0.060238734
-0.02002371	0.060238734
-0.02792884	0.061029248
-0.035834	0.060238734
-0.035834	0.05944822
-0.04373912	0.060238734
-0.04373912	0.061029248
-0.04373912	0.061029248
-0.04373912	0.05944822
-0.04373912	0.05944822
-0.05164428	0.058657706
-0.05164428	0.058657706
-0.04373912	0.05944822
-0.05164428	0.05944822
-0.05164428	0.058657706
-0.0595494	0.058657706
-0.0595494	0.05944822
-0.05164428	0.058657706
-0.06745456	0.057867195
-0.0595494	0.057867195
-0.06745456	0.057076681
-0.06745456	0.058657706
-0.06745456	0.057867195
-0.06745456	0.057076681
-0.07535968	0.057867195
-0.07535968	0.057076681
-0.08326481	0.057867195
-0.07535968	0.056286167
-0.07535968	0.057076681
-0.08326481	0.056286167
-0.08326481	0.056286167
-0.08326481	0.056286167
-0.08326481	0.056286167
-0.09116996	0.056286167
-0.09116996	0.055495653
-0.09907509	0.055495653
-0.09116996	0.056286167
-0.09907509	0.054705139
-0.09907509	0.054705139
-0.10698025	0.055495653
-0.10698025	0.054705139
-0.10698025	0.054705139
-0.11488537	0.053914625
-0.11488537	0.054705139
-0.10698025	0.054705139
-0.11488537	0.053914625
-0.11488537	0.053914625
-0.12279053	0.053914625
-0.11488537	0.053914625
-0.12279053	0.053914625
-0.12279053	0.053124111
-0.12279053	0.053124111
-0.12279053	0.052333597
-0.13069565	0.053124111
-0.13069565	0.052333597
-0.13069565	0.051543083
-0.13860078	0.051543083
-0.13860078	0.051543083
-0.13860078	0.052333597
-0.13860078	0.051543083
-0.14650593	0.051543083
-0.14650593	0.051543083
-0.14650593	0.051543083
-0.13860078	0.051543083
-0.15441106	0.049962055
-0.15441106	0.050752569
-0.15441106	0.050752569
-0.15441106	0.050752569
-0.15441106	0.049962055
-0.15441106	0.049962055
-0.16231621	0.050752569
-0.15441106	0.049962055
-0.16231621	0.049962055
-0.16231621	0.049171541
-0.17022134	0.048381027
-0.17022134	0.049171541
-0.17022134	0.048381027
-0.16231621	0.048381027
-0.17022134	0.047590513
-0.17022134	0.048381027
-0.17812649	0.048381027
-0.17812649	0.047590513
-0.17812649	0.046799999
-0.18603162	0.047590513
-0.18603162	0.046799999
-0.18603162	0.047590513
-0.19393675	0.046009485
-0.18603162	0.046799999
-0.18603162	0.046009485
-0.18603162	0.046799999
-0.19393675	0.046799999
-0.19393675	0.046009485
-0.19393675	0.045218971
-0.19393675	0.046009485
-0.19393675	0.046009485
-0.2018419	0.046009485
-0.2018419	0.045218971
-0.2018419	0.04442846
-0.19393675	0.045218971
-0.2018419	0.045218971
-0.20974703	0.045218971
-0.20974703	0.043637946
-0.20974703	0.043637946
-0.20974703	0.043637946
-0.20974703	0.043637946
-0.20974703	0.043637946
-0.21765218	0.042847432
-0.20974703	0.042847432
-0.21765218	0.043637946
-0.22555731	0.042847432
-0.22555731	0.042847432
-0.22555731	0.042056918
-0.22555731	0.043637946
-0.22555731	0.042847432
-0.22555731	0.041266404
-0.23346243	0.041266404
-0.22555731	0.041266404
-0.23346243	0.041266404
-0.24136756	0.041266404
-0.24136756	0.04047589
-0.24136756	0.04047589
-0.24136756	0.04047589
-0.24136756	0.04047589
-0.24136756	0.04047589
-0.24136756	0.04047589
-0.24927274	0.039685376
-0.24927274	0.039685376
-0.24927274	0.039685376
-0.24927274	0.038894862
-0.25717787	0.039685376
-0.24927274	0.038894862
-0.265083	0.038894862
-0.25717787	0.038894862
-0.25717787	0.038894862
-0.265083	0.038894862
-0.25717787	0.038104348
-0.265083	0.038104348
-0.25717787	0.038104348
-0.265083	0.037313834
-0.265083	0.038104348
-0.265083	0.037313834
-0.265083	0.037313834
-0.265083	0.037313834
-0.265083	0.037313834
-0.265083	0.037313834
-0.28089331	0.037313834
-0.27298812	0.03652332
-0.28089331	0.037313834
-0.28089331	0.037313834
-0.28089331	0.037313834
-0.27298812	0.035732806
-0.28089331	0.035732806
-0.28089331	0.03652332
-0.28089331	0.03652332
-0.28089331	0.034942292
-0.28089331	0.035732806
-0.28879843	0.034942292
-0.28879843	0.03652332
-0.28879843	0.034942292
-0.28879843	0.034151778
-0.28879843	0.034151778
-0.28879843	0.034151778
-0.29670356	0.034151778
-0.29670356	0.034942292
-0.29670356	0.034151778
-0.29670356	0.034942292
-0.29670356	0.034151778
-0.29670356	0.033361264
-0.29670356	0.033361264
-0.29670356	0.033361264
-0.30460868	0.034151778
-0.30460868	0.03257075
-0.30460868	0.033361264
-0.30460868	0.03257075
-0.30460868	0.031780235
-0.30460868	0.03257075
-0.31251381	0.033361264
-0.31251381	0.033361264
-0.32041899	0.03257075
-0.30460868	0.031780235
-0.31251381	0.031780235
-0.31251381	0.03257075
-0.32041899	0.031780235
-0.31251381	0.031780235
-0.32041899	0.030989723
-0.31251381	0.030989723
-0.32041899	0.030989723
-0.32041899	0.031780235
-0.32041899	0.031780235
-0.32041899	0.030989723
-0.32041899	0.030989723
-0.32041899	0.030199209
-0.32832412	0.030989723
-0.32832412	0.030199209
-0.32832412	0.030199209
-0.32832412	0.029408695
-0.32832412	0.030199209
-0.32832412	0.029408695
-0.32832412	0.030199209
-0.32832412	0.029408695
-0.32832412	0.029408695
-0.33622925	0.028618181
-0.33622925	0.028618181
-0.33622925	0.028618181
-0.33622925	0.027827667
-0.33622925	0.028618181
-0.33622925	0.029408695
-0.32832412	0.028618181
-0.34413437	0.027827667
-0.33622925	0.028618181
-0.34413437	0.028618181
-0.34413437	0.027827667
-0.33622925	0.027827667
-0.33622925	0.027827667
-0.34413437	0.027037155
-0.33622925	0.027827667
-0.34413437	0.027037155
-0.34413437	0.027827667
-0.33622925	0.027037155
-0.34413437	0.027037155
-0.33622925	0.026246641
-0.34413437	0.027037155
-0.33622925	0.027037155
-0.34413437	0.026246641
-0.34413437	0.026246641
-0.34413437	0.026246641
-0.3520395	0.026246641
-0.34413437	0.025456127
-0.34413437	0.025456127
-0.34413437	0.026246641
-0.34413437	0.026246641
-0.34413437	0.026246641
-0.34413437	0.025456127
-0.3520395	0.025456127
-0.34413437	0.025456127
-0.34413437	0.026246641
-0.3520395	0.025456127
-0.3520395	0.025456127
-0.3520395	0.025456127
-0.3520395	0.024665613
-0.3520395	0.024665613
-0.34413437	0.025456127
-0.3520395	0.024665613
-0.35994468	0.024665613
-0.34413437	0.023875099
-0.3520395	0.024665613
-0.3520395	0.023875099
-0.34413437	0.023875099
-0.3520395	0.023875099
-0.3520395	0.023875099
-0.3520395	0.023875099
-0.3520395	0.024665613
-0.3520395	0.023084585
-0.3520395	0.023875099
-0.3520395	0.023875099
-0.3520395	0.023084585
-0.3520395	0.023084585
-0.35994468	0.023084585
-0.3520395	0.023084585
-0.3520395	0.023084585
-0.3520395	0.023084585
-0.3520395	0.022294071
-0.3520395	0.023875099
-0.35994468	0.023084585
-0.35994468	0.023084585
-0.3520395	0.023084585
-0.3520395	0.023084585
-0.3520395	0.023084585
-0.3520395	0.023084585
-0.3520395	0.022294071
-0.35994468	0.022294071
-0.3520395	0.021503557
-0.3520395	0.022294071
-0.3520395	0.022294071
-0.3520395	0.021503557
-0.3520395	0.022294071
-0.3520395	0.021503557
-0.3520395	0.021503557
-0.3520395	0.022294071
-0.3520395	0.021503557
-0.3520395	0.021503557
-0.3520395	0.020713044
-0.3520395	0.021503557
-0.3520395	0.020713044
-0.3520395	0.020713044
-0.3520395	0.021503557
-0.3520395	0.020713044
-0.3520395	0.020713044
-0.3520395	0.020713044
-0.34413437	0.020713044
-0.3520395	0.01992253
-0.34413437	0.01992253
-0.34413437	0.020713044
-0.3520395	0.020713044
-0.34413437	0.021503557
-0.3520395	0.01992253
-0.3520395	0.020713044
-0.34413437	0.01992253
-0.34413437	0.020713044
-0.34413437	0.01992253
-0.34413437	0.01992253
-0.34413437	0.01992253
-0.33622925	0.019132016
-0.33622925	0.01992253
-0.34413437	0.020713044
-0.34413437	0.019132016
-0.34413437	0.019132016
-0.34413437	0.019132016
-0.34413437	0.01992253
-0.33622925	0.019132016
-0.33622925	0.019132016
-0.34413437	0.019132016
-0.33622925	0.01992253
-0.33622925	0.019132016
-0.33622925	0.019132016
-0.33622925	0.018341502
-0.33622925	0.019132016
-0.33622925	0.018341502
-0.32832412	0.019132016
-0.33622925	0.019132016
-0.33622925	0.018341502
-0.32832412	0.019132016
-0.32832412	0.019132016
-0.32832412	0.019132016
-0.32832412	0.019132016
-0.33622925	0.018341502
-0.32832412	0.018341502
-0.32832412	0.018341502
-0.32832412	0.018341502
-0.32832412	0.018341502
-0.32041899	0.018341502
-0.32832412	0.017550988
-0.32832412	0.018341502
-0.32041899	0.018341502
-0.32832412	0.018341502
-0.32832412	0.018341502
-0.32041899	0.017550988
-0.31251381	0.017550988
-0.32041899	0.017550988
-0.32041899	0.018341502
-0.31251381	0.017550988
-0.31251381	0.017550988
-0.31251381	0.017550988
-0.31251381	0.017550988
-0.30460868	0.019132016
-0.31251381	0.017550988
-0.31251381	0.018341502
-0.31251381	0.018341502
-0.31251381	0.017550988
-0.31251381	0.017550988
-0.30460868	0.017550988
-0.29670356	0.016760474
-0.30460868	0.016760474
-0.30460868	0.016760474
-0.30460868	0.017550988
-0.30460868	0.017550988
-0.29670356	0.016760474
-0.30460868	0.016760474
-0.29670356	0.017550988
-0.28879843	0.016760474
-0.30460868	0.017550988
-0.29670356	0.016760474
-0.28879843	0.017550988
-0.28089331	0.017550988
-0.28879843	0.017550988
-0.28879843	0.01596996
-0.29670356	0.017550988
-0.28879843	0.016760474
-0.28879843	0.016760474
-0.28089331	0.016760474
-0.28089331	0.01596996
-0.28089331	0.017550988
-0.28879843	0.017550988
-0.28879843	0.016760474
-0.28089331	0.016760474
-0.28089331	0.016760474
-0.28089331	0.016760474
-0.27298812	0.01596996
-0.28089331	0.016760474
-0.265083	0.016760474
-0.28089331	0.01596996
-0.28089331	0.016760474
-0.265083	0.016760474
-0.265083	0.016760474
-0.27298812	0.016760474
-0.265083	0.01596996
-0.265083	0.01596996
-0.265083	0.01596996
-0.265083	0.016760474
-0.265083	0.016760474
-0.25717787	0.01596996
-0.25717787	0.01596996
-0.25717787	0.017550988
-0.25717787	0.016760474
-0.24927274	0.016760474
-0.24927274	0.016760474
-0.24927274	0.016760474
-0.24136756	0.016760474
-0.24927274	0.016760474
-0.24136756	0.01596996
-0.24136756	0.01596996
-0.24136756	0.01596996
-0.24136756	0.016760474
-0.24927274	0.016760474
-0.23346243	0.01596996
-0.24136756	0.015179447
-0.23346243	0.015179447
-0.23346243	0.01596996
-0.23346243	0.016760474
-0.23346243	0.01596996
-0.22555731	0.015179447
-0.22555731	0.01596996
-0.22555731	0.01596996
-0.22555731	0.016760474
-0.22555731	0.01596996
-0.22555731	0.01596996
-0.22555731	0.01596996
-0.21765218	0.01596996
-0.21765218	0.01596996
-0.21765218	0.01596996
-0.21765218	0.01596996
-0.21765218	0.016760474
-0.21765218	0.01596996
-0.20974703	0.01596996
-0.20974703	0.016760474
-0.2018419	0.016760474
-0.20974703	0.01596996
-0.2018419	0.015179447
-0.2018419	0.016760474
-0.2018419	0.01596996
-0.2018419	0.016760474
-0.19393675	0.017550988
-0.19393675	0.01596996
-0.19393675	0.016760474
-0.18603162	0.016760474
-0.19393675	0.016760474
-0.18603162	0.016760474
-0.19393675	0.016760474
-0.18603162	0.016760474
-0.18603162	0.016760474
-0.18603162	0.016760474
-0.17812649	0.01596996
-0.17812649	0.01596996
-0.17812649	0.016760474
-0.17812649	0.016760474
-0.17022134	0.016760474
-0.17812649	0.016760474
-0.17022134	0.016760474
-0.17022134	0.016760474
-0.16231621	0.016760474
-0.16231621	0.016760474
-0.16231621	0.016760474
-0.16231621	0.017550988
-0.16231621	0.016760474
-0.16231621	0.016760474
-0.16231621	0.017550988
-0.16231621	0.017550988
-0.14650593	0.017550988
-0.15441106	0.016760474
-0.14650593	0.017550988
-0.14650593	0.017550988
-0.14650593	0.018341502
-0.14650593	0.017550988
-0.14650593	0.017550988
-0.13860078	0.018341502
-0.14650593	0.018341502
-0.14650593	0.017550988
-0.14650593	0.017550988
-0.13860078	0.017550988
-0.13069565	0.017550988
-0.13860078	0.018341502
-0.13069565	0.019132016
-0.12279053	0.017550988
-0.12279053	0.018341502
-0.11488537	0.018341502
-0.11488537	0.018341502
-0.12279053	0.018341502
-0.11488537	0.018341502
-0.11488537	0.019132016
-0.11488537	0.018341502
-0.11488537	0.01992253
-0.10698025	0.019132016
-0.10698025	0.019132016
-0.10698025	0.019132016
-0.10698025	0.019132016
-0.09907509	0.020713044
-0.10698025	0.019132016
-0.09907509	0.019132016
-0.09907509	0.019132016
-0.09907509	0.01992253
-0.09907509	0.019132016
-0.09116996	0.01992253
-0.09116996	0.019132016
-0.08326481	0.01992253
-0.08326481	0.020713044
-0.08326481	0.01992253
-0.08326481	0.01992253
-0.08326481	0.020713044
-0.08326481	0.020713044
-0.08326481	0.020713044
-0.07535968	0.021503557
-0.06745456	0.020713044
-0.06745456	0.020713044
-0.06745456	0.021503557
-0.06745456	0.021503557
-0.06745456	0.022294071
-0.06745456	0.021503557
-0.0595494	0.021503557
-0.06745456	0.021503557
-0.0595494	0.022294071
-0.0595494	0.022294071
-0.04373912	0.022294071
-0.05164428	0.022294071
-0.04373912	0.022294071
-0.05164428	0.023084585
-0.05164428	0.023084585
-0.04373912	0.023084585
-0.04373912	0.023084585
-0.04373912	0.023084585
-0.02792884	0.023875099
-0.04373912	0.023875099
-0.035834	0.023875099
-0.035834	0.023875099
-0.035834	0.024665613
-0.02002371	0.024665613
-0.02792884	0.023875099
-0.02792884	0.024665613
-0.02002371	0.024665613
-0.02002371	0.024665613
-0.02002371	0.025456127
-0.02002371	0.024665613
-0.02002371	0.025456127
-0.01211859	0.025456127
-0.01211859	0.026246641
-0.00421343	0.025456127
-0.00421343	0.025456127
-0.00421343	0.024665613
-0.00421343	0.027037155
0.00369169	0.026246641
-0.00421343	0.026246641
-0.00421343	0.027037155
-0.00421343	0.026246641
0.01159685	0.027827667
0.00369169	0.027827667
0.01159685	0.027037155
0.00369169	0.027037155
0.01159685	0.028618181
0.01950197	0.028618181
0.01950197	0.027827667
0.01950197	0.027037155
0.01950197	0.028618181
0.01950197	0.028618181
0.02740711	0.028618181
0.02740711	0.029408695
0.02740711	0.029408695
0.02740711	0.029408695
0.02740711	0.030199209
0.03531225	0.029408695
0.03531225	0.030199209
0.03531225	0.029408695
0.03531225	0.030199209
0.04321739	0.030989723
0.04321739	0.030989723
0.04321739	0.031780235
0.05112254	0.030989723
0.05112254	0.031780235
0.05112254	0.031780235
0.05112254	0.031780235
0.05112254	0.031780235
0.05902766	0.031780235
0.05902766	0.031780235
0.05112254	0.03257075
0.05902766	0.033361264
0.05902766	0.033361264
0.05902766	0.03257075
0.0669328	0.033361264
0.0669328	0.033361264
0.0669328	0.034151778
0.07483794	0.034151778
0.07483794	0.034942292
0.07483794	0.034151778
0.07483794	0.034151778
0.08274308	0.034151778
0.08274308	0.034942292
0.08274308	0.034942292
0.08274308	0.034942292
0.08274308	0.034942292
0.09064822	0.034942292
0.09064822	0.034942292
0.08274308	0.035732806
0.09064822	0.03652332
0.09064822	0.035732806
0.09064822	0.03652332
0.09855336	0.03652332
0.09064822	0.03652332
0.1064585	0.037313834
0.11436363	0.03652332
0.09855336	0.037313834
0.11436363	0.038104348
0.1064585	0.037313834
0.1064585	0.038104348
0.1064585	0.037313834
0.12226877	0.038104348
0.11436363	0.038104348
0.11436363	0.038894862
0.12226877	0.038894862
0.11436363	0.038894862
0.12226877	0.038894862
0.13017391	0.038894862
0.12226877	0.039685376
0.12226877	0.039685376
0.13017391	0.039685376
0.13807905	0.039685376
0.12226877	0.04047589
0.13017391	0.041266404
0.13807905	0.04047589
0.13017391	0.039685376
0.13807905	0.04047589
0.13807905	0.041266404
0.13807905	0.041266404
0.13807905	0.041266404
0.13807905	0.04047589
0.14598419	0.041266404
0.14598419	0.042056918
0.14598419	0.042847432
0.14598419	0.042056918
0.15388932	0.042847432
0.15388932	0.042847432
0.15388932	0.043637946
0.15388932	0.043637946
0.14598419	0.043637946
0.14598419	0.043637946
0.15388932	0.043637946
0.16179447	0.04442846
0.16179447	0.04442846
0.15388932	0.04442846
0.16179447	0.04442846
0.16969961	0.043637946
0.16179447	0.045218971
0.16179447	0.045218971
0.16179447	0.045218971
0.16969961	0.04442846
0.177604747	0.045218971
0.177604747	0.046009485
0.16179447	0.045218971
0.177604747	0.046009485
0.177604747	0.046009485
0.177604747	0.046799999
0.177604747	0.046799999
0.177604747	0.047590513
0.18550988	0.046799999
0.177604747	0.046009485
0.18550988	0.047590513
0.18550988	0.046799999
0.18550988	0.046799999
0.18550988	0.046799999
0.18550988	0.047590513
0.19341502	0.048381027
0.19341502	0.047590513
0.19341502	0.047590513
0.19341502	0.048381027
0.19341502	0.048381027
0.19341502	0.049171541
0.19341502	0.048381027
0.19341502	0.048381027
0.19341502	0.049171541
0.19341502	0.048381027
0.201320161	0.049171541
0.201320161	0.049171541
0.201320161	0.048381027
0.201320161	0.049962055
0.209225297	0.049962055
0.201320161	0.050752569
0.209225297	0.049962055
0.201320161	0.050752569
0.201320161	0.049962055
0.209225297	0.049962055
0.209225297	0.049962055
0.209225297	0.049962055
0.209225297	0.049962055
0.209225297	0.049962055
0.217130434	0.051543083
0.217130434	0.051543083
0.209225297	0.051543083
0.209225297	0.051543083
0.217130434	0.051543083
0.217130434	0.051543083
0.209225297	0.051543083
0.217130434	0.052333597
0.217130434	0.051543083
0.225035575	0.052333597
0.225035575	0.051543083
0.225035575	0.052333597
0.225035575	0.053124111
0.225035575	0.052333597
0.225035575	0.053124111
0.225035575	0.053124111
0.232940712	0.053124111
0.232940712	0.053914625
0.225035575	0.053124111
0.232940712	0.053914625
0.232940712	0.053124111
0.232940712	0.054705139
0.232940712	0.053914625
0.232940712	0.053124111
0.232940712	0.053914625
0.232940712	0.053914625
0.232940712	0.053914625
0.232940712	0.054705139
0.232940712	0.053914625
0.232940712	0.053914625
0.232940712	0.054705139
0.24084585	0.055495653
0.232940712	0.054705139
0.232940712	0.055495653
0.232940712	0.054705139
0.248750989	0.054705139
0.232940712	0.054705139
0.24084585	0.054705139
0.24084585	0.054705139
0.24084585	0.055495653
0.24084585	0.054705139
0.24084585	0.055495653
0.24084585	0.056286167
0.24084585	0.056286167
0.24084585	0.055495653
0.24084585	0.055495653
0.248750989	0.054705139
0.24084585	0.056286167
0.248750989	0.055495653
0.248750989	0.056286167
0.24084585	0.056286167
0.248750989	0.056286167
0.248750989	0.056286167
0.24084585	0.056286167
0.24084585	0.056286167
0.248750989	0.056286167
0.248750989	0.056286167
0.256656127	0.057076681
0.248750989	0.057076681
0.248750989	0.056286167
0.248750989	0.056286167
0.248750989	0.057076681
0.248750989	0.057867195
0.248750989	0.057867195
0.248750989	0.057076681
0.248750989	0.057076681
0.248750989	0.057076681
0.248750989	0.057076681
0.24084585	0.057867195
0.248750989	0.057867195
0.24084585	0.058657706
0.248750989	0.057867195
0.256656127	0.057867195
0.248750989	0.057867195
0.248750989	0.057076681
0.256656127	0.057867195
0.248750989	0.057867195
0.248750989	0.058657706
0.248750989	0.058657706
0.248750989	0.057867195
0.256656127	0.057867195
0.256656127	0.058657706
0.248750989	0.05944822
0.248750989	0.058657706
0.256656127	0.058657706
0.248750989	0.05944822
0.248750989	0.058657706
0.248750989	0.060238734
0.24084585	0.058657706
0.248750989	0.05944822
0.248750989	0.058657706
0.256656127	0.05944822
0.256656127	0.060238734
0.248750989	0.05944822
0.248750989	0.060238734
0.248750989	0.05944822
0.256656127	0.05944822
0.248750989	0.05944822
0.248750989	0.05944822
0.248750989	0.060238734
0.248750989	0.061029248
0.256656127	0.060238734
0.24084585	0.060238734
0.248750989	0.05944822
0.248750989	0.060238734
0.248750989	0.061029248
0.248750989	0.060238734
0.248750989	0.061819762
0.248750989	0.05944822
0.24084585	0.061029248
0.248750989	0.060238734
0.248750989	0.061029248
0.248750989	0.061029248
0.232940712	0.060238734
0.248750989	0.061029248
0.24084585	0.061029248
0.248750989	0.061029248
0.24084585	0.061029248
0.248750989	0.060238734
0.24084585	0.061029248
0.24084585	0.061029248
0.248750989	0.061819762
0.24084585	0.061029248
0.248750989	0.061029248
0.232940712	0.061819762
0.24084585	0.061819762
0.24084585	0.061819762
0.24084585	0.061819762
0.24084585	0.061029248
0.232940712	0.061819762
0.232940712	0.061819762
0.232940712	0.061819762
0.232940712	0.061819762
0.24084585	0.061819762
0.232940712	0.062610276
0.225035575	0.062610276
0.232940712	0.061819762
0.232940712	0.06340079
0.232940712	0.062610276
0.232940712	0.062610276
0.232940712	0.062610276
0.232940712	0.061819762
0.24084585	0.061029248
0.232940712	0.062610276
0.225035575	0.062610276
0.225035575	0.061819762
0.225035575	0.062610276
0.225035575	0.061819762
0.225035575	0.062610276
0.225035575	0.062610276
0.225035575	0.062610276
0.217130434	0.062610276
0.217130434	0.062610276
0.217130434	0.062610276
0.217130434	0.062610276
0.217130434	0.06340079
0.217130434	0.06340079
0.217130434	0.062610276
0.209225297	0.062610276
0.217130434	0.06340079
0.217130434	0.062610276
0.217130434	0.06340079
0.217130434	0.06340079
0.209225297	0.064191304
0.209225297	0.06340079
0.209225297	0.06340079
0.209225297	0.064191304
0.209225297	0.064191304
0.209225297	0.06340079
0.209225297	0.06340079
0.201320161	0.064191304
0.201320161	0.06340079
0.201320161	0.06340079
0.201320161	0.064191304
0.201320161	0.062610276
0.201320161	0.06340079
0.19341502	0.064191304
0.19341502	0.064981818
0.201320161	0.064191304
0.201320161	0.06340079
0.19341502	0.064191304
0.19341502	0.064191304
0.19341502	0.064191304
0.19341502	0.064191304
0.19341502	0.064191304
0.18550988	0.064191304
0.19341502	0.064191304
0.18550988	0.064981818
0.18550988	0.064191304
0.18550988	0.064191304
0.177604747	0.064191304
0.177604747	0.064191304
0.177604747	0.064981818
0.18550988	0.06340079
0.177604747	0.064191304
0.177604747	0.064981818
0.177604747	0.064191304
0.177604747	0.064191304
0.177604747	0.064191304
0.16969961	0.06340079
0.177604747	0.064981818
0.16969961	0.064191304
0.16969961	0.064191304
0.16969961	0.064191304
0.16969961	0.064191304
0.16179447	0.065772332
0.16179447	0.064981818
0.16179447	0.064981818
0.16179447	0.064981818
0.15388932	0.064191304
0.16179447	0.064981818
0.15388932	0.065772332
0.15388932	0.064191304
0.15388932	0.065772332
0.14598419	0.064981818
0.14598419	0.064981818
0.15388932	0.064191304
0.15388932	0.064191304
0.14598419	0.064981818
0.14598419	0.064981818
0.14598419	0.064981818
0.14598419	0.064981818
0.13807905	0.064191304
0.14598419	0.065772332
0.13017391	0.065772332
0.13807905	0.064981818
0.13017391	0.064981818
0.13017391	0.064191304
0.13017391	0.065772332
0.13017391	0.065772332
0.12226877	0.065772332
0.13807905	0.064981818
0.13017391	0.065772332
0.12226877	0.065772332
0.12226877	0.064981818
0.11436363	0.064981818
0.12226877	0.065772332
0.11436363	0.064981818
0.12226877	0.065772332
0.11436363	0.065772332
0.11436363	0.065772332
0.11436363	0.065772332
0.11436363	0.065772332
0.1064585	0.065772332
0.1064585	0.066562846
0.09855336	0.064981818
0.09855336	0.064981818
0.11436363	0.065772332
0.09855336	0.064981818
0.09855336	0.065772332
0.09855336	0.065772332
0.09064822	0.064981818
0.09855336	0.065772332
0.09064822	0.065772332
0.08274308	0.065772332
0.09855336	0.065772332
0.09064822	0.064981818
0.08274308	0.066562846
0.08274308	0.065772332
0.08274308	0.065772332
0.08274308	0.065772332
0.07483794	0.065772332
0.08274308	0.065772332
0.07483794	0.064981818
0.0669328	0.064981818
0.07483794	0.065772332
0.07483794	0.065772332
0.07483794	0.065772332
0.0669328	0.065772332
0.0669328	0.064981818
0.0669328	0.065772332
0.05902766	0.065772332
0.05902766	0.064981818
0.05902766	0.064981818
0.05112254	0.064981818
0.05902766	0.065772332
0.05112254	0.065772332
0.05112254	0.064981818
0.05112254	0.064981818
0.05112254	0.064981818
0.04321739	0.064191304
0.02740711	0.064981818
0.04321739	0.064191304
0.04321739	0.064981818
0.03531225	0.064981818
0.04321739	0.064191304
0.03531225	0.064191304
0.03531225	0.064981818
0.02740711	0.064191304
0.02740711	0.064191304
0.01950197	0.064981818
0.01950197	0.064981818
0.01950197	0.064191304
0.01950197	0.064191304
0.02740711	0.064191304
0.01950197	0.064191304
0.01950197	0.06340079
0.01159685	0.06340079
0.01159685	0.06340079
0.01159685	0.06340079
0.01159685	0.06340079
0.00369169	0.06340079
0.00369169	0.06340079
0.00369169	0.06340079
0.00369169	0.06340079
0.00369169	0.06340079
-0.00421343	0.06340079
-0.00421343	0.062610276
-0.01211859	0.06340079
-0.01211859	0.062610276
-0.02002371	0.062610276
-0.02002371	0.061819762
-0.02002371	0.06340079
-0.01211859	0.062610276
-0.02002371	0.061819762
-0.02002371	0.061819762
-0.02792884	0.061819762
-0.02792884	0.061819762
-0.02792884	0.061819762
-0.02792884	0.061819762
-0.02792884	0.062610276
-0.035834	0.061029248
-0.035834	0.061029248
-0.035834	0.060238734
-0.035834	0.060238734
-0.04373912	0.061029248
-0.04373912	0.061029248
-0.04373912	0.060238734
-0.04373912	0.060238734
-0.05164428	0.060238734
-0.05164428	0.060238734
-0.05164428	0.060238734
-0.05164428	0.060238734
-0.05164428	0.058657706
-0.05164428	0.060238734
-0.0595494	0.060238734
-0.06745456	0.058657706
-0.06745456	0.058657706
-0.07535968	0.05944822
-0.06745456	0.058657706
-0.06745456	0.05944822
-0.06745456	0.058657706
-0.06745456	0.057076681
-0.06745456	0.057867195
-0.07535968	0.057867195
-0.07535968	0.057867195
-0.07535968	0.057076681
-0.08326481	0.057076681
-0.08326481	0.056286167
-0.08326481	0.057867195
-0.08326481	0.057076681
-0.09116996	0.057076681
-0.09907509	0.056286167
-0.09907509	0.057076681
-0.09116996	0.056286167
-0.09116996	0.057076681
-0.09907509	0.055495653
-0.09907509	0.056286167
-0.10698025	0.056286167
-0.10698025	0.055495653
-0.10698025	0.055495653
-0.11488537	0.055495653
-0.11488537	0.054705139
-0.11488537	0.055495653
-0.11488537	0.055495653
-0.11488537	0.054705139
-0.11488537	0.054705139
-0.11488537	0.053914625
-0.12279053	0.053914625
-0.12279053	0.054705139
-0.13069565	0.053914625
-0.12279053	0.053914625
-0.13069565	0.053914625
-0.13069565	0.053124111
-0.13069565	0.053124111
-0.13069565	0.053124111
-0.13069565	0.053124111
-0.13860078	0.053124111
-0.13860078	0.052333597
-0.13860078	0.051543083
-0.14650593	0.052333597
-0.14650593	0.052333597
-0.13860078	0.052333597
-0.14650593	0.051543083
-0.15441106	0.049962055
-0.15441106	0.050752569
-0.14650593	0.051543083
-0.15441106	0.051543083
-0.16231621	0.050752569
-0.15441106	0.049962055
-0.15441106	0.050752569
-0.16231621	0.049962055
-0.16231621	0.049962055
-0.16231621	0.049171541
-0.17022134	0.049962055
-0.16231621	0.049962055
-0.17022134	0.049962055
-0.17022134	0.049962055
-0.17022134	0.049171541
-0.17022134	0.048381027
-0.17022134	0.049171541
-0.17812649	0.048381027
-0.17812649	0.047590513
-0.17812649	0.048381027
-0.18603162	0.047590513
-0.18603162	0.047590513
-0.18603162	0.046799999
-0.18603162	0.047590513
-0.19393675	0.046799999
-0.19393675	0.046799999
-0.19393675	0.046799999
-0.19393675	0.046799999
-0.2018419	0.046799999
-0.19393675	0.046799999
-0.19393675	0.045218971
-0.19393675	0.045218971
-0.2018419	0.046009485
-0.2018419	0.046009485
-0.2018419	0.045218971
-0.20974703	0.045218971
-0.20974703	0.045218971
-0.2018419	0.045218971
-0.2018419	0.04442846
-0.20974703	0.04442846
-0.21765218	0.04442846
-0.21765218	0.04442846
-0.21765218	0.04442846
-0.22555731	0.04442846
-0.22555731	0.043637946
-0.21765218	0.043637946
-0.22555731	0.04442846
-0.22555731	0.043637946
-0.22555731	0.043637946
-0.23346243	0.042847432
-0.23346243	0.042056918
-0.23346243	0.042056918
-0.23346243	0.042847432
-0.23346243	0.042847432
-0.24136756	0.042056918
-0.24927274	0.042056918
-0.24136756	0.042056918
-0.24136756	0.042056918
-0.24927274	0.041266404
-0.24927274	0.041266404
[truncated: 98,001 more rows]
