# Supplementary material for: Reconfigurable signal modulation in a ferroelectric tunnel field-effect transistor
Source: Nat Commun. 2023 May 3;14:2530. doi: 10.1038/s41467-023-38242-w (PMC10156808; doi:10.1038/s41467-023-38242-w)
Supplement: Supplementary file 3 — Source Data [file 41467_2023_38242_MOESM3_ESM.zip › Source Data for Figures/Figure 3/Fig-3e_lowVpeak/6-6_Vds0.5V_Vpp0.1V.Wfm.csv]

Vin	Vout	sampling
-0.099541503	0.07449802	1.00E-06
-0.091636364	0.07449802
-0.099541503	0.074102767
-0.099541503	0.074300393
-0.091636364	0.074300393
-0.091636364	0.074102767
-0.099541503	0.074300393
-0.099541503	0.074300393
-0.099541503	0.07390514
-0.099541503	0.074102767
-0.099541503	0.074300393
-0.099541503	0.07390514
-0.099541503	0.074102767
-0.091636364	0.074102767
-0.091636364	0.073707514
-0.091636364	0.07390514
-0.099541503	0.074102767
-0.099541503	0.07390514
-0.091636364	0.074102767
-0.091636364	0.073707514
-0.099541503	0.073707514
-0.091636364	0.073509879
-0.099541503	0.07390514
-0.091636364	0.074102767
-0.091636364	0.073509879
-0.099541503	0.073509879
-0.091636364	0.073707514
-0.091636364	0.07390514
-0.099541503	0.074102767
-0.091636364	0.073509879
-0.091636364	0.073707514
-0.091636364	0.07390514
-0.099541503	0.07390514
-0.099541503	0.073707514
-0.091636364	0.073312253
-0.091636364	0.073707514
-0.091636364	0.073312253
-0.099541503	0.073509879
-0.099541503	0.073312253
-0.091636364	0.073509879
-0.091636364	0.073707514
-0.091636364	0.073707514
-0.099541503	0.073707514
-0.099541503	0.073114626
-0.091636364	0.073312253
-0.091636364	0.07390514
-0.091636364	0.073312253
-0.091636364	0.073114626
-0.099541503	0.073114626
-0.091636364	0.073509879
-0.091636364	0.073509879
-0.099541503	0.073114626
-0.091636364	0.073509879
-0.091636364	0.072916999
-0.091636364	0.073509879
-0.091636364	0.073312253
-0.091636364	0.073114626
-0.091636364	0.073114626
-0.091636364	0.073114626
-0.091636364	0.073114626
-0.091636364	0.073312253
-0.091636364	0.073114626
-0.083731226	0.073114626
-0.091636364	0.072719365
-0.083731226	0.073509879
-0.083731226	0.073114626
-0.083731226	0.073312253
-0.091636364	0.072916999
-0.083731226	0.072916999
-0.091636364	0.073312253
-0.091636364	0.073312253
-0.091636364	0.072719365
-0.083731226	0.072916999
-0.083731226	0.072916999
-0.091636364	0.073114626
-0.091636364	0.072916999
-0.083731226	0.073509879
-0.083731226	0.073114626
-0.083731226	0.072916999
-0.083731226	0.072916999
-0.083731226	0.072916999
-0.083731226	0.073312253
-0.083731226	0.072719365
-0.091636364	0.073114626
-0.083731226	0.073509879
-0.091636364	0.073312253
-0.083731226	0.073114626
-0.083731226	0.072719365
-0.091636364	0.073114626
-0.083731226	0.073114626
-0.091636364	0.073312253
-0.083731226	0.072916999
-0.091636364	0.072916999
-0.083731226	0.073114626
-0.083731226	0.072916999
-0.083731226	0.072916999
-0.083731226	0.073114626
-0.083731226	0.073114626
-0.083731226	0.073312253
-0.083731226	0.073312253
-0.075826089	0.073114626
-0.075826089	0.073312253
-0.083731226	0.073114626
-0.083731226	0.073312253
-0.091636364	0.072916999
-0.075826089	0.072719365
-0.083731226	0.073114626
-0.083731226	0.073114626
-0.083731226	0.072916999
-0.083731226	0.072916999
-0.083731226	0.072916999
-0.083731226	0.072916999
-0.083731226	0.072916999
-0.075826089	0.073707514
-0.075826089	0.072916999
-0.083731226	0.072916999
-0.075826089	0.072916999
-0.075826089	0.072916999
-0.075826089	0.072916999
-0.075826089	0.072916999
-0.075826089	0.072719365
-0.075826089	0.072916999
-0.083731226	0.073114626
-0.075826089	0.072916999
-0.075826089	0.072521739
-0.083731226	0.073312253
-0.083731226	0.073114626
-0.075826089	0.073114626
-0.075826089	0.072916999
-0.075826089	0.072521739
-0.075826089	0.073312253
-0.075826089	0.072719365
-0.067920948	0.072719365
-0.075826089	0.072916999
-0.075826089	0.073114626
-0.075826089	0.073114626
-0.075826089	0.072719365
-0.067920948	0.073114626
-0.067920948	0.073114626
-0.067920948	0.073114626
-0.075826089	0.073312253
-0.075826089	0.072719365
-0.075826089	0.072916999
-0.067920948	0.072719365
-0.067920948	0.072916999
-0.067920948	0.073312253
-0.067920948	0.072916999
-0.067920948	0.073312253
-0.067920948	0.072719365
-0.067920948	0.073114626
-0.067920948	0.073312253
-0.067920948	0.072719365
-0.075826089	0.073707514
-0.075826089	0.073114626
-0.075826089	0.073509879
-0.067920948	0.073312253
-0.067920948	0.073114626
-0.067920948	0.073509879
-0.060015811	0.073114626
-0.067920948	0.073312253
-0.067920948	0.073114626
-0.060015811	0.073509879
-0.067920948	0.073707514
-0.067920948	0.073114626
-0.067920948	0.073509879
-0.067920948	0.073312253
-0.067920948	0.073312253
-0.060015811	0.07390514
-0.067920948	0.073312253
-0.067920948	0.073707514
-0.067920948	0.073114626
-0.060015811	0.073312253
-0.060015811	0.07390514
-0.067920948	0.073509879
-0.060015811	0.07390514
-0.060015811	0.073114626
-0.060015811	0.073312253
-0.060015811	0.073312253
-0.060015811	0.073509879
-0.060015811	0.073509879
-0.060015811	0.073312253
-0.060015811	0.073509879
-0.060015811	0.073509879
-0.067920948	0.07390514
-0.060015811	0.073509879
-0.060015811	0.073312253
-0.052110675	0.073707514
-0.060015811	0.07390514
-0.060015811	0.07390514
-0.060015811	0.073707514
-0.060015811	0.073312253
-0.060015811	0.07390514
-0.060015811	0.073509879
-0.060015811	0.07390514
-0.060015811	0.073707514
-0.060015811	0.073707514
-0.060015811	0.07390514
-0.052110675	0.073707514
-0.052110675	0.073707514
-0.052110675	0.073707514
-0.060015811	0.07390514
-0.060015811	0.07390514
-0.052110675	0.07390514
-0.052110675	0.073707514
-0.052110675	0.074102767
-0.052110675	0.074102767
-0.052110675	0.073707514
-0.052110675	0.07390514
-0.052110675	0.073707514
-0.052110675	0.074102767
-0.060015811	0.07390514
-0.052110675	0.07390514
-0.060015811	0.074102767
-0.044205534	0.073707514
-0.052110675	0.074102767
-0.044205534	0.07390514
-0.044205534	0.07390514
-0.052110675	0.074300393
-0.052110675	0.07449802
-0.044205534	0.074300393
-0.044205534	0.07390514
-0.044205534	0.074102767
-0.052110675	0.074102767
-0.044205534	0.073509879
-0.052110675	0.074102767
-0.036300394	0.073707514
-0.044205534	0.07449802
-0.044205534	0.07390514
-0.052110675	0.074102767
-0.044205534	0.073707514
-0.052110675	0.073707514
-0.044205534	0.074300393
-0.044205534	0.074102767
-0.044205534	0.073707514
-0.044205534	0.07390514
-0.044205534	0.074300393
-0.036300394	0.074102767
-0.044205534	0.073509879
-0.044205534	0.074102767
-0.044205534	0.074102767
-0.036300394	0.074300393
-0.044205534	0.074300393
-0.044205534	0.073707514
-0.044205534	0.074102767
-0.036300394	0.073707514
-0.044205534	0.074300393
-0.052110675	0.073707514
-0.036300394	0.07390514
-0.036300394	0.074300393
-0.044205534	0.074300393
-0.036300394	0.074300393
-0.044205534	0.073707514
-0.036300394	0.07390514
-0.036300394	0.074300393
-0.036300394	0.074102767
-0.036300394	0.074300393
-0.044205534	0.074300393
-0.028395261	0.074300393
-0.036300394	0.07449802
-0.036300394	0.074300393
-0.036300394	0.074300393
-0.036300394	0.074102767
-0.036300394	0.074102767
-0.028395261	0.074300393
-0.028395261	0.074695654
-0.028395261	0.074300393
-0.036300394	0.074102767
-0.036300394	0.074102767
-0.036300394	0.07390514
-0.036300394	0.074300393
-0.036300394	0.074102767
-0.028395261	0.07449802
-0.036300394	0.074102767
-0.028395261	0.07390514
-0.028395261	0.07449802
-0.028395261	0.074102767
-0.036300394	0.07390514
-0.028395261	0.07390514
-0.028395261	0.074102767
-0.028395261	0.07390514
-0.028395261	0.07390514
-0.028395261	0.074300393
-0.028395261	0.074102767
-0.028395261	0.073707514
-0.036300394	0.074300393
-0.028395261	0.074102767
-0.036300394	0.074300393
-0.028395261	0.074102767
-0.028395261	0.074102767
-0.028395261	0.07449802
-0.028395261	0.074102767
-0.028395261	0.07449802
-0.028395261	0.074102767
-0.028395261	0.074300393
-0.028395261	0.074300393
-0.028395261	0.074102767
-0.028395261	0.07449802
-0.02049012	0.074102767
-0.02049012	0.074102767
-0.02049012	0.074300393
-0.02049012	0.074300393
-0.02049012	0.074102767
-0.028395261	0.073707514
-0.02049012	0.074102767
-0.02049012	0.07390514
-0.02049012	0.07449802
-0.028395261	0.074102767
-0.02049012	0.07390514
-0.02049012	0.074102767
-0.02049012	0.073707514
-0.02049012	0.074300393
-0.02049012	0.07390514
-0.02049012	0.074102767
-0.02049012	0.07390514
-0.02049012	0.07390514
-0.01258498	0.07449802
-0.02049012	0.07390514
-0.02049012	0.07390514
-0.028395261	0.074102767
-0.02049012	0.074102767
-0.02049012	0.074300393
-0.01258498	0.074102767
-0.02049012	0.074102767
-0.02049012	0.074102767
-0.02049012	0.074102767
-0.02049012	0.074102767
-0.01258498	0.07390514
-0.01258498	0.074300393
-0.02049012	0.074102767
-0.01258498	0.07390514
-0.01258498	0.074102767
-0.02049012	0.073707514
-0.01258498	0.074102767
-0.02049012	0.07390514
-0.01258498	0.074102767
-0.02049012	0.074102767
-0.02049012	0.07390514
-0.01258498	0.073707514
-0.02049012	0.07390514
-0.01258498	0.07390514
-0.01258498	0.073707514
-0.01258498	0.07390514
-0.01258498	0.073707514
-0.01258498	0.074102767
-0.02049012	0.074102767
-0.02049012	0.073707514
-0.01258498	0.07390514
-0.02049012	0.073509879
-0.01258498	0.07390514
-0.00467984	0.074102767
-0.01258498	0.07390514
-0.01258498	0.07390514
-0.01258498	0.073707514
-0.02049012	0.074102767
-0.01258498	0.07390514
-0.01258498	0.073707514
-0.00467984	0.07390514
-0.01258498	0.073707514
-0.01258498	0.073707514
-0.01258498	0.07390514
-0.01258498	0.073707514
-0.00467984	0.073509879
-0.00467984	0.073707514
-0.00467984	0.073707514
-0.01258498	0.073707514
-0.00467984	0.07390514
-0.01258498	0.073509879
-0.01258498	0.073509879
-0.01258498	0.073707514
-0.00467984	0.073509879
-0.00467984	0.073707514
-0.01258498	0.073509879
-0.01258498	0.07390514
-0.00467984	0.073707514
-0.01258498	0.073707514
-0.00467984	0.073509879
-0.01258498	0.073114626
-0.01258498	0.073707514
-0.00467984	0.073312253
-0.00467984	0.073312253
-0.01258498	0.073509879
-0.00467984	0.073509879
-0.00467984	0.073509879
-0.00467984	0.073312253
-0.01258498	0.073509879
0.00322529	0.073114626
-0.00467984	0.073114626
-0.00467984	0.073509879
-0.01258498	0.073114626
-0.00467984	0.073312253
0.00322529	0.073312253
-0.00467984	0.073114626
0.00322529	0.073707514
-0.00467984	0.072916999
-0.00467984	0.073114626
0.00322529	0.073114626
-0.00467984	0.073312253
-0.00467984	0.073114626
-0.00467984	0.072719365
0.00322529	0.073509879
-0.00467984	0.073114626
-0.00467984	0.073312253
0.01113044	0.073312253
-0.00467984	0.072916999
0.00322529	0.073114626
-0.00467984	0.072916999
-0.00467984	0.072916999
-0.00467984	0.073114626
0.00322529	0.072916999
0.00322529	0.073114626
-0.00467984	0.072719365
-0.00467984	0.073114626
-0.00467984	0.072916999
0.00322529	0.073114626
-0.00467984	0.072916999
0.00322529	0.072521739
-0.00467984	0.072916999
0.00322529	0.073312253
-0.00467984	0.072719365
-0.00467984	0.072916999
-0.00467984	0.072916999
-0.00467984	0.072719365
-0.00467984	0.072916999
0.00322529	0.072916999
0.00322529	0.072719365
0.00322529	0.072916999
0.00322529	0.072916999
0.00322529	0.073114626
0.00322529	0.072719365
-0.00467984	0.072916999
-0.00467984	0.072521739
-0.00467984	0.072719365
-0.00467984	0.072916999
-0.00467984	0.072719365
-0.00467984	0.072916999
-0.00467984	0.072719365
-0.00467984	0.072521739
0.00322529	0.072719365
0.00322529	0.072719365
0.00322529	0.072916999
-0.00467984	0.072719365
-0.00467984	0.072324112
0.00322529	0.073114626
-0.00467984	0.072916999
-0.00467984	0.072719365
0.00322529	0.072521739
0.00322529	0.072719365
0.00322529	0.072916999
-0.00467984	0.072719365
0.00322529	0.072521739
0.00322529	0.072719365
0.00322529	0.072521739
-0.00467984	0.072324112
0.00322529	0.072324112
0.00322529	0.072521739
0.00322529	0.072324112
0.00322529	0.072719365
0.00322529	0.072521739
0.00322529	0.072521739
0.00322529	0.072126485
0.00322529	0.072324112
-0.00467984	0.072324112
0.00322529	0.072521739
-0.00467984	0.072521739
-0.00467984	0.072324112
0.00322529	0.072521739
-0.00467984	0.072324112
0.00322529	0.072719365
0.00322529	0.072521739
0.00322529	0.072324112
-0.00467984	0.072719365
-0.00467984	0.072719365
0.00322529	0.072521739
0.00322529	0.072719365
0.00322529	0.072719365
-0.00467984	0.072719365
-0.00467984	0.072521739
0.00322529	0.072521739
0.00322529	0.072521739
0.00322529	0.072521739
0.00322529	0.072324112
0.00322529	0.072521739
0.00322529	0.072916999
-0.00467984	0.072719365
0.00322529	0.072521739
0.00322529	0.072324112
0.00322529	0.072324112
-0.00467984	0.072719365
-0.00467984	0.072719365
-0.00467984	0.072719365
0.00322529	0.072521739
-0.00467984	0.072916999
0.00322529	0.072916999
-0.00467984	0.072719365
-0.00467984	0.073114626
0.00322529	0.072719365
0.00322529	0.072916999
0.00322529	0.072916999
0.00322529	0.072916999
0.00322529	0.072916999
-0.00467984	0.072719365
0.00322529	0.072916999
0.00322529	0.072719365
-0.00467984	0.072521739
0.00322529	0.072916999
-0.00467984	0.072324112
0.00322529	0.073114626
0.00322529	0.072719365
-0.00467984	0.072916999
-0.00467984	0.072916999
0.00322529	0.072521739
-0.00467984	0.072719365
-0.00467984	0.072719365
-0.00467984	0.072916999
-0.00467984	0.072719365
0.00322529	0.072719365
-0.00467984	0.072719365
-0.00467984	0.072521739
0.00322529	0.073114626
-0.00467984	0.072521739
0.00322529	0.072916999
-0.00467984	0.072719365
-0.00467984	0.072916999
-0.00467984	0.073114626
-0.00467984	0.072719365
0.00322529	0.072916999
0.00322529	0.072719365
-0.00467984	0.072719365
-0.00467984	0.072916999
0.00322529	0.072719365
-0.00467984	0.073114626
0.00322529	0.072521739
-0.00467984	0.072719365
-0.00467984	0.072916999
0.00322529	0.072719365
0.00322529	0.072719365
-0.00467984	0.072126485
-0.00467984	0.072719365
-0.00467984	0.072916999
-0.00467984	0.072916999
-0.00467984	0.072916999
-0.00467984	0.072916999
-0.00467984	0.073114626
-0.00467984	0.072719365
-0.01258498	0.073312253
-0.00467984	0.072916999
-0.00467984	0.072916999
-0.00467984	0.072916999
-0.00467984	0.072916999
-0.00467984	0.073114626
-0.00467984	0.073114626
-0.00467984	0.072916999
-0.00467984	0.073312253
-0.00467984	0.073114626
-0.00467984	0.072916999
-0.00467984	0.072719365
-0.00467984	0.072719365
-0.00467984	0.073114626
-0.00467984	0.072916999
-0.00467984	0.073114626
-0.00467984	0.073312253
-0.00467984	0.073114626
-0.01258498	0.073509879
-0.01258498	0.073114626
-0.00467984	0.072916999
-0.00467984	0.073114626
-0.01258498	0.072916999
-0.00467984	0.073114626
-0.01258498	0.072719365
-0.00467984	0.073114626
-0.01258498	0.072916999
-0.01258498	0.072916999
-0.01258498	0.073312253
-0.00467984	0.073114626
-0.00467984	0.073114626
-0.01258498	0.073114626
-0.00467984	0.073312253
-0.00467984	0.073312253
-0.01258498	0.072719365
-0.01258498	0.073114626
-0.01258498	0.073114626
-0.01258498	0.072916999
-0.02049012	0.073312253
-0.01258498	0.073312253
-0.01258498	0.073509879
-0.01258498	0.072916999
-0.01258498	0.073114626
-0.01258498	0.073114626
-0.01258498	0.073312253
-0.01258498	0.073114626
-0.02049012	0.072719365
-0.01258498	0.073114626
-0.01258498	0.073312253
-0.00467984	0.073312253
-0.02049012	0.073114626
-0.01258498	0.072916999
-0.02049012	0.073312253
-0.02049012	0.073312253
-0.01258498	0.073312253
-0.01258498	0.072719365
-0.01258498	0.072521739
-0.01258498	0.073114626
-0.01258498	0.072916999
-0.02049012	0.073509879
-0.01258498	0.072916999
-0.01258498	0.072719365
-0.01258498	0.073114626
-0.01258498	0.072916999
-0.02049012	0.073509879
-0.01258498	0.072916999
-0.02049012	0.073312253
-0.02049012	0.073114626
-0.01258498	0.072719365
-0.01258498	0.073312253
-0.02049012	0.073312253
-0.02049012	0.073114626
-0.02049012	0.073114626
-0.01258498	0.073312253
-0.02049012	0.073509879
-0.02049012	0.073114626
-0.028395261	0.073114626
-0.028395261	0.073312253
-0.028395261	0.073509879
-0.02049012	0.073312253
-0.02049012	0.073114626
-0.02049012	0.073312253
-0.02049012	0.073114626
-0.028395261	0.073312253
-0.028395261	0.073312253
-0.02049012	0.073312253
-0.028395261	0.073509879
-0.028395261	0.073509879
-0.028395261	0.073509879
-0.028395261	0.073312253
-0.028395261	0.073114626
-0.028395261	0.073312253
-0.028395261	0.073114626
-0.028395261	0.073114626
-0.028395261	0.073509879
-0.028395261	0.073707514
-0.028395261	0.073707514
-0.028395261	0.073312253
-0.028395261	0.073312253
-0.02049012	0.073707514
-0.028395261	0.073509879
-0.028395261	0.073312253
-0.028395261	0.073312253
-0.028395261	0.073114626
-0.028395261	0.073509879
-0.028395261	0.073312253
-0.028395261	0.073312253
-0.028395261	0.073509879
-0.028395261	0.073114626
-0.028395261	0.073312253
-0.036300394	0.073509879
-0.028395261	0.073707514
-0.036300394	0.073312253
-0.028395261	0.073312253
-0.028395261	0.07390514
-0.028395261	0.073509879
-0.028395261	0.073707514
-0.028395261	0.073312253
-0.028395261	0.073707514
-0.036300394	0.073509879
-0.028395261	0.073707514
-0.036300394	0.07390514
-0.036300394	0.073509879
-0.036300394	0.073707514
-0.044205534	0.07390514
-0.028395261	0.07390514
-0.028395261	0.074102767
-0.036300394	0.073312253
-0.036300394	0.07390514
-0.036300394	0.073707514
-0.044205534	0.073707514
-0.028395261	0.07390514
-0.044205534	0.073707514
-0.036300394	0.074102767
-0.028395261	0.074102767
-0.036300394	0.07390514
-0.036300394	0.07390514
-0.036300394	0.07390514
-0.036300394	0.07390514
-0.036300394	0.07390514
-0.028395261	0.07449802
-0.036300394	0.074102767
-0.036300394	0.074102767
-0.044205534	0.074102767
-0.036300394	0.07390514
-0.044205534	0.07390514
-0.036300394	0.074102767
-0.036300394	0.07390514
-0.036300394	0.074300393
-0.044205534	0.074102767
-0.052110675	0.07390514
-0.044205534	0.074695654
-0.044205534	0.07390514
-0.044205534	0.07390514
-0.044205534	0.074102767
-0.044205534	0.074300393
-0.044205534	0.074300393
-0.036300394	0.074300393
-0.044205534	0.07449802
-0.036300394	0.07390514
-0.052110675	0.074102767
-0.044205534	0.074102767
-0.044205534	0.07390514
-0.044205534	0.074300393
-0.052110675	0.074102767
-0.052110675	0.074102767
-0.052110675	0.074300393
-0.044205534	0.074300393
-0.052110675	0.074300393
-0.044205534	0.07449802
-0.052110675	0.074300393
-0.052110675	0.07449802
-0.044205534	0.074300393
-0.044205534	0.074102767
-0.052110675	0.074300393
-0.044205534	0.074300393
-0.052110675	0.07449802
-0.052110675	0.074102767
-0.060015811	0.07449802
-0.052110675	0.074300393
-0.052110675	0.074695654
-0.052110675	0.074695654
-0.052110675	0.074300393
-0.052110675	0.074695654
-0.060015811	0.074102767
-0.052110675	0.07449802
-0.052110675	0.07449802
-0.052110675	0.07449802
-0.060015811	0.074893281
-0.060015811	0.074300393
-0.052110675	0.07449802
-0.060015811	0.07449802
-0.060015811	0.074893281
-0.052110675	0.075090908
-0.052110675	0.074102767
-0.052110675	0.074695654
-0.060015811	0.074695654
-0.052110675	0.074893281
-0.060015811	0.075090908
-0.052110675	0.07449802
-0.060015811	0.075090908
-0.060015811	0.074893281
-0.060015811	0.075288534
-0.060015811	0.074893281
-0.060015811	0.074695654
-0.060015811	0.075486168
-0.052110675	0.075090908
-0.060015811	0.075090908
-0.060015811	0.075090908
-0.060015811	0.074893281
-0.067920948	0.075288534
-0.060015811	0.074893281
-0.060015811	0.075486168
-0.060015811	0.074893281
-0.067920948	0.074893281
-0.060015811	0.075288534
-0.060015811	0.075090908
-0.060015811	0.075090908
-0.060015811	0.075090908
-0.067920948	0.075090908
-0.060015811	0.075486168
-0.060015811	0.075090908
-0.060015811	0.075288534
-0.067920948	0.075288534
-0.067920948	0.075288534
-0.060015811	0.075288534
-0.060015811	0.075090908
-0.067920948	0.075288534
-0.067920948	0.075090908
-0.060015811	0.075486168
-0.067920948	0.074893281
-0.067920948	0.075288534
-0.067920948	0.075683795
-0.067920948	0.075486168
-0.060015811	0.075683795
-0.067920948	0.075486168
-0.067920948	0.075288534
-0.060015811	0.075683795
-0.075826089	0.075683795
-0.075826089	0.075486168
-0.067920948	0.075288534
-0.067920948	0.075288534
-0.067920948	0.075881422
-0.067920948	0.075288534
-0.060015811	0.075486168
-0.067920948	0.075486168
-0.083731226	0.075683795
-0.075826089	0.075486168
-0.067920948	0.075881422
-0.067920948	0.075881422
-0.067920948	0.075486168
-0.075826089	0.075486168
-0.075826089	0.075486168
-0.075826089	0.075683795
-0.067920948	0.075683795
-0.075826089	0.075090908
-0.075826089	0.075683795
-0.075826089	0.075486168
-0.083731226	0.075683795
-0.067920948	0.075683795
-0.075826089	0.075486168
-0.075826089	0.075486168
-0.075826089	0.075288534
-0.075826089	0.075486168
-0.075826089	0.075288534
-0.083731226	0.075288534
-0.083731226	0.075486168
-0.075826089	0.075288534
-0.075826089	0.075683795
-0.075826089	0.075486168
-0.083731226	0.075486168
-0.075826089	0.075486168
-0.075826089	0.075486168
-0.075826089	0.075683795
-0.075826089	0.075881422
-0.083731226	0.075288534
-0.075826089	0.075486168
-0.083731226	0.075486168
-0.083731226	0.075683795
-0.083731226	0.075486168
-0.083731226	0.075486168
-0.075826089	0.075683795
-0.083731226	0.075486168
-0.083731226	0.075683795
-0.083731226	0.075683795
-0.075826089	0.075288534
-0.083731226	0.075683795
-0.075826089	0.075683795
-0.083731226	0.075683795
-0.083731226	0.075683795
-0.083731226	0.075486168
-0.083731226	0.075683795
-0.083731226	0.075486168
-0.083731226	0.075486168
-0.083731226	0.075683795
-0.091636364	0.075683795
-0.075826089	0.075881422
-0.083731226	0.075288534
-0.083731226	0.075683795
-0.083731226	0.075486168
-0.083731226	0.075486168
-0.083731226	0.075683795
-0.083731226	0.075486168
-0.083731226	0.075881422
-0.083731226	0.075288534
-0.083731226	0.075881422
-0.091636364	0.075683795
-0.083731226	0.075486168
-0.083731226	0.075683795
-0.083731226	0.075683795
-0.091636364	0.075683795
-0.091636364	0.075683795
-0.083731226	0.075486168
-0.083731226	0.075683795
-0.083731226	0.075486168
-0.091636364	0.075683795
-0.091636364	0.075683795
-0.091636364	0.075486168
-0.083731226	0.075486168
-0.091636364	0.075288534
-0.083731226	0.075683795
-0.091636364	0.075288534
-0.083731226	0.075486168
-0.091636364	0.075288534
-0.083731226	0.075090908
-0.091636364	0.076079048
-0.083731226	0.075486168
-0.091636364	0.075683795
-0.091636364	0.075881422
-0.091636364	0.075288534
-0.083731226	0.075683795
-0.091636364	0.075090908
-0.091636364	0.075486168
-0.091636364	0.075288534
-0.091636364	0.075486168
-0.091636364	0.075683795
-0.091636364	0.075288534
-0.091636364	0.075683795
-0.091636364	0.075288534
-0.091636364	0.075090908
-0.091636364	0.075486168
-0.091636364	0.075486168
-0.091636364	0.075881422
-0.091636364	0.075090908
-0.091636364	0.075090908
-0.083731226	0.075090908
-0.091636364	0.075288534
-0.083731226	0.075486168
-0.099541503	0.075288534
-0.091636364	0.075288534
-0.099541503	0.075288534
-0.091636364	0.075288534
-0.091636364	0.075486168
-0.099541503	0.075288534
-0.091636364	0.075486168
-0.091636364	0.075288534
-0.083731226	0.075288534
-0.091636364	0.075288534
-0.091636364	0.075288534
-0.091636364	0.075090908
-0.091636364	0.075090908
-0.091636364	0.075288534
-0.091636364	0.075090908
-0.091636364	0.075288534
-0.099541503	0.075288534
-0.099541503	0.074893281
-0.099541503	0.075288534
-0.099541503	0.075090908
-0.091636364	0.075288534
-0.091636364	0.075486168
-0.091636364	0.075090908
-0.099541503	0.074893281
-0.091636364	0.075090908
-0.099541503	0.075288534
-0.091636364	0.075486168
-0.099541503	0.075090908
-0.099541503	0.075090908
-0.091636364	0.075090908
-0.099541503	0.075288534
-0.091636364	0.075288534
-0.091636364	0.075288534
-0.091636364	0.075090908
-0.099541503	0.075288534
-0.099541503	0.075090908
-0.091636364	0.075486168
-0.099541503	0.075288534
-0.099541503	0.075090908
-0.099541503	0.075683795
-0.091636364	0.074893281
-0.091636364	0.075288534
-0.099541503	0.075090908
-0.099541503	0.075288534
-0.099541503	0.075486168
-0.099541503	0.075486168
-0.099541503	0.075486168
-0.099541503	0.074893281
-0.099541503	0.075090908
-0.099541503	0.075090908
-0.099541503	0.075288534
-0.099541503	0.075288534
-0.099541503	0.074893281
-0.099541503	0.075683795
-0.091636364	0.075090908
-0.099541503	0.075288534
-0.099541503	0.075288534
-0.099541503	0.075090908
-0.099541503	0.075486168
-0.099541503	0.075288534
-0.099541503	0.075288534
-0.099541503	0.075090908
-0.091636364	0.075090908
-0.091636364	0.075288534
-0.099541503	0.074893281
-0.099541503	0.075288534
-0.099541503	0.075288534
-0.099541503	0.075288534
-0.091636364	0.075090908
-0.099541503	0.074695654
-0.099541503	0.075090908
-0.099541503	0.075486168
-0.099541503	0.074893281
-0.099541503	0.075090908
-0.099541503	0.075288534
-0.099541503	0.075288534
-0.099541503	0.075090908
-0.099541503	0.075288534
-0.099541503	0.074893281
-0.099541503	0.075090908
-0.091636364	0.075090908
-0.099541503	0.075090908
-0.099541503	0.075486168
-0.091636364	0.075486168
-0.099541503	0.075090908
-0.099541503	0.074695654
-0.099541503	0.075288534
-0.091636364	0.075090908
-0.099541503	0.075090908
-0.091636364	0.074893281
-0.099541503	0.075090908
-0.099541503	0.074893281
-0.091636364	0.075090908
-0.099541503	0.075486168
-0.099541503	0.075288534
-0.091636364	0.075288534
-0.099541503	0.075288534
-0.099541503	0.075090908
-0.099541503	0.075288534
-0.099541503	0.074893281
-0.099541503	0.075288534
-0.091636364	0.075288534
-0.099541503	0.075288534
-0.099541503	0.075288534
-0.099541503	0.074893281
-0.099541503	0.075288534
-0.091636364	0.074893281
-0.099541503	0.075486168
-0.091636364	0.075486168
-0.099541503	0.075486168
-0.099541503	0.075486168
-0.091636364	0.075090908
-0.099541503	0.075090908
-0.099541503	0.075486168
-0.091636364	0.075090908
-0.107446641	0.075288534
-0.091636364	0.074893281
-0.099541503	0.075486168
-0.099541503	0.075881422
-0.099541503	0.075486168
-0.099541503	0.075288534
-0.099541503	0.075090908
-0.091636364	0.074893281
-0.091636364	0.075486168
-0.099541503	0.075288534
-0.099541503	0.075288534
-0.107446641	0.075090908
-0.099541503	0.075288534
-0.099541503	0.075486168
-0.099541503	0.074893281
-0.099541503	0.075288534
-0.091636364	0.074893281
-0.099541503	0.075486168
-0.091636364	0.075288534
-0.091636364	0.075288534
-0.091636364	0.075288534
-0.091636364	0.074893281
-0.091636364	0.075090908
-0.099541503	0.075288534
-0.091636364	0.075288534
-0.091636364	0.075683795
-0.099541503	0.075090908
-0.099541503	0.075090908
-0.091636364	0.075288534
-0.091636364	0.075090908
-0.091636364	0.075288534
-0.091636364	0.075090908
-0.091636364	0.075288534
-0.099541503	0.074893281
-0.099541503	0.075486168
-0.099541503	0.075486168
-0.099541503	0.075090908
-0.091636364	0.075288534
-0.091636364	0.075090908
-0.099541503	0.075090908
-0.091636364	0.074893281
-0.091636364	0.074893281
-0.091636364	0.075090908
-0.091636364	0.074695654
-0.091636364	0.075090908
-0.091636364	0.075090908
-0.091636364	0.074893281
-0.091636364	0.075090908
-0.091636364	0.074893281
-0.091636364	0.075288534
-0.091636364	0.074695654
-0.099541503	0.074893281
-0.091636364	0.074893281
-0.083731226	0.074695654
-0.091636364	0.074695654
-0.091636364	0.074695654
-0.091636364	0.075090908
-0.091636364	0.074893281
-0.091636364	0.075090908
-0.099541503	0.075090908
-0.083731226	0.074695654
-0.091636364	0.075288534
-0.091636364	0.074695654
-0.083731226	0.074695654
-0.083731226	0.075288534
-0.083731226	0.074695654
-0.091636364	0.075288534
-0.091636364	0.074695654
-0.091636364	0.074893281
-0.083731226	0.074695654
-0.083731226	0.074695654
-0.091636364	0.075288534
-0.083731226	0.074893281
-0.091636364	0.075090908
-0.083731226	0.075090908
-0.083731226	0.074893281
-0.083731226	0.074695654
-0.083731226	0.074893281
-0.083731226	0.074893281
-0.091636364	0.075090908
-0.083731226	0.074893281
-0.083731226	0.074893281
-0.083731226	0.074695654
-0.083731226	0.074893281
-0.083731226	0.075090908
-0.091636364	0.075090908
-0.083731226	0.07449802
-0.091636364	0.075090908
-0.091636364	0.074695654
-0.083731226	0.074695654
-0.075826089	0.075090908
-0.083731226	0.074893281
-0.083731226	0.07449802
-0.083731226	0.074893281
-0.083731226	0.074893281
-0.083731226	0.074893281
-0.083731226	0.074695654
-0.083731226	0.075090908
-0.083731226	0.074695654
-0.083731226	0.075090908
-0.075826089	0.074893281
-0.083731226	0.074695654
-0.083731226	0.07449802
-0.083731226	0.07449802
-0.075826089	0.074695654
-0.083731226	0.074300393
-0.083731226	0.074893281
-0.075826089	0.07449802
-0.075826089	0.074695654
-0.083731226	0.074695654
-0.075826089	0.074695654
-0.075826089	0.074893281
-0.075826089	0.074695654
-0.075826089	0.074695654
-0.083731226	0.074893281
-0.075826089	0.074893281
-0.083731226	0.075090908
-0.075826089	0.07449802
-0.075826089	0.07449802
-0.075826089	0.074893281
-0.075826089	0.07449802
-0.075826089	0.074695654
-0.075826089	0.07449802
-0.075826089	0.075090908
-0.075826089	0.07449802
-0.075826089	0.07449802
-0.075826089	0.07449802
-0.075826089	0.074300393
-0.075826089	0.074695654
-0.075826089	0.074695654
-0.075826089	0.07449802
-0.075826089	0.074695654
-0.060015811	0.07449802
-0.075826089	0.074893281
-0.067920948	0.07449802
-0.075826089	0.07449802
-0.075826089	0.07449802
-0.067920948	0.07449802
-0.075826089	0.074695654
-0.067920948	0.074893281
-0.067920948	0.074695654
-0.075826089	0.07449802
-0.067920948	0.07449802
-0.067920948	0.074893281
-0.060015811	0.074695654
-0.067920948	0.074695654
-0.067920948	0.074695654
-0.075826089	0.074300393
-0.060015811	0.07449802
-0.060015811	0.074695654
-0.060015811	0.074695654
-0.075826089	0.074695654
-0.067920948	0.074300393
-0.060015811	0.074300393
-0.067920948	0.074695654
-0.067920948	0.075090908
-0.067920948	0.074695654
-0.067920948	0.07449802
-0.067920948	0.074300393
-0.067920948	0.07449802
-0.060015811	0.07449802
-0.067920948	0.074893281
-0.060015811	0.074300393
-0.060015811	0.074300393
-0.060015811	0.074893281
-0.060015811	0.074695654
-0.060015811	0.074893281
-0.060015811	0.074300393
-0.067920948	0.075090908
-0.060015811	0.074695654
-0.060015811	0.07449802
-0.067920948	0.074300393
-0.060015811	0.074300393
-0.060015811	0.074893281
-0.060015811	0.074300393
-0.052110675	0.074300393
-0.060015811	0.074695654
-0.060015811	0.07449802
-0.060015811	0.074695654
-0.052110675	0.07449802
-0.052110675	0.074695654
-0.060015811	0.074695654
-0.052110675	0.074893281
-0.052110675	0.074300393
-0.060015811	0.074695654
-0.060015811	0.074695654
-0.052110675	0.074102767
-0.052110675	0.07449802
-0.060015811	0.074695654
-0.052110675	0.074695654
-0.060015811	0.074893281
-0.060015811	0.07449802
-0.060015811	0.074695654
-0.060015811	0.074893281
-0.052110675	0.074300393
-0.060015811	0.074300393
-0.052110675	0.074300393
-0.060015811	0.074893281
-0.052110675	0.074695654
-0.044205534	0.074695654
-0.060015811	0.07449802
-0.052110675	0.07390514
-0.060015811	0.074695654
-0.052110675	0.07449802
-0.052110675	0.074695654
-0.052110675	0.074695654
-0.052110675	0.074300393
-0.052110675	0.074300393
-0.052110675	0.07449802
-0.044205534	0.07449802
-0.044205534	0.074695654
-0.060015811	0.07449802
-0.052110675	0.074893281
-0.052110675	0.074300393
-0.044205534	0.074695654
-0.044205534	0.07449802
-0.052110675	0.074300393
-0.052110675	0.07449802
-0.044205534	0.074695654
-0.052110675	0.074695654
-0.052110675	0.07449802
-0.052110675	0.074300393
-0.044205534	0.07449802
-0.044205534	0.07449802
-0.044205534	0.07449802
-0.036300394	0.074300393
-0.036300394	0.074300393
-0.044205534	0.074695654
-0.044205534	0.074300393
-0.036300394	0.074300393
-0.044205534	0.074300393
-0.044205534	0.074695654
-0.044205534	0.07449802
-0.052110675	0.074695654
-0.044205534	0.074695654
-0.044205534	0.074102767
-0.044205534	0.074300393
-0.036300394	0.074300393
-0.036300394	0.074893281
-0.036300394	0.074695654
-0.044205534	0.07449802
-0.044205534	0.07449802
-0.036300394	0.07449802
-0.036300394	0.074695654
-0.036300394	0.07449802
-0.036300394	0.074102767
-0.036300394	0.074695654
-0.036300394	0.074300393
-0.028395261	0.074893281
-0.036300394	0.074893281
-0.036300394	0.07449802
-0.036300394	0.074893281
-0.036300394	0.074300393
-0.036300394	0.07449802
-0.028395261	0.07449802
-0.036300394	0.074102767
-0.036300394	0.07449802
-0.036300394	0.074300393
-0.028395261	0.074893281
-0.036300394	0.074300393
-0.028395261	0.07449802
-0.036300394	0.074695654
-0.028395261	0.074695654
-0.036300394	0.07449802
-0.028395261	0.07449802
-0.028395261	0.074300393
-0.028395261	0.07449802
-0.036300394	0.074300393
-0.028395261	0.074695654
-0.028395261	0.07449802
-0.028395261	0.07449802
-0.02049012	0.074695654
-0.036300394	0.074695654
-0.02049012	0.074695654
-0.028395261	0.07449802
-0.028395261	0.07449802
-0.028395261	0.07449802
-0.028395261	0.074893281
-0.028395261	0.074695654
-0.028395261	0.074695654
-0.028395261	0.074893281
-0.028395261	0.07449802
-0.028395261	0.075090908
-0.028395261	0.074695654
-0.028395261	0.07449802
-0.028395261	0.07449802
-0.02049012	0.074695654
-0.028395261	0.074695654
-0.028395261	0.075486168
-0.028395261	0.074893281
-0.02049012	0.07449802
-0.02049012	0.07449802
-0.02049012	0.074893281
-0.02049012	0.07449802
-0.02049012	0.074893281
-0.028395261	0.074102767
-0.02049012	0.07449802
-0.02049012	0.074893281
-0.02049012	0.074893281
-0.02049012	0.07449802
-0.028395261	0.07449802
-0.028395261	0.074893281
-0.028395261	0.074695654
-0.028395261	0.074695654
-0.02049012	0.07449802
-0.02049012	0.07449802
-0.01258498	0.07449802
-0.02049012	0.074695654
-0.028395261	0.074695654
-0.02049012	0.074300393
-0.028395261	0.074695654
-0.02049012	0.074893281
-0.02049012	0.074300393
-0.02049012	0.07449802
-0.02049012	0.074300393
-0.02049012	0.074300393
-0.02049012	0.074300393
-0.02049012	0.074695654
-0.01258498	0.074695654
-0.02049012	0.074102767
-0.02049012	0.074695654
-0.01258498	0.074300393
-0.02049012	0.074300393
-0.028395261	0.074695654
-0.02049012	0.074300393
-0.01258498	0.07449802
-0.01258498	0.074300393
-0.02049012	0.074300393
-0.02049012	0.074300393
-0.01258498	0.07390514
-0.02049012	0.074102767
-0.02049012	0.074300393
-0.01258498	0.07449802
-0.00467984	0.074300393
-0.01258498	0.074102767
-0.02049012	0.074102767
-0.02049012	0.07390514
-0.01258498	0.074695654
-0.01258498	0.074102767
-0.01258498	0.074102767
-0.01258498	0.074300393
-0.01258498	0.07390514
-0.01258498	0.07449802
-0.01258498	0.074300393
-0.01258498	0.074102767
-0.01258498	0.073707514
-0.01258498	0.074102767
-0.02049012	0.074102767
-0.00467984	0.074102767
-0.01258498	0.074102767
-0.00467984	0.074102767
-0.00467984	0.07390514
-0.01258498	0.074300393
-0.01258498	0.074102767
-0.01258498	0.074300393
-0.00467984	0.07390514
-0.01258498	0.07449802
-0.00467984	0.07449802
-0.00467984	0.07390514
-0.01258498	0.074300393
-0.00467984	0.074102767
-0.01258498	0.074300393
-0.01258498	0.074102767
-0.00467984	0.07449802
-0.00467984	0.07390514
-0.00467984	0.074102767
-0.00467984	0.074102767
-0.01258498	0.074102767
-0.01258498	0.074300393
-0.01258498	0.07449802
-0.00467984	0.073707514
-0.01258498	0.074300393
-0.00467984	0.07390514
0.00322529	0.074300393
-0.00467984	0.07390514
-0.00467984	0.07390514
0.00322529	0.07390514
-0.01258498	0.073707514
-0.00467984	0.074300393
-0.00467984	0.07390514
-0.00467984	0.074102767
-0.01258498	0.074300393
-0.00467984	0.073707514
0.00322529	0.07390514
0.00322529	0.07390514
-0.00467984	0.074102767
-0.00467984	0.074102767
-0.00467984	0.07390514
0.00322529	0.07449802
-0.01258498	0.073509879
-0.00467984	0.07390514
-0.00467984	0.074300393
0.00322529	0.074102767
-0.00467984	0.074102767
-0.00467984	0.073509879
0.00322529	0.07390514
0.00322529	0.07390514
-0.00467984	0.074102767
0.00322529	0.07390514
-0.00467984	0.073707514
-0.00467984	0.074300393
-0.00467984	0.074102767
0.00322529	0.074102767
-0.01258498	0.073707514
-0.00467984	0.07390514
-0.00467984	0.07390514
-0.00467984	0.073707514
-0.00467984	0.074102767
-0.00467984	0.074102767
0.00322529	0.074102767
-0.00467984	0.074300393
-0.00467984	0.073707514
-0.00467984	0.074300393
-0.00467984	0.073707514
0.00322529	0.074102767
-0.00467984	0.07390514
0.00322529	0.074102767
-0.00467984	0.074300393
-0.00467984	0.074102767
-0.00467984	0.07390514
-0.00467984	0.073707514
0.00322529	0.074102767
-0.01258498	0.073707514
0.00322529	0.073509879
-0.00467984	0.07390514
-0.00467984	0.073509879
-0.00467984	0.07390514
-0.00467984	0.073707514
0.00322529	0.073509879
-0.00467984	0.07390514
-0.00467984	0.07390514
-0.00467984	0.074102767
0.00322529	0.07390514
0.00322529	0.073707514
0.00322529	0.073707514
0.00322529	0.07390514
0.00322529	0.07390514
0.00322529	0.073707514
0.00322529	0.07390514
0.00322529	0.073707514
-0.00467984	0.073707514
-0.00467984	0.073509879
0.00322529	0.073509879
-0.00467984	0.073707514
0.00322529	0.073509879
0.00322529	0.073707514
-0.01258498	0.073707514
-0.00467984	0.073509879
0.00322529	0.073509879
0.00322529	0.073509879
0.00322529	0.073509879
-0.01258498	0.073312253
0.00322529	0.072916999
0.00322529	0.073509879
-0.00467984	0.073312253
0.00322529	0.073312253
0.00322529	0.073509879
0.00322529	0.073114626
0.00322529	0.073509879
0.00322529	0.073312253
-0.00467984	0.073509879
-0.00467984	0.073114626
0.00322529	0.073114626
0.00322529	0.073312253
0.00322529	0.072916999
0.00322529	0.072916999
0.00322529	0.073114626
0.00322529	0.072916999
0.00322529	0.072916999
-0.00467984	0.072916999
-0.00467984	0.072719365
0.00322529	0.072916999
-0.00467984	0.072916999
0.00322529	0.073114626
0.00322529	0.072719365
0.00322529	0.072719365
0.01113044	0.072719365
0.00322529	0.072719365
-0.00467984	0.073114626
-0.00467984	0.072916999
0.00322529	0.073114626
0.00322529	0.072916999
0.00322529	0.072521739
0.00322529	0.072916999
0.00322529	0.072521739
0.00322529	0.073114626
0.00322529	0.073114626
0.00322529	0.072719365
0.00322529	0.072916999
0.00322529	0.072719365
-0.00467984	0.072719365
0.00322529	0.072521739
-0.00467984	0.072719365
0.00322529	0.072916999
-0.00467984	0.072324112
0.00322529	0.072719365
0.00322529	0.072719365
0.00322529	0.072719365
-0.00467984	0.073114626
0.00322529	0.072126485
-0.00467984	0.072916999
-0.00467984	0.072324112
-0.00467984	0.072916999
0.00322529	0.072916999
0.00322529	0.072324112
0.00322529	0.072719365
0.00322529	0.072324112
-0.00467984	0.072719365
0.00322529	0.072719365
0.00322529	0.072719365
-0.00467984	0.073114626
0.00322529	0.073114626
0.00322529	0.072916999
-0.00467984	0.072719365
-0.00467984	0.072719365
-0.00467984	0.072719365
-0.00467984	0.073114626
-0.00467984	0.072916999
-0.00467984	0.072719365
-0.00467984	0.073114626
0.00322529	0.073114626
-0.00467984	0.072916999
-0.00467984	0.072916999
-0.00467984	0.072916999
-0.00467984	0.072719365
-0.00467984	0.072521739
-0.01258498	0.072719365
-0.00467984	0.072719365
-0.01258498	0.072719365
-0.00467984	0.072916999
-0.00467984	0.072719365
-0.00467984	0.073114626
-0.00467984	0.072719365
0.00322529	0.073114626
-0.00467984	0.072719365
0.00322529	0.072719365
0.00322529	0.072916999
-0.00467984	0.072324112
0.00322529	0.072916999
-0.00467984	0.072916999
-0.01258498	0.072719365
-0.00467984	0.072324112
-0.00467984	0.072719365
-0.00467984	0.073114626
-0.00467984	0.072521739
-0.00467984	0.072719365
-0.00467984	0.072916999
-0.00467984	0.072916999
-0.00467984	0.072719365
0.00322529	0.072324112
-0.01258498	0.072719365
-0.00467984	0.072324112
-0.00467984	0.072521739
-0.00467984	0.072521739
-0.00467984	0.072719365
-0.01258498	0.072916999
-0.00467984	0.072324112
-0.00467984	0.073114626
-0.01258498	0.072521739
-0.00467984	0.072324112
-0.00467984	0.072719365
-0.01258498	0.072324112
-0.01258498	0.072916999
-0.01258498	0.072324112
-0.01258498	0.072521739
-0.00467984	0.072719365
-0.00467984	0.072324112
-0.02049012	0.072719365
-0.01258498	0.072521739
-0.01258498	0.072719365
-0.01258498	0.072521739
-0.00467984	0.072719365
-0.01258498	0.072324112
-0.01258498	0.072324112
-0.01258498	0.073114626
-0.01258498	0.072521739
-0.01258498	0.072521739
-0.02049012	0.072521739
-0.00467984	0.072719365
-0.01258498	0.072521739
-0.00467984	0.072521739
-0.01258498	0.072719365
-0.02049012	0.072521739
-0.00467984	0.072719365
-0.01258498	0.072719365
-0.02049012	0.072521739
-0.01258498	0.072324112
-0.01258498	0.072521739
-0.02049012	0.072719365
-0.01258498	0.072324112
-0.01258498	0.072324112
-0.02049012	0.072324112
-0.02049012	0.072719365
-0.02049012	0.072324112
-0.01258498	0.072521739
-0.02049012	0.072521739
-0.02049012	0.072521739
-0.02049012	0.072719365
-0.02049012	0.072719365
-0.02049012	0.072719365
-0.02049012	0.072521739
-0.02049012	0.072719365
-0.02049012	0.073114626
-0.02049012	0.072521739
-0.02049012	0.072719365
-0.02049012	0.072521739
-0.01258498	0.073114626
-0.02049012	0.072521739
-0.02049012	0.072324112
-0.02049012	0.072916999
-0.02049012	0.072719365
-0.02049012	0.072719365
-0.028395261	0.072719365
-0.02049012	0.072521739
-0.02049012	0.072719365
-0.02049012	0.072521739
-0.02049012	0.072719365
-0.028395261	0.072719365
-0.02049012	0.072916999
-0.028395261	0.073114626
-0.02049012	0.072916999
-0.028395261	0.072719365
-0.02049012	0.073114626
-0.02049012	0.073114626
-0.02049012	0.072719365
-0.028395261	0.072521739
-0.028395261	0.072719365
-0.028395261	0.072916999
-0.028395261	0.072916999
-0.028395261	0.072719365
-0.028395261	0.072719365
-0.028395261	0.072916999
-0.02049012	0.072916999
-0.028395261	0.073114626
-0.028395261	0.072916999
-0.02049012	0.072916999
-0.028395261	0.073312253
-0.028395261	0.072916999
-0.028395261	0.072916999
-0.028395261	0.073114626
-0.028395261	0.072916999
-0.036300394	0.073509879
-0.02049012	0.073114626
-0.028395261	0.073312253
-0.028395261	0.072719365
-0.028395261	0.073114626
-0.028395261	0.073114626
-0.036300394	0.073114626
-0.028395261	0.072916999
-0.028395261	0.072916999
-0.028395261	0.073114626
-0.028395261	0.073312253
-0.028395261	0.072916999
-0.036300394	0.073312253
-0.028395261	0.073312253
-0.036300394	0.073312253
-0.028395261	0.073114626
-0.036300394	0.073114626
-0.036300394	0.073312253
-0.036300394	0.072916999
-0.036300394	0.073707514
-0.028395261	0.073312253
-0.036300394	0.073114626
-0.036300394	0.072719365
-0.036300394	0.073114626
-0.036300394	0.073707514
-0.036300394	0.072916999
-0.036300394	0.072916999
-0.036300394	0.073509879
-0.036300394	0.073114626
-0.036300394	0.073312253
-0.028395261	0.073312253
-0.028395261	0.073312253
-0.036300394	0.073312253
-0.036300394	0.073114626
-0.036300394	0.073312253
-0.036300394	0.073114626
-0.044205534	0.073509879
-0.036300394	0.073312253
-0.028395261	0.073312253
-0.044205534	0.073114626
-0.044205534	0.072916999
-0.044205534	0.073312253
-0.036300394	0.073509879
-0.036300394	0.073312253
-0.044205534	0.073312253
-0.044205534	0.073312253
-0.036300394	0.073509879
-0.036300394	0.073114626
-0.044205534	0.073312253
-0.044205534	0.073312253
-0.044205534	0.073312253
-0.044205534	0.073509879
-0.044205534	0.073114626
-0.044205534	0.073312253
-0.044205534	0.073707514
-0.044205534	0.073312253
-0.044205534	0.073707514
-0.044205534	0.073509879
-0.052110675	0.073114626
-0.052110675	0.073509879
-0.044205534	0.073509879
-0.052110675	0.073707514
-0.052110675	0.073312253
-0.044205534	0.073707514
-0.052110675	0.073312253
-0.052110675	0.073509879
-0.044205534	0.073707514
-0.044205534	0.073114626
-0.044205534	0.073707514
-0.052110675	0.073509879
-0.052110675	0.073509879
-0.044205534	0.073312253
-0.052110675	0.073312253
-0.052110675	0.073707514
-0.044205534	0.073707514
-0.052110675	0.073707514
-0.052110675	0.073509879
-0.044205534	0.073312253
-0.052110675	0.07390514
-0.060015811	0.073509879
-0.060015811	0.073707514
-0.052110675	0.073509879
-0.052110675	0.073509879
-0.052110675	0.073707514
-0.060015811	0.073707514
-0.052110675	0.07390514
-0.052110675	0.073509879
-0.052110675	0.074102767
-0.052110675	0.073707514
-0.060015811	0.073707514
-0.060015811	0.073312253
-0.060015811	0.073509879
-0.060015811	0.073707514
-0.060015811	0.073707514
-0.060015811	0.073509879
-0.052110675	0.073707514
-0.052110675	0.073707514
-0.067920948	0.07390514
-0.060015811	0.073707514
-0.060015811	0.073707514
-0.060015811	0.073509879
-0.060015811	0.073707514
-0.060015811	0.074300393
-0.060015811	0.073509879
-0.052110675	0.07390514
-0.060015811	0.073114626
-0.067920948	0.074102767
-0.067920948	0.07390514
-0.060015811	0.07390514
-0.060015811	0.07390514
-0.067920948	0.07390514
-0.060015811	0.074102767
-0.052110675	0.074102767
-0.060015811	0.07390514
-0.060015811	0.074102767
-0.060015811	0.074102767
-0.067920948	0.074102767
-0.067920948	0.073707514
-0.067920948	0.07390514
-0.060015811	0.07390514
-0.067920948	0.074300393
-0.067920948	0.074102767
-0.067920948	0.074102767
-0.060015811	0.074102767
-0.060015811	0.074102767
-0.075826089	0.074300393
-0.067920948	0.074300393
-0.067920948	0.074102767
-0.067920948	0.074300393
-0.067920948	0.073707514
-0.067920948	0.074300393
-0.060015811	0.073707514
-0.067920948	0.074300393
-0.067920948	0.074300393
-0.067920948	0.074300393
-0.067920948	0.074300393
-0.067920948	0.07390514
-0.067920948	0.07449802
-0.067920948	0.074300393
-0.067920948	0.074102767
-0.067920948	0.07449802
-0.075826089	0.074300393
-0.067920948	0.074102767
-0.075826089	0.074695654
-0.075826089	0.074695654
-0.075826089	0.07449802
-0.067920948	0.074102767
-0.075826089	0.074695654
-0.075826089	0.074300393
-0.075826089	0.07449802
-0.075826089	0.074695654
-0.075826089	0.074695654
-0.075826089	0.075090908
-0.075826089	0.074695654
-0.075826089	0.074695654
-0.067920948	0.074695654
-0.075826089	0.074893281
-0.075826089	0.075288534
-0.075826089	0.074893281
-0.075826089	0.074893281
-0.083731226	0.074695654
-0.075826089	0.074695654
-0.075826089	0.075090908
-0.075826089	0.075288534
-0.083731226	0.074893281
-0.083731226	0.075090908
-0.075826089	0.075090908
-0.075826089	0.075486168
-0.083731226	0.075288534
-0.075826089	0.075090908
-0.075826089	0.075090908
-0.083731226	0.075288534
-0.083731226	0.075288534
-0.075826089	0.075288534
-0.083731226	0.075683795
-0.075826089	0.075288534
-0.083731226	0.075090908
-0.083731226	0.075090908
-0.083731226	0.074893281
-0.083731226	0.075288534
-0.075826089	0.075288534
-0.083731226	0.075486168
-0.083731226	0.075090908
-0.075826089	0.075090908
-0.075826089	0.075288534
-0.083731226	0.075090908
-0.083731226	0.075288534
-0.083731226	0.075288534
-0.083731226	0.075288534
-0.075826089	0.075288534
-0.083731226	0.075288534
-0.083731226	0.075090908
-0.083731226	0.075486168
-0.083731226	0.075486168
-0.083731226	0.075683795
-0.091636364	0.075288534
-0.075826089	0.075288534
-0.083731226	0.074893281
-0.083731226	0.075288534
-0.091636364	0.075288534
-0.075826089	0.075486168
-0.083731226	0.075288534
-0.083731226	0.075486168
-0.083731226	0.075288534
-0.091636364	0.075486168
-0.083731226	0.075288534
-0.083731226	0.075288534
-0.091636364	0.075486168
-0.091636364	0.075486168
-0.091636364	0.075486168
-0.091636364	0.074893281
-0.091636364	0.075683795
-0.091636364	0.075288534
-0.091636364	0.075090908
-0.091636364	0.075486168
-0.091636364	0.075288534
-0.091636364	0.075881422
-0.091636364	0.075486168
-0.083731226	0.075881422
-0.091636364	0.075288534
-0.091636364	0.075288534
-0.091636364	0.075881422
-0.091636364	0.075288534
-0.091636364	0.075486168
-0.099541503	0.075486168
-0.091636364	0.075486168
-0.091636364	0.075288534
-0.091636364	0.075288534
-0.091636364	0.075683795
-0.091636364	0.075288534
-0.091636364	0.075288534
-0.091636364	0.075486168
-0.083731226	0.075288534
-0.091636364	0.075486168
-0.099541503	0.075486168
-0.091636364	0.075288534
-0.091636364	0.075090908
-0.091636364	0.075090908
-0.091636364	0.075486168
-0.091636364	0.075486168
-0.099541503	0.075288534
-0.099541503	0.075090908
-0.083731226	0.075288534
-0.091636364	0.075288534
-0.099541503	0.075288534
-0.091636364	0.075288534
-0.091636364	0.075090908
-0.091636364	0.075288534
-0.099541503	0.075486168
-0.091636364	0.075090908
-0.091636364	0.075090908
-0.091636364	0.075288534
-0.099541503	0.075288534
-0.091636364	0.075090908
-0.091636364	0.074893281
-0.099541503	0.075090908
-0.091636364	0.074893281
-0.083731226	0.075288534
-0.099541503	0.075090908
-0.091636364	0.074893281
-0.091636364	0.075090908
-0.099541503	0.074893281
-0.091636364	0.075090908
-0.091636364	0.075288534
-0.107446641	0.074695654
-0.091636364	0.075288534
-0.099541503	0.074893281
-0.083731226	0.075090908
-0.091636364	0.075090908
-0.099541503	0.074893281
-0.091636364	0.075090908
-0.099541503	0.075288534
-0.099541503	0.075288534
-0.091636364	0.074893281
-0.099541503	0.074695654
-0.099541503	0.075090908
-0.099541503	0.075090908
-0.091636364	0.075090908
-0.099541503	0.075090908
-0.099541503	0.075090908
-0.099541503	0.074893281
-0.107446641	0.075090908
-0.099541503	0.075090908
-0.091636364	0.075288534
-0.099541503	0.075288534
-0.091636364	0.075090908
-0.091636364	0.075288534
-0.099541503	0.075288534
-0.099541503	0.075090908
-0.099541503	0.074695654
-0.099541503	0.075090908
-0.091636364	0.075090908
-0.099541503	0.075288534
-0.099541503	0.075090908
-0.091636364	0.075090908
-0.099541503	0.07449802
-0.091636364	0.075090908
-0.091636364	0.075090908
-0.099541503	0.075288534
-0.099541503	0.075090908
-0.099541503	0.074893281
-0.099541503	0.075288534
-0.099541503	0.075090908
-0.099541503	0.074893281
-0.099541503	0.074695654
-0.099541503	0.075288534
-0.091636364	0.075288534
-0.107446641	0.075090908
-0.099541503	0.075090908
-0.099541503	0.074893281
-0.099541503	0.075090908
-0.091636364	0.075090908
-0.099541503	0.075090908
-0.099541503	0.075090908
-0.099541503	0.074695654
-0.099541503	0.075090908
-0.091636364	0.075090908
-0.099541503	0.074893281
-0.091636364	0.074695654
-0.099541503	0.075090908
-0.099541503	0.075288534
-0.099541503	0.07449802
-0.099541503	0.075288534
-0.099541503	0.075090908
-0.099541503	0.075090908
-0.099541503	0.075486168
-0.099541503	0.074695654
-0.099541503	0.074893281
-0.099541503	0.074893281
-0.091636364	0.074695654
-0.099541503	0.074893281
-0.099541503	0.074695654
-0.091636364	0.075090908
-0.091636364	0.074695654
-0.099541503	0.074893281
-0.099541503	0.074893281
-0.091636364	0.074893281
-0.099541503	0.074893281
-0.099541503	0.07449802
-0.099541503	0.074695654
-0.099541503	0.07449802
-0.099541503	0.074695654
-0.099541503	0.074893281
-0.099541503	0.07449802
-0.099541503	0.074893281
-0.099541503	0.074695654
-0.099541503	0.074695654
-0.099541503	0.074695654
-0.099541503	0.074695654
-0.099541503	0.074893281
-0.099541503	0.07449802
[truncated: 98,001 more rows]
