# Supplementary material for: Reconfigurable signal modulation in a ferroelectric tunnel field-effect transistor
Source: Nat Commun. 2023 May 3;14:2530. doi: 10.1038/s41467-023-38242-w (PMC10156808; doi:10.1038/s41467-023-38242-w)
Supplement: Supplementary file 3 — Source Data [file 41467_2023_38242_MOESM3_ESM.zip › Source Data for Figures/Figure 3/Fig-3e_lowVpeak/6-6_Vds0.5V_Vpp0.2V.Wfm.csv]

Vin	Vout	sampling
-0.083731226	0.077067196	1.00E-06
-0.075826089	0.077067196
-0.083731226	0.077067196
-0.083731226	0.076671936
-0.083731226	0.07746245
-0.083731226	0.076869562
-0.083731226	0.07746245
-0.075826089	0.07746245
-0.075826089	0.077067196
-0.075826089	0.07746245
-0.083731226	0.077067196
-0.083731226	0.077660076
-0.075826089	0.077264823
-0.083731226	0.076869562
-0.075826089	0.077264823
-0.067920948	0.077264823
-0.075826089	0.077264823
-0.075826089	0.07746245
-0.075826089	0.077660076
-0.067920948	0.077067196
-0.075826089	0.077067196
-0.067920948	0.07746245
-0.075826089	0.077660076
-0.067920948	0.07746245
-0.067920948	0.077660076
-0.067920948	0.077660076
-0.075826089	0.07746245
-0.060015811	0.07785771
-0.067920948	0.07785771
-0.060015811	0.07746245
-0.067920948	0.07785771
-0.067920948	0.07785771
-0.067920948	0.07746245
-0.060015811	0.078055337
-0.060015811	0.078055337
-0.060015811	0.07785771
-0.067920948	0.07785771
-0.060015811	0.07785771
-0.060015811	0.078055337
-0.060015811	0.078252964
-0.060015811	0.078252964
-0.060015811	0.078252964
-0.060015811	0.078252964
-0.060015811	0.07845059
-0.052110675	0.078055337
-0.060015811	0.07785771
-0.052110675	0.078252964
-0.060015811	0.078252964
-0.052110675	0.078845851
-0.052110675	0.07845059
-0.060015811	0.078845851
-0.052110675	0.078252964
-0.052110675	0.078252964
-0.052110675	0.078648224
-0.052110675	0.07845059
-0.052110675	0.07845059
-0.052110675	0.078252964
-0.052110675	0.078252964
-0.044205534	0.078845851
-0.044205534	0.078845851
-0.052110675	0.078845851
-0.036300394	0.07845059
-0.044205534	0.07845059
-0.044205534	0.078648224
-0.052110675	0.07845059
-0.044205534	0.079043478
-0.052110675	0.079043478
-0.044205534	0.07845059
-0.036300394	0.07845059
-0.036300394	0.078845851
-0.044205534	0.079043478
-0.044205534	0.078845851
-0.036300394	0.078845851
-0.036300394	0.078845851
-0.028395261	0.07845059
-0.044205534	0.079241104
-0.036300394	0.078845851
-0.036300394	0.079043478
-0.036300394	0.079241104
-0.036300394	0.079043478
-0.036300394	0.079043478
-0.028395261	0.079241104
-0.028395261	0.079636365
-0.028395261	0.079241104
-0.028395261	0.079438739
-0.028395261	0.079043478
-0.028395261	0.078845851
-0.028395261	0.079241104
-0.028395261	0.079636365
-0.02049012	0.079438739
-0.028395261	0.079636365
-0.028395261	0.079043478
-0.028395261	0.079438739
-0.02049012	0.078845851
-0.028395261	0.079438739
-0.028395261	0.079636365
-0.02049012	0.079636365
-0.028395261	0.079636365
-0.02049012	0.079043478
-0.02049012	0.079438739
-0.02049012	0.079833992
-0.02049012	0.079833992
-0.02049012	0.079636365
-0.02049012	0.079636365
-0.02049012	0.079833992
-0.02049012	0.079833992
-0.01258498	0.079438739
-0.02049012	0.079833992
-0.02049012	0.079636365
-0.02049012	0.080229253
-0.02049012	0.079636365
-0.01258498	0.079636365
-0.01258498	0.079833992
-0.01258498	0.079438739
-0.01258498	0.080229253
-0.01258498	0.080031618
-0.01258498	0.080031618
-0.01258498	0.080426879
-0.01258498	0.080031618
-0.01258498	0.080229253
-0.01258498	0.080031618
-0.01258498	0.080229253
-0.00467984	0.080426879
-0.00467984	0.080031618
-0.00467984	0.080031618
-0.00467984	0.080229253
0.00322529	0.080229253
-0.00467984	0.080031618
-0.00467984	0.080229253
-0.00467984	0.080229253
-0.01258498	0.080031618
-0.00467984	0.080031618
0.00322529	0.080229253
-0.00467984	0.080229253
-0.01258498	0.080426879
0.00322529	0.080624506
-0.01258498	0.080426879
-0.00467984	0.080426879
0.00322529	0.080031618
0.00322529	0.080426879
0.00322529	0.080624506
0.00322529	0.080822133
0.00322529	0.080426879
0.01113044	0.080426879
0.01113044	0.080031618
0.00322529	0.080031618
0.00322529	0.080822133
0.01113044	0.080624506
0.00322529	0.080426879
0.00322529	0.080426879
0.00322529	0.080426879
0.00322529	0.080426879
0.01113044	0.080426879
0.01113044	0.081019759
0.00322529	0.080822133
0.01113044	0.080624506
0.00322529	0.080426879
0.01113044	0.080426879
0.01113044	0.080822133
0.00322529	0.080822133
0.00322529	0.080624506
0.01113044	0.080624506
0.01113044	0.080229253
0.01903557	0.080822133
0.01113044	0.080822133
0.01113044	0.080624506
0.01903557	0.081217393
0.01903557	0.080624506
0.01903557	0.080624506
0.01113044	0.080229253
0.01113044	0.080624506
0.01903557	0.081019759
0.01903557	0.080624506
0.01903557	0.080624506
0.01903557	0.080426879
0.01903557	0.080624506
0.01903557	0.080624506
0.01903557	0.080426879
0.01903557	0.081019759
0.01903557	0.080822133
0.01903557	0.080426879
0.01903557	0.081019759
0.01903557	0.080624506
0.01903557	0.080624506
0.01903557	0.080624506
0.02694071	0.080624506
0.01903557	0.080822133
0.02694071	0.081019759
0.02694071	0.080822133
0.01903557	0.080822133
0.01903557	0.080426879
0.02694071	0.080624506
0.02694071	0.080624506
0.01903557	0.081217393
0.01903557	0.080624506
0.02694071	0.080426879
0.02694071	0.080624506
0.02694071	0.081019759
0.03484585	0.080822133
0.03484585	0.080624506
0.02694071	0.080624506
0.03484585	0.080624506
0.03484585	0.081019759
0.02694071	0.080624506
0.03484585	0.080426879
0.03484585	0.080624506
0.02694071	0.080426879
0.03484585	0.080624506
0.03484585	0.080229253
0.03484585	0.080031618
0.03484585	0.080426879
0.03484585	0.080229253
0.03484585	0.080031618
0.03484585	0.080229253
0.02694071	0.079833992
0.03484585	0.080229253
0.03484585	0.080031618
0.03484585	0.080229253
0.04275099	0.080426879
0.03484585	0.080426879
0.03484585	0.080229253
0.04275099	0.079636365
0.03484585	0.080031618
0.03484585	0.080031618
0.04275099	0.080426879
0.04275099	0.080031618
0.04275099	0.080229253
0.04275099	0.079833992
0.03484585	0.079833992
0.04275099	0.079833992
0.03484585	0.080229253
0.04275099	0.080031618
0.03484585	0.079833992
0.04275099	0.079636365
0.04275099	0.079833992
0.04275099	0.079438739
0.04275099	0.080031618
0.04275099	0.080031618
0.03484585	0.079833992
0.03484585	0.079636365
0.04275099	0.079833992
0.03484585	0.079833992
0.04275099	0.079636365
0.04275099	0.079636365
0.04275099	0.079636365
0.04275099	0.079438739
0.05065613	0.079833992
0.05065613	0.079241104
0.04275099	0.079438739
0.04275099	0.079636365
0.04275099	0.079636365
0.04275099	0.079241104
0.04275099	0.079438739
0.04275099	0.079438739
0.04275099	0.079043478
0.04275099	0.079241104
0.04275099	0.079241104
0.04275099	0.079241104
0.04275099	0.079438739
0.04275099	0.078845851
0.05065613	0.079043478
0.05065613	0.078845851
0.05065613	0.079043478
0.04275099	0.079043478
0.05065613	0.078845851
0.05065613	0.078845851
0.05065613	0.078648224
0.04275099	0.078845851
0.05065613	0.078845851
0.04275099	0.079043478
0.05065613	0.079438739
0.04275099	0.07845059
0.05065613	0.078648224
0.05065613	0.078648224
0.05065613	0.078648224
0.05065613	0.079241104
0.04275099	0.079043478
0.05856127	0.07845059
0.05065613	0.078648224
0.04275099	0.078845851
0.04275099	0.07845059
0.05065613	0.079043478
0.05065613	0.078845851
0.05065613	0.07845059
0.05065613	0.078648224
0.05065613	0.078252964
0.04275099	0.078845851
0.05065613	0.078252964
0.04275099	0.078252964
0.05065613	0.078648224
0.05065613	0.07845059
0.05065613	0.07845059
0.05065613	0.07845059
0.05065613	0.078252964
0.05065613	0.07845059
0.05065613	0.078252964
0.05065613	0.078055337
0.05065613	0.078055337
0.04275099	0.078252964
0.05065613	0.078252964
0.05065613	0.078252964
0.05065613	0.078055337
0.04275099	0.078055337
0.05065613	0.078252964
0.05065613	0.077660076
0.05065613	0.078055337
0.05065613	0.07845059
0.05065613	0.077660076
0.04275099	0.078055337
0.05065613	0.077660076
0.04275099	0.07746245
0.05065613	0.078252964
0.05065613	0.077660076
0.05065613	0.07785771
0.05065613	0.077660076
0.04275099	0.078055337
0.05065613	0.078055337
0.05065613	0.077660076
0.05065613	0.078055337
0.05065613	0.077660076
0.05065613	0.07785771
0.05065613	0.07746245
0.05065613	0.077264823
0.05065613	0.07746245
0.05065613	0.07785771
0.04275099	0.07785771
0.05065613	0.077264823
0.04275099	0.077264823
0.05856127	0.077264823
0.05065613	0.077264823
0.05065613	0.077660076
0.05856127	0.077067196
0.04275099	0.077660076
0.05065613	0.07746245
0.05065613	0.077067196
0.05065613	0.076869562
0.05065613	0.077067196
0.05065613	0.07746245
0.05065613	0.077264823
0.04275099	0.076869562
0.05065613	0.077264823
0.05065613	0.076869562
0.05065613	0.077067196
0.05065613	0.077264823
0.04275099	0.077660076
0.05065613	0.07746245
0.03484585	0.077067196
0.05065613	0.076869562
0.05065613	0.076869562
0.05065613	0.077264823
0.04275099	0.07746245
0.04275099	0.076869562
0.05065613	0.077264823
0.04275099	0.076671936
0.05065613	0.07746245
0.04275099	0.076869562
0.04275099	0.077264823
0.04275099	0.077264823
0.03484585	0.076671936
0.04275099	0.077067196
0.04275099	0.076869562
0.04275099	0.077067196
0.05065613	0.077264823
0.04275099	0.076869562
0.04275099	0.077067196
0.04275099	0.076671936
0.03484585	0.076869562
0.04275099	0.077264823
0.04275099	0.076671936
0.04275099	0.076869562
0.04275099	0.077264823
0.04275099	0.076869562
0.04275099	0.076869562
0.04275099	0.076671936
0.03484585	0.076671936
0.04275099	0.076869562
0.05065613	0.077264823
0.03484585	0.076474309
0.03484585	0.076869562
0.04275099	0.077067196
0.03484585	0.076276682
0.04275099	0.077067196
0.03484585	0.076474309
0.04275099	0.076869562
0.04275099	0.076671936
0.03484585	0.076079048
0.03484585	0.076869562
0.04275099	0.076671936
0.03484585	0.076671936
0.03484585	0.076869562
0.03484585	0.076671936
0.03484585	0.076671936
0.02694071	0.076276682
0.03484585	0.076671936
0.03484585	0.076671936
0.03484585	0.076671936
0.03484585	0.076869562
0.03484585	0.076474309
0.02694071	0.076671936
0.03484585	0.076474309
0.03484585	0.076474309
0.03484585	0.076671936
0.03484585	0.076671936
0.03484585	0.076474309
0.02694071	0.076671936
0.03484585	0.076276682
0.02694071	0.076869562
0.02694071	0.077067196
0.03484585	0.076869562
0.02694071	0.076671936
0.02694071	0.076276682
0.02694071	0.076869562
0.02694071	0.077067196
0.02694071	0.076671936
0.02694071	0.076474309
0.02694071	0.076474309
0.02694071	0.076276682
0.02694071	0.076869562
0.02694071	0.076869562
0.01903557	0.077067196
0.01903557	0.077067196
0.02694071	0.076276682
0.01903557	0.076671936
0.01903557	0.076474309
0.01903557	0.077067196
0.02694071	0.076474309
0.02694071	0.077067196
0.01903557	0.076671936
0.02694071	0.076671936
0.02694071	0.077067196
0.01903557	0.077067196
0.01903557	0.077264823
0.01903557	0.077067196
0.01903557	0.077067196
0.01903557	0.076869562
0.02694071	0.076474309
0.01903557	0.077067196
0.01903557	0.077264823
0.01903557	0.07746245
0.01903557	0.076869562
0.01903557	0.077067196
0.01903557	0.077264823
0.01113044	0.077264823
0.01113044	0.07785771
0.01113044	0.077264823
0.01903557	0.077264823
0.01113044	0.07746245
0.01113044	0.077067196
0.01113044	0.07746245
0.00322529	0.07785771
0.01113044	0.07785771
0.01113044	0.07746245
0.01113044	0.077264823
0.00322529	0.077660076
0.01113044	0.07746245
0.01113044	0.077660076
0.01113044	0.077660076
0.01113044	0.07746245
0.00322529	0.07785771
0.00322529	0.07785771
0.00322529	0.077660076
0.01113044	0.077660076
0.00322529	0.077660076
0.00322529	0.078055337
0.00322529	0.078055337
0.01113044	0.078055337
0.00322529	0.077660076
0.00322529	0.078055337
0.00322529	0.078055337
0.00322529	0.078055337
0.00322529	0.078055337
0.00322529	0.07785771
0.00322529	0.078055337
0.00322529	0.07785771
0.00322529	0.078055337
-0.00467984	0.07785771
-0.00467984	0.078252964
0.00322529	0.078648224
-0.00467984	0.078055337
-0.00467984	0.078252964
-0.00467984	0.07785771
-0.00467984	0.078252964
-0.00467984	0.07845059
-0.00467984	0.078055337
-0.00467984	0.07845059
-0.01258498	0.07845059
-0.00467984	0.07845059
-0.00467984	0.078252964
-0.00467984	0.078648224
-0.00467984	0.07845059
-0.01258498	0.078252964
-0.01258498	0.07845059
-0.01258498	0.07845059
-0.00467984	0.078845851
-0.01258498	0.078648224
-0.01258498	0.07845059
-0.01258498	0.078648224
-0.00467984	0.078648224
-0.01258498	0.07845059
-0.02049012	0.079043478
-0.01258498	0.078845851
-0.02049012	0.079043478
-0.02049012	0.079043478
-0.01258498	0.078845851
-0.02049012	0.078845851
-0.02049012	0.079241104
-0.02049012	0.079241104
-0.02049012	0.079043478
-0.02049012	0.078845851
-0.02049012	0.079241104
-0.02049012	0.079241104
-0.02049012	0.079241104
-0.02049012	0.079043478
-0.02049012	0.079043478
-0.02049012	0.079043478
-0.02049012	0.079241104
-0.028395261	0.079438739
-0.028395261	0.079043478
-0.028395261	0.079636365
-0.028395261	0.079043478
-0.028395261	0.079043478
-0.028395261	0.079438739
-0.028395261	0.079241104
-0.028395261	0.079636365
-0.028395261	0.079438739
-0.028395261	0.079438739
-0.028395261	0.079636365
-0.028395261	0.079043478
-0.028395261	0.080031618
-0.036300394	0.079438739
-0.036300394	0.080031618
-0.044205534	0.079636365
-0.044205534	0.079438739
-0.036300394	0.079438739
-0.036300394	0.079636365
-0.036300394	0.080031618
-0.036300394	0.079833992
-0.036300394	0.079833992
-0.036300394	0.079833992
-0.036300394	0.079636365
-0.044205534	0.079833992
-0.044205534	0.080031618
-0.036300394	0.080426879
-0.036300394	0.079833992
-0.036300394	0.079636365
-0.036300394	0.079833992
-0.036300394	0.080031618
-0.044205534	0.080229253
-0.044205534	0.080426879
-0.044205534	0.079833992
-0.044205534	0.079636365
-0.044205534	0.080031618
-0.044205534	0.080031618
-0.044205534	0.080426879
-0.052110675	0.080426879
-0.052110675	0.080229253
-0.044205534	0.080031618
-0.052110675	0.080031618
-0.052110675	0.079833992
-0.052110675	0.080426879
-0.052110675	0.080426879
-0.052110675	0.080624506
-0.052110675	0.080426879
-0.060015811	0.080031618
-0.060015811	0.080229253
-0.052110675	0.080624506
-0.060015811	0.080624506
-0.052110675	0.080426879
-0.052110675	0.080624506
-0.060015811	0.080229253
-0.060015811	0.080031618
-0.060015811	0.081019759
-0.060015811	0.081019759
-0.060015811	0.081019759
-0.060015811	0.080624506
-0.067920948	0.080426879
-0.067920948	0.080822133
-0.060015811	0.080426879
-0.060015811	0.081019759
-0.067920948	0.080624506
-0.075826089	0.080822133
-0.060015811	0.081019759
-0.060015811	0.080624506
-0.060015811	0.081019759
-0.067920948	0.080426879
-0.067920948	0.080822133
-0.075826089	0.081019759
-0.060015811	0.080624506
-0.067920948	0.080624506
-0.067920948	0.080822133
-0.067920948	0.080822133
-0.067920948	0.081019759
-0.075826089	0.081019759
-0.067920948	0.080822133
-0.075826089	0.080822133
-0.075826089	0.080822133
-0.075826089	0.081217393
-0.075826089	0.080822133
-0.075826089	0.081019759
-0.075826089	0.080822133
-0.075826089	0.080822133
-0.075826089	0.080822133
-0.083731226	0.081019759
-0.083731226	0.08141502
-0.083731226	0.081019759
-0.083731226	0.081019759
-0.091636364	0.080624506
-0.083731226	0.080624506
-0.083731226	0.080822133
-0.083731226	0.08141502
-0.083731226	0.08141502
-0.091636364	0.080822133
-0.083731226	0.080624506
-0.083731226	0.080822133
-0.091636364	0.08141502
-0.083731226	0.08141502
-0.083731226	0.081019759
-0.091636364	0.081217393
-0.091636364	0.081019759
-0.083731226	0.080822133
-0.091636364	0.081019759
-0.091636364	0.08141502
-0.083731226	0.080822133
-0.083731226	0.080822133
-0.091636364	0.081019759
-0.083731226	0.08141502
-0.091636364	0.08141502
-0.091636364	0.081019759
-0.091636364	0.08141502
-0.091636364	0.080822133
-0.099541503	0.080822133
-0.099541503	0.081217393
-0.091636364	0.081019759
-0.099541503	0.081217393
-0.099541503	0.080822133
-0.099541503	0.081019759
-0.099541503	0.081019759
-0.107446641	0.080822133
-0.099541503	0.081217393
-0.099541503	0.080624506
-0.099541503	0.081217393
-0.091636364	0.080624506
-0.107446641	0.080624506
-0.099541503	0.080822133
-0.099541503	0.080822133
-0.099541503	0.081019759
-0.099541503	0.080822133
-0.099541503	0.080822133
-0.099541503	0.080624506
-0.107446641	0.081217393
-0.107446641	0.081217393
-0.107446641	0.080822133
-0.107446641	0.080822133
-0.115351779	0.080426879
-0.107446641	0.080822133
-0.107446641	0.080822133
-0.107446641	0.081019759
-0.115351779	0.081019759
-0.107446641	0.080624506
-0.115351779	0.080624506
-0.115351779	0.080229253
-0.115351779	0.080822133
-0.115351779	0.080822133
-0.107446641	0.080822133
-0.115351779	0.081019759
-0.107446641	0.079833992
-0.107446641	0.080624506
-0.123256917	0.080229253
-0.115351779	0.080624506
-0.115351779	0.080624506
-0.115351779	0.080229253
-0.115351779	0.080229253
-0.123256917	0.080426879
-0.123256917	0.080426879
-0.107446641	0.080426879
-0.123256917	0.080229253
-0.123256917	0.080426879
-0.123256917	0.080229253
-0.115351779	0.080229253
-0.123256917	0.080229253
-0.123256917	0.080031618
-0.115351779	0.080031618
-0.123256917	0.080229253
-0.131162056	0.080031618
-0.123256917	0.080031618
-0.123256917	0.080229253
-0.123256917	0.079636365
-0.123256917	0.080229253
-0.123256917	0.080229253
-0.131162056	0.079636365
-0.131162056	0.080229253
-0.123256917	0.080031618
-0.131162056	0.079438739
-0.131162056	0.080031618
-0.131162056	0.080031618
-0.131162056	0.080031618
-0.131162056	0.079636365
-0.131162056	0.079438739
-0.123256917	0.079833992
-0.131162056	0.079833992
-0.131162056	0.080031618
-0.131162056	0.079636365
-0.131162056	0.079636365
-0.131162056	0.079241104
-0.131162056	0.079438739
-0.139067194	0.079636365
-0.139067194	0.079636365
-0.131162056	0.079438739
-0.131162056	0.079438739
-0.131162056	0.079636365
-0.131162056	0.079833992
-0.131162056	0.079636365
-0.131162056	0.079636365
-0.131162056	0.079241104
-0.139067194	0.078845851
-0.131162056	0.079241104
-0.139067194	0.079636365
-0.131162056	0.079636365
-0.139067194	0.079438739
-0.139067194	0.079241104
-0.139067194	0.078845851
-0.146972331	0.078648224
-0.131162056	0.079241104
-0.139067194	0.079438739
-0.139067194	0.079438739
-0.139067194	0.079043478
-0.139067194	0.078845851
-0.131162056	0.079043478
-0.139067194	0.079241104
-0.139067194	0.079043478
-0.146972331	0.079043478
-0.139067194	0.079043478
-0.139067194	0.079043478
-0.139067194	0.079043478
-0.139067194	0.078845851
-0.139067194	0.078845851
-0.139067194	0.078845851
-0.139067194	0.079043478
-0.139067194	0.07845059
-0.139067194	0.07845059
-0.146972331	0.078648224
-0.139067194	0.079043478
-0.146972331	0.078845851
-0.139067194	0.078055337
-0.139067194	0.078252964
-0.139067194	0.078055337
-0.139067194	0.078252964
-0.146972331	0.078055337
-0.146972331	0.078055337
-0.146972331	0.078252964
-0.139067194	0.078055337
-0.146972331	0.07785771
-0.146972331	0.078055337
-0.146972331	0.07785771
-0.146972331	0.078252964
-0.146972331	0.07746245
-0.146972331	0.07746245
-0.146972331	0.07785771
-0.146972331	0.077660076
-0.154877472	0.077660076
-0.146972331	0.07746245
-0.146972331	0.077660076
-0.154877472	0.07746245
-0.146972331	0.077067196
-0.146972331	0.078055337
-0.146972331	0.077067196
-0.146972331	0.077264823
-0.146972331	0.07746245
-0.154877472	0.077264823
-0.146972331	0.077264823
-0.154877472	0.077067196
-0.146972331	0.077264823
-0.154877472	0.07746245
-0.154877472	0.077264823
-0.154877472	0.077067196
-0.154877472	0.076671936
-0.154877472	0.077067196
-0.146972331	0.077067196
-0.146972331	0.077067196
-0.154877472	0.077067196
-0.146972331	0.076869562
-0.146972331	0.076671936
-0.146972331	0.076474309
-0.154877472	0.076671936
-0.146972331	0.076869562
-0.146972331	0.076474309
-0.154877472	0.076869562
-0.146972331	0.077067196
-0.146972331	0.076671936
-0.146972331	0.076276682
-0.146972331	0.076276682
-0.146972331	0.076474309
-0.154877472	0.076671936
-0.146972331	0.076079048
-0.154877472	0.076276682
-0.154877472	0.075881422
-0.154877472	0.076079048
-0.139067194	0.076079048
-0.154877472	0.076276682
-0.154877472	0.076079048
-0.154877472	0.075881422
-0.146972331	0.076079048
-0.154877472	0.075881422
-0.154877472	0.075881422
-0.146972331	0.076079048
-0.146972331	0.075881422
-0.146972331	0.076079048
-0.146972331	0.075486168
-0.146972331	0.075486168
-0.154877472	0.075683795
-0.146972331	0.075486168
-0.146972331	0.075881422
-0.146972331	0.075683795
-0.154877472	0.075683795
-0.154877472	0.076079048
-0.154877472	0.075288534
-0.146972331	0.075288534
-0.154877472	0.075683795
-0.146972331	0.075683795
-0.154877472	0.075288534
-0.154877472	0.075486168
-0.146972331	0.075486168
-0.154877472	0.075288534
-0.146972331	0.075486168
-0.154877472	0.075090908
-0.146972331	0.075090908
-0.154877472	0.075288534
-0.146972331	0.075090908
-0.146972331	0.075288534
-0.146972331	0.075090908
-0.154877472	0.075288534
-0.146972331	0.075288534
-0.146972331	0.075090908
-0.154877472	0.075288534
-0.146972331	0.075090908
-0.154877472	0.075090908
-0.154877472	0.075090908
-0.146972331	0.074893281
-0.146972331	0.074893281
-0.146972331	0.074893281
-0.154877472	0.075090908
-0.146972331	0.074893281
-0.146972331	0.074893281
-0.146972331	0.075090908
-0.154877472	0.074893281
-0.146972331	0.075090908
-0.154877472	0.074893281
-0.146972331	0.074893281
-0.146972331	0.074893281
-0.146972331	0.074893281
-0.154877472	0.074893281
-0.146972331	0.074893281
-0.146972331	0.075090908
-0.146972331	0.075288534
-0.146972331	0.07449802
-0.146972331	0.074695654
-0.146972331	0.074893281
-0.146972331	0.075090908
-0.146972331	0.074893281
-0.146972331	0.074695654
-0.146972331	0.074695654
-0.139067194	0.07449802
-0.139067194	0.07449802
-0.139067194	0.074893281
-0.139067194	0.07449802
-0.146972331	0.075090908
-0.146972331	0.074300393
-0.139067194	0.074300393
-0.146972331	0.07449802
-0.146972331	0.07449802
-0.139067194	0.074695654
-0.146972331	0.074695654
-0.139067194	0.074695654
-0.139067194	0.074300393
-0.139067194	0.074300393
-0.139067194	0.074695654
-0.139067194	0.07449802
-0.139067194	0.074893281
-0.139067194	0.07449802
-0.139067194	0.074102767
-0.146972331	0.07449802
-0.139067194	0.074695654
-0.139067194	0.074893281
-0.139067194	0.07449802
-0.139067194	0.074893281
-0.139067194	0.07449802
-0.139067194	0.074300393
-0.131162056	0.07449802
-0.139067194	0.07449802
-0.139067194	0.074300393
-0.131162056	0.074300393
-0.139067194	0.074300393
-0.139067194	0.074300393
-0.131162056	0.074102767
-0.131162056	0.07449802
-0.131162056	0.07449802
-0.131162056	0.074300393
-0.131162056	0.074300393
-0.131162056	0.074102767
-0.139067194	0.07449802
-0.139067194	0.07449802
-0.123256917	0.074695654
-0.123256917	0.074102767
-0.139067194	0.074300393
-0.131162056	0.07449802
-0.131162056	0.074102767
-0.131162056	0.074300393
-0.123256917	0.07449802
-0.131162056	0.074695654
-0.131162056	0.07449802
-0.131162056	0.074102767
-0.131162056	0.074300393
-0.131162056	0.07449802
-0.123256917	0.074300393
-0.123256917	0.074102767
-0.131162056	0.074893281
-0.123256917	0.074695654
-0.123256917	0.074300393
-0.123256917	0.074102767
-0.131162056	0.074300393
-0.123256917	0.074893281
-0.123256917	0.07449802
-0.123256917	0.07449802
-0.123256917	0.074102767
-0.123256917	0.07390514
-0.123256917	0.074695654
-0.131162056	0.07449802
-0.123256917	0.074893281
-0.123256917	0.074695654
-0.131162056	0.074695654
-0.123256917	0.075090908
-0.123256917	0.07449802
-0.115351779	0.074695654
-0.123256917	0.07449802
-0.115351779	0.07449802
-0.123256917	0.07449802
-0.123256917	0.07449802
-0.115351779	0.074893281
-0.123256917	0.074695654
-0.123256917	0.074695654
-0.115351779	0.074893281
-0.115351779	0.07449802
-0.123256917	0.07449802
-0.115351779	0.074300393
-0.115351779	0.075090908
-0.115351779	0.074893281
-0.115351779	0.074893281
-0.115351779	0.075090908
-0.107446641	0.074695654
-0.107446641	0.074893281
-0.107446641	0.074695654
-0.107446641	0.075288534
-0.099541503	0.075288534
-0.107446641	0.075288534
-0.107446641	0.075288534
-0.107446641	0.074695654
-0.107446641	0.075288534
-0.107446641	0.075090908
-0.099541503	0.075090908
-0.115351779	0.075683795
-0.107446641	0.075090908
-0.107446641	0.075090908
-0.107446641	0.075090908
-0.099541503	0.075486168
-0.107446641	0.076079048
-0.107446641	0.075090908
-0.099541503	0.075288534
-0.107446641	0.075288534
-0.099541503	0.075288534
-0.099541503	0.075288534
-0.099541503	0.075486168
-0.099541503	0.075881422
-0.099541503	0.075288534
-0.107446641	0.075288534
-0.099541503	0.075090908
-0.099541503	0.075683795
-0.099541503	0.075486168
-0.099541503	0.075683795
-0.099541503	0.075683795
-0.099541503	0.075486168
-0.091636364	0.075486168
-0.091636364	0.075486168
-0.091636364	0.075288534
-0.091636364	0.076079048
-0.091636364	0.075881422
-0.099541503	0.075881422
-0.083731226	0.075683795
-0.091636364	0.075486168
-0.091636364	0.075881422
-0.083731226	0.075881422
-0.091636364	0.076276682
-0.091636364	0.075683795
-0.083731226	0.075881422
-0.083731226	0.075881422
-0.091636364	0.075881422
-0.091636364	0.075881422
-0.091636364	0.075683795
-0.083731226	0.076079048
-0.083731226	0.075881422
-0.083731226	0.076079048
-0.091636364	0.075881422
-0.083731226	0.076474309
-0.091636364	0.076079048
-0.083731226	0.076276682
-0.075826089	0.076276682
-0.083731226	0.075881422
-0.075826089	0.076079048
-0.083731226	0.076474309
-0.075826089	0.076474309
-0.075826089	0.076474309
-0.075826089	0.076474309
-0.075826089	0.076276682
-0.075826089	0.076276682
-0.075826089	0.076474309
-0.075826089	0.076671936
-0.083731226	0.076671936
-0.067920948	0.076869562
-0.075826089	0.076671936
-0.075826089	0.076869562
-0.075826089	0.076474309
-0.067920948	0.076869562
-0.067920948	0.077067196
-0.075826089	0.076869562
-0.075826089	0.077264823
-0.067920948	0.077067196
-0.075826089	0.077067196
-0.060015811	0.077067196
-0.067920948	0.076869562
-0.067920948	0.077264823
-0.060015811	0.077067196
-0.067920948	0.077067196
-0.060015811	0.076869562
-0.060015811	0.077264823
-0.060015811	0.077067196
-0.060015811	0.077067196
-0.067920948	0.07746245
-0.060015811	0.076869562
-0.060015811	0.07746245
-0.060015811	0.077067196
-0.060015811	0.077264823
-0.060015811	0.07746245
-0.060015811	0.077660076
-0.060015811	0.07746245
-0.060015811	0.077264823
-0.052110675	0.077067196
-0.052110675	0.07746245
-0.060015811	0.07746245
-0.052110675	0.077660076
-0.052110675	0.077264823
-0.052110675	0.077264823
-0.052110675	0.077264823
-0.052110675	0.077660076
-0.052110675	0.077660076
-0.060015811	0.07785771
-0.060015811	0.077660076
-0.060015811	0.07785771
-0.052110675	0.07785771
-0.044205534	0.078055337
-0.052110675	0.07785771
-0.052110675	0.07845059
-0.044205534	0.078055337
-0.036300394	0.07785771
-0.052110675	0.07785771
-0.044205534	0.078055337
-0.044205534	0.07785771
-0.044205534	0.07845059
-0.044205534	0.07785771
-0.044205534	0.078055337
-0.044205534	0.078055337
-0.036300394	0.078252964
-0.036300394	0.07845059
-0.044205534	0.07845059
-0.044205534	0.07845059
-0.044205534	0.078252964
-0.036300394	0.078055337
-0.036300394	0.078252964
-0.044205534	0.078252964
-0.036300394	0.078845851
-0.028395261	0.07845059
-0.036300394	0.07785771
-0.036300394	0.078252964
-0.028395261	0.07845059
-0.028395261	0.078845851
-0.036300394	0.078845851
-0.036300394	0.078648224
-0.036300394	0.078648224
-0.036300394	0.07845059
-0.036300394	0.078845851
-0.028395261	0.078845851
-0.028395261	0.079043478
-0.028395261	0.078648224
-0.028395261	0.078648224
-0.02049012	0.078648224
-0.02049012	0.078648224
-0.028395261	0.079043478
-0.028395261	0.078845851
-0.028395261	0.078845851
-0.02049012	0.078648224
-0.02049012	0.078648224
-0.02049012	0.078845851
-0.028395261	0.078845851
-0.02049012	0.079043478
-0.02049012	0.079043478
-0.01258498	0.078648224
-0.028395261	0.079241104
-0.028395261	0.078648224
-0.02049012	0.078845851
-0.028395261	0.079043478
-0.01258498	0.078845851
-0.02049012	0.079438739
-0.01258498	0.078845851
-0.01258498	0.079043478
-0.01258498	0.079438739
-0.01258498	0.079043478
-0.02049012	0.079438739
-0.01258498	0.079043478
-0.01258498	0.079241104
-0.01258498	0.079241104
-0.00467984	0.079043478
-0.00467984	0.078845851
-0.01258498	0.079241104
-0.00467984	0.079636365
-0.01258498	0.080031618
-0.01258498	0.079438739
-0.00467984	0.079241104
-0.00467984	0.079241104
-0.01258498	0.079636365
-0.00467984	0.079438739
-0.00467984	0.079833992
-0.00467984	0.079438739
0.00322529	0.079043478
-0.00467984	0.079438739
-0.00467984	0.079636365
0.00322529	0.079833992
-0.00467984	0.079438739
-0.00467984	0.079833992
-0.00467984	0.079636365
-0.00467984	0.079241104
-0.00467984	0.079833992
0.00322529	0.079241104
0.00322529	0.079833992
-0.00467984	0.080031618
0.00322529	0.079636365
0.00322529	0.079636365
0.00322529	0.079438739
0.00322529	0.080229253
0.00322529	0.080426879
0.00322529	0.080229253
0.00322529	0.079833992
0.01113044	0.079833992
0.01113044	0.080031618
0.00322529	0.080426879
0.01113044	0.080229253
0.01113044	0.080229253
0.00322529	0.079833992
0.01113044	0.080031618
0.00322529	0.080229253
0.01113044	0.080031618
0.01113044	0.080031618
0.01113044	0.080031618
0.00322529	0.080426879
0.01113044	0.080031618
0.01903557	0.080229253
0.01113044	0.080031618
0.01113044	0.080822133
0.01113044	0.080624506
0.01903557	0.080031618
0.01903557	0.080031618
0.01903557	0.079833992
0.01903557	0.080229253
0.01113044	0.080426879
0.01113044	0.080426879
0.01903557	0.080031618
0.01903557	0.080031618
0.01113044	0.080229253
0.01903557	0.080426879
0.01903557	0.079833992
0.01903557	0.080426879
0.01903557	0.079833992
0.01903557	0.079833992
0.01903557	0.080229253
0.02694071	0.080031618
0.01113044	0.080031618
0.01903557	0.080031618
0.01903557	0.080031618
0.02694071	0.080426879
0.01903557	0.079833992
0.02694071	0.080031618
0.02694071	0.079833992
0.02694071	0.080229253
0.02694071	0.080229253
0.01903557	0.079833992
0.02694071	0.080426879
0.02694071	0.079636365
0.02694071	0.079833992
0.02694071	0.079833992
0.02694071	0.079833992
0.03484585	0.079833992
0.02694071	0.080031618
0.02694071	0.080031618
0.02694071	0.080031618
0.03484585	0.079833992
0.02694071	0.079833992
0.02694071	0.079636365
0.03484585	0.080031618
0.03484585	0.080031618
0.02694071	0.079833992
0.02694071	0.079833992
0.04275099	0.079438739
0.03484585	0.079636365
0.03484585	0.079636365
0.03484585	0.079833992
0.03484585	0.079636365
0.03484585	0.079636365
0.02694071	0.078845851
0.03484585	0.079241104
0.03484585	0.079636365
0.03484585	0.079241104
0.03484585	0.079438739
0.03484585	0.079438739
0.03484585	0.079241104
0.03484585	0.079438739
0.03484585	0.078845851
0.04275099	0.079043478
0.03484585	0.079636365
0.04275099	0.079241104
0.03484585	0.079241104
0.04275099	0.079043478
0.04275099	0.078845851
0.04275099	0.079241104
0.04275099	0.078845851
0.03484585	0.079438739
0.03484585	0.079241104
0.04275099	0.079043478
0.03484585	0.078845851
0.03484585	0.079043478
0.04275099	0.078648224
0.03484585	0.078845851
0.04275099	0.079043478
0.03484585	0.078845851
0.04275099	0.078845851
0.04275099	0.078648224
0.04275099	0.078648224
0.04275099	0.078845851
0.04275099	0.079241104
0.05065613	0.078648224
0.05065613	0.07845059
0.04275099	0.07845059
0.04275099	0.078648224
0.04275099	0.079043478
0.05065613	0.078648224
0.04275099	0.078648224
0.04275099	0.07845059
0.04275099	0.07845059
0.04275099	0.078845851
0.04275099	0.07845059
0.04275099	0.07845059
0.04275099	0.078252964
0.05065613	0.078252964
0.04275099	0.078055337
0.05065613	0.078252964
0.04275099	0.078252964
0.04275099	0.07785771
0.05065613	0.078055337
0.05065613	0.078252964
0.04275099	0.078055337
0.05065613	0.078252964
0.04275099	0.07785771
0.05065613	0.07785771
0.04275099	0.07785771
0.05065613	0.07785771
0.05065613	0.078055337
0.05065613	0.077264823
0.05065613	0.078055337
0.05065613	0.077660076
0.05065613	0.077660076
0.05065613	0.07746245
0.05065613	0.077264823
0.04275099	0.07746245
0.05065613	0.077264823
0.04275099	0.07746245
0.05065613	0.077660076
0.05065613	0.07746245
0.04275099	0.077264823
0.05065613	0.076869562
0.05065613	0.077067196
0.05065613	0.077264823
0.05065613	0.07746245
0.05065613	0.07746245
0.05065613	0.076869562
0.04275099	0.077067196
0.05065613	0.076671936
0.05065613	0.077067196
0.05065613	0.077067196
0.05856127	0.076671936
0.05065613	0.077067196
0.05065613	0.076671936
0.05065613	0.077067196
0.04275099	0.076671936
0.05065613	0.076671936
0.05065613	0.076671936
0.05065613	0.076869562
0.05065613	0.076869562
0.05065613	0.076474309
0.05065613	0.076474309
0.05856127	0.076869562
0.05065613	0.076671936
0.05856127	0.076869562
0.05065613	0.076276682
0.04275099	0.076276682
0.05065613	0.076079048
0.04275099	0.076276682
0.05065613	0.076869562
0.05065613	0.076474309
0.05065613	0.076671936
0.05065613	0.075881422
0.05065613	0.076474309
0.05856127	0.076671936
0.05065613	0.076474309
0.05065613	0.076276682
0.04275099	0.075683795
0.04275099	0.075683795
0.05065613	0.076276682
0.05065613	0.076276682
0.04275099	0.076079048
0.05065613	0.075683795
0.05065613	0.076079048
0.04275099	0.076079048
0.04275099	0.076079048
0.05065613	0.075881422
0.04275099	0.075683795
0.05065613	0.076079048
0.05065613	0.076079048
0.05065613	0.075683795
0.05065613	0.075486168
0.05065613	0.075486168
0.05065613	0.075683795
0.04275099	0.075683795
0.05065613	0.075486168
0.05065613	0.075881422
0.04275099	0.075486168
0.05065613	0.075881422
0.05065613	0.075288534
0.05065613	0.075288534
0.05065613	0.075288534
0.04275099	0.075683795
0.04275099	0.075683795
0.04275099	0.075090908
0.04275099	0.075486168
0.04275099	0.075288534
0.05065613	0.075683795
0.05065613	0.075486168
0.04275099	0.075486168
0.04275099	0.075288534
0.04275099	0.075090908
0.04275099	0.075288534
0.04275099	0.075090908
0.04275099	0.075486168
0.04275099	0.075090908
0.04275099	0.075288534
0.04275099	0.075486168
0.04275099	0.074893281
0.04275099	0.075288534
0.05065613	0.075090908
0.04275099	0.075090908
0.04275099	0.075288534
0.04275099	0.074893281
0.05065613	0.075090908
0.04275099	0.074893281
0.04275099	0.075288534
0.04275099	0.075288534
0.04275099	0.075090908
0.04275099	0.075090908
0.04275099	0.07449802
0.03484585	0.074893281
0.03484585	0.075288534
0.04275099	0.075090908
0.04275099	0.074893281
0.04275099	0.07449802
0.04275099	0.074893281
0.04275099	0.074695654
0.04275099	0.075288534
0.03484585	0.074893281
0.03484585	0.074695654
0.03484585	0.074695654
0.03484585	0.07449802
0.03484585	0.074893281
0.03484585	0.075090908
0.03484585	0.074893281
0.04275099	0.074695654
0.03484585	0.074695654
0.03484585	0.075090908
0.03484585	0.074893281
0.02694071	0.075090908
0.03484585	0.075288534
0.03484585	0.075090908
0.02694071	0.074893281
0.03484585	0.074893281
0.03484585	0.074893281
0.03484585	0.075288534
0.03484585	0.075288534
0.03484585	0.075288534
0.02694071	0.075288534
0.02694071	0.075090908
0.03484585	0.075090908
0.02694071	0.075090908
0.02694071	0.075486168
0.03484585	0.075683795
0.02694071	0.075090908
0.02694071	0.075288534
0.03484585	0.075288534
0.02694071	0.075486168
0.02694071	0.075683795
0.02694071	0.075090908
0.03484585	0.075288534
0.03484585	0.075486168
0.02694071	0.075486168
0.02694071	0.075486168
0.02694071	0.075486168
0.02694071	0.075683795
0.01903557	0.075881422
0.02694071	0.075486168
0.02694071	0.075486168
0.01903557	0.075881422
0.01903557	0.075881422
0.01903557	0.075486168
0.01903557	0.075683795
0.02694071	0.075090908
0.01903557	0.075683795
0.01903557	0.076079048
0.01903557	0.075881422
0.02694071	0.076079048
0.01903557	0.075288534
0.01903557	0.075683795
0.01903557	0.075881422
0.01903557	0.075486168
0.01903557	0.076079048
0.01903557	0.075683795
0.01903557	0.075683795
0.02694071	0.076079048
0.01903557	0.075881422
0.01903557	0.075881422
0.01903557	0.075881422
0.01113044	0.076079048
0.01113044	0.076079048
0.01113044	0.075881422
0.02694071	0.075881422
0.01113044	0.075881422
0.01113044	0.076079048
0.01113044	0.075881422
0.01113044	0.076079048
0.01113044	0.076079048
0.01113044	0.076276682
0.00322529	0.076276682
0.01113044	0.076474309
0.01113044	0.076079048
0.01113044	0.076474309
0.01113044	0.076079048
0.01113044	0.076474309
0.00322529	0.076671936
0.00322529	0.076474309
0.00322529	0.076671936
0.00322529	0.076276682
0.00322529	0.076671936
0.00322529	0.076869562
0.00322529	0.076474309
0.00322529	0.076474309
0.00322529	0.077067196
0.00322529	0.076671936
0.00322529	0.076869562
0.00322529	0.076869562
0.01113044	0.076671936
0.00322529	0.076671936
-0.00467984	0.077067196
-0.00467984	0.077067196
-0.00467984	0.076869562
0.00322529	0.077067196
0.00322529	0.076869562
-0.00467984	0.076869562
-0.00467984	0.077264823
-0.00467984	0.077067196
-0.00467984	0.07746245
-0.00467984	0.077264823
-0.00467984	0.077264823
-0.01258498	0.077264823
-0.01258498	0.076869562
-0.00467984	0.07746245
-0.00467984	0.077264823
-0.00467984	0.07746245
-0.00467984	0.07785771
-0.01258498	0.077660076
-0.01258498	0.07746245
-0.01258498	0.077264823
-0.01258498	0.07785771
-0.02049012	0.078055337
-0.01258498	0.07785771
-0.01258498	0.07746245
-0.02049012	0.077067196
-0.01258498	0.077660076
-0.01258498	0.07785771
-0.02049012	0.07785771
-0.02049012	0.078055337
-0.01258498	0.07746245
-0.01258498	0.077660076
-0.02049012	0.07785771
-0.01258498	0.07785771
-0.02049012	0.078252964
-0.02049012	0.078055337
-0.02049012	0.077660076
-0.01258498	0.07785771
-0.02049012	0.078055337
-0.02049012	0.078252964
-0.02049012	0.07845059
-0.02049012	0.078252964
-0.028395261	0.078252964
-0.02049012	0.078055337
-0.02049012	0.078648224
-0.028395261	0.078055337
-0.028395261	0.078845851
-0.028395261	0.078648224
-0.028395261	0.07845059
-0.036300394	0.078252964
-0.028395261	0.078055337
-0.028395261	0.078648224
-0.028395261	0.079043478
-0.028395261	0.078845851
-0.028395261	0.07845059
-0.036300394	0.078648224
-0.036300394	0.078845851
-0.036300394	0.078845851
-0.036300394	0.079241104
-0.036300394	0.079043478
-0.036300394	0.079043478
-0.036300394	0.079043478
-0.036300394	0.078648224
-0.036300394	0.078845851
-0.036300394	0.079241104
-0.036300394	0.079241104
-0.036300394	0.079241104
-0.036300394	0.078845851
-0.036300394	0.079438739
-0.036300394	0.079043478
-0.036300394	0.079241104
-0.044205534	0.079833992
-0.044205534	0.078648224
-0.044205534	0.079043478
-0.044205534	0.079043478
-0.044205534	0.079438739
-0.044205534	0.079833992
-0.044205534	0.079043478
-0.044205534	0.079241104
-0.044205534	0.079043478
-0.052110675	0.079241104
-0.044205534	0.079043478
-0.052110675	0.079043478
-0.044205534	0.079833992
-0.052110675	0.079438739
-0.052110675	0.079241104
-0.044205534	0.079241104
-0.044205534	0.079636365
-0.060015811	0.079636365
-0.052110675	0.079438739
-0.052110675	0.079636365
-0.060015811	0.079043478
-0.060015811	0.079438739
-0.052110675	0.079833992
-0.060015811	0.079636365
-0.060015811	0.079636365
-0.060015811	0.079636365
-0.052110675	0.079833992
-0.060015811	0.079636365
-0.052110675	0.079636365
-0.052110675	0.079833992
-0.060015811	0.079636365
-0.067920948	0.079438739
-0.060015811	0.079833992
-0.060015811	0.079636365
-0.067920948	0.079636365
-0.060015811	0.079636365
-0.060015811	0.079833992
-0.067920948	0.079636365
-0.060015811	0.079636365
-0.067920948	0.079833992
-0.067920948	0.079636365
-0.075826089	0.080031618
-0.067920948	0.079636365
-0.067920948	0.079438739
-0.067920948	0.079636365
-0.075826089	0.079636365
-0.067920948	0.080229253
-0.067920948	0.080229253
-0.067920948	0.079833992
-0.067920948	0.080031618
-0.067920948	0.079636365
-0.075826089	0.080031618
-0.067920948	0.079833992
-0.083731226	0.079636365
-0.075826089	0.079833992
-0.075826089	0.079833992
-0.075826089	0.080229253
-0.083731226	0.080031618
-0.075826089	0.079636365
-0.075826089	0.079833992
-0.075826089	0.079833992
-0.083731226	0.080031618
-0.075826089	0.080229253
-0.075826089	0.080229253
-0.075826089	0.079438739
-0.083731226	0.080229253
-0.075826089	0.080426879
-0.083731226	0.080031618
-0.075826089	0.079833992
-0.083731226	0.079636365
-0.091636364	0.079833992
-0.083731226	0.080031618
-0.083731226	0.079833992
-0.091636364	0.080229253
-0.083731226	0.079833992
-0.091636364	0.079833992
-0.091636364	0.079636365
-0.091636364	0.079833992
-0.091636364	0.080229253
-0.091636364	0.080031618
-0.083731226	0.080031618
-0.091636364	0.079833992
-0.091636364	0.080229253
-0.091636364	0.079833992
-0.091636364	0.079833992
-0.091636364	0.080031618
-0.099541503	0.079833992
-0.091636364	0.080031618
-0.099541503	0.079241104
-0.091636364	0.079833992
-0.091636364	0.079833992
-0.099541503	0.080031618
-0.099541503	0.080426879
-0.099541503	0.079636365
-0.099541503	0.079636365
-0.099541503	0.079636365
-0.091636364	0.080031618
-0.099541503	0.079833992
-0.091636364	0.079833992
-0.091636364	0.079636365
-0.099541503	0.079438739
-0.091636364	0.079833992
-0.091636364	0.079833992
-0.107446641	0.079636365
-0.107446641	0.079833992
-0.099541503	0.079438739
-0.107446641	0.079833992
-0.107446641	0.079241104
-0.107446641	0.079636365
-0.107446641	0.079636365
-0.107446641	0.078845851
-0.099541503	0.079636365
-0.115351779	0.079043478
-0.115351779	0.079241104
-0.107446641	0.079043478
-0.115351779	0.079043478
-0.107446641	0.079241104
-0.115351779	0.079043478
-0.115351779	0.079241104
-0.115351779	0.079043478
-0.107446641	0.079043478
-0.115351779	0.079833992
-0.115351779	0.079241104
-0.115351779	0.079438739
-0.115351779	0.078648224
-0.115351779	0.079043478
-0.123256917	0.078845851
-0.123256917	0.079043478
-0.115351779	0.079438739
-0.115351779	0.079043478
-0.115351779	0.079043478
-0.123256917	0.078648224
-0.123256917	0.078845851
-0.123256917	0.079043478
-0.115351779	0.078845851
-0.115351779	0.07845059
-0.115351779	0.07845059
-0.123256917	0.078648224
-0.115351779	0.078845851
-0.123256917	0.078845851
-0.123256917	0.078648224
-0.123256917	0.078648224
-0.123256917	0.078648224
-0.123256917	0.078845851
-0.123256917	0.079043478
-0.123256917	0.078648224
-0.131162056	0.078648224
-0.131162056	0.07845059
-0.131162056	0.078648224
-0.123256917	0.078845851
-0.131162056	0.078845851
-0.131162056	0.078648224
-0.123256917	0.07845059
-0.123256917	0.078252964
-0.123256917	0.078055337
-0.123256917	0.078252964
-0.123256917	0.078252964
-0.131162056	0.078252964
-0.131162056	0.077660076
-0.131162056	0.078055337
-0.131162056	0.078055337
-0.131162056	0.07845059
-0.123256917	0.07845059
-0.131162056	0.07785771
-0.131162056	0.078055337
-0.131162056	0.07785771
-0.139067194	0.078252964
-0.131162056	0.07845059
-0.131162056	0.07785771
-0.131162056	0.078252964
-0.131162056	0.078055337
-0.131162056	0.07785771
-0.139067194	0.078055337
-0.131162056	0.078055337
-0.131162056	0.07785771
-0.139067194	0.077660076
-0.139067194	0.078055337
-0.139067194	0.07785771
-0.131162056	0.07785771
-0.131162056	0.078055337
-0.139067194	0.077660076
-0.139067194	0.07785771
-0.139067194	0.077660076
-0.139067194	0.077660076
-0.139067194	0.07746245
-0.139067194	0.07746245
-0.146972331	0.077264823
-0.139067194	0.07746245
-0.139067194	0.077660076
-0.139067194	0.077660076
-0.139067194	0.07785771
-0.139067194	0.077660076
-0.139067194	0.07746245
-0.139067194	0.077067196
-0.139067194	0.07746245
-0.146972331	0.077660076
-0.146972331	0.077660076
-0.139067194	0.07746245
-0.139067194	0.07746245
-0.139067194	0.077264823
-0.139067194	0.077264823
-0.146972331	0.07746245
-0.146972331	0.07746245
-0.139067194	0.077067196
-0.146972331	0.077264823
-0.146972331	0.077067196
-0.139067194	0.077264823
-0.146972331	0.07746245
-0.146972331	0.077264823
-0.146972331	0.077264823
-0.154877472	0.077067196
-0.146972331	0.077067196
-0.146972331	0.077067196
-0.146972331	0.077264823
-0.146972331	0.077264823
-0.146972331	0.077067196
-0.146972331	0.076869562
-0.139067194	0.076276682
-0.146972331	0.076869562
-0.146972331	0.077067196
-0.146972331	0.077067196
-0.146972331	0.076671936
-0.154877472	0.076276682
-0.146972331	0.076671936
-0.146972331	0.076869562
-0.154877472	0.077264823
-0.146972331	0.07746245
-0.154877472	0.076671936
-0.146972331	0.076869562
-0.146972331	0.076671936
-0.146972331	0.076474309
-0.146972331	0.077067196
-0.154877472	0.076869562
-0.146972331	0.077067196
-0.146972331	0.076671936
-0.154877472	0.076671936
-0.146972331	0.076474309
-0.146972331	0.077067196
-0.146972331	0.076869562
-0.146972331	0.076869562
-0.146972331	0.076869562
-0.154877472	0.076079048
-0.154877472	0.076671936
-0.139067194	0.076869562
-0.146972331	0.076474309
-0.154877472	0.076671936
-0.146972331	0.076869562
-0.154877472	0.076869562
-0.146972331	0.076671936
-0.146972331	0.076276682
-0.154877472	0.076869562
-0.146972331	0.076474309
-0.146972331	0.076671936
-0.154877472	0.076869562
-0.146972331	0.076276682
-0.154877472	0.076276682
-0.146972331	0.076079048
-0.146972331	0.076276682
-0.146972331	0.076474309
-0.146972331	0.076276682
-0.146972331	0.076276682
-0.146972331	0.076079048
-0.154877472	0.075881422
-0.154877472	0.076079048
-0.154877472	0.076079048
-0.146972331	0.076276682
-0.146972331	0.076276682
-0.154877472	0.076079048
-0.154877472	0.075881422
-0.154877472	0.075486168
-0.154877472	0.076276682
-0.154877472	0.076276682
-0.154877472	0.076474309
-0.146972331	0.076474309
-0.154877472	0.075683795
-0.146972331	0.075881422
-0.154877472	0.075881422
-0.146972331	0.076474309
-0.146972331	0.076079048
-0.146972331	0.076079048
-0.154877472	0.076079048
-0.154877472	0.075683795
-0.154877472	0.075881422
-0.146972331	0.076276682
-0.146972331	0.076276682
-0.146972331	0.076079048
-0.154877472	0.075683795
-0.154877472	0.075486168
-0.154877472	0.076079048
-0.154877472	0.075881422
-0.146972331	0.076474309
-0.146972331	0.076079048
-0.154877472	0.075881422
-0.146972331	0.075881422
-0.146972331	0.075683795
-0.146972331	0.076079048
-0.154877472	0.075881422
-0.146972331	0.075881422
-0.146972331	0.075683795
-0.146972331	0.075881422
-0.146972331	0.076276682
-0.139067194	0.076079048
-0.146972331	0.076079048
-0.146972331	0.076276682
-0.146972331	0.076079048
-0.146972331	0.076079048
-0.146972331	0.075486168
-0.146972331	0.075881422
-0.146972331	0.075881422
-0.146972331	0.076079048
-0.146972331	0.076079048
-0.146972331	0.075881422
-0.146972331	0.075881422
-0.146972331	0.075881422
-0.146972331	0.076276682
-0.146972331	0.076079048
-0.146972331	0.075881422
-0.154877472	0.076079048
-0.146972331	0.076079048
-0.146972331	0.075683795
-0.146972331	0.075881422
-0.146972331	0.076474309
-0.139067194	0.076079048
-0.139067194	0.075881422
-0.146972331	0.075683795
-0.139067194	0.075683795
-0.146972331	0.075683795
-0.146972331	0.076276682
-0.139067194	0.075683795
-0.146972331	0.075881422
-0.139067194	0.075683795
-0.139067194	0.075881422
-0.146972331	0.075881422
-0.139067194	0.075881422
-0.139067194	0.075881422
-0.146972331	0.075683795
-0.139067194	0.075486168
-0.139067194	0.075881422
-0.139067194	0.075683795
-0.139067194	0.075683795
-0.139067194	0.075881422
-0.139067194	0.075881422
-0.139067194	0.075881422
-0.139067194	0.075486168
-0.139067194	0.075683795
-0.131162056	0.075486168
-0.139067194	0.075881422
-0.139067194	0.076079048
-0.139067194	0.075486168
-0.131162056	0.075486168
-0.139067194	0.075486168
-0.139067194	0.076079048
-0.131162056	0.075683795
-0.139067194	0.075881422
-0.131162056	0.076079048
-0.131162056	0.075486168
-0.131162056	0.075683795
-0.131162056	0.075683795
-0.139067194	0.075881422
-0.139067194	0.075881422
-0.131162056	0.075881422
-0.131162056	0.075881422
-0.123256917	0.075881422
-0.131162056	0.075881422
-0.131162056	0.076276682
-0.131162056	0.076276682
-0.131162056	0.075881422
-0.131162056	0.076079048
-0.131162056	0.076276682
-0.123256917	0.076276682
-0.123256917	0.075881422
-0.131162056	0.075881422
-0.131162056	0.076276682
-0.131162056	0.076079048
-0.123256917	0.076079048
-0.131162056	0.076276682
-0.123256917	0.076276682
-0.131162056	0.076276682
-0.123256917	0.076276682
-0.131162056	0.076474309
-0.123256917	0.076276682
-0.123256917	0.076276682
-0.115351779	0.076079048
-0.123256917	0.076276682
-0.123256917	0.076474309
-0.123256917	0.076079048
-0.123256917	0.076869562
-0.123256917	0.076079048
-0.123256917	0.076079048
-0.123256917	0.076474309
-0.115351779	0.076474309
-0.123256917	0.076869562
-0.123256917	0.076276682
-0.123256917	0.076474309
-0.115351779	0.076276682
-0.123256917	0.076474309
-0.115351779	0.076671936
-0.107446641	0.076671936
-0.123256917	0.076474309
-0.115351779	0.076474309
-0.115351779	0.076671936
-0.115351779	0.076869562
-0.115351779	0.076474309
-0.107446641	0.077067196
-0.115351779	0.076671936
-0.115351779	0.077067196
-0.107446641	0.076671936
-0.115351779	0.076474309
-0.107446641	0.076869562
-0.107446641	0.076671936
-0.115351779	0.076869562
-0.107446641	0.076869562
-0.107446641	0.076671936
-0.115351779	0.076671936
-0.107446641	0.076474309
-0.107446641	0.077067196
-0.107446641	0.077067196
-0.107446641	0.07746245
-0.107446641	0.076869562
-0.115351779	0.076474309
-0.099541503	0.077067196
-0.099541503	0.076671936
-0.107446641	0.077067196
-0.099541503	0.077264823
-0.099541503	0.077067196
-0.099541503	0.076671936
-0.107446641	0.076869562
-0.099541503	0.077067196
-0.099541503	0.07746245
-0.099541503	0.077264823
-0.099541503	0.077264823
-0.099541503	0.077067196
-0.099541503	0.076869562
-0.099541503	0.077067196
-0.099541503	0.077264823
-0.091636364	0.077264823
-0.091636364	0.077264823
-0.099541503	0.07746245
-0.099541503	0.077067196
-0.099541503	0.077067196
-0.091636364	0.077264823
-0.091636364	0.07746245
-0.091636364	0.077660076
-0.091636364	0.077264823
-0.091636364	0.077264823
-0.091636364	0.077264823
-0.091636364	0.07746245
-0.091636364	0.077660076
-0.091636364	0.077067196
-0.083731226	0.077660076
-0.083731226	0.077067196
-0.083731226	0.077264823
-0.083731226	0.07746245
-0.083731226	0.077264823
-0.091636364	0.077660076
-0.083731226	0.07746245
[truncated: 98,001 more rows]
