# Supplementary material for: Reconfigurable signal modulation in a ferroelectric tunnel field-effect transistor
Source: Nat Commun. 2023 May 3;14:2530. doi: 10.1038/s41467-023-38242-w (PMC10156808; doi:10.1038/s41467-023-38242-w)
Supplement: Supplementary file 3 — Source Data [file 41467_2023_38242_MOESM3_ESM.zip › Source Data for Figures/Figure 3/Fig-3e_lowVpeak/6-6_Vds0.5V_Vpp0.3V.Wfm.csv]

Vin	Vout	sampling
-0.146972331	0.065906718	1.00E-06
-0.146972331	0.066697232
-0.146972331	0.066697232
-0.146972331	0.066697232
-0.139067194	0.065906718
-0.139067194	0.065906718
-0.139067194	0.065906718
-0.139067194	0.066697232
-0.146972331	0.066697232
-0.131162056	0.066697232
-0.139067194	0.065906718
-0.139067194	0.067487746
-0.139067194	0.066697232
-0.139067194	0.066697232
-0.131162056	0.066697232
-0.131162056	0.066697232
-0.139067194	0.066697232
-0.131162056	0.066697232
-0.131162056	0.066697232
-0.131162056	0.066697232
-0.123256917	0.067487746
-0.123256917	0.067487746
-0.123256917	0.067487746
-0.123256917	0.067487746
-0.123256917	0.067487746
-0.131162056	0.066697232
-0.123256917	0.067487746
-0.123256917	0.067487746
-0.123256917	0.067487746
-0.123256917	0.067487746
-0.123256917	0.067487746
-0.123256917	0.068278261
-0.123256917	0.067487746
-0.115351779	0.067487746
-0.115351779	0.067487746
-0.115351779	0.068278261
-0.115351779	0.068278261
-0.115351779	0.067487746
-0.107446641	0.067487746
-0.123256917	0.068278261
-0.107446641	0.068278261
-0.115351779	0.067487746
-0.107446641	0.068278261
-0.115351779	0.067487746
-0.107446641	0.067487746
-0.115351779	0.068278261
-0.115351779	0.067487746
-0.107446641	0.069068775
-0.099541503	0.069068775
-0.107446641	0.068278261
-0.099541503	0.068278261
-0.099541503	0.068278261
-0.099541503	0.068278261
-0.107446641	0.068278261
-0.107446641	0.069068775
-0.099541503	0.068278261
-0.099541503	0.069068775
-0.099541503	0.068278261
-0.099541503	0.068278261
-0.091636364	0.069068775
-0.091636364	0.069068775
-0.091636364	0.069068775
-0.091636364	0.068278261
-0.091636364	0.069068775
-0.091636364	0.069068775
-0.091636364	0.069068775
-0.091636364	0.069068775
-0.091636364	0.069068775
-0.091636364	0.069859289
-0.083731226	0.069068775
-0.083731226	0.069859289
-0.091636364	0.069859289
-0.083731226	0.069859289
-0.083731226	0.070649803
-0.083731226	0.069859289
-0.083731226	0.070649803
-0.083731226	0.069859289
-0.083731226	0.069859289
-0.083731226	0.069859289
-0.075826089	0.069859289
-0.075826089	0.070649803
-0.083731226	0.069859289
-0.075826089	0.069859289
-0.075826089	0.070649803
-0.075826089	0.070649803
-0.075826089	0.071440317
-0.067920948	0.069859289
-0.067920948	0.071440317
-0.067920948	0.070649803
-0.075826089	0.070649803
-0.075826089	0.070649803
-0.067920948	0.070649803
-0.067920948	0.071440317
-0.067920948	0.070649803
-0.060015811	0.070649803
-0.067920948	0.071440317
-0.060015811	0.070649803
-0.060015811	0.071440317
-0.060015811	0.071440317
-0.060015811	0.071440317
-0.052110675	0.071440317
-0.060015811	0.071440317
-0.060015811	0.072230831
-0.052110675	0.071440317
-0.052110675	0.072230831
-0.052110675	0.071440317
-0.052110675	0.071440317
-0.052110675	0.072230831
-0.052110675	0.072230831
-0.052110675	0.072230831
-0.052110675	0.073021345
-0.044205534	0.072230831
-0.044205534	0.072230831
-0.044205534	0.072230831
-0.044205534	0.073021345
-0.052110675	0.071440317
-0.044205534	0.073021345
-0.044205534	0.072230831
-0.044205534	0.072230831
-0.044205534	0.073021345
-0.044205534	0.072230831
-0.036300394	0.073021345
-0.036300394	0.073021345
-0.036300394	0.073021345
-0.036300394	0.073021345
-0.036300394	0.073021345
-0.036300394	0.073021345
-0.036300394	0.072230831
-0.036300394	0.073811859
-0.028395261	0.073021345
-0.028395261	0.072230831
-0.028395261	0.073021345
-0.028395261	0.073021345
-0.028395261	0.074602373
-0.02049012	0.073021345
-0.02049012	0.073811859
-0.02049012	0.073021345
-0.02049012	0.073811859
-0.02049012	0.073811859
-0.02049012	0.073811859
-0.02049012	0.073811859
-0.02049012	0.073811859
-0.02049012	0.074602373
-0.01258498	0.074602373
-0.02049012	0.073811859
-0.01258498	0.074602373
-0.01258498	0.074602373
-0.01258498	0.073811859
-0.02049012	0.074602373
-0.01258498	0.073811859
-0.01258498	0.074602373
-0.01258498	0.074602373
-0.01258498	0.074602373
-0.01258498	0.074602373
-0.01258498	0.074602373
-0.00467984	0.075392887
-0.00467984	0.074602373
-0.00467984	0.075392887
-0.00467984	0.074602373
0.00322529	0.074602373
-0.00467984	0.074602373
0.00322529	0.074602373
0.00322529	0.074602373
0.00322529	0.074602373
0.00322529	0.075392887
0.00322529	0.075392887
0.00322529	0.075392887
0.00322529	0.076183401
0.00322529	0.075392887
0.01113044	0.075392887
0.01113044	0.075392887
0.00322529	0.075392887
0.00322529	0.075392887
0.01113044	0.075392887
0.01113044	0.075392887
0.01113044	0.076183401
0.01113044	0.075392887
0.00322529	0.076183401
0.01113044	0.076183401
0.01113044	0.076183401
0.01113044	0.075392887
0.01113044	0.075392887
0.01903557	0.075392887
0.01903557	0.075392887
0.01903557	0.075392887
0.01903557	0.075392887
0.02694071	0.075392887
0.01903557	0.075392887
0.02694071	0.075392887
0.01903557	0.076973915
0.01903557	0.075392887
0.03484585	0.076183401
0.01903557	0.075392887
0.02694071	0.076183401
0.02694071	0.076183401
0.02694071	0.076183401
0.02694071	0.076183401
0.02694071	0.076183401
0.03484585	0.076183401
0.03484585	0.076183401
0.03484585	0.075392887
0.03484585	0.075392887
0.03484585	0.074602373
0.02694071	0.075392887
0.03484585	0.075392887
0.02694071	0.074602373
0.03484585	0.076183401
0.03484585	0.075392887
0.04275099	0.076183401
0.04275099	0.076183401
0.03484585	0.076183401
0.05065613	0.075392887
0.04275099	0.076183401
0.04275099	0.076183401
0.04275099	0.076183401
0.04275099	0.076973915
0.04275099	0.076183401
0.04275099	0.074602373
0.05065613	0.076183401
0.04275099	0.076183401
0.04275099	0.076183401
0.04275099	0.076183401
0.04275099	0.075392887
0.05065613	0.076183401
0.05065613	0.076183401
0.05065613	0.076183401
0.04275099	0.075392887
0.05065613	0.076183401
0.04275099	0.075392887
0.05065613	0.076183401
0.05856127	0.075392887
0.05065613	0.075392887
0.05856127	0.075392887
0.05856127	0.076183401
0.05856127	0.075392887
0.05065613	0.075392887
0.05856127	0.076183401
0.05856127	0.075392887
0.05065613	0.076183401
0.05856127	0.076183401
0.0664664	0.075392887
0.05856127	0.075392887
0.05856127	0.075392887
0.0664664	0.075392887
0.05856127	0.075392887
0.05065613	0.075392887
0.05856127	0.074602373
0.0664664	0.075392887
0.0664664	0.074602373
0.0664664	0.075392887
0.0664664	0.074602373
0.0664664	0.075392887
0.0664664	0.075392887
0.0664664	0.075392887
0.07437154	0.075392887
0.07437154	0.074602373
0.0664664	0.075392887
0.0664664	0.075392887
0.0664664	0.075392887
0.0664664	0.074602373
0.07437154	0.073811859
0.07437154	0.074602373
0.0664664	0.074602373
0.07437154	0.075392887
0.07437154	0.075392887
0.07437154	0.074602373
0.08227668	0.073811859
0.08227668	0.074602373
0.07437154	0.073811859
0.0664664	0.074602373
0.08227668	0.074602373
0.08227668	0.073021345
0.07437154	0.073811859
0.08227668	0.073811859
0.08227668	0.073811859
0.07437154	0.074602373
0.08227668	0.073811859
0.08227668	0.074602373
0.08227668	0.073811859
0.08227668	0.073811859
0.09018182	0.073811859
0.08227668	0.073811859
0.08227668	0.073811859
0.09018182	0.073811859
0.09018182	0.073811859
0.08227668	0.073811859
0.09018182	0.073021345
0.09018182	0.073021345
0.09808696	0.073021345
0.09018182	0.073811859
0.09018182	0.073811859
0.08227668	0.073021345
0.09018182	0.073811859
0.09018182	0.073021345
0.09018182	0.073021345
0.09018182	0.073021345
0.09018182	0.073021345
0.09018182	0.073021345
0.09018182	0.072230831
0.09018182	0.073021345
0.09018182	0.072230831
0.09018182	0.073021345
0.09018182	0.072230831
0.09018182	0.072230831
0.09018182	0.073021345
0.09018182	0.073021345
0.09808696	0.072230831
0.09018182	0.072230831
0.09018182	0.072230831
0.09808696	0.072230831
0.09018182	0.071440317
0.09808696	0.072230831
0.09808696	0.072230831
0.09018182	0.072230831
0.09018182	0.072230831
0.09808696	0.072230831
0.09018182	0.071440317
0.09018182	0.071440317
0.09018182	0.070649803
0.09018182	0.072230831
0.09808696	0.071440317
0.1059921	0.070649803
0.09808696	0.070649803
0.1059921	0.071440317
0.09808696	0.071440317
0.1059921	0.070649803
0.09018182	0.070649803
0.09808696	0.070649803
0.09018182	0.070649803
0.09808696	0.070649803
0.09808696	0.070649803
0.1059921	0.069859289
0.09808696	0.070649803
0.09808696	0.070649803
0.09808696	0.069859289
0.09808696	0.069859289
0.1059921	0.069859289
0.09808696	0.069859289
0.1059921	0.070649803
0.09808696	0.069859289
0.09808696	0.069859289
0.09808696	0.069859289
0.09808696	0.069859289
0.09808696	0.069859289
0.09808696	0.069859289
0.1059921	0.069859289
0.09808696	0.069859289
0.09808696	0.069068775
0.09808696	0.069859289
0.1059921	0.069859289
0.09808696	0.069068775
0.09808696	0.069068775
0.1059921	0.069068775
0.1059921	0.069068775
0.09808696	0.069068775
0.1059921	0.069068775
0.09808696	0.068278261
0.09808696	0.068278261
0.09808696	0.068278261
0.1059921	0.068278261
0.09018182	0.067487746
0.09808696	0.068278261
0.09808696	0.067487746
0.09808696	0.068278261
0.09808696	0.068278261
0.1059921	0.068278261
0.1059921	0.068278261
0.09808696	0.068278261
0.09808696	0.067487746
0.09808696	0.067487746
0.1059921	0.068278261
0.09808696	0.067487746
0.09808696	0.067487746
0.09808696	0.067487746
0.09808696	0.067487746
0.09808696	0.067487746
0.09808696	0.067487746
0.1059921	0.067487746
0.1059921	0.067487746
0.09808696	0.066697232
0.09808696	0.066697232
0.09808696	0.066697232
0.09808696	0.067487746
0.09808696	0.067487746
0.1059921	0.067487746
0.09808696	0.067487746
0.09808696	0.067487746
0.1059921	0.066697232
0.09808696	0.067487746
0.1059921	0.067487746
0.09808696	0.066697232
0.09808696	0.066697232
0.09808696	0.065906718
0.09808696	0.066697232
0.09808696	0.066697232
0.09808696	0.065906718
0.09808696	0.065906718
0.09808696	0.065906718
0.09808696	0.066697232
0.09808696	0.066697232
0.09018182	0.065906718
0.09808696	0.065906718
0.09808696	0.066697232
0.09808696	0.065906718
0.09808696	0.065906718
0.09808696	0.065906718
0.09808696	0.066697232
0.09018182	0.066697232
0.09018182	0.065906718
0.09808696	0.065906718
0.09018182	0.065906718
0.09808696	0.065906718
0.09018182	0.065906718
0.09018182	0.065906718
0.09018182	0.065906718
0.09018182	0.065906718
0.09808696	0.065906718
0.09808696	0.065906718
0.09018182	0.065116204
0.09018182	0.065906718
0.09018182	0.065906718
0.09018182	0.065906718
0.09808696	0.065906718
0.09018182	0.065906718
0.09018182	0.065116204
0.09018182	0.065906718
0.09018182	0.06432569
0.08227668	0.065906718
0.09018182	0.065906718
0.09018182	0.065906718
0.08227668	0.065906718
0.09018182	0.065116204
0.08227668	0.065906718
0.09018182	0.065116204
0.08227668	0.065906718
0.08227668	0.065116204
0.08227668	0.065116204
0.08227668	0.065906718
0.08227668	0.065906718
0.08227668	0.065906718
0.08227668	0.06432569
0.08227668	0.065116204
0.09018182	0.065906718
0.09018182	0.065116204
0.07437154	0.065906718
0.08227668	0.065906718
0.08227668	0.065116204
0.08227668	0.065116204
0.08227668	0.065116204
0.09018182	0.065906718
0.07437154	0.065906718
0.08227668	0.065116204
0.08227668	0.065116204
0.08227668	0.065116204
0.07437154	0.065906718
0.07437154	0.065116204
0.08227668	0.065116204
0.07437154	0.065906718
0.07437154	0.06432569
0.07437154	0.065116204
0.07437154	0.065116204
0.07437154	0.065906718
0.07437154	0.065906718
0.07437154	0.065116204
0.07437154	0.065116204
0.07437154	0.065906718
0.07437154	0.065116204
0.0664664	0.065116204
0.0664664	0.065116204
0.07437154	0.065116204
0.0664664	0.065116204
0.0664664	0.065906718
0.05856127	0.065906718
0.0664664	0.065906718
0.0664664	0.065906718
0.0664664	0.065116204
0.05856127	0.065116204
0.07437154	0.065116204
0.05856127	0.065906718
0.05856127	0.065906718
0.05856127	0.065906718
0.05856127	0.066697232
0.05856127	0.065906718
0.05856127	0.065906718
0.05856127	0.066697232
0.05856127	0.065906718
0.05065613	0.065906718
0.05065613	0.066697232
0.05065613	0.065906718
0.05065613	0.066697232
0.05065613	0.066697232
0.05856127	0.065906718
0.05065613	0.065906718
0.05065613	0.066697232
0.05856127	0.065906718
0.05065613	0.066697232
0.05065613	0.065906718
0.05065613	0.065906718
0.05065613	0.065906718
0.04275099	0.066697232
0.04275099	0.065906718
0.04275099	0.066697232
0.04275099	0.066697232
0.04275099	0.066697232
0.04275099	0.066697232
0.04275099	0.065906718
0.05065613	0.066697232
0.03484585	0.066697232
0.04275099	0.066697232
0.03484585	0.066697232
0.03484585	0.067487746
0.03484585	0.066697232
0.03484585	0.067487746
0.03484585	0.067487746
0.03484585	0.067487746
0.02694071	0.067487746
0.02694071	0.067487746
0.03484585	0.067487746
0.03484585	0.068278261
0.03484585	0.067487746
0.01903557	0.067487746
0.02694071	0.067487746
0.03484585	0.067487746
0.02694071	0.067487746
0.02694071	0.067487746
0.02694071	0.067487746
0.01903557	0.068278261
0.02694071	0.067487746
0.02694071	0.067487746
0.02694071	0.067487746
0.01903557	0.068278261
0.02694071	0.067487746
0.01903557	0.068278261
0.01903557	0.068278261
0.01903557	0.067487746
0.01113044	0.069068775
0.01903557	0.067487746
0.01903557	0.069068775
0.01113044	0.068278261
0.01903557	0.068278261
0.01113044	0.069068775
0.01903557	0.069068775
0.01113044	0.069068775
0.01113044	0.068278261
0.01113044	0.069068775
0.01113044	0.069859289
0.00322529	0.069068775
0.01113044	0.069859289
0.01113044	0.069068775
0.00322529	0.069068775
0.00322529	0.069068775
0.00322529	0.069068775
0.00322529	0.069068775
0.00322529	0.069859289
0.01113044	0.069859289
0.00322529	0.069859289
-0.00467984	0.069859289
-0.00467984	0.070649803
0.00322529	0.069859289
-0.00467984	0.069859289
-0.00467984	0.069859289
-0.00467984	0.069859289
-0.00467984	0.069859289
-0.00467984	0.070649803
-0.00467984	0.070649803
-0.01258498	0.070649803
-0.00467984	0.070649803
-0.00467984	0.070649803
-0.00467984	0.070649803
-0.01258498	0.070649803
-0.01258498	0.070649803
-0.01258498	0.071440317
-0.01258498	0.071440317
-0.01258498	0.070649803
-0.01258498	0.070649803
-0.01258498	0.070649803
-0.01258498	0.071440317
-0.02049012	0.072230831
-0.02049012	0.071440317
-0.02049012	0.071440317
-0.02049012	0.071440317
-0.02049012	0.073021345
-0.02049012	0.072230831
-0.02049012	0.071440317
-0.02049012	0.070649803
-0.02049012	0.071440317
-0.028395261	0.072230831
-0.028395261	0.071440317
-0.028395261	0.072230831
-0.028395261	0.071440317
-0.028395261	0.072230831
-0.028395261	0.072230831
-0.028395261	0.072230831
-0.028395261	0.072230831
-0.028395261	0.071440317
-0.028395261	0.072230831
-0.036300394	0.072230831
-0.036300394	0.073021345
-0.036300394	0.072230831
-0.036300394	0.072230831
-0.044205534	0.072230831
-0.044205534	0.072230831
-0.052110675	0.072230831
-0.052110675	0.073021345
-0.044205534	0.072230831
-0.044205534	0.073021345
-0.044205534	0.073021345
-0.052110675	0.073021345
-0.052110675	0.073021345
-0.052110675	0.073021345
-0.044205534	0.073021345
-0.052110675	0.073811859
-0.060015811	0.073811859
-0.052110675	0.073811859
-0.052110675	0.073811859
-0.052110675	0.073021345
-0.052110675	0.074602373
-0.060015811	0.073811859
-0.052110675	0.073811859
-0.060015811	0.073811859
-0.060015811	0.073811859
-0.060015811	0.073811859
-0.060015811	0.073811859
-0.060015811	0.074602373
-0.060015811	0.073811859
-0.060015811	0.074602373
-0.060015811	0.073811859
-0.067920948	0.073811859
-0.067920948	0.073811859
-0.067920948	0.073811859
-0.075826089	0.074602373
-0.067920948	0.073811859
-0.075826089	0.073811859
-0.067920948	0.074602373
-0.067920948	0.074602373
-0.067920948	0.074602373
-0.067920948	0.075392887
-0.067920948	0.074602373
-0.075826089	0.074602373
-0.075826089	0.074602373
-0.075826089	0.074602373
-0.083731226	0.075392887
-0.075826089	0.074602373
-0.083731226	0.074602373
-0.083731226	0.074602373
-0.083731226	0.075392887
-0.083731226	0.074602373
-0.083731226	0.074602373
-0.091636364	0.073811859
-0.083731226	0.074602373
-0.083731226	0.074602373
-0.083731226	0.074602373
-0.091636364	0.074602373
-0.083731226	0.074602373
-0.083731226	0.075392887
-0.099541503	0.075392887
-0.091636364	0.075392887
-0.091636364	0.075392887
-0.091636364	0.074602373
-0.091636364	0.074602373
-0.099541503	0.074602373
-0.091636364	0.075392887
-0.099541503	0.075392887
-0.099541503	0.075392887
-0.091636364	0.074602373
-0.099541503	0.074602373
-0.091636364	0.076183401
-0.099541503	0.074602373
-0.099541503	0.074602373
-0.099541503	0.074602373
-0.099541503	0.074602373
-0.107446641	0.075392887
-0.107446641	0.074602373
-0.107446641	0.075392887
-0.107446641	0.075392887
-0.099541503	0.074602373
-0.107446641	0.075392887
-0.107446641	0.075392887
-0.115351779	0.075392887
-0.115351779	0.075392887
-0.115351779	0.074602373
-0.115351779	0.074602373
-0.115351779	0.075392887
-0.115351779	0.074602373
-0.123256917	0.074602373
-0.115351779	0.075392887
-0.123256917	0.074602373
-0.123256917	0.074602373
-0.123256917	0.075392887
-0.131162056	0.075392887
-0.123256917	0.074602373
-0.123256917	0.073811859
-0.123256917	0.075392887
-0.131162056	0.074602373
-0.123256917	0.075392887
-0.123256917	0.074602373
-0.123256917	0.075392887
-0.131162056	0.075392887
-0.131162056	0.075392887
-0.131162056	0.075392887
-0.131162056	0.074602373
-0.131162056	0.074602373
-0.131162056	0.074602373
-0.123256917	0.073811859
-0.131162056	0.074602373
-0.131162056	0.074602373
-0.131162056	0.074602373
-0.139067194	0.075392887
-0.131162056	0.074602373
-0.139067194	0.075392887
-0.131162056	0.074602373
-0.139067194	0.074602373
-0.139067194	0.074602373
-0.139067194	0.074602373
-0.139067194	0.074602373
-0.139067194	0.074602373
-0.146972331	0.074602373
-0.139067194	0.074602373
-0.139067194	0.074602373
-0.154877472	0.074602373
-0.146972331	0.074602373
-0.146972331	0.074602373
-0.146972331	0.074602373
-0.146972331	0.073811859
-0.146972331	0.073811859
-0.154877472	0.073811859
-0.146972331	0.073811859
-0.146972331	0.074602373
-0.154877472	0.073811859
-0.154877472	0.074602373
-0.154877472	0.073811859
-0.154877472	0.074602373
-0.154877472	0.073811859
-0.154877472	0.073811859
-0.154877472	0.073811859
-0.154877472	0.073811859
-0.154877472	0.073811859
-0.162782608	0.073811859
-0.162782608	0.073811859
-0.162782608	0.073021345
-0.154877472	0.073811859
-0.154877472	0.073811859
-0.162782608	0.073811859
-0.170687745	0.073811859
-0.162782608	0.073811859
-0.162782608	0.073811859
-0.162782608	0.073021345
-0.170687745	0.073811859
-0.162782608	0.073811859
-0.162782608	0.073811859
-0.162782608	0.073811859
-0.162782608	0.073811859
-0.170687745	0.073021345
-0.162782608	0.073021345
-0.162782608	0.073021345
-0.162782608	0.073811859
-0.170687745	0.073021345
-0.162782608	0.073021345
-0.178592886	0.073021345
-0.178592886	0.072230831
-0.170687745	0.072230831
-0.170687745	0.072230831
-0.178592886	0.073021345
-0.178592886	0.073021345
-0.178592886	0.073021345
-0.170687745	0.073021345
-0.170687745	0.073021345
-0.178592886	0.073021345
-0.178592886	0.073021345
-0.178592886	0.072230831
-0.170687745	0.073021345
-0.178592886	0.072230831
-0.178592886	0.072230831
-0.178592886	0.073021345
-0.178592886	0.072230831
-0.178592886	0.073021345
-0.178592886	0.073021345
-0.178592886	0.072230831
-0.186498026	0.073021345
-0.186498026	0.072230831
-0.178592886	0.072230831
-0.186498026	0.072230831
-0.186498026	0.073021345
-0.178592886	0.071440317
-0.186498026	0.072230831
-0.178592886	0.072230831
-0.186498026	0.072230831
-0.178592886	0.073021345
-0.186498026	0.072230831
-0.186498026	0.072230831
-0.186498026	0.071440317
-0.186498026	0.071440317
-0.186498026	0.071440317
-0.186498026	0.071440317
-0.186498026	0.072230831
-0.186498026	0.071440317
-0.186498026	0.070649803
-0.194403159	0.071440317
-0.194403159	0.072230831
-0.186498026	0.071440317
-0.194403159	0.071440317
-0.194403159	0.071440317
-0.186498026	0.071440317
-0.186498026	0.071440317
-0.194403159	0.072230831
-0.194403159	0.070649803
-0.194403159	0.071440317
-0.194403159	0.071440317
-0.194403159	0.070649803
-0.194403159	0.071440317
-0.194403159	0.070649803
-0.194403159	0.070649803
-0.194403159	0.070649803
-0.194403159	0.071440317
-0.194403159	0.070649803
-0.194403159	0.070649803
-0.194403159	0.069859289
-0.194403159	0.070649803
-0.2023083	0.070649803
-0.194403159	0.069859289
-0.2023083	0.069859289
-0.194403159	0.070649803
-0.194403159	0.070649803
-0.194403159	0.070649803
-0.194403159	0.069859289
-0.194403159	0.070649803
-0.2023083	0.069859289
-0.2023083	0.070649803
-0.2023083	0.070649803
-0.2023083	0.069859289
-0.194403159	0.070649803
-0.194403159	0.069859289
-0.194403159	0.070649803
-0.194403159	0.069068775
-0.194403159	0.069859289
-0.2023083	0.069859289
-0.2023083	0.069859289
-0.194403159	0.069859289
-0.2023083	0.069859289
-0.2023083	0.069859289
-0.2023083	0.069068775
-0.2023083	0.069068775
-0.2023083	0.069859289
-0.2023083	0.069068775
-0.2023083	0.069068775
-0.2023083	0.069068775
-0.2023083	0.069859289
-0.2023083	0.069859289
-0.2023083	0.068278261
-0.2023083	0.068278261
-0.194403159	0.069068775
-0.194403159	0.069068775
-0.21021344	0.069068775
-0.2023083	0.069068775
-0.2023083	0.069068775
-0.2023083	0.068278261
-0.2023083	0.068278261
-0.2023083	0.068278261
-0.2023083	0.068278261
-0.2023083	0.069068775
-0.2023083	0.068278261
-0.2023083	0.068278261
-0.194403159	0.068278261
-0.2023083	0.068278261
-0.2023083	0.068278261
-0.2023083	0.068278261
-0.2023083	0.068278261
-0.2023083	0.068278261
-0.2023083	0.068278261
-0.2023083	0.067487746
-0.2023083	0.068278261
-0.2023083	0.067487746
-0.2023083	0.068278261
-0.194403159	0.067487746
-0.2023083	0.067487746
-0.2023083	0.068278261
-0.2023083	0.067487746
-0.2023083	0.067487746
-0.2023083	0.067487746
-0.2023083	0.067487746
-0.2023083	0.067487746
-0.2023083	0.066697232
-0.194403159	0.067487746
-0.2023083	0.066697232
-0.194403159	0.067487746
-0.2023083	0.068278261
-0.2023083	0.066697232
-0.194403159	0.066697232
-0.2023083	0.066697232
-0.2023083	0.067487746
-0.194403159	0.066697232
-0.2023083	0.067487746
-0.2023083	0.067487746
-0.21021344	0.067487746
-0.21021344	0.066697232
-0.194403159	0.066697232
-0.2023083	0.066697232
-0.2023083	0.067487746
-0.194403159	0.066697232
-0.194403159	0.067487746
-0.194403159	0.066697232
-0.194403159	0.067487746
-0.2023083	0.066697232
-0.194403159	0.066697232
-0.194403159	0.067487746
-0.194403159	0.065906718
-0.194403159	0.067487746
-0.194403159	0.066697232
-0.194403159	0.065906718
-0.186498026	0.066697232
-0.194403159	0.065906718
-0.186498026	0.066697232
-0.2023083	0.066697232
-0.194403159	0.067487746
-0.2023083	0.066697232
-0.194403159	0.066697232
-0.194403159	0.066697232
-0.186498026	0.066697232
-0.194403159	0.066697232
-0.194403159	0.065906718
-0.186498026	0.066697232
-0.186498026	0.066697232
-0.186498026	0.065906718
-0.194403159	0.066697232
-0.186498026	0.065906718
-0.186498026	0.066697232
-0.194403159	0.066697232
-0.194403159	0.066697232
-0.186498026	0.066697232
-0.186498026	0.066697232
-0.178592886	0.066697232
-0.186498026	0.065906718
-0.186498026	0.067487746
-0.186498026	0.066697232
-0.186498026	0.066697232
-0.186498026	0.066697232
-0.186498026	0.066697232
-0.178592886	0.066697232
-0.186498026	0.066697232
-0.186498026	0.066697232
-0.186498026	0.066697232
-0.178592886	0.066697232
-0.186498026	0.065906718
-0.186498026	0.066697232
-0.170687745	0.067487746
-0.178592886	0.066697232
-0.170687745	0.065906718
-0.178592886	0.066697232
-0.178592886	0.066697232
-0.186498026	0.066697232
-0.178592886	0.066697232
-0.178592886	0.066697232
-0.178592886	0.066697232
-0.178592886	0.066697232
-0.170687745	0.065906718
-0.178592886	0.066697232
-0.170687745	0.066697232
-0.170687745	0.067487746
-0.170687745	0.067487746
-0.170687745	0.066697232
-0.170687745	0.067487746
-0.170687745	0.066697232
-0.170687745	0.066697232
-0.170687745	0.066697232
-0.170687745	0.066697232
-0.170687745	0.066697232
-0.170687745	0.066697232
-0.170687745	0.066697232
-0.162782608	0.066697232
-0.162782608	0.067487746
-0.170687745	0.066697232
-0.154877472	0.066697232
-0.162782608	0.067487746
-0.162782608	0.067487746
-0.154877472	0.066697232
-0.162782608	0.067487746
-0.162782608	0.067487746
-0.170687745	0.066697232
-0.170687745	0.067487746
-0.162782608	0.066697232
-0.162782608	0.067487746
-0.154877472	0.067487746
-0.154877472	0.067487746
-0.162782608	0.067487746
-0.146972331	0.067487746
-0.154877472	0.067487746
-0.154877472	0.067487746
-0.154877472	0.067487746
-0.154877472	0.067487746
-0.154877472	0.067487746
-0.154877472	0.067487746
-0.154877472	0.067487746
-0.146972331	0.067487746
-0.154877472	0.067487746
-0.146972331	0.067487746
-0.146972331	0.067487746
-0.146972331	0.067487746
-0.146972331	0.067487746
-0.146972331	0.068278261
-0.139067194	0.068278261
-0.139067194	0.067487746
-0.139067194	0.068278261
-0.139067194	0.068278261
-0.146972331	0.068278261
-0.146972331	0.067487746
-0.139067194	0.068278261
-0.131162056	0.067487746
-0.139067194	0.068278261
-0.139067194	0.067487746
-0.139067194	0.068278261
-0.139067194	0.068278261
-0.139067194	0.067487746
-0.131162056	0.068278261
-0.131162056	0.068278261
-0.139067194	0.068278261
-0.131162056	0.068278261
-0.131162056	0.068278261
-0.139067194	0.067487746
-0.131162056	0.068278261
-0.131162056	0.068278261
-0.123256917	0.069068775
-0.131162056	0.069068775
-0.131162056	0.068278261
-0.123256917	0.069859289
-0.131162056	0.068278261
-0.123256917	0.069068775
-0.123256917	0.068278261
-0.123256917	0.069068775
-0.123256917	0.069068775
-0.115351779	0.068278261
-0.123256917	0.069068775
-0.123256917	0.069068775
-0.123256917	0.069068775
-0.123256917	0.069068775
-0.115351779	0.069068775
-0.115351779	0.069068775
-0.115351779	0.069068775
-0.115351779	0.069859289
-0.115351779	0.069068775
-0.115351779	0.069859289
-0.115351779	0.069859289
-0.115351779	0.069068775
-0.107446641	0.069068775
-0.107446641	0.069859289
-0.107446641	0.069068775
-0.107446641	0.069068775
-0.107446641	0.069068775
-0.115351779	0.069859289
-0.115351779	0.069859289
-0.115351779	0.069859289
-0.099541503	0.069859289
-0.099541503	0.069859289
-0.107446641	0.069859289
-0.107446641	0.069859289
-0.099541503	0.070649803
-0.107446641	0.069859289
-0.091636364	0.069859289
-0.099541503	0.069859289
-0.099541503	0.069859289
-0.091636364	0.070649803
-0.099541503	0.070649803
-0.099541503	0.071440317
-0.091636364	0.070649803
-0.091636364	0.070649803
-0.083731226	0.070649803
-0.091636364	0.070649803
-0.091636364	0.070649803
-0.091636364	0.070649803
-0.083731226	0.070649803
-0.091636364	0.070649803
-0.091636364	0.071440317
-0.083731226	0.071440317
-0.083731226	0.071440317
-0.083731226	0.072230831
-0.075826089	0.072230831
-0.083731226	0.071440317
-0.083731226	0.071440317
-0.075826089	0.072230831
-0.075826089	0.072230831
-0.075826089	0.073021345
-0.075826089	0.072230831
-0.067920948	0.072230831
-0.075826089	0.072230831
-0.075826089	0.073021345
-0.075826089	0.072230831
-0.067920948	0.073021345
-0.067920948	0.073021345
-0.067920948	0.072230831
-0.067920948	0.073021345
-0.067920948	0.073021345
-0.075826089	0.073021345
-0.067920948	0.072230831
-0.060015811	0.073021345
-0.060015811	0.073021345
-0.060015811	0.073021345
-0.052110675	0.073021345
-0.060015811	0.073021345
-0.067920948	0.073021345
-0.060015811	0.073811859
-0.060015811	0.073811859
-0.060015811	0.073021345
-0.060015811	0.073811859
-0.052110675	0.073811859
-0.060015811	0.073021345
-0.060015811	0.073811859
-0.052110675	0.073811859
-0.052110675	0.073021345
-0.052110675	0.073811859
-0.044205534	0.073811859
-0.044205534	0.073811859
-0.044205534	0.074602373
-0.044205534	0.074602373
-0.044205534	0.073811859
-0.052110675	0.074602373
-0.044205534	0.073811859
-0.036300394	0.073811859
-0.044205534	0.074602373
-0.044205534	0.074602373
-0.044205534	0.074602373
-0.044205534	0.074602373
-0.044205534	0.074602373
-0.036300394	0.075392887
-0.036300394	0.075392887
-0.036300394	0.074602373
-0.028395261	0.074602373
-0.036300394	0.074602373
-0.028395261	0.075392887
-0.036300394	0.075392887
-0.036300394	0.075392887
-0.028395261	0.076183401
-0.036300394	0.075392887
-0.028395261	0.076183401
-0.028395261	0.076183401
-0.028395261	0.075392887
-0.028395261	0.075392887
-0.028395261	0.075392887
-0.02049012	0.075392887
-0.028395261	0.075392887
-0.02049012	0.075392887
-0.028395261	0.075392887
-0.02049012	0.076183401
-0.028395261	0.075392887
-0.02049012	0.076183401
-0.02049012	0.076183401
-0.01258498	0.075392887
-0.01258498	0.076183401
-0.01258498	0.075392887
-0.01258498	0.075392887
-0.01258498	0.076183401
-0.01258498	0.076183401
-0.00467984	0.076183401
-0.01258498	0.076183401
-0.00467984	0.075392887
-0.01258498	0.076183401
-0.01258498	0.076183401
-0.00467984	0.076973915
0.00322529	0.076183401
-0.00467984	0.076183401
-0.00467984	0.076973915
0.00322529	0.076183401
-0.00467984	0.076973915
-0.00467984	0.076973915
-0.00467984	0.076973915
-0.00467984	0.076973915
0.00322529	0.076183401
0.01113044	0.076973915
-0.00467984	0.076973915
0.00322529	0.076973915
0.00322529	0.076973915
0.00322529	0.076973915
0.00322529	0.076973915
0.00322529	0.076973915
0.01113044	0.076973915
0.00322529	0.076973915
0.00322529	0.076183401
0.01113044	0.076973915
0.01113044	0.076973915
0.01113044	0.076973915
0.00322529	0.076973915
0.01113044	0.076973915
0.01903557	0.076973915
0.01903557	0.076973915
0.01903557	0.077764429
0.01113044	0.076973915
0.01113044	0.076973915
0.01903557	0.076973915
0.01903557	0.076973915
0.01903557	0.077764429
0.01903557	0.076973915
0.02694071	0.077764429
0.02694071	0.077764429
0.01903557	0.077764429
0.01903557	0.076973915
0.02694071	0.077764429
0.02694071	0.077764429
0.01903557	0.076973915
0.03484585	0.076973915
0.03484585	0.076973915
0.02694071	0.077764429
0.03484585	0.077764429
0.02694071	0.076973915
0.03484585	0.077764429
0.02694071	0.077764429
0.02694071	0.077764429
0.02694071	0.077764429
0.03484585	0.076973915
0.03484585	0.077764429
0.03484585	0.076973915
0.03484585	0.077764429
0.03484585	0.077764429
0.03484585	0.076973915
0.04275099	0.076973915
0.03484585	0.076973915
0.03484585	0.077764429
0.03484585	0.076973915
0.04275099	0.076973915
0.04275099	0.077764429
0.04275099	0.077764429
0.04275099	0.077764429
0.05065613	0.076973915
0.04275099	0.076973915
0.05065613	0.076973915
0.05065613	0.077764429
0.04275099	0.077764429
0.04275099	0.076973915
0.05065613	0.076973915
0.05065613	0.077764429
0.04275099	0.077764429
0.05065613	0.076973915
0.05065613	0.076973915
0.05856127	0.076183401
0.05856127	0.076973915
0.05065613	0.076973915
0.05065613	0.076973915
0.05065613	0.077764429
0.05856127	0.076973915
0.05856127	0.076973915
0.05856127	0.076973915
0.05856127	0.076973915
0.05856127	0.076183401
0.05856127	0.076183401
0.0664664	0.076183401
0.05856127	0.076973915
0.0664664	0.076973915
0.07437154	0.076973915
0.0664664	0.076183401
0.05856127	0.076183401
0.0664664	0.076183401
0.0664664	0.076973915
0.0664664	0.076973915
0.0664664	0.076183401
0.0664664	0.076973915
0.05856127	0.076183401
0.0664664	0.076183401
0.07437154	0.076183401
0.0664664	0.076183401
0.07437154	0.076183401
0.07437154	0.076183401
0.07437154	0.076973915
0.07437154	0.076183401
0.07437154	0.075392887
0.0664664	0.076973915
0.07437154	0.076183401
0.0664664	0.076183401
0.0664664	0.076183401
0.07437154	0.076183401
0.07437154	0.075392887
0.07437154	0.075392887
0.07437154	0.076183401
0.08227668	0.076183401
0.07437154	0.076183401
0.08227668	0.075392887
0.08227668	0.076183401
0.07437154	0.076183401
0.08227668	0.075392887
0.08227668	0.075392887
0.08227668	0.075392887
0.08227668	0.075392887
0.08227668	0.075392887
0.08227668	0.075392887
0.08227668	0.076183401
0.08227668	0.074602373
0.07437154	0.075392887
0.08227668	0.075392887
0.09018182	0.075392887
0.09018182	0.074602373
0.08227668	0.075392887
0.08227668	0.074602373
0.09018182	0.073811859
0.09018182	0.074602373
0.08227668	0.073811859
0.08227668	0.074602373
0.08227668	0.074602373
0.09018182	0.074602373
0.09018182	0.073811859
0.09018182	0.074602373
0.09018182	0.074602373
0.09018182	0.073811859
0.09018182	0.074602373
0.09018182	0.074602373
0.09018182	0.073811859
0.09018182	0.073811859
0.09018182	0.073811859
0.09018182	0.074602373
0.09018182	0.073811859
0.09808696	0.073021345
0.09018182	0.073811859
0.08227668	0.074602373
0.09808696	0.073811859
0.09018182	0.073021345
0.09808696	0.073021345
0.09018182	0.073021345
0.08227668	0.073811859
0.09808696	0.073021345
0.09018182	0.073021345
0.09018182	0.073021345
0.09808696	0.073021345
0.09018182	0.073021345
0.09808696	0.073021345
0.09018182	0.073811859
0.09808696	0.072230831
0.09808696	0.073021345
0.09018182	0.073021345
0.09808696	0.072230831
0.09808696	0.072230831
0.09018182	0.072230831
0.1059921	0.072230831
0.09808696	0.072230831
0.09808696	0.072230831
0.1059921	0.071440317
0.09808696	0.071440317
0.09808696	0.072230831
0.09808696	0.072230831
0.09808696	0.072230831
0.09808696	0.072230831
0.09808696	0.072230831
0.09808696	0.071440317
0.09808696	0.071440317
0.09808696	0.071440317
0.09808696	0.071440317
0.09808696	0.071440317
0.1059921	0.071440317
0.1059921	0.070649803
0.09808696	0.070649803
0.1059921	0.071440317
0.09808696	0.070649803
0.1059921	0.071440317
0.09808696	0.071440317
0.1059921	0.071440317
0.09808696	0.071440317
0.1059921	0.070649803
0.09808696	0.070649803
0.1059921	0.070649803
0.1059921	0.070649803
0.09808696	0.070649803
0.09808696	0.070649803
0.09808696	0.070649803
0.1059921	0.069859289
0.09808696	0.070649803
0.1059921	0.070649803
0.09808696	0.069859289
0.1059921	0.070649803
0.1059921	0.070649803
0.1059921	0.070649803
0.1059921	0.069859289
0.09808696	0.069859289
0.1059921	0.069859289
0.1059921	0.069859289
0.09808696	0.069859289
0.09808696	0.069859289
0.09808696	0.069068775
0.09808696	0.069859289
0.1059921	0.069859289
0.1059921	0.069068775
0.09808696	0.069068775
0.09808696	0.069068775
0.1059921	0.069068775
0.1059921	0.069859289
0.1059921	0.069068775
0.1059921	0.069859289
0.09808696	0.068278261
0.09808696	0.068278261
0.1059921	0.068278261
0.09808696	0.068278261
0.09018182	0.068278261
0.09808696	0.069068775
0.1059921	0.067487746
0.09808696	0.068278261
0.1059921	0.068278261
0.09808696	0.068278261
0.09808696	0.068278261
0.09808696	0.067487746
0.09808696	0.068278261
0.09808696	0.067487746
0.1059921	0.068278261
0.09808696	0.067487746
0.09808696	0.067487746
0.09808696	0.068278261
0.09808696	0.067487746
0.09808696	0.067487746
0.09808696	0.067487746
0.09808696	0.067487746
0.09808696	0.067487746
0.09808696	0.067487746
0.09808696	0.067487746
0.09808696	0.067487746
0.09808696	0.067487746
0.09018182	0.067487746
0.09808696	0.066697232
0.09018182	0.066697232
0.09808696	0.067487746
0.09808696	0.066697232
0.09018182	0.067487746
0.09808696	0.066697232
0.09808696	0.067487746
0.09808696	0.067487746
0.09018182	0.067487746
0.09018182	0.066697232
0.09018182	0.066697232
0.09018182	0.066697232
0.09808696	0.066697232
0.09018182	0.067487746
0.09808696	0.065906718
0.09018182	0.065906718
0.09018182	0.066697232
0.09018182	0.066697232
0.09018182	0.065906718
0.08227668	0.065906718
0.08227668	0.066697232
0.08227668	0.065906718
0.08227668	0.066697232
0.08227668	0.065906718
0.09018182	0.065906718
0.09018182	0.065906718
0.08227668	0.065906718
0.09018182	0.065906718
0.08227668	0.065906718
0.08227668	0.065906718
0.08227668	0.065906718
0.08227668	0.065906718
0.08227668	0.065906718
0.08227668	0.066697232
0.08227668	0.066697232
0.08227668	0.065116204
0.08227668	0.065906718
0.08227668	0.065906718
0.07437154	0.065906718
0.07437154	0.065116204
0.07437154	0.065116204
0.07437154	0.065906718
0.08227668	0.065906718
0.08227668	0.065906718
0.08227668	0.066697232
0.07437154	0.065906718
0.07437154	0.066697232
0.07437154	0.065906718
0.07437154	0.065906718
0.07437154	0.065906718
0.07437154	0.065906718
0.07437154	0.065906718
0.07437154	0.065906718
0.07437154	0.065906718
0.0664664	0.065116204
0.0664664	0.065906718
0.07437154	0.065116204
0.0664664	0.065906718
0.07437154	0.065116204
0.0664664	0.065906718
0.0664664	0.065906718
0.05856127	0.065906718
0.0664664	0.066697232
0.0664664	0.065116204
0.0664664	0.065116204
0.05856127	0.065116204
0.0664664	0.065116204
0.0664664	0.065906718
0.05856127	0.065906718
0.05856127	0.065906718
0.05856127	0.065116204
0.05856127	0.065906718
0.0664664	0.065906718
0.05856127	0.065906718
0.05856127	0.065116204
0.0664664	0.066697232
0.05856127	0.065906718
0.05856127	0.065906718
0.05856127	0.066697232
0.05065613	0.065906718
0.05856127	0.065906718
0.05065613	0.066697232
0.04275099	0.065906718
0.05856127	0.065906718
0.05065613	0.066697232
0.05065613	0.066697232
0.05065613	0.065906718
0.04275099	0.066697232
0.04275099	0.065906718
0.05065613	0.065116204
0.05065613	0.065906718
0.04275099	0.066697232
0.04275099	0.066697232
0.05065613	0.065906718
0.04275099	0.066697232
0.05065613	0.066697232
0.04275099	0.065906718
0.04275099	0.066697232
0.04275099	0.066697232
0.04275099	0.066697232
0.04275099	0.065906718
0.03484585	0.065906718
0.04275099	0.065906718
0.03484585	0.066697232
0.03484585	0.065906718
0.03484585	0.065906718
0.03484585	0.066697232
0.03484585	0.067487746
0.03484585	0.066697232
0.03484585	0.066697232
0.02694071	0.067487746
0.03484585	0.066697232
0.03484585	0.066697232
0.02694071	0.066697232
0.01903557	0.066697232
0.02694071	0.067487746
0.02694071	0.067487746
0.02694071	0.067487746
0.03484585	0.067487746
0.03484585	0.066697232
0.02694071	0.067487746
0.02694071	0.066697232
0.02694071	0.067487746
0.01903557	0.067487746
0.01903557	0.067487746
0.02694071	0.067487746
0.01903557	0.067487746
0.01113044	0.067487746
0.01113044	0.068278261
0.01903557	0.067487746
0.01903557	0.067487746
0.01113044	0.068278261
0.01903557	0.067487746
0.01113044	0.067487746
0.01113044	0.067487746
0.01903557	0.068278261
0.01113044	0.068278261
0.01113044	0.068278261
0.01113044	0.069068775
0.00322529	0.069068775
0.01113044	0.068278261
0.00322529	0.068278261
0.00322529	0.068278261
0.00322529	0.069068775
0.00322529	0.068278261
0.01113044	0.069068775
0.00322529	0.069068775
0.00322529	0.069068775
0.00322529	0.069068775
0.00322529	0.069859289
0.00322529	0.069859289
0.00322529	0.069859289
-0.00467984	0.069068775
-0.00467984	0.069859289
-0.00467984	0.069068775
0.00322529	0.069859289
-0.00467984	0.069068775
-0.01258498	0.069859289
-0.01258498	0.070649803
-0.01258498	0.069859289
-0.01258498	0.069859289
-0.02049012	0.069859289
-0.02049012	0.070649803
-0.02049012	0.069859289
-0.02049012	0.069859289
-0.02049012	0.069859289
-0.01258498	0.069859289
-0.02049012	0.070649803
-0.02049012	0.069859289
-0.02049012	0.070649803
-0.01258498	0.069859289
-0.02049012	0.070649803
-0.02049012	0.069859289
-0.02049012	0.069859289
-0.02049012	0.069859289
-0.02049012	0.070649803
-0.028395261	0.070649803
-0.028395261	0.070649803
-0.028395261	0.069859289
-0.02049012	0.070649803
-0.028395261	0.070649803
-0.028395261	0.070649803
-0.028395261	0.070649803
-0.028395261	0.070649803
-0.036300394	0.072230831
-0.036300394	0.070649803
-0.028395261	0.071440317
-0.036300394	0.070649803
-0.028395261	0.070649803
-0.028395261	0.072230831
-0.036300394	0.070649803
-0.044205534	0.071440317
-0.036300394	0.071440317
-0.036300394	0.072230831
-0.036300394	0.071440317
-0.052110675	0.071440317
-0.044205534	0.071440317
-0.044205534	0.071440317
-0.044205534	0.072230831
-0.044205534	0.073021345
-0.044205534	0.073021345
-0.052110675	0.071440317
-0.052110675	0.072230831
-0.052110675	0.071440317
-0.052110675	0.072230831
-0.060015811	0.071440317
-0.052110675	0.072230831
-0.060015811	0.071440317
-0.052110675	0.072230831
-0.052110675	0.072230831
-0.052110675	0.071440317
-0.060015811	0.072230831
-0.052110675	0.072230831
-0.060015811	0.072230831
-0.067920948	0.072230831
-0.060015811	0.073021345
-0.060015811	0.072230831
-0.060015811	0.073021345
-0.060015811	0.072230831
-0.067920948	0.072230831
-0.067920948	0.073021345
-0.075826089	0.072230831
-0.075826089	0.073021345
-0.067920948	0.073021345
-0.067920948	0.073021345
-0.067920948	0.073021345
-0.067920948	0.073021345
-0.075826089	0.072230831
-0.067920948	0.073021345
-0.075826089	0.073021345
-0.067920948	0.072230831
-0.075826089	0.073021345
-0.075826089	0.073021345
-0.083731226	0.073021345
-0.075826089	0.073021345
-0.083731226	0.073021345
-0.075826089	0.073021345
-0.083731226	0.073811859
-0.075826089	0.073021345
-0.083731226	0.073811859
-0.083731226	0.073811859
-0.083731226	0.073021345
-0.091636364	0.073021345
-0.091636364	0.073021345
-0.091636364	0.073021345
-0.083731226	0.073021345
-0.091636364	0.073811859
-0.091636364	0.073021345
-0.091636364	0.073021345
-0.091636364	0.073811859
-0.091636364	0.073021345
-0.091636364	0.073021345
-0.099541503	0.073811859
-0.099541503	0.073021345
-0.099541503	0.073021345
-0.099541503	0.073021345
-0.091636364	0.073021345
-0.107446641	0.073021345
-0.099541503	0.073021345
-0.099541503	0.073811859
-0.107446641	0.073021345
-0.107446641	0.073811859
-0.107446641	0.073021345
-0.107446641	0.073021345
-0.107446641	0.073021345
-0.107446641	0.073021345
-0.107446641	0.073021345
-0.107446641	0.073811859
-0.107446641	0.073021345
-0.115351779	0.073811859
-0.115351779	0.073811859
-0.115351779	0.073811859
-0.115351779	0.073811859
-0.115351779	0.073811859
-0.115351779	0.073021345
-0.115351779	0.073021345
-0.123256917	0.073811859
-0.115351779	0.073021345
-0.115351779	0.073811859
-0.123256917	0.073021345
-0.123256917	0.073811859
-0.115351779	0.073811859
-0.123256917	0.073811859
-0.123256917	0.073021345
-0.123256917	0.073811859
-0.123256917	0.073811859
-0.123256917	0.073811859
-0.123256917	0.073021345
-0.131162056	0.073021345
-0.131162056	0.073021345
-0.123256917	0.073021345
-0.123256917	0.073021345
-0.131162056	0.073021345
-0.131162056	0.073021345
-0.131162056	0.073811859
-0.131162056	0.073021345
-0.131162056	0.073811859
-0.131162056	0.072230831
-0.139067194	0.073811859
-0.139067194	0.073021345
-0.139067194	0.073811859
-0.139067194	0.073021345
-0.139067194	0.073021345
-0.131162056	0.073021345
-0.139067194	0.073021345
-0.139067194	0.073811859
-0.139067194	0.073021345
-0.139067194	0.073021345
-0.146972331	0.073021345
-0.146972331	0.073021345
-0.146972331	0.073021345
-0.146972331	0.073021345
-0.146972331	0.073021345
-0.139067194	0.073021345
-0.146972331	0.073021345
-0.146972331	0.073021345
-0.146972331	0.073021345
-0.154877472	0.073021345
-0.146972331	0.073021345
-0.154877472	0.073021345
-0.146972331	0.072230831
-0.154877472	0.072230831
-0.146972331	0.073021345
-0.154877472	0.072230831
-0.154877472	0.072230831
-0.154877472	0.072230831
-0.154877472	0.072230831
-0.154877472	0.073021345
-0.162782608	0.072230831
-0.162782608	0.072230831
-0.154877472	0.072230831
-0.154877472	0.071440317
-0.162782608	0.071440317
-0.162782608	0.071440317
-0.162782608	0.072230831
-0.162782608	0.071440317
-0.162782608	0.072230831
-0.162782608	0.072230831
-0.162782608	0.071440317
-0.170687745	0.072230831
-0.162782608	0.071440317
-0.170687745	0.072230831
-0.162782608	0.071440317
-0.162782608	0.070649803
-0.162782608	0.070649803
-0.178592886	0.071440317
-0.162782608	0.070649803
-0.170687745	0.071440317
-0.170687745	0.071440317
-0.170687745	0.071440317
-0.170687745	0.071440317
-0.170687745	0.070649803
-0.170687745	0.071440317
-0.170687745	0.070649803
-0.170687745	0.071440317
-0.170687745	0.071440317
-0.170687745	0.070649803
-0.170687745	0.070649803
-0.178592886	0.071440317
-0.178592886	0.071440317
-0.178592886	0.070649803
-0.178592886	0.071440317
-0.178592886	0.071440317
-0.170687745	0.070649803
-0.178592886	0.070649803
-0.178592886	0.070649803
-0.178592886	0.071440317
-0.186498026	0.071440317
-0.186498026	0.070649803
-0.186498026	0.070649803
-0.186498026	0.069859289
-0.178592886	0.069859289
-0.178592886	0.069859289
-0.186498026	0.069859289
-0.186498026	0.069859289
-0.186498026	0.069859289
-0.186498026	0.069859289
-0.186498026	0.070649803
-0.186498026	0.070649803
-0.186498026	0.069859289
-0.186498026	0.069068775
-0.186498026	0.069859289
-0.186498026	0.069859289
-0.186498026	0.069859289
-0.186498026	0.069859289
-0.186498026	0.069068775
-0.186498026	0.069068775
-0.194403159	0.069859289
-0.186498026	0.069859289
-0.194403159	0.069859289
-0.186498026	0.069068775
-0.194403159	0.069859289
-0.186498026	0.069068775
-0.194403159	0.069068775
-0.194403159	0.069068775
-0.186498026	0.069068775
-0.194403159	0.068278261
-0.186498026	0.069068775
-0.194403159	0.069068775
-0.186498026	0.068278261
-0.186498026	0.068278261
-0.194403159	0.068278261
-0.194403159	0.067487746
-0.194403159	0.069068775
-0.194403159	0.068278261
-0.194403159	0.068278261
-0.194403159	0.067487746
-0.194403159	0.069068775
-0.194403159	0.069068775
-0.2023083	0.067487746
-0.194403159	0.068278261
-0.194403159	0.068278261
-0.194403159	0.068278261
-0.2023083	0.068278261
-0.194403159	0.067487746
-0.2023083	0.068278261
-0.194403159	0.068278261
-0.2023083	0.068278261
-0.2023083	0.067487746
-0.2023083	0.067487746
-0.21021344	0.067487746
-0.194403159	0.067487746
-0.2023083	0.067487746
-0.2023083	0.067487746
-0.2023083	0.067487746
-0.194403159	0.068278261
-0.2023083	0.067487746
-0.194403159	0.068278261
-0.194403159	0.067487746
-0.2023083	0.068278261
-0.194403159	0.067487746
-0.2023083	0.067487746
-0.2023083	0.067487746
-0.194403159	0.067487746
-0.2023083	0.066697232
-0.2023083	0.067487746
-0.21021344	0.066697232
-0.2023083	0.067487746
-0.2023083	0.067487746
-0.194403159	0.066697232
-0.194403159	0.067487746
-0.194403159	0.067487746
-0.2023083	0.066697232
-0.2023083	0.066697232
-0.2023083	0.066697232
-0.2023083	0.066697232
-0.194403159	0.066697232
-0.2023083	0.066697232
-0.2023083	0.065906718
-0.2023083	0.065906718
-0.2023083	0.066697232
-0.2023083	0.066697232
-0.2023083	0.066697232
-0.2023083	0.065906718
-0.2023083	0.065906718
-0.2023083	0.066697232
-0.194403159	0.065906718
-0.2023083	0.065906718
-0.2023083	0.066697232
-0.2023083	0.066697232
-0.2023083	0.065906718
-0.194403159	0.066697232
-0.194403159	0.065116204
-0.2023083	0.065906718
-0.2023083	0.065906718
-0.2023083	0.066697232
-0.194403159	0.065906718
-0.194403159	0.065906718
-0.194403159	0.065906718
-0.2023083	0.065116204
-0.2023083	0.065906718
-0.2023083	0.065906718
-0.194403159	0.065906718
-0.194403159	0.065116204
-0.2023083	0.065116204
-0.2023083	0.06432569
-0.21021344	0.065906718
-0.2023083	0.065906718
-0.2023083	0.065906718
-0.194403159	0.065906718
-0.2023083	0.065116204
-0.2023083	0.065116204
-0.2023083	0.065116204
-0.2023083	0.065116204
-0.2023083	0.065116204
-0.194403159	0.066697232
-0.194403159	0.065116204
-0.194403159	0.065906718
-0.194403159	0.065116204
-0.2023083	0.065116204
-0.186498026	0.065116204
-0.194403159	0.065116204
-0.194403159	0.065116204
-0.194403159	0.06432569
-0.2023083	0.065116204
-0.194403159	0.065116204
-0.186498026	0.065116204
-0.194403159	0.065116204
-0.186498026	0.065116204
-0.194403159	0.06432569
-0.194403159	0.065116204
-0.194403159	0.065116204
-0.186498026	0.065116204
-0.194403159	0.06432569
-0.186498026	0.065116204
-0.194403159	0.065116204
-0.186498026	0.06432569
-0.194403159	0.065116204
-0.194403159	0.065116204
-0.186498026	0.065116204
-0.186498026	0.065116204
-0.186498026	0.065116204
-0.186498026	0.065116204
-0.194403159	0.065116204
-0.186498026	0.06432569
-0.186498026	0.065116204
-0.186498026	0.065116204
-0.186498026	0.065116204
-0.186498026	0.065116204
-0.186498026	0.06432569
-0.186498026	0.06432569
-0.186498026	0.065116204
-0.186498026	0.06432569
-0.186498026	0.06432569
-0.186498026	0.06432569
-0.186498026	0.065116204
-0.178592886	0.065116204
-0.186498026	0.065116204
-0.186498026	0.065116204
-0.178592886	0.06432569
-0.186498026	0.065116204
-0.178592886	0.06432569
-0.186498026	0.06432569
-0.186498026	0.065116204
-0.186498026	0.065116204
-0.186498026	0.065116204
-0.186498026	0.06432569
-0.186498026	0.065116204
-0.178592886	0.06432569
-0.178592886	0.065116204
-0.170687745	0.065116204
-0.178592886	0.06432569
-0.178592886	0.065116204
-0.178592886	0.065116204
-0.170687745	0.065116204
-0.170687745	0.06432569
-0.178592886	0.065116204
-0.178592886	0.065116204
-0.178592886	0.06432569
-0.170687745	0.065116204
-0.170687745	0.065116204
-0.170687745	0.06432569
-0.178592886	0.065116204
-0.170687745	0.065116204
-0.170687745	0.065116204
-0.170687745	0.06432569
-0.170687745	0.06432569
-0.170687745	0.065116204
-0.162782608	0.06432569
-0.170687745	0.065116204
-0.162782608	0.065116204
-0.170687745	0.065116204
-0.170687745	0.06432569
-0.162782608	0.065116204
-0.170687745	0.06432569
-0.162782608	0.065116204
-0.170687745	0.065906718
-0.170687745	0.06432569
-0.162782608	0.06432569
-0.162782608	0.06432569
-0.162782608	0.065116204
-0.170687745	0.065116204
-0.154877472	0.065116204
-0.162782608	0.065116204
-0.154877472	0.06432569
-0.154877472	0.065116204
-0.162782608	0.065116204
-0.154877472	0.065116204
-0.162782608	0.065116204
-0.154877472	0.065116204
-0.154877472	0.06432569
-0.154877472	0.065116204
-0.154877472	0.065116204
-0.154877472	0.06432569
-0.154877472	0.06432569
-0.154877472	0.065116204
-0.154877472	0.065116204
-0.146972331	0.065116204
-0.146972331	0.065116204
-0.146972331	0.065116204
-0.146972331	0.06432569
[truncated: 98,001 more rows]
