# Supplementary material for: Reconfigurable signal modulation in a ferroelectric tunnel field-effect transistor
Source: Nat Commun. 2023 May 3;14:2530. doi: 10.1038/s41467-023-38242-w (PMC10156808; doi:10.1038/s41467-023-38242-w)
Supplement: Supplementary file 3 — Source Data [file 41467_2023_38242_MOESM3_ESM.zip › Source Data for Figures/Figure 3/Fig-3e_lowVpeak/6-6_Vds0.5V_Vpp0.4V.Wfm.csv]

Vin	Vout	sampling
-0.136972331	0.058792096	1.00E-06
-0.129067194	0.060373124
-0.136972331	0.05958261
-0.136972331	0.05958261
-0.136972331	0.060373124
-0.136972331	0.05958261
-0.136972331	0.060373124
-0.129067194	0.060373124
-0.129067194	0.05958261
-0.121162056	0.060373124
-0.129067194	0.060373124
-0.121162056	0.060373124
-0.121162056	0.060373124
-0.121162056	0.05958261
-0.121162056	0.060373124
-0.113256917	0.060373124
-0.113256917	0.060373124
-0.121162056	0.060373124
-0.113256917	0.060373124
-0.113256917	0.061163638
-0.113256917	0.061163638
-0.105351779	0.061163638
-0.113256917	0.061163638
-0.113256917	0.061954152
-0.105351779	0.061163638
-0.105351779	0.061163638
-0.113256917	0.061954152
-0.105351779	0.061954152
-0.105351779	0.061954152
-0.105351779	0.061954152
-0.097446641	0.061163638
-0.097446641	0.061954152
-0.089541503	0.061954152
-0.089541503	0.061954152
-0.097446641	0.061954152
-0.097446641	0.062744662
-0.097446641	0.062744662
-0.089541503	0.062744662
-0.089541503	0.061954152
-0.089541503	0.062744662
-0.089541503	0.063535176
-0.081636364	0.063535176
-0.089541503	0.063535176
-0.089541503	0.063535176
-0.081636364	0.06432569
-0.081636364	0.06432569
-0.081636364	0.063535176
-0.081636364	0.06432569
-0.081636364	0.06432569
-0.073731226	0.06432569
-0.081636364	0.06432569
-0.073731226	0.06432569
-0.073731226	0.065116204
-0.081636364	0.06432569
-0.073731226	0.065116204
-0.065826089	0.065116204
-0.065826089	0.06432569
-0.057920948	0.06432569
-0.065826089	0.06432569
-0.065826089	0.065116204
-0.065826089	0.065116204
-0.065826089	0.065906718
-0.057920948	0.065906718
-0.065826089	0.065116204
-0.057920948	0.065116204
-0.057920948	0.065906718
-0.050015811	0.065906718
-0.050015811	0.066697232
-0.050015811	0.065906718
-0.050015811	0.066697232
-0.050015811	0.066697232
-0.042110675	0.066697232
-0.050015811	0.066697232
-0.042110675	0.066697232
-0.050015811	0.067487746
-0.042110675	0.066697232
-0.042110675	0.067487746
-0.042110675	0.067487746
-0.034205534	0.067487746
-0.042110675	0.066697232
-0.042110675	0.067487746
-0.034205534	0.068278261
-0.034205534	0.067487746
-0.034205534	0.067487746
-0.026300394	0.068278261
-0.034205534	0.068278261
-0.026300394	0.068278261
-0.034205534	0.068278261
-0.026300394	0.068278261
-0.026300394	0.068278261
-0.026300394	0.068278261
-0.026300394	0.068278261
-0.018395261	0.069068775
-0.018395261	0.069068775
-0.018395261	0.069859289
-0.018395261	0.068278261
-0.018395261	0.069859289
-0.018395261	0.069859289
-0.018395261	0.069859289
-0.026300394	0.069859289
-0.018395261	0.069859289
-0.00258498	0.069859289
-0.01049012	0.069859289
-0.01049012	0.069859289
-0.01049012	0.070649803
0.00532016	0.069859289
-0.00258498	0.069859289
-0.01049012	0.070649803
0.00532016	0.069859289
-0.00258498	0.069859289
-0.00258498	0.071440317
-0.00258498	0.070649803
-0.00258498	0.070649803
0.00532016	0.070649803
0.00532016	0.070649803
0.00532016	0.070649803
-0.00258498	0.071440317
0.00532016	0.071440317
0.00532016	0.070649803
0.01322529	0.070649803
0.01322529	0.070649803
0.01322529	0.071440317
0.01322529	0.072230831
0.01322529	0.071440317
0.01322529	0.071440317
0.02113044	0.071440317
0.02113044	0.071440317
0.02113044	0.071440317
0.02113044	0.071440317
0.02113044	0.071440317
0.02113044	0.071440317
0.02113044	0.073021345
0.02113044	0.072230831
0.02903557	0.072230831
0.03694071	0.072230831
0.02903557	0.072230831
0.03694071	0.073021345
0.02903557	0.072230831
0.03694071	0.071440317
0.03694071	0.072230831
0.03694071	0.073021345
0.03694071	0.073021345
0.03694071	0.072230831
0.03694071	0.072230831
0.03694071	0.072230831
0.04484585	0.072230831
0.03694071	0.072230831
0.03694071	0.073021345
0.04484585	0.072230831
0.04484585	0.072230831
0.04484585	0.073021345
0.04484585	0.073021345
0.04484585	0.073021345
0.04484585	0.073021345
0.05275099	0.073021345
0.04484585	0.072230831
0.05275099	0.073811859
0.05275099	0.072230831
0.05275099	0.073021345
0.06065613	0.072230831
0.05275099	0.073021345
0.06065613	0.073021345
0.06065613	0.073021345
0.06065613	0.073021345
0.05275099	0.073021345
0.06065613	0.073021345
0.06065613	0.073021345
0.06856127	0.073021345
0.06065613	0.073021345
0.06856127	0.073021345
0.06065613	0.072230831
0.06856127	0.073021345
0.06065613	0.073021345
0.06856127	0.073021345
0.06856127	0.072230831
0.0764664	0.072230831
0.06856127	0.073021345
0.06856127	0.073021345
0.0764664	0.073021345
0.0764664	0.072230831
0.0764664	0.073021345
0.0764664	0.072230831
0.0764664	0.073021345
0.0764664	0.073021345
0.08437154	0.072230831
0.0764664	0.072230831
0.09227668	0.073021345
0.08437154	0.072230831
0.08437154	0.072230831
0.09227668	0.073021345
0.09227668	0.073021345
0.09227668	0.072230831
0.08437154	0.071440317
0.09227668	0.072230831
0.09227668	0.073021345
0.09227668	0.071440317
0.10018182	0.072230831
0.10018182	0.072230831
0.09227668	0.073021345
0.09227668	0.072230831
0.10018182	0.072230831
0.09227668	0.072230831
0.10018182	0.072230831
0.10018182	0.072230831
0.10018182	0.072230831
0.10018182	0.071440317
0.10808696	0.071440317
0.10018182	0.071440317
0.10018182	0.072230831
0.10018182	0.071440317
0.10018182	0.071440317
0.10808696	0.071440317
0.10808696	0.071440317
0.10018182	0.071440317
0.10808696	0.071440317
0.10018182	0.071440317
0.10808696	0.071440317
0.10808696	0.070649803
0.10808696	0.071440317
0.10808696	0.070649803
0.1159921	0.070649803
0.10808696	0.070649803
0.10808696	0.070649803
0.1159921	0.069859289
0.1159921	0.070649803
0.1159921	0.070649803
0.10808696	0.070649803
0.1159921	0.070649803
0.10808696	0.070649803
0.12389724	0.069859289
0.1159921	0.069859289
0.1159921	0.070649803
0.12389724	0.069859289
0.1159921	0.070649803
0.1159921	0.069859289
0.12389724	0.069859289
0.1159921	0.069068775
0.12389724	0.069859289
0.12389724	0.069859289
0.12389724	0.069859289
0.12389724	0.069068775
0.13180236	0.068278261
0.13180236	0.069859289
0.12389724	0.069068775
0.12389724	0.069068775
0.12389724	0.069068775
0.13180236	0.068278261
0.12389724	0.069859289
0.12389724	0.068278261
0.13180236	0.069068775
0.13180236	0.068278261
0.13180236	0.068278261
0.13180236	0.068278261
0.13180236	0.069068775
0.13180236	0.068278261
0.13180236	0.067487746
0.13180236	0.067487746
0.13970751	0.067487746
0.13970751	0.067487746
0.13970751	0.067487746
0.13970751	0.068278261
0.13970751	0.066697232
0.13970751	0.066697232
0.13180236	0.067487746
0.13970751	0.067487746
0.13180236	0.067487746
0.13180236	0.066697232
0.13970751	0.066697232
0.13970751	0.067487746
0.13970751	0.066697232
0.13970751	0.067487746
0.13970751	0.066697232
0.14761265	0.065906718
0.13970751	0.066697232
0.13970751	0.066697232
0.13970751	0.065906718
0.13970751	0.065906718
0.14761265	0.065906718
0.13180236	0.065906718
0.13970751	0.065906718
0.14761265	0.065906718
0.14761265	0.065116204
0.13970751	0.065906718
0.14761265	0.065906718
0.14761265	0.065906718
0.14761265	0.065116204
0.1555178	0.065116204
0.14761265	0.065116204
0.13970751	0.065906718
0.14761265	0.065116204
0.14761265	0.065116204
0.14761265	0.065116204
0.14761265	0.065116204
0.14761265	0.06432569
0.14761265	0.065116204
0.14761265	0.06432569
0.14761265	0.06432569
0.14761265	0.06432569
0.14761265	0.06432569
0.1555178	0.06432569
0.14761265	0.063535176
0.1555178	0.063535176
0.14761265	0.06432569
0.1555178	0.063535176
0.14761265	0.06432569
0.14761265	0.06432569
0.14761265	0.06432569
0.14761265	0.063535176
0.1555178	0.063535176
0.1555178	0.063535176
0.1555178	0.063535176
0.14761265	0.063535176
0.14761265	0.063535176
0.14761265	0.063535176
0.14761265	0.063535176
0.1555178	0.063535176
0.14761265	0.062744662
0.14761265	0.062744662
0.14761265	0.062744662
0.16342293	0.063535176
0.14761265	0.062744662
0.1555178	0.062744662
0.14761265	0.062744662
0.14761265	0.062744662
0.14761265	0.062744662
0.1555178	0.062744662
0.14761265	0.061954152
0.1555178	0.062744662
0.13970751	0.061954152
0.14761265	0.062744662
0.1555178	0.061954152
0.1555178	0.061954152
0.14761265	0.062744662
0.14761265	0.061954152
0.14761265	0.061954152
0.14761265	0.061954152
0.14761265	0.061163638
0.14761265	0.061954152
0.14761265	0.061954152
0.14761265	0.061163638
0.14761265	0.061163638
0.14761265	0.061163638
0.1555178	0.061163638
0.14761265	0.061163638
0.14761265	0.061954152
0.14761265	0.061163638
0.14761265	0.061163638
0.14761265	0.060373124
0.14761265	0.061163638
0.1555178	0.061163638
0.1555178	0.060373124
0.14761265	0.061163638
0.14761265	0.060373124
0.14761265	0.060373124
0.1555178	0.05958261
0.14761265	0.060373124
0.13970751	0.061163638
0.13970751	0.05958261
0.14761265	0.061163638
0.14761265	0.060373124
0.14761265	0.060373124
0.14761265	0.060373124
0.13970751	0.060373124
0.13970751	0.060373124
0.13970751	0.05958261
0.14761265	0.060373124
0.14761265	0.05958261
0.14761265	0.05958261
0.14761265	0.060373124
0.13970751	0.05958261
0.13970751	0.05958261
0.13970751	0.05958261
0.13970751	0.05958261
0.14761265	0.05958261
0.13970751	0.05958261
0.13970751	0.05958261
0.13970751	0.05958261
0.13970751	0.058792096
0.13970751	0.05958261
0.13970751	0.058792096
0.13970751	0.05958261
0.13970751	0.058792096
0.13970751	0.058792096
0.13180236	0.058792096
0.13180236	0.058792096
0.13180236	0.05958261
0.13970751	0.058792096
0.13970751	0.058792096
0.13970751	0.058001582
0.13970751	0.058792096
0.13180236	0.058792096
0.13180236	0.058001582
0.13180236	0.058792096
0.13180236	0.058792096
0.13180236	0.058792096
0.13180236	0.058001582
0.13180236	0.058792096
0.13180236	0.058001582
0.13180236	0.058001582
0.12389724	0.058792096
0.13180236	0.058001582
0.12389724	0.058792096
0.12389724	0.058001582
0.12389724	0.058001582
0.12389724	0.058792096
0.12389724	0.058001582
0.12389724	0.058792096
0.12389724	0.058001582
0.12389724	0.058001582
0.12389724	0.058001582
0.12389724	0.058001582
0.1159921	0.058792096
0.1159921	0.057211068
0.1159921	0.058001582
0.12389724	0.058001582
0.1159921	0.058001582
0.12389724	0.058792096
0.12389724	0.058001582
0.1159921	0.058001582
0.1159921	0.058001582
0.1159921	0.058001582
0.1159921	0.058001582
0.1159921	0.057211068
0.10808696	0.058001582
0.10808696	0.058001582
0.10808696	0.058792096
0.10808696	0.058792096
0.10808696	0.058001582
0.10808696	0.057211068
0.10808696	0.058001582
0.10018182	0.058792096
0.10808696	0.057211068
0.10808696	0.058001582
0.10808696	0.058001582
0.10018182	0.058001582
0.10808696	0.058001582
0.10018182	0.058001582
0.10018182	0.058792096
0.10018182	0.058001582
0.10018182	0.058792096
0.10808696	0.058001582
0.10018182	0.057211068
0.10018182	0.058001582
0.09227668	0.057211068
0.09227668	0.058001582
0.10018182	0.058001582
0.09227668	0.058792096
0.08437154	0.058792096
0.09227668	0.058001582
0.09227668	0.058792096
0.09227668	0.058792096
0.08437154	0.058001582
0.09227668	0.058792096
0.08437154	0.057211068
0.09227668	0.058792096
0.08437154	0.058792096
0.0764664	0.058792096
0.08437154	0.058001582
0.08437154	0.058001582
0.08437154	0.058001582
0.0764664	0.058792096
0.0764664	0.058792096
0.08437154	0.058792096
0.0764664	0.058792096
0.0764664	0.058792096
0.08437154	0.058792096
0.0764664	0.058792096
0.06856127	0.058792096
0.06856127	0.058792096
0.0764664	0.05958261
0.06856127	0.05958261
0.06856127	0.058792096
0.06856127	0.05958261
0.06856127	0.058792096
0.06065613	0.058792096
0.06065613	0.05958261
0.06065613	0.05958261
0.06856127	0.058792096
0.06065613	0.05958261
0.06065613	0.05958261
0.05275099	0.05958261
0.06065613	0.058792096
0.06065613	0.05958261
0.05275099	0.060373124
0.05275099	0.060373124
0.05275099	0.060373124
0.05275099	0.060373124
0.05275099	0.060373124
0.04484585	0.060373124
0.04484585	0.060373124
0.04484585	0.061163638
0.04484585	0.060373124
0.04484585	0.061163638
0.04484585	0.061163638
0.04484585	0.061163638
0.04484585	0.061163638
0.04484585	0.061163638
0.04484585	0.061954152
0.03694071	0.061954152
0.03694071	0.061163638
0.03694071	0.061954152
0.03694071	0.061163638
0.02903557	0.061954152
0.02903557	0.061954152
0.03694071	0.061954152
0.02903557	0.061954152
0.03694071	0.061954152
0.02113044	0.061954152
0.02903557	0.061954152
0.02903557	0.061954152
0.02113044	0.061954152
0.02113044	0.061954152
0.02903557	0.061954152
0.02113044	0.062744662
0.02113044	0.062744662
0.02113044	0.062744662
0.01322529	0.062744662
0.01322529	0.063535176
0.02113044	0.062744662
0.01322529	0.062744662
0.01322529	0.063535176
0.02113044	0.063535176
0.01322529	0.062744662
0.00532016	0.063535176
0.00532016	0.063535176
0.01322529	0.06432569
0.01322529	0.063535176
0.01322529	0.065116204
0.01322529	0.063535176
0.00532016	0.06432569
-0.00258498	0.065116204
0.00532016	0.06432569
0.00532016	0.065116204
0.00532016	0.065116204
-0.00258498	0.06432569
-0.00258498	0.06432569
-0.00258498	0.06432569
-0.01049012	0.065116204
-0.01049012	0.065906718
-0.00258498	0.06432569
-0.01049012	0.065116204
-0.01049012	0.065116204
-0.018395261	0.065116204
-0.018395261	0.065906718
-0.018395261	0.066697232
-0.018395261	0.065116204
-0.018395261	0.065116204
-0.018395261	0.065906718
-0.018395261	0.065906718
-0.018395261	0.065906718
-0.026300394	0.065906718
-0.018395261	0.065906718
-0.026300394	0.065906718
-0.026300394	0.066697232
-0.018395261	0.066697232
-0.034205534	0.065906718
-0.026300394	0.067487746
-0.034205534	0.066697232
-0.034205534	0.066697232
-0.034205534	0.066697232
-0.034205534	0.066697232
-0.034205534	0.067487746
-0.042110675	0.066697232
-0.034205534	0.066697232
-0.042110675	0.067487746
-0.042110675	0.066697232
-0.042110675	0.068278261
-0.042110675	0.067487746
-0.050015811	0.067487746
-0.042110675	0.067487746
-0.050015811	0.068278261
-0.050015811	0.067487746
-0.050015811	0.067487746
-0.050015811	0.068278261
-0.057920948	0.068278261
-0.050015811	0.068278261
-0.050015811	0.069068775
-0.057920948	0.069068775
-0.057920948	0.068278261
-0.057920948	0.067487746
-0.057920948	0.068278261
-0.065826089	0.068278261
-0.057920948	0.068278261
-0.065826089	0.069068775
-0.065826089	0.068278261
-0.065826089	0.068278261
-0.073731226	0.069068775
-0.065826089	0.069068775
-0.065826089	0.069068775
-0.073731226	0.069068775
-0.073731226	0.069068775
-0.073731226	0.069068775
-0.081636364	0.069068775
-0.073731226	0.069068775
-0.081636364	0.069859289
-0.081636364	0.069068775
-0.081636364	0.068278261
-0.089541503	0.069859289
-0.081636364	0.068278261
-0.081636364	0.069068775
-0.081636364	0.069068775
-0.089541503	0.069068775
-0.081636364	0.069068775
-0.089541503	0.069068775
-0.089541503	0.069859289
-0.089541503	0.069068775
-0.097446641	0.069068775
-0.089541503	0.069068775
-0.105351779	0.069859289
-0.089541503	0.069859289
-0.097446641	0.069859289
-0.097446641	0.069859289
-0.105351779	0.069068775
-0.097446641	0.069859289
-0.105351779	0.069859289
-0.105351779	0.069859289
-0.105351779	0.069859289
-0.105351779	0.069859289
-0.105351779	0.069068775
-0.105351779	0.070649803
-0.113256917	0.068278261
-0.113256917	0.070649803
-0.105351779	0.069859289
-0.113256917	0.069859289
-0.121162056	0.069859289
-0.113256917	0.069859289
-0.121162056	0.069859289
-0.113256917	0.069859289
-0.129067194	0.069859289
-0.121162056	0.069068775
-0.129067194	0.069068775
-0.113256917	0.069068775
-0.129067194	0.069859289
-0.129067194	0.069068775
-0.121162056	0.069068775
-0.129067194	0.069859289
-0.129067194	0.069859289
-0.129067194	0.069859289
-0.129067194	0.069068775
-0.136972331	0.069859289
-0.136972331	0.069859289
-0.129067194	0.069068775
-0.136972331	0.069859289
-0.129067194	0.069859289
-0.144877472	0.069859289
-0.144877472	0.069068775
-0.136972331	0.069068775
-0.144877472	0.069068775
-0.144877472	0.069068775
-0.144877472	0.069859289
-0.144877472	0.069068775
-0.152782608	0.069068775
-0.144877472	0.069068775
-0.152782608	0.069068775
-0.152782608	0.069068775
-0.144877472	0.069068775
-0.152782608	0.069068775
-0.152782608	0.069859289
-0.152782608	0.069068775
-0.160687745	0.069068775
-0.160687745	0.069068775
-0.152782608	0.069068775
-0.152782608	0.069068775
-0.152782608	0.068278261
-0.160687745	0.069068775
-0.160687745	0.068278261
-0.168592886	0.069068775
-0.168592886	0.068278261
-0.160687745	0.068278261
-0.168592886	0.069068775
-0.160687745	0.069068775
-0.168592886	0.068278261
-0.168592886	0.069068775
-0.168592886	0.068278261
-0.176498026	0.068278261
-0.176498026	0.068278261
-0.176498026	0.068278261
-0.168592886	0.068278261
-0.184403159	0.068278261
-0.176498026	0.068278261
-0.176498026	0.067487746
-0.176498026	0.068278261
-0.176498026	0.068278261
-0.176498026	0.067487746
-0.184403159	0.066697232
-0.176498026	0.067487746
-0.184403159	0.068278261
-0.184403159	0.067487746
-0.184403159	0.067487746
-0.184403159	0.067487746
-0.184403159	0.067487746
-0.184403159	0.066697232
-0.184403159	0.067487746
-0.1923083	0.067487746
-0.1923083	0.066697232
-0.1923083	0.067487746
-0.1923083	0.066697232
-0.20021344	0.066697232
-0.1923083	0.066697232
-0.20021344	0.066697232
-0.20021344	0.066697232
-0.1923083	0.066697232
-0.20021344	0.065906718
-0.1923083	0.066697232
-0.20021344	0.065906718
-0.1923083	0.065906718
-0.20021344	0.065906718
-0.20021344	0.065906718
-0.208118573	0.066697232
-0.208118573	0.065906718
-0.208118573	0.065906718
-0.208118573	0.065906718
-0.208118573	0.065906718
-0.208118573	0.065906718
-0.208118573	0.065116204
-0.208118573	0.065906718
-0.21602371	0.065906718
-0.21602371	0.065116204
-0.208118573	0.065116204
-0.21602371	0.065906718
-0.208118573	0.065116204
-0.208118573	0.06432569
-0.21602371	0.065116204
-0.21602371	0.06432569
-0.21602371	0.065116204
-0.22392885	0.06432569
-0.21602371	0.065116204
-0.22392885	0.065116204
-0.22392885	0.06432569
-0.21602371	0.06432569
-0.21602371	0.06432569
-0.21602371	0.06432569
-0.22392885	0.06432569
-0.22392885	0.06432569
-0.22392885	0.06432569
-0.21602371	0.063535176
-0.21602371	0.063535176
-0.22392885	0.062744662
-0.23183399	0.063535176
-0.22392885	0.063535176
-0.23183399	0.062744662
-0.21602371	0.063535176
-0.23183399	0.063535176
-0.22392885	0.063535176
-0.23183399	0.063535176
-0.22392885	0.063535176
-0.23183399	0.062744662
-0.23183399	0.062744662
-0.22392885	0.062744662
-0.23183399	0.062744662
-0.23183399	0.062744662
-0.23183399	0.062744662
-0.23183399	0.062744662
-0.23973914	0.061954152
-0.23183399	0.062744662
-0.23183399	0.062744662
-0.23183399	0.062744662
-0.23183399	0.062744662
-0.23973914	0.062744662
-0.23973914	0.062744662
-0.23973914	0.061954152
-0.24764428	0.061954152
-0.23183399	0.061163638
-0.23973914	0.061954152
-0.23973914	0.062744662
-0.23973914	0.061163638
-0.23973914	0.061954152
-0.23973914	0.061163638
-0.24764428	0.061163638
-0.23973914	0.061163638
-0.23973914	0.061163638
-0.23973914	0.061954152
-0.23973914	0.061163638
-0.23973914	0.061163638
-0.24764428	0.061163638
-0.23973914	0.061163638
-0.24764428	0.061163638
-0.24764428	0.060373124
-0.24764428	0.061163638
-0.24764428	0.060373124
-0.24764428	0.05958261
-0.24764428	0.060373124
-0.24764428	0.060373124
-0.24764428	0.060373124
-0.24764428	0.060373124
-0.24764428	0.05958261
-0.24764428	0.060373124
-0.24764428	0.05958261
-0.2555494	0.05958261
-0.2555494	0.05958261
-0.24764428	0.05958261
-0.24764428	0.060373124
-0.24764428	0.05958261
-0.23973914	0.05958261
-0.24764428	0.05958261
-0.24764428	0.058792096
-0.23973914	0.058792096
-0.24764428	0.058792096
-0.2555494	0.058792096
-0.2555494	0.058792096
-0.23973914	0.058792096
-0.24764428	0.058792096
-0.24764428	0.058001582
-0.24764428	0.058001582
-0.2555494	0.058792096
-0.2555494	0.058001582
-0.24764428	0.058001582
-0.24764428	0.058001582
-0.24764428	0.058001582
-0.2555494	0.058001582
-0.2555494	0.058001582
-0.24764428	0.057211068
-0.2555494	0.057211068
-0.24764428	0.057211068
-0.24764428	0.058001582
-0.2555494	0.058001582
-0.2555494	0.058001582
-0.24764428	0.057211068
-0.24764428	0.057211068
-0.2555494	0.057211068
-0.24764428	0.057211068
-0.24764428	0.057211068
-0.24764428	0.058001582
-0.24764428	0.057211068
-0.24764428	0.057211068
-0.2555494	0.058001582
-0.2555494	0.057211068
-0.2555494	0.057211068
-0.24764428	0.056420553
-0.24764428	0.056420553
-0.24764428	0.057211068
-0.24764428	0.057211068
-0.2555494	0.056420553
-0.24764428	0.057211068
-0.2555494	0.056420553
-0.24764428	0.057211068
-0.24764428	0.057211068
-0.24764428	0.057211068
-0.24764428	0.055630039
-0.26345454	0.056420553
-0.24764428	0.057211068
-0.24764428	0.056420553
-0.24764428	0.056420553
-0.2555494	0.056420553
-0.24764428	0.056420553
-0.24764428	0.056420553
-0.2555494	0.055630039
-0.24764428	0.055630039
-0.24764428	0.056420553
-0.24764428	0.056420553
-0.24764428	0.056420553
-0.24764428	0.056420553
-0.24764428	0.056420553
-0.24764428	0.055630039
-0.24764428	0.055630039
-0.24764428	0.055630039
-0.24764428	0.055630039
-0.24764428	0.054839525
-0.23973914	0.055630039
-0.23973914	0.056420553
-0.23973914	0.054839525
-0.23973914	0.054839525
-0.23973914	0.054839525
-0.24764428	0.054839525
-0.24764428	0.055630039
-0.23973914	0.054839525
-0.24764428	0.054839525
-0.23973914	0.055630039
-0.24764428	0.054839525
-0.23973914	0.055630039
-0.24764428	0.054839525
-0.23973914	0.055630039
-0.23973914	0.055630039
-0.23973914	0.054839525
-0.23973914	0.055630039
-0.23973914	0.054839525
-0.23183399	0.054839525
-0.23973914	0.054049011
-0.23973914	0.054839525
-0.23183399	0.054839525
-0.23973914	0.055630039
-0.23973914	0.055630039
-0.23973914	0.054839525
-0.24764428	0.054839525
-0.23973914	0.054839525
-0.23183399	0.054839525
-0.23183399	0.054839525
-0.22392885	0.054839525
-0.23183399	0.054839525
-0.23183399	0.054049011
-0.23183399	0.054839525
-0.23183399	0.054049011
-0.23973914	0.054839525
-0.23183399	0.054839525
-0.23973914	0.054839525
-0.23183399	0.054839525
-0.23183399	0.054049011
-0.23183399	0.054049011
-0.22392885	0.054839525
-0.22392885	0.054839525
-0.22392885	0.054049011
-0.23183399	0.054049011
-0.23183399	0.054049011
-0.22392885	0.054049011
-0.22392885	0.054049011
-0.22392885	0.054049011
-0.21602371	0.054049011
-0.21602371	0.054049011
-0.21602371	0.054839525
-0.22392885	0.054049011
-0.22392885	0.054839525
-0.22392885	0.054049011
-0.21602371	0.054839525
-0.22392885	0.054049011
-0.22392885	0.054049011
-0.22392885	0.054839525
-0.21602371	0.053258497
-0.21602371	0.054839525
-0.21602371	0.054839525
-0.21602371	0.054049011
-0.22392885	0.054049011
-0.22392885	0.054839525
-0.208118573	0.054049011
-0.208118573	0.054049011
-0.208118573	0.054049011
-0.208118573	0.054839525
-0.208118573	0.054839525
-0.208118573	0.054049011
-0.21602371	0.054049011
-0.21602371	0.054839525
-0.20021344	0.054839525
-0.20021344	0.054049011
-0.20021344	0.054839525
-0.20021344	0.054049011
-0.208118573	0.054839525
-0.20021344	0.054839525
-0.20021344	0.054049011
-0.20021344	0.054049011
-0.20021344	0.054839525
-0.20021344	0.054049011
-0.20021344	0.054839525
-0.20021344	0.054839525
-0.20021344	0.055630039
-0.1923083	0.055630039
-0.1923083	0.054839525
-0.1923083	0.054839525
-0.1923083	0.054839525
-0.184403159	0.054839525
-0.1923083	0.054839525
-0.184403159	0.054839525
-0.1923083	0.054839525
-0.184403159	0.054839525
-0.1923083	0.054839525
-0.184403159	0.055630039
-0.184403159	0.055630039
-0.184403159	0.054839525
-0.184403159	0.055630039
-0.1923083	0.055630039
-0.184403159	0.055630039
-0.176498026	0.055630039
-0.1923083	0.055630039
-0.176498026	0.056420553
-0.176498026	0.056420553
-0.176498026	0.055630039
-0.176498026	0.055630039
-0.168592886	0.055630039
-0.176498026	0.056420553
-0.176498026	0.056420553
-0.176498026	0.055630039
-0.168592886	0.056420553
-0.176498026	0.055630039
-0.168592886	0.056420553
-0.168592886	0.057211068
-0.168592886	0.055630039
-0.168592886	0.056420553
-0.168592886	0.056420553
-0.168592886	0.056420553
-0.160687745	0.057211068
-0.168592886	0.057211068
-0.160687745	0.057211068
-0.152782608	0.057211068
-0.152782608	0.057211068
-0.160687745	0.058001582
-0.152782608	0.057211068
-0.152782608	0.057211068
-0.144877472	0.057211068
-0.152782608	0.058001582
-0.160687745	0.058001582
-0.152782608	0.058001582
-0.152782608	0.058001582
-0.152782608	0.058001582
-0.152782608	0.058001582
-0.144877472	0.058001582
-0.144877472	0.058001582
-0.144877472	0.058001582
-0.144877472	0.058001582
-0.144877472	0.058001582
-0.144877472	0.058792096
-0.144877472	0.058792096
-0.136972331	0.058792096
-0.136972331	0.058792096
-0.136972331	0.058792096
-0.136972331	0.05958261
-0.121162056	0.058792096
-0.129067194	0.058792096
-0.129067194	0.058792096
-0.129067194	0.05958261
-0.129067194	0.05958261
-0.129067194	0.05958261
-0.121162056	0.05958261
-0.121162056	0.05958261
-0.129067194	0.05958261
-0.129067194	0.060373124
-0.136972331	0.05958261
-0.121162056	0.058792096
-0.121162056	0.060373124
-0.121162056	0.060373124
-0.113256917	0.060373124
-0.113256917	0.060373124
-0.113256917	0.061163638
-0.113256917	0.060373124
-0.113256917	0.061163638
-0.113256917	0.061163638
-0.105351779	0.061163638
-0.113256917	0.060373124
-0.113256917	0.061163638
-0.113256917	0.060373124
-0.105351779	0.061954152
-0.113256917	0.061954152
-0.097446641	0.061163638
-0.097446641	0.061954152
-0.105351779	0.061954152
-0.097446641	0.062744662
-0.105351779	0.062744662
-0.097446641	0.061163638
-0.089541503	0.061954152
-0.097446641	0.062744662
-0.097446641	0.061954152
-0.089541503	0.061954152
-0.089541503	0.061954152
-0.089541503	0.062744662
-0.089541503	0.063535176
-0.081636364	0.062744662
-0.081636364	0.062744662
-0.089541503	0.062744662
-0.073731226	0.063535176
-0.073731226	0.063535176
-0.073731226	0.063535176
-0.073731226	0.063535176
-0.073731226	0.062744662
-0.073731226	0.063535176
-0.073731226	0.063535176
-0.073731226	0.063535176
-0.081636364	0.063535176
-0.065826089	0.06432569
-0.073731226	0.06432569
-0.065826089	0.063535176
-0.065826089	0.06432569
-0.065826089	0.06432569
-0.065826089	0.063535176
-0.065826089	0.065116204
-0.065826089	0.06432569
-0.057920948	0.06432569
-0.057920948	0.065116204
-0.057920948	0.065116204
-0.057920948	0.065116204
-0.057920948	0.065116204
-0.050015811	0.065116204
-0.050015811	0.065116204
-0.050015811	0.065116204
-0.050015811	0.065906718
-0.050015811	0.065906718
-0.050015811	0.065906718
-0.050015811	0.065906718
-0.042110675	0.065906718
-0.042110675	0.066697232
-0.042110675	0.066697232
-0.042110675	0.066697232
-0.034205534	0.065906718
-0.042110675	0.065906718
-0.042110675	0.066697232
-0.042110675	0.066697232
-0.042110675	0.066697232
-0.034205534	0.066697232
-0.042110675	0.067487746
-0.034205534	0.066697232
-0.026300394	0.066697232
-0.026300394	0.066697232
-0.026300394	0.067487746
-0.026300394	0.067487746
-0.026300394	0.067487746
-0.034205534	0.068278261
-0.018395261	0.068278261
-0.018395261	0.068278261
-0.026300394	0.068278261
-0.018395261	0.067487746
-0.018395261	0.067487746
-0.018395261	0.068278261
-0.01049012	0.068278261
-0.018395261	0.069068775
-0.018395261	0.069068775
-0.01049012	0.068278261
-0.01049012	0.069068775
-0.00258498	0.069068775
-0.01049012	0.069068775
-0.00258498	0.069859289
-0.00258498	0.069068775
-0.00258498	0.069859289
-0.00258498	0.069859289
-0.00258498	0.069859289
-0.00258498	0.069859289
-0.00258498	0.069859289
0.00532016	0.069068775
0.00532016	0.070649803
0.00532016	0.069859289
0.00532016	0.069859289
0.00532016	0.069859289
0.00532016	0.069859289
0.00532016	0.070649803
0.00532016	0.070649803
0.01322529	0.069859289
0.01322529	0.070649803
0.01322529	0.070649803
0.01322529	0.070649803
0.01322529	0.070649803
0.01322529	0.070649803
0.01322529	0.070649803
0.01322529	0.070649803
0.02113044	0.070649803
0.02113044	0.070649803
0.02113044	0.070649803
0.02113044	0.071440317
0.02903557	0.070649803
0.02113044	0.071440317
0.02903557	0.071440317
0.02903557	0.070649803
0.03694071	0.071440317
0.02903557	0.070649803
0.03694071	0.072230831
0.02903557	0.070649803
0.03694071	0.071440317
0.04484585	0.071440317
0.02903557	0.071440317
0.03694071	0.071440317
0.03694071	0.071440317
0.04484585	0.071440317
0.03694071	0.071440317
0.03694071	0.072230831
0.04484585	0.071440317
0.04484585	0.071440317
0.04484585	0.072230831
0.04484585	0.071440317
0.04484585	0.072230831
0.05275099	0.072230831
0.05275099	0.072230831
0.04484585	0.072230831
0.06065613	0.072230831
0.06065613	0.072230831
0.05275099	0.072230831
0.05275099	0.071440317
0.06065613	0.071440317
0.06065613	0.072230831
0.05275099	0.072230831
0.05275099	0.072230831
0.06065613	0.072230831
0.06065613	0.072230831
0.06065613	0.072230831
0.06065613	0.072230831
0.06065613	0.072230831
0.06065613	0.071440317
0.06856127	0.072230831
0.06065613	0.072230831
0.06856127	0.072230831
0.06065613	0.071440317
0.06856127	0.071440317
0.0764664	0.071440317
0.0764664	0.072230831
0.0764664	0.071440317
0.0764664	0.072230831
0.0764664	0.072230831
0.0764664	0.070649803
0.0764664	0.072230831
0.0764664	0.072230831
0.08437154	0.072230831
0.08437154	0.072230831
0.0764664	0.071440317
0.08437154	0.072230831
0.0764664	0.071440317
0.08437154	0.071440317
0.08437154	0.071440317
0.08437154	0.071440317
0.09227668	0.071440317
0.09227668	0.072230831
0.09227668	0.072230831
0.09227668	0.072230831
0.10018182	0.070649803
0.09227668	0.071440317
0.09227668	0.071440317
0.09227668	0.071440317
0.09227668	0.070649803
0.09227668	0.071440317
0.09227668	0.071440317
0.10018182	0.071440317
0.10018182	0.070649803
0.10018182	0.070649803
0.10018182	0.071440317
0.10808696	0.071440317
0.10808696	0.071440317
0.10808696	0.071440317
0.10018182	0.071440317
0.10018182	0.071440317
0.10808696	0.071440317
0.10018182	0.070649803
0.10808696	0.071440317
0.10808696	0.070649803
0.10808696	0.070649803
0.10808696	0.071440317
0.10808696	0.070649803
0.1159921	0.070649803
0.1159921	0.069859289
0.12389724	0.069859289
0.1159921	0.070649803
0.1159921	0.069859289
0.1159921	0.070649803
0.10808696	0.070649803
0.12389724	0.070649803
0.1159921	0.069859289
0.1159921	0.069859289
0.12389724	0.069859289
0.1159921	0.069859289
0.12389724	0.070649803
0.12389724	0.069859289
0.1159921	0.069859289
0.12389724	0.069859289
0.12389724	0.069859289
0.12389724	0.069068775
0.12389724	0.069859289
0.12389724	0.069859289
0.12389724	0.069859289
0.1159921	0.068278261
0.13180236	0.069068775
0.12389724	0.069068775
0.13180236	0.069068775
0.13180236	0.069068775
0.12389724	0.069068775
0.12389724	0.069068775
0.12389724	0.068278261
0.12389724	0.068278261
0.13180236	0.068278261
0.12389724	0.069068775
0.13970751	0.068278261
0.13180236	0.068278261
0.13180236	0.068278261
0.13180236	0.068278261
0.13180236	0.068278261
0.13970751	0.068278261
0.13970751	0.067487746
0.13970751	0.068278261
0.13970751	0.067487746
0.13180236	0.068278261
0.13180236	0.067487746
0.13970751	0.067487746
0.13180236	0.067487746
0.13970751	0.067487746
0.13970751	0.067487746
0.13970751	0.067487746
0.13970751	0.067487746
0.13970751	0.066697232
0.13180236	0.066697232
0.13970751	0.066697232
0.14761265	0.066697232
0.13970751	0.067487746
0.13970751	0.066697232
0.13970751	0.067487746
0.14761265	0.066697232
0.13970751	0.066697232
0.14761265	0.066697232
0.13970751	0.066697232
0.13970751	0.065906718
0.14761265	0.065906718
0.14761265	0.065906718
0.14761265	0.065906718
0.14761265	0.065116204
0.14761265	0.065906718
0.14761265	0.065116204
0.14761265	0.065906718
0.14761265	0.065906718
0.13970751	0.065906718
0.13970751	0.065116204
0.14761265	0.065906718
0.1555178	0.065116204
0.14761265	0.065116204
0.13970751	0.065906718
0.1555178	0.065116204
0.14761265	0.06432569
0.14761265	0.065116204
0.14761265	0.06432569
0.14761265	0.06432569
0.14761265	0.065116204
0.14761265	0.06432569
0.14761265	0.06432569
0.14761265	0.06432569
0.14761265	0.06432569
0.1555178	0.063535176
0.14761265	0.06432569
0.14761265	0.063535176
0.14761265	0.06432569
0.14761265	0.063535176
0.14761265	0.063535176
0.14761265	0.063535176
0.14761265	0.063535176
0.14761265	0.062744662
0.14761265	0.062744662
0.14761265	0.063535176
0.1555178	0.063535176
0.14761265	0.062744662
0.14761265	0.062744662
0.14761265	0.062744662
0.1555178	0.063535176
0.1555178	0.063535176
0.14761265	0.062744662
0.14761265	0.062744662
0.1555178	0.062744662
0.14761265	0.062744662
0.1555178	0.062744662
0.14761265	0.062744662
0.14761265	0.061954152
0.1555178	0.061954152
0.1555178	0.061954152
0.1555178	0.061954152
0.14761265	0.061954152
0.14761265	0.061954152
0.1555178	0.061954152
0.13970751	0.061954152
0.14761265	0.061163638
0.1555178	0.061163638
0.1555178	0.061163638
0.14761265	0.061163638
0.14761265	0.061163638
0.14761265	0.060373124
0.14761265	0.061163638
0.1555178	0.060373124
0.14761265	0.061163638
0.14761265	0.061163638
0.14761265	0.060373124
0.14761265	0.061163638
0.14761265	0.060373124
0.14761265	0.061163638
0.1555178	0.060373124
0.14761265	0.060373124
0.14761265	0.060373124
0.13970751	0.05958261
0.14761265	0.060373124
0.14761265	0.060373124
0.14761265	0.060373124
0.14761265	0.05958261
0.13970751	0.05958261
0.13970751	0.060373124
0.13970751	0.05958261
0.14761265	0.05958261
0.1555178	0.05958261
0.14761265	0.05958261
0.14761265	0.05958261
0.13970751	0.05958261
0.14761265	0.058792096
0.13970751	0.05958261
0.13970751	0.05958261
0.13970751	0.05958261
0.14761265	0.05958261
0.13970751	0.058792096
0.13970751	0.058792096
0.13970751	0.058792096
0.13180236	0.058792096
0.13970751	0.05958261
0.13970751	0.058792096
0.13970751	0.058792096
0.13970751	0.058792096
0.13970751	0.058001582
0.13970751	0.058792096
0.13970751	0.058792096
0.13970751	0.058792096
0.13970751	0.058001582
0.13970751	0.058792096
0.13970751	0.058792096
0.13970751	0.058792096
0.13970751	0.058792096
0.13180236	0.058001582
0.13180236	0.058792096
0.13970751	0.058792096
0.13180236	0.058792096
0.13180236	0.058792096
0.13180236	0.058001582
0.13180236	0.058001582
0.12389724	0.058001582
0.13970751	0.058792096
0.13180236	0.058001582
0.13180236	0.058001582
0.12389724	0.058001582
0.13180236	0.058001582
0.13180236	0.058792096
0.12389724	0.058001582
0.13180236	0.058001582
0.12389724	0.058001582
0.12389724	0.058001582
0.13180236	0.058001582
0.12389724	0.058001582
0.12389724	0.058792096
0.12389724	0.058001582
0.1159921	0.058001582
0.1159921	0.058792096
0.12389724	0.058001582
0.12389724	0.058001582
0.12389724	0.058001582
0.1159921	0.058001582
0.1159921	0.058001582
0.1159921	0.058001582
0.1159921	0.057211068
0.1159921	0.058001582
0.1159921	0.057211068
0.1159921	0.058792096
0.1159921	0.058001582
0.1159921	0.058001582
0.1159921	0.058001582
0.10808696	0.058001582
0.10808696	0.057211068
0.10808696	0.058001582
0.10808696	0.058001582
0.1159921	0.057211068
0.10808696	0.058001582
0.10808696	0.057211068
0.10808696	0.058001582
0.10808696	0.057211068
0.10808696	0.057211068
0.10808696	0.058001582
0.10018182	0.058001582
0.10018182	0.058001582
0.10018182	0.058001582
0.10018182	0.058001582
0.10018182	0.058792096
0.10018182	0.057211068
0.10018182	0.058001582
0.10018182	0.058001582
0.10018182	0.058792096
0.10018182	0.058001582
0.09227668	0.058001582
0.09227668	0.058001582
0.09227668	0.058001582
0.08437154	0.058792096
0.09227668	0.058792096
0.09227668	0.058001582
0.09227668	0.058792096
0.09227668	0.058001582
0.08437154	0.058792096
0.09227668	0.058792096
0.0764664	0.058001582
0.08437154	0.058792096
0.09227668	0.058001582
0.08437154	0.058792096
0.08437154	0.058001582
0.08437154	0.058792096
0.08437154	0.058792096
0.0764664	0.058792096
0.08437154	0.058792096
0.0764664	0.05958261
0.0764664	0.058792096
0.08437154	0.058792096
0.0764664	0.05958261
0.06856127	0.05958261
0.06856127	0.05958261
0.06856127	0.05958261
0.06856127	0.05958261
0.06856127	0.060373124
0.06065613	0.05958261
0.06856127	0.05958261
0.06856127	0.060373124
0.06856127	0.060373124
0.06065613	0.05958261
0.06856127	0.060373124
0.06065613	0.060373124
0.06065613	0.060373124
0.05275099	0.060373124
0.06065613	0.060373124
0.06065613	0.060373124
0.05275099	0.061163638
0.06065613	0.060373124
0.06065613	0.061163638
0.05275099	0.060373124
0.05275099	0.061163638
0.05275099	0.060373124
0.05275099	0.061163638
0.04484585	0.060373124
0.04484585	0.061163638
0.04484585	0.061163638
0.05275099	0.061954152
0.04484585	0.061163638
0.03694071	0.061163638
0.04484585	0.061163638
0.03694071	0.061954152
0.04484585	0.061163638
0.04484585	0.061954152
0.03694071	0.061954152
0.03694071	0.061954152
0.04484585	0.062744662
0.02903557	0.061954152
0.02903557	0.062744662
0.02903557	0.061954152
0.02903557	0.062744662
0.02903557	0.061954152
0.02113044	0.062744662
0.02903557	0.062744662
0.02903557	0.061954152
0.02903557	0.062744662
0.02113044	0.063535176
0.02113044	0.063535176
0.02113044	0.062744662
0.01322529	0.062744662
0.02113044	0.063535176
0.02113044	0.063535176
0.01322529	0.063535176
0.01322529	0.063535176
0.01322529	0.06432569
0.02113044	0.063535176
0.01322529	0.063535176
0.01322529	0.063535176
0.01322529	0.063535176
0.01322529	0.06432569
0.00532016	0.06432569
0.00532016	0.06432569
0.01322529	0.063535176
0.00532016	0.06432569
-0.00258498	0.063535176
-0.00258498	0.065116204
-0.00258498	0.065116204
-0.00258498	0.06432569
-0.00258498	0.06432569
-0.00258498	0.065116204
-0.00258498	0.06432569
-0.01049012	0.065116204
-0.00258498	0.065116204
-0.00258498	0.06432569
-0.01049012	0.065116204
-0.00258498	0.065116204
-0.01049012	0.065906718
-0.01049012	0.065906718
-0.018395261	0.065116204
-0.018395261	0.065116204
-0.018395261	0.065116204
-0.018395261	0.065116204
-0.018395261	0.065906718
-0.026300394	0.065116204
-0.018395261	0.065906718
-0.026300394	0.066697232
-0.018395261	0.065906718
-0.018395261	0.065906718
-0.026300394	0.065906718
-0.026300394	0.065906718
-0.034205534	0.066697232
-0.034205534	0.065906718
-0.026300394	0.067487746
-0.034205534	0.066697232
-0.034205534	0.067487746
-0.034205534	0.066697232
-0.042110675	0.066697232
-0.042110675	0.066697232
-0.042110675	0.066697232
-0.042110675	0.067487746
-0.042110675	0.066697232
-0.042110675	0.066697232
-0.050015811	0.066697232
-0.042110675	0.067487746
-0.050015811	0.067487746
-0.050015811	0.067487746
-0.050015811	0.067487746
-0.050015811	0.067487746
-0.050015811	0.067487746
-0.057920948	0.067487746
-0.050015811	0.067487746
-0.057920948	0.067487746
-0.057920948	0.067487746
-0.057920948	0.067487746
-0.057920948	0.068278261
-0.057920948	0.067487746
-0.065826089	0.068278261
-0.057920948	0.068278261
-0.057920948	0.067487746
-0.073731226	0.069068775
-0.065826089	0.067487746
-0.065826089	0.068278261
-0.073731226	0.067487746
-0.065826089	0.068278261
-0.073731226	0.068278261
-0.073731226	0.068278261
-0.081636364	0.068278261
-0.073731226	0.068278261
-0.081636364	0.069068775
-0.073731226	0.068278261
-0.073731226	0.068278261
-0.081636364	0.068278261
-0.089541503	0.068278261
-0.081636364	0.069859289
-0.081636364	0.068278261
-0.089541503	0.069068775
-0.081636364	0.069068775
-0.081636364	0.068278261
-0.089541503	0.069068775
-0.097446641	0.068278261
-0.089541503	0.069068775
-0.089541503	0.068278261
-0.097446641	0.069068775
-0.089541503	0.068278261
-0.097446641	0.068278261
-0.097446641	0.069068775
-0.097446641	0.069068775
-0.097446641	0.069068775
-0.097446641	0.069068775
-0.105351779	0.069859289
-0.105351779	0.069068775
-0.097446641	0.069068775
-0.105351779	0.069859289
-0.105351779	0.069068775
-0.105351779	0.069068775
-0.113256917	0.069859289
-0.113256917	0.069068775
-0.113256917	0.069068775
-0.121162056	0.069068775
-0.113256917	0.068278261
-0.121162056	0.069068775
-0.121162056	0.068278261
-0.121162056	0.070649803
-0.113256917	0.069068775
-0.121162056	0.069859289
-0.121162056	0.068278261
-0.121162056	0.069068775
-0.129067194	0.069859289
-0.129067194	0.069068775
-0.129067194	0.069859289
-0.129067194	0.069068775
-0.121162056	0.069859289
-0.136972331	0.069068775
-0.129067194	0.069068775
-0.129067194	0.069859289
-0.136972331	0.069859289
-0.136972331	0.069068775
-0.136972331	0.069068775
-0.136972331	0.069068775
-0.136972331	0.068278261
-0.136972331	0.069068775
-0.136972331	0.069068775
-0.144877472	0.069859289
-0.136972331	0.069068775
-0.144877472	0.069859289
-0.144877472	0.069068775
-0.144877472	0.069068775
-0.144877472	0.069859289
-0.152782608	0.069068775
-0.152782608	0.069068775
-0.144877472	0.069068775
-0.152782608	0.069068775
-0.152782608	0.069859289
-0.160687745	0.069068775
-0.160687745	0.069068775
-0.152782608	0.069068775
-0.152782608	0.069068775
-0.160687745	0.069068775
-0.160687745	0.068278261
-0.160687745	0.069068775
-0.168592886	0.068278261
-0.160687745	0.069068775
-0.160687745	0.069068775
-0.160687745	0.068278261
-0.168592886	0.069068775
-0.160687745	0.068278261
-0.168592886	0.069068775
-0.176498026	0.068278261
-0.176498026	0.068278261
-0.176498026	0.068278261
-0.176498026	0.068278261
-0.168592886	0.068278261
-0.176498026	0.068278261
-0.176498026	0.068278261
-0.168592886	0.067487746
-0.176498026	0.067487746
-0.176498026	0.068278261
-0.176498026	0.068278261
-0.184403159	0.068278261
-0.184403159	0.067487746
-0.176498026	0.068278261
-0.184403159	0.067487746
-0.184403159	0.067487746
-0.184403159	0.067487746
-0.184403159	0.067487746
-0.1923083	0.067487746
-0.184403159	0.068278261
-0.1923083	0.066697232
-0.1923083	0.067487746
-0.1923083	0.067487746
-0.1923083	0.067487746
-0.20021344	0.067487746
-0.20021344	0.067487746
-0.20021344	0.067487746
-0.20021344	0.066697232
-0.1923083	0.067487746
-0.20021344	0.066697232
-0.20021344	0.067487746
-0.20021344	0.066697232
-0.20021344	0.065906718
-0.208118573	0.066697232
-0.20021344	0.066697232
-0.20021344	0.066697232
-0.20021344	0.066697232
-0.208118573	0.065906718
-0.208118573	0.065906718
-0.208118573	0.066697232
-0.208118573	0.066697232
-0.208118573	0.065906718
-0.208118573	0.065906718
-0.208118573	0.066697232
-0.21602371	0.065906718
-0.21602371	0.065906718
-0.208118573	0.065116204
-0.208118573	0.065116204
-0.21602371	0.065116204
-0.21602371	0.065906718
-0.21602371	0.065906718
-0.21602371	0.06432569
-0.21602371	0.065116204
-0.21602371	0.065116204
-0.21602371	0.06432569
-0.22392885	0.065116204
-0.21602371	0.065116204
-0.23183399	0.065116204
-0.21602371	0.06432569
-0.22392885	0.065116204
-0.22392885	0.065116204
-0.22392885	0.065116204
-0.22392885	0.06432569
-0.23183399	0.06432569
-0.21602371	0.065116204
-0.22392885	0.06432569
-0.22392885	0.06432569
-0.23183399	0.06432569
-0.23183399	0.06432569
-0.22392885	0.06432569
-0.22392885	0.06432569
-0.22392885	0.06432569
-0.22392885	0.063535176
-0.22392885	0.063535176
-0.22392885	0.06432569
-0.23183399	0.06432569
-0.23183399	0.063535176
-0.23973914	0.063535176
-0.23973914	0.063535176
-0.23183399	0.063535176
-0.23183399	0.063535176
-0.23973914	0.063535176
-0.23973914	0.062744662
-0.23973914	0.062744662
-0.23973914	0.062744662
-0.23183399	0.062744662
-0.23183399	0.062744662
-0.23973914	0.062744662
-0.23973914	0.062744662
-0.23973914	0.062744662
-0.23973914	0.062744662
-0.23183399	0.062744662
-0.23973914	0.062744662
-0.23973914	0.061954152
-0.24764428	0.061954152
-0.23973914	0.061954152
-0.23183399	0.061954152
-0.23973914	0.061954152
-0.24764428	0.062744662
-0.24764428	0.061954152
-0.23973914	0.061954152
-0.24764428	0.061954152
-0.23973914	0.061954152
-0.24764428	0.061954152
-0.23973914	0.061954152
-0.24764428	0.061954152
-0.24764428	0.061163638
-0.24764428	0.061163638
-0.23973914	0.061163638
-0.23973914	0.061163638
-0.24764428	0.061163638
-0.24764428	0.061163638
-0.24764428	0.061163638
-0.24764428	0.061163638
-0.24764428	0.060373124
-0.24764428	0.060373124
-0.24764428	0.060373124
-0.24764428	0.061163638
-0.2555494	0.060373124
-0.2555494	0.060373124
-0.24764428	0.060373124
-0.24764428	0.060373124
-0.24764428	0.060373124
-0.2555494	0.060373124
-0.24764428	0.061163638
-0.24764428	0.060373124
-0.2555494	0.060373124
-0.24764428	0.060373124
-0.2555494	0.05958261
-0.2555494	0.05958261
-0.24764428	0.05958261
-0.24764428	0.060373124
-0.2555494	0.05958261
-0.2555494	0.05958261
-0.24764428	0.058792096
-0.24764428	0.058792096
-0.2555494	0.058792096
-0.24764428	0.05958261
-0.24764428	0.05958261
-0.24764428	0.058792096
-0.26345454	0.058792096
-0.24764428	0.058792096
-0.24764428	0.058792096
-0.24764428	0.058792096
-0.24764428	0.058792096
-0.2555494	0.058792096
-0.24764428	0.058792096
-0.24764428	0.058792096
-0.24764428	0.058792096
-0.24764428	0.058001582
-0.24764428	0.058792096
-0.2555494	0.058001582
-0.24764428	0.058792096
-0.2555494	0.058001582
-0.2555494	0.058001582
-0.24764428	0.058001582
-0.24764428	0.057211068
-0.24764428	0.058001582
-0.24764428	0.058001582
-0.24764428	0.058001582
-0.24764428	0.058792096
-0.24764428	0.058001582
-0.24764428	0.058001582
-0.2555494	0.058001582
-0.24764428	0.057211068
-0.24764428	0.057211068
-0.24764428	0.057211068
-0.24764428	0.057211068
-0.2555494	0.057211068
-0.24764428	0.057211068
-0.24764428	0.056420553
-0.24764428	0.057211068
-0.2555494	0.057211068
-0.24764428	0.057211068
-0.24764428	0.057211068
-0.24764428	0.057211068
-0.2555494	0.058001582
-0.24764428	0.056420553
-0.24764428	0.056420553
-0.24764428	0.057211068
-0.24764428	0.056420553
-0.24764428	0.057211068
-0.24764428	0.057211068
-0.23973914	0.057211068
-0.24764428	0.056420553
-0.24764428	0.056420553
-0.24764428	0.056420553
-0.24764428	0.056420553
-0.2555494	0.056420553
-0.24764428	0.057211068
-0.23973914	0.055630039
-0.23973914	0.056420553
-0.24764428	0.056420553
-0.23973914	0.057211068
-0.23973914	0.056420553
-0.24764428	0.056420553
-0.24764428	0.056420553
-0.24764428	0.056420553
-0.23973914	0.056420553
-0.23973914	0.056420553
-0.24764428	0.055630039
-0.23973914	0.055630039
-0.24764428	0.055630039
-0.23973914	0.056420553
-0.23973914	0.056420553
-0.23973914	0.055630039
-0.23183399	0.055630039
-0.23973914	0.055630039
-0.23973914	0.054839525
-0.23973914	0.055630039
-0.23973914	0.055630039
-0.23973914	0.055630039
-0.23973914	0.055630039
-0.23973914	0.054839525
-0.23973914	0.055630039
-0.23183399	0.055630039
-0.23183399	0.055630039
-0.23183399	0.055630039
-0.23973914	0.055630039
-0.23183399	0.054839525
-0.23183399	0.054839525
-0.23183399	0.055630039
-0.22392885	0.055630039
-0.23183399	0.055630039
-0.22392885	0.055630039
-0.23183399	0.055630039
-0.23183399	0.054839525
-0.22392885	0.055630039
-0.23183399	0.055630039
-0.22392885	0.055630039
-0.22392885	0.054839525
-0.22392885	0.054839525
-0.22392885	0.054839525
-0.22392885	0.054839525
-0.21602371	0.055630039
-0.21602371	0.054839525
-0.23183399	0.054839525
-0.21602371	0.054839525
-0.22392885	0.054839525
-0.21602371	0.054839525
-0.22392885	0.054839525
-0.21602371	0.054839525
-0.22392885	0.054839525
-0.21602371	0.054839525
-0.21602371	0.054839525
-0.21602371	0.055630039
-0.21602371	0.054839525
-0.21602371	0.055630039
-0.21602371	0.055630039
-0.21602371	0.054839525
-0.21602371	0.055630039
-0.208118573	0.054839525
-0.208118573	0.055630039
-0.21602371	0.054839525
-0.208118573	0.054049011
-0.208118573	0.054839525
-0.208118573	0.055630039
-0.208118573	0.054049011
-0.208118573	0.055630039
-0.208118573	0.054839525
-0.20021344	0.055630039
-0.208118573	0.054839525
-0.208118573	0.055630039
-0.20021344	0.054839525
-0.20021344	0.055630039
-0.1923083	0.055630039
-0.20021344	0.054839525
-0.1923083	0.055630039
-0.20021344	0.055630039
-0.1923083	0.055630039
-0.1923083	0.055630039
-0.1923083	0.055630039
-0.184403159	0.055630039
-0.1923083	0.056420553
-0.1923083	0.055630039
-0.1923083	0.055630039
-0.1923083	0.055630039
-0.1923083	0.055630039
-0.1923083	0.055630039
-0.1923083	0.055630039
-0.1923083	0.055630039
-0.184403159	0.055630039
-0.1923083	0.056420553
-0.184403159	0.056420553
-0.184403159	0.055630039
-0.176498026	0.056420553
-0.184403159	0.057211068
-0.176498026	0.056420553
-0.176498026	0.056420553
-0.176498026	0.056420553
-0.176498026	0.056420553
-0.184403159	0.057211068
-0.176498026	0.056420553
-0.176498026	0.056420553
-0.176498026	0.056420553
-0.176498026	0.056420553
-0.176498026	0.057211068
-0.176498026	0.057211068
-0.168592886	0.057211068
-0.168592886	0.057211068
-0.160687745	0.057211068
-0.160687745	0.057211068
-0.160687745	0.057211068
-0.168592886	0.057211068
-0.168592886	0.058001582
-0.168592886	0.056420553
-0.160687745	0.057211068
-0.160687745	0.056420553
-0.152782608	0.057211068
-0.152782608	0.058001582
-0.160687745	0.058001582
-0.152782608	0.058001582
-0.152782608	0.058001582
-0.160687745	0.058001582
-0.144877472	0.058792096
-0.152782608	0.058001582
-0.144877472	0.058001582
-0.152782608	0.058001582
-0.144877472	0.058792096
-0.144877472	0.058001582
-0.144877472	0.058001582
-0.144877472	0.058001582
-0.144877472	0.058001582
-0.152782608	0.058792096
-0.136972331	0.058792096
-0.144877472	0.05958261
[truncated: 98,001 more rows]
