# Supplementary material for: Reconfigurable signal modulation in a ferroelectric tunnel field-effect transistor
Source: Nat Commun. 2023 May 3;14:2530. doi: 10.1038/s41467-023-38242-w (PMC10156808; doi:10.1038/s41467-023-38242-w)
Supplement: Supplementary file 3 — Source Data [file 41467_2023_38242_MOESM3_ESM.zip › Source Data for Figures/Figure 3/Fig-3e_lowVpeak/6-6_Vds0.5V_Vpp0.5V.Wfm.csv]

Vin	Vout	sampling
-0.136972331	0.048515417	1.00E-06
-0.129067194	0.048515417
-0.136972331	0.048515417
-0.129067194	0.049305927
-0.129067194	0.049305927
-0.129067194	0.049305927
-0.129067194	0.049305927
-0.129067194	0.050096441
-0.129067194	0.050096441
-0.121162056	0.050886955
-0.121162056	0.050096441
-0.121162056	0.050096441
-0.121162056	0.050096441
-0.121162056	0.050886955
-0.121162056	0.051677469
-0.113256917	0.050886955
-0.113256917	0.050886955
-0.113256917	0.050886955
-0.105351779	0.050886955
-0.113256917	0.050886955
-0.105351779	0.051677469
-0.105351779	0.051677469
-0.105351779	0.051677469
-0.105351779	0.051677469
-0.097446641	0.051677469
-0.097446641	0.051677469
-0.097446641	0.051677469
-0.097446641	0.051677469
-0.097446641	0.052467983
-0.089541503	0.052467983
-0.097446641	0.052467983
-0.089541503	0.053258497
-0.089541503	0.052467983
-0.089541503	0.052467983
-0.089541503	0.053258497
-0.081636364	0.052467983
-0.081636364	0.053258497
-0.081636364	0.053258497
-0.081636364	0.053258497
-0.073731226	0.053258497
-0.073731226	0.054049011
-0.073731226	0.054049011
-0.065826089	0.053258497
-0.073731226	0.054049011
-0.065826089	0.054839525
-0.065826089	0.054839525
-0.073731226	0.054839525
-0.065826089	0.054049011
-0.057920948	0.054839525
-0.065826089	0.054049011
-0.057920948	0.055630039
-0.057920948	0.055630039
-0.057920948	0.054839525
-0.057920948	0.055630039
-0.050015811	0.054839525
-0.050015811	0.056420553
-0.050015811	0.056420553
-0.050015811	0.055630039
-0.042110675	0.056420553
-0.042110675	0.056420553
-0.050015811	0.056420553
-0.050015811	0.056420553
-0.042110675	0.056420553
-0.034205534	0.056420553
-0.034205534	0.057211068
-0.034205534	0.057211068
-0.034205534	0.057211068
-0.034205534	0.058001582
-0.034205534	0.057211068
-0.026300394	0.057211068
-0.034205534	0.057211068
-0.026300394	0.058001582
-0.026300394	0.058001582
-0.026300394	0.058001582
-0.026300394	0.058001582
-0.018395261	0.058792096
-0.018395261	0.058792096
-0.018395261	0.058792096
-0.01049012	0.058792096
-0.018395261	0.058792096
-0.018395261	0.058792096
-0.01049012	0.058792096
-0.00258498	0.058792096
-0.00258498	0.058792096
-0.00258498	0.058792096
-0.01049012	0.05958261
-0.00258498	0.058792096
-0.00258498	0.05958261
-0.00258498	0.060373124
-0.00258498	0.05958261
-0.00258498	0.060373124
0.00532016	0.05958261
0.01322529	0.060373124
0.00532016	0.060373124
0.02113044	0.060373124
0.01322529	0.061163638
0.00532016	0.061163638
0.00532016	0.061163638
0.02113044	0.061163638
0.02113044	0.061163638
0.01322529	0.061163638
0.02113044	0.061163638
0.02113044	0.061954152
0.02113044	0.061954152
0.02113044	0.061163638
0.02113044	0.061954152
0.02903557	0.061163638
0.02903557	0.061954152
0.02903557	0.061954152
0.02903557	0.061954152
0.02903557	0.061954152
0.02903557	0.061163638
0.02903557	0.061954152
0.03694071	0.061954152
0.03694071	0.062744662
0.04484585	0.061954152
0.04484585	0.062744662
0.04484585	0.062744662
0.04484585	0.062744662
0.04484585	0.062744662
0.04484585	0.062744662
0.04484585	0.063535176
0.05275099	0.062744662
0.04484585	0.062744662
0.05275099	0.062744662
0.05275099	0.062744662
0.05275099	0.062744662
0.06065613	0.063535176
0.06065613	0.063535176
0.06065613	0.063535176
0.06065613	0.063535176
0.06065613	0.062744662
0.06065613	0.063535176
0.06856127	0.063535176
0.06856127	0.063535176
0.06856127	0.063535176
0.06856127	0.063535176
0.06856127	0.063535176
0.06856127	0.063535176
0.06856127	0.063535176
0.0764664	0.063535176
0.0764664	0.063535176
0.0764664	0.063535176
0.0764664	0.06432569
0.0764664	0.063535176
0.08437154	0.06432569
0.08437154	0.063535176
0.0764664	0.063535176
0.08437154	0.063535176
0.08437154	0.06432569
0.08437154	0.063535176
0.09227668	0.06432569
0.08437154	0.06432569
0.09227668	0.06432569
0.09227668	0.063535176
0.09227668	0.06432569
0.10018182	0.06432569
0.10018182	0.062744662
0.10018182	0.063535176
0.10808696	0.063535176
0.10018182	0.06432569
0.10018182	0.063535176
0.10808696	0.063535176
0.10018182	0.063535176
0.10808696	0.06432569
0.10808696	0.06432569
0.1159921	0.063535176
0.1159921	0.063535176
0.10808696	0.062744662
0.1159921	0.06432569
0.1159921	0.06432569
0.1159921	0.063535176
0.1159921	0.063535176
0.1159921	0.063535176
0.12389724	0.063535176
0.12389724	0.06432569
0.12389724	0.063535176
0.12389724	0.06432569
0.12389724	0.063535176
0.12389724	0.063535176
0.13180236	0.063535176
0.12389724	0.063535176
0.12389724	0.063535176
0.13180236	0.063535176
0.13180236	0.062744662
0.12389724	0.063535176
0.13180236	0.062744662
0.13180236	0.063535176
0.13180236	0.063535176
0.13970751	0.062744662
0.13970751	0.062744662
0.13970751	0.061954152
0.13970751	0.062744662
0.14761265	0.062744662
0.14761265	0.061954152
0.14761265	0.061954152
0.13970751	0.061954152
0.14761265	0.062744662
0.13970751	0.061954152
0.14761265	0.061954152
0.14761265	0.061954152
0.14761265	0.061163638
0.14761265	0.061954152
0.14761265	0.061954152
0.14761265	0.061163638
0.14761265	0.061954152
0.1555178	0.061163638
0.14761265	0.061954152
0.1555178	0.061954152
0.1555178	0.061954152
0.16342293	0.061163638
0.1555178	0.061954152
0.1555178	0.061163638
0.16342293	0.061163638
0.1555178	0.061954152
0.16342293	0.060373124
0.1555178	0.061163638
0.16342293	0.061954152
0.16342293	0.060373124
0.16342293	0.061163638
0.16342293	0.060373124
0.17132805	0.05958261
0.17132805	0.060373124
0.1555178	0.060373124
0.16342293	0.060373124
0.17132805	0.05958261
0.16342293	0.060373124
0.16342293	0.05958261
0.16342293	0.05958261
0.17132805	0.060373124
0.17132805	0.058792096
0.17132805	0.05958261
0.17132805	0.05958261
0.17132805	0.060373124
0.17132805	0.058792096
0.17132805	0.058792096
0.17923321	0.058792096
0.17923321	0.058792096
0.17923321	0.05958261
0.17132805	0.058001582
0.17923321	0.058792096
0.18713833	0.058792096
0.17132805	0.058792096
0.17923321	0.058001582
0.17923321	0.058001582
0.17923321	0.058001582
0.18713833	0.058001582
0.17923321	0.057211068
0.18713833	0.058792096
0.18713833	0.058001582
0.18713833	0.057211068
0.18713833	0.057211068
0.17923321	0.057211068
0.18713833	0.057211068
0.17132805	0.057211068
0.18713833	0.056420553
0.18713833	0.056420553
0.18713833	0.057211068
0.19504349	0.057211068
0.18713833	0.056420553
0.18713833	0.056420553
0.19504349	0.056420553
0.18713833	0.056420553
0.18713833	0.056420553
0.18713833	0.056420553
0.19504349	0.056420553
0.19504349	0.055630039
0.19504349	0.056420553
0.18713833	0.055630039
0.19504349	0.055630039
0.19504349	0.056420553
0.19504349	0.054839525
0.19504349	0.055630039
0.18713833	0.054839525
0.19504349	0.054839525
0.18713833	0.055630039
0.19504349	0.054839525
0.19504349	0.054839525
0.20294861	0.054839525
0.19504349	0.055630039
0.19504349	0.054839525
0.19504349	0.054839525
0.19504349	0.054839525
0.19504349	0.054049011
0.20294861	0.054839525
0.19504349	0.054049011
0.19504349	0.054049011
0.19504349	0.054839525
0.20294861	0.054049011
0.19504349	0.054049011
0.20294861	0.054049011
0.20294861	0.054049011
0.19504349	0.054049011
0.19504349	0.053258497
0.19504349	0.053258497
0.19504349	0.053258497
0.19504349	0.054049011
0.19504349	0.053258497
0.20294861	0.053258497
0.20294861	0.053258497
0.19504349	0.053258497
0.19504349	0.052467983
0.20294861	0.052467983
0.20294861	0.052467983
0.19504349	0.052467983
0.20294861	0.052467983
0.20294861	0.053258497
0.20294861	0.052467983
0.19504349	0.052467983
0.20294861	0.052467983
0.20294861	0.051677469
0.18713833	0.052467983
0.19504349	0.052467983
0.20294861	0.051677469
0.19504349	0.051677469
0.19504349	0.051677469
0.19504349	0.051677469
0.20294861	0.051677469
0.18713833	0.052467983
0.19504349	0.051677469
0.19504349	0.051677469
0.19504349	0.051677469
0.19504349	0.050886955
0.19504349	0.051677469
0.19504349	0.051677469
0.19504349	0.051677469
0.19504349	0.050886955
0.20294861	0.050886955
0.19504349	0.050886955
0.20294861	0.050096441
0.19504349	0.051677469
0.19504349	0.050096441
0.20294861	0.050096441
0.18713833	0.050886955
0.19504349	0.050096441
0.19504349	0.050886955
0.19504349	0.050886955
0.19504349	0.050096441
0.18713833	0.050096441
0.19504349	0.050096441
0.19504349	0.050096441
0.18713833	0.050096441
0.19504349	0.049305927
0.18713833	0.049305927
0.19504349	0.049305927
0.18713833	0.050096441
0.19504349	0.050096441
0.19504349	0.049305927
0.18713833	0.049305927
0.19504349	0.048515417
0.18713833	0.049305927
0.18713833	0.048515417
0.18713833	0.049305927
0.18713833	0.048515417
0.19504349	0.048515417
0.18713833	0.048515417
0.18713833	0.048515417
0.18713833	0.048515417
0.18713833	0.047724903
0.18713833	0.049305927
0.18713833	0.048515417
0.17923321	0.047724903
0.18713833	0.048515417
0.18713833	0.047724903
0.18713833	0.048515417
0.18713833	0.047724903
0.18713833	0.048515417
0.18713833	0.048515417
0.17923321	0.047724903
0.17923321	0.047724903
0.17923321	0.048515417
0.17923321	0.047724903
0.17132805	0.047724903
0.17923321	0.047724903
0.17923321	0.046934389
0.17923321	0.046934389
0.17132805	0.047724903
0.17132805	0.047724903
0.17923321	0.047724903
0.17132805	0.046934389
0.17132805	0.046934389
0.17923321	0.047724903
0.17132805	0.046934389
0.17132805	0.046934389
0.17132805	0.046934389
0.17132805	0.046934389
0.17132805	0.046934389
0.16342293	0.046143875
0.17132805	0.046934389
0.17132805	0.046143875
0.17132805	0.046934389
0.16342293	0.046143875
0.16342293	0.047724903
0.16342293	0.047724903
0.16342293	0.046934389
0.16342293	0.046934389
0.16342293	0.046143875
0.16342293	0.046934389
0.16342293	0.046934389
0.16342293	0.046934389
0.16342293	0.046934389
0.16342293	0.046934389
0.1555178	0.046934389
0.1555178	0.046934389
0.1555178	0.046934389
0.1555178	0.046934389
0.1555178	0.046934389
0.14761265	0.046934389
0.14761265	0.046934389
0.1555178	0.046934389
0.14761265	0.046934389
0.1555178	0.046934389
0.1555178	0.046143875
0.14761265	0.046143875
0.13970751	0.046934389
0.13970751	0.046143875
0.13970751	0.04535336
0.14761265	0.046934389
0.13970751	0.04535336
0.13970751	0.046143875
0.13970751	0.046143875
0.13970751	0.046143875
0.13180236	0.046143875
0.14761265	0.046143875
0.13970751	0.046934389
0.13180236	0.046143875
0.13180236	0.046143875
0.13970751	0.046934389
0.13180236	0.046143875
0.13180236	0.046143875
0.12389724	0.046934389
0.12389724	0.046934389
0.12389724	0.04535336
0.12389724	0.046143875
0.13180236	0.046143875
0.12389724	0.046934389
0.12389724	0.046934389
0.12389724	0.046143875
0.1159921	0.046143875
0.1159921	0.046934389
0.1159921	0.046934389
0.1159921	0.046934389
0.1159921	0.046143875
0.1159921	0.046934389
0.1159921	0.046143875
0.10808696	0.046934389
0.10808696	0.046143875
0.1159921	0.046143875
0.10808696	0.046934389
0.10808696	0.046934389
0.10808696	0.046934389
0.10808696	0.047724903
0.10808696	0.047724903
0.10018182	0.046934389
0.10018182	0.047724903
0.09227668	0.046934389
0.10808696	0.046934389
0.10018182	0.047724903
0.10018182	0.046934389
0.09227668	0.046934389
0.09227668	0.047724903
0.09227668	0.047724903
0.08437154	0.047724903
0.09227668	0.047724903
0.09227668	0.047724903
0.08437154	0.048515417
0.08437154	0.047724903
0.08437154	0.048515417
0.0764664	0.047724903
0.08437154	0.047724903
0.0764664	0.047724903
0.08437154	0.048515417
0.08437154	0.048515417
0.0764664	0.048515417
0.0764664	0.048515417
0.06856127	0.049305927
0.06856127	0.048515417
0.0764664	0.049305927
0.06856127	0.049305927
0.06856127	0.048515417
0.06856127	0.048515417
0.06065613	0.049305927
0.06065613	0.049305927
0.06065613	0.049305927
0.06065613	0.049305927
0.05275099	0.050096441
0.05275099	0.050096441
0.06065613	0.050096441
0.06065613	0.049305927
0.06065613	0.050096441
0.05275099	0.050096441
0.06065613	0.050096441
0.05275099	0.050096441
0.04484585	0.049305927
0.05275099	0.050096441
0.04484585	0.050886955
0.04484585	0.050096441
0.03694071	0.050886955
0.04484585	0.050886955
0.03694071	0.050886955
0.03694071	0.050886955
0.03694071	0.051677469
0.02903557	0.051677469
0.03694071	0.051677469
0.03694071	0.051677469
0.03694071	0.051677469
0.02903557	0.051677469
0.02903557	0.052467983
0.02903557	0.052467983
0.02113044	0.052467983
0.02113044	0.052467983
0.02113044	0.052467983
0.01322529	0.052467983
0.02113044	0.051677469
0.02113044	0.053258497
0.01322529	0.052467983
0.01322529	0.052467983
0.01322529	0.053258497
0.01322529	0.052467983
0.01322529	0.053258497
0.00532016	0.052467983
0.00532016	0.053258497
0.00532016	0.052467983
0.00532016	0.053258497
-0.00258498	0.053258497
-0.00258498	0.053258497
0.00532016	0.053258497
-0.00258498	0.054049011
-0.00258498	0.054049011
-0.00258498	0.054839525
-0.01049012	0.053258497
-0.01049012	0.053258497
-0.01049012	0.054049011
-0.01049012	0.054049011
-0.01049012	0.054049011
-0.018395261	0.054049011
-0.018395261	0.054049011
-0.026300394	0.054049011
-0.018395261	0.054839525
-0.018395261	0.054839525
-0.018395261	0.054839525
-0.026300394	0.054049011
-0.034205534	0.054049011
-0.026300394	0.054839525
-0.026300394	0.054839525
-0.026300394	0.054839525
-0.042110675	0.054049011
-0.034205534	0.055630039
-0.034205534	0.054839525
-0.042110675	0.054839525
-0.042110675	0.055630039
-0.042110675	0.055630039
-0.042110675	0.055630039
-0.042110675	0.054839525
-0.050015811	0.055630039
-0.050015811	0.055630039
-0.050015811	0.056420553
-0.042110675	0.055630039
-0.057920948	0.054839525
-0.050015811	0.055630039
-0.050015811	0.055630039
-0.050015811	0.056420553
-0.057920948	0.055630039
-0.057920948	0.055630039
-0.050015811	0.055630039
-0.065826089	0.055630039
-0.065826089	0.056420553
-0.057920948	0.055630039
-0.065826089	0.056420553
-0.065826089	0.056420553
-0.073731226	0.055630039
-0.073731226	0.056420553
-0.065826089	0.056420553
-0.073731226	0.057211068
-0.073731226	0.056420553
-0.081636364	0.057211068
-0.081636364	0.057211068
-0.073731226	0.057211068
-0.073731226	0.057211068
-0.081636364	0.057211068
-0.081636364	0.057211068
-0.089541503	0.057211068
-0.089541503	0.057211068
-0.089541503	0.056420553
-0.089541503	0.057211068
-0.089541503	0.057211068
-0.097446641	0.058001582
-0.097446641	0.057211068
-0.097446641	0.057211068
-0.097446641	0.057211068
-0.105351779	0.057211068
-0.105351779	0.057211068
-0.105351779	0.057211068
-0.105351779	0.058001582
-0.113256917	0.057211068
-0.113256917	0.058001582
-0.113256917	0.057211068
-0.113256917	0.057211068
-0.113256917	0.058001582
-0.113256917	0.057211068
-0.113256917	0.058001582
-0.121162056	0.057211068
-0.121162056	0.057211068
-0.121162056	0.058001582
-0.129067194	0.057211068
-0.121162056	0.058001582
-0.121162056	0.057211068
-0.129067194	0.058001582
-0.121162056	0.058001582
-0.136972331	0.058001582
-0.136972331	0.058001582
-0.136972331	0.058001582
-0.136972331	0.057211068
-0.129067194	0.058001582
-0.129067194	0.058001582
-0.136972331	0.058001582
-0.136972331	0.058001582
-0.144877472	0.057211068
-0.144877472	0.058001582
-0.144877472	0.058001582
-0.144877472	0.058001582
-0.144877472	0.058001582
-0.144877472	0.058001582
-0.152782608	0.058001582
-0.152782608	0.057211068
-0.152782608	0.058001582
-0.160687745	0.058001582
-0.160687745	0.057211068
-0.160687745	0.058001582
-0.160687745	0.057211068
-0.160687745	0.057211068
-0.168592886	0.058001582
-0.168592886	0.057211068
-0.160687745	0.057211068
-0.168592886	0.058001582
-0.168592886	0.058001582
-0.160687745	0.058001582
-0.168592886	0.058001582
-0.168592886	0.058001582
-0.176498026	0.057211068
-0.176498026	0.058001582
-0.176498026	0.057211068
-0.176498026	0.058001582
-0.176498026	0.058001582
-0.184403159	0.058001582
-0.184403159	0.058001582
-0.176498026	0.058001582
-0.184403159	0.056420553
-0.184403159	0.057211068
-0.1923083	0.058001582
-0.1923083	0.057211068
-0.184403159	0.057211068
-0.1923083	0.057211068
-0.1923083	0.057211068
-0.20021344	0.057211068
-0.1923083	0.057211068
-0.20021344	0.056420553
-0.208118573	0.057211068
-0.20021344	0.057211068
-0.20021344	0.056420553
-0.20021344	0.056420553
-0.20021344	0.057211068
-0.208118573	0.057211068
-0.208118573	0.057211068
-0.208118573	0.056420553
-0.208118573	0.056420553
-0.21602371	0.057211068
-0.21602371	0.056420553
-0.208118573	0.056420553
-0.208118573	0.056420553
-0.21602371	0.055630039
-0.21602371	0.056420553
-0.21602371	0.057211068
-0.21602371	0.056420553
-0.21602371	0.055630039
-0.22392885	0.055630039
-0.22392885	0.055630039
-0.22392885	0.056420553
-0.22392885	0.055630039
-0.21602371	0.056420553
-0.23183399	0.055630039
-0.23183399	0.055630039
-0.23183399	0.055630039
-0.22392885	0.055630039
-0.23183399	0.055630039
-0.22392885	0.055630039
-0.23183399	0.055630039
-0.23973914	0.054839525
-0.23973914	0.054839525
-0.23183399	0.054839525
-0.23183399	0.054839525
-0.23183399	0.054839525
-0.23973914	0.054839525
-0.23973914	0.054839525
-0.23973914	0.054839525
-0.24764428	0.054839525
-0.23973914	0.054839525
-0.23973914	0.054839525
-0.24764428	0.054049011
-0.24764428	0.054049011
-0.24764428	0.054839525
-0.24764428	0.054049011
-0.2555494	0.054049011
-0.2555494	0.054049011
-0.24764428	0.054049011
-0.24764428	0.054049011
-0.2555494	0.054049011
-0.2555494	0.054049011
-0.2555494	0.054049011
-0.2555494	0.053258497
-0.2555494	0.054049011
-0.2555494	0.053258497
-0.26345454	0.052467983
-0.2555494	0.053258497
-0.2555494	0.053258497
-0.26345454	0.053258497
-0.2555494	0.053258497
-0.26345454	0.053258497
-0.26345454	0.052467983
-0.26345454	0.052467983
-0.26345454	0.053258497
-0.27135968	0.052467983
-0.27135968	0.052467983
-0.27135968	0.052467983
-0.27135968	0.051677469
-0.27135968	0.051677469
-0.27135968	0.052467983
-0.27135968	0.052467983
-0.27135968	0.051677469
-0.27135968	0.051677469
-0.27135968	0.051677469
-0.27135968	0.051677469
-0.27926482	0.051677469
-0.27135968	0.051677469
-0.27926482	0.051677469
-0.27135968	0.051677469
-0.27926482	0.052467983
-0.27135968	0.050886955
-0.28716996	0.050886955
-0.27926482	0.050886955
-0.27926482	0.050886955
-0.27926482	0.050886955
-0.27926482	0.050886955
-0.28716996	0.050886955
-0.28716996	0.050886955
-0.27926482	0.050096441
-0.27926482	0.050096441
-0.28716996	0.050886955
-0.27926482	0.050096441
-0.28716996	0.049305927
-0.28716996	0.050096441
-0.28716996	0.050096441
-0.28716996	0.050096441
-0.28716996	0.050096441
-0.2950751	0.049305927
-0.28716996	0.049305927
-0.28716996	0.049305927
-0.28716996	0.049305927
-0.28716996	0.049305927
-0.28716996	0.049305927
-0.2950751	0.048515417
-0.28716996	0.050096441
-0.28716996	0.049305927
-0.28716996	0.048515417
-0.2950751	0.048515417
-0.2950751	0.048515417
-0.2950751	0.048515417
-0.2950751	0.049305927
-0.30298023	0.049305927
-0.28716996	0.048515417
-0.2950751	0.048515417
-0.2950751	0.048515417
-0.28716996	0.048515417
-0.2950751	0.046934389
-0.30298023	0.047724903
-0.2950751	0.047724903
-0.30298023	0.047724903
-0.2950751	0.047724903
-0.30298023	0.047724903
-0.30298023	0.047724903
-0.2950751	0.048515417
-0.30298023	0.047724903
-0.30298023	0.046934389
-0.30298023	0.046934389
-0.28716996	0.047724903
-0.30298023	0.046143875
-0.30298023	0.047724903
-0.30298023	0.046934389
-0.30298023	0.046934389
-0.30298023	0.046934389
-0.30298023	0.046934389
-0.30298023	0.046934389
-0.31088537	0.046143875
-0.30298023	0.046934389
-0.30298023	0.046143875
-0.30298023	0.046143875
-0.30298023	0.046143875
-0.30298023	0.046143875
-0.30298023	0.046934389
-0.31088537	0.046143875
-0.30298023	0.046143875
-0.30298023	0.046143875
-0.30298023	0.046143875
-0.31088537	0.046143875
-0.30298023	0.04535336
-0.30298023	0.04535336
-0.30298023	0.046143875
-0.31088537	0.04535336
-0.30298023	0.04535336
-0.31088537	0.046143875
-0.31088537	0.046143875
-0.30298023	0.04535336
-0.30298023	0.04535336
-0.31088537	0.046143875
-0.30298023	0.046143875
-0.31088537	0.04535336
-0.30298023	0.04535336
-0.30298023	0.04535336
-0.30298023	0.04535336
-0.30298023	0.044562846
-0.30298023	0.044562846
-0.30298023	0.04535336
-0.30298023	0.044562846
-0.30298023	0.04535336
-0.30298023	0.04535336
-0.30298023	0.04535336
-0.31088537	0.044562846
-0.30298023	0.04535336
-0.30298023	0.044562846
-0.2950751	0.044562846
-0.30298023	0.044562846
-0.30298023	0.044562846
-0.30298023	0.044562846
-0.30298023	0.044562846
-0.30298023	0.04535336
-0.30298023	0.044562846
-0.30298023	0.044562846
-0.2950751	0.043772332
-0.30298023	0.044562846
-0.2950751	0.043772332
-0.30298023	0.043772332
-0.28716996	0.043772332
-0.2950751	0.043772332
-0.30298023	0.043772332
-0.2950751	0.043772332
-0.2950751	0.043772332
-0.2950751	0.043772332
-0.2950751	0.043772332
-0.2950751	0.043772332
-0.30298023	0.042981818
-0.2950751	0.043772332
-0.28716996	0.043772332
-0.2950751	0.042981818
-0.2950751	0.042981818
-0.2950751	0.043772332
-0.28716996	0.043772332
-0.2950751	0.042981818
-0.28716996	0.042981818
-0.28716996	0.043772332
-0.28716996	0.043772332
-0.28716996	0.042981818
-0.28716996	0.043772332
-0.28716996	0.043772332
-0.28716996	0.043772332
-0.28716996	0.042981818
-0.27926482	0.042981818
-0.28716996	0.042981818
-0.28716996	0.043772332
-0.28716996	0.043772332
-0.28716996	0.042981818
-0.28716996	0.042981818
-0.28716996	0.043772332
-0.28716996	0.043772332
-0.27926482	0.043772332
-0.27926482	0.042981818
-0.27926482	0.042981818
-0.27926482	0.042981818
-0.28716996	0.042981818
-0.27926482	0.042981818
-0.27926482	0.042981818
-0.27135968	0.042981818
-0.27926482	0.042981818
-0.27926482	0.042981818
-0.27926482	0.042981818
-0.27926482	0.042981818
-0.27135968	0.042981818
-0.27135968	0.042191304
-0.26345454	0.042981818
-0.27135968	0.042981818
-0.27135968	0.042191304
-0.27135968	0.042191304
-0.27135968	0.042981818
-0.27135968	0.042191304
-0.26345454	0.042981818
-0.26345454	0.042981818
-0.27135968	0.042981818
-0.26345454	0.042981818
-0.2555494	0.043772332
-0.26345454	0.042981818
-0.2555494	0.042981818
-0.26345454	0.042981818
-0.26345454	0.043772332
-0.2555494	0.042981818
-0.2555494	0.042981818
-0.2555494	0.042981818
-0.2555494	0.042191304
-0.2555494	0.042981818
-0.2555494	0.042191304
-0.24764428	0.043772332
-0.2555494	0.042981818
-0.2555494	0.042191304
-0.2555494	0.042981818
-0.24764428	0.042981818
-0.24764428	0.042981818
-0.24764428	0.042981818
-0.24764428	0.042191304
-0.23183399	0.042191304
-0.24764428	0.042981818
-0.23973914	0.043772332
-0.23973914	0.042191304
-0.23973914	0.042981818
-0.23973914	0.043772332
-0.23183399	0.042191304
-0.24764428	0.043772332
-0.23973914	0.042981818
-0.23183399	0.042981818
-0.23973914	0.042981818
-0.23183399	0.042981818
-0.23973914	0.043772332
-0.23183399	0.042191304
-0.23183399	0.042981818
-0.23183399	0.042981818
-0.23183399	0.043772332
-0.22392885	0.044562846
-0.22392885	0.042981818
-0.22392885	0.042981818
-0.22392885	0.042981818
-0.22392885	0.043772332
-0.22392885	0.043772332
-0.21602371	0.042981818
-0.22392885	0.042981818
-0.21602371	0.043772332
-0.21602371	0.042981818
-0.22392885	0.043772332
-0.21602371	0.043772332
-0.21602371	0.044562846
-0.21602371	0.044562846
-0.21602371	0.042981818
-0.208118573	0.043772332
-0.208118573	0.043772332
-0.20021344	0.043772332
-0.208118573	0.044562846
-0.20021344	0.043772332
-0.20021344	0.043772332
-0.208118573	0.044562846
-0.208118573	0.044562846
-0.208118573	0.044562846
-0.20021344	0.04535336
-0.20021344	0.04535336
-0.20021344	0.044562846
-0.1923083	0.044562846
-0.208118573	0.04535336
-0.184403159	0.044562846
-0.184403159	0.04535336
-0.184403159	0.044562846
-0.184403159	0.044562846
-0.184403159	0.04535336
-0.184403159	0.044562846
-0.184403159	0.04535336
-0.184403159	0.04535336
-0.184403159	0.04535336
-0.184403159	0.04535336
-0.176498026	0.04535336
-0.176498026	0.04535336
-0.176498026	0.04535336
-0.176498026	0.04535336
-0.168592886	0.046143875
-0.168592886	0.046143875
-0.168592886	0.046143875
-0.168592886	0.046143875
-0.168592886	0.046143875
-0.168592886	0.046143875
-0.160687745	0.046934389
-0.160687745	0.046143875
-0.160687745	0.046934389
-0.160687745	0.046934389
-0.152782608	0.046934389
-0.152782608	0.046934389
-0.152782608	0.046143875
-0.152782608	0.046934389
-0.152782608	0.046934389
-0.152782608	0.046934389
-0.152782608	0.047724903
-0.152782608	0.047724903
-0.152782608	0.047724903
-0.144877472	0.047724903
-0.144877472	0.046934389
-0.144877472	0.046934389
-0.144877472	0.047724903
-0.136972331	0.048515417
-0.136972331	0.048515417
-0.144877472	0.048515417
-0.129067194	0.047724903
-0.136972331	0.047724903
-0.136972331	0.049305927
-0.129067194	0.047724903
-0.121162056	0.048515417
-0.129067194	0.048515417
-0.136972331	0.048515417
-0.121162056	0.049305927
-0.121162056	0.048515417
-0.121162056	0.050096441
-0.113256917	0.049305927
-0.121162056	0.049305927
-0.113256917	0.049305927
-0.113256917	0.049305927
-0.113256917	0.049305927
-0.105351779	0.050096441
-0.105351779	0.050096441
-0.113256917	0.050096441
-0.113256917	0.050096441
-0.113256917	0.051677469
-0.105351779	0.050096441
-0.105351779	0.050886955
-0.097446641	0.050096441
-0.097446641	0.050096441
-0.097446641	0.050886955
-0.097446641	0.051677469
-0.097446641	0.051677469
-0.097446641	0.050886955
-0.097446641	0.051677469
-0.089541503	0.052467983
-0.089541503	0.051677469
-0.089541503	0.052467983
-0.089541503	0.051677469
-0.081636364	0.052467983
-0.081636364	0.051677469
-0.081636364	0.051677469
-0.081636364	0.052467983
-0.073731226	0.052467983
-0.073731226	0.052467983
-0.073731226	0.052467983
-0.073731226	0.052467983
-0.073731226	0.053258497
-0.065826089	0.053258497
-0.073731226	0.053258497
-0.065826089	0.053258497
-0.065826089	0.054049011
-0.065826089	0.053258497
-0.065826089	0.053258497
-0.057920948	0.054049011
-0.057920948	0.054049011
-0.050015811	0.054049011
-0.050015811	0.054049011
-0.050015811	0.054049011
-0.050015811	0.054839525
-0.042110675	0.054839525
-0.050015811	0.054839525
-0.050015811	0.054839525
-0.050015811	0.054839525
-0.050015811	0.054839525
-0.050015811	0.055630039
-0.042110675	0.055630039
-0.034205534	0.054839525
-0.042110675	0.056420553
-0.034205534	0.055630039
-0.042110675	0.055630039
-0.042110675	0.056420553
-0.026300394	0.057211068
-0.034205534	0.057211068
-0.026300394	0.056420553
-0.026300394	0.056420553
-0.026300394	0.056420553
-0.026300394	0.057211068
-0.018395261	0.057211068
-0.018395261	0.057211068
-0.018395261	0.057211068
-0.018395261	0.057211068
-0.018395261	0.057211068
-0.01049012	0.057211068
-0.01049012	0.058001582
-0.018395261	0.057211068
-0.01049012	0.058001582
-0.01049012	0.058001582
0.00532016	0.058001582
-0.01049012	0.058001582
-0.00258498	0.058001582
-0.00258498	0.058792096
-0.00258498	0.058792096
-0.00258498	0.058792096
0.00532016	0.058792096
-0.00258498	0.058792096
-0.00258498	0.058792096
0.00532016	0.05958261
0.01322529	0.058792096
0.01322529	0.05958261
0.00532016	0.05958261
0.01322529	0.060373124
0.02113044	0.060373124
0.02113044	0.05958261
0.02113044	0.060373124
0.02113044	0.060373124
0.02113044	0.060373124
0.02903557	0.060373124
0.02903557	0.060373124
0.02113044	0.060373124
0.02903557	0.060373124
0.02903557	0.061163638
0.02903557	0.061163638
0.02903557	0.061163638
0.02903557	0.061163638
0.03694071	0.060373124
0.02903557	0.061954152
0.03694071	0.060373124
0.03694071	0.060373124
0.04484585	0.061163638
0.03694071	0.061163638
0.03694071	0.061954152
0.03694071	0.061163638
0.04484585	0.061163638
0.04484585	0.061163638
0.04484585	0.061163638
0.04484585	0.061954152
0.04484585	0.062744662
0.06065613	0.062744662
0.05275099	0.061954152
0.05275099	0.061954152
0.05275099	0.061954152
0.06065613	0.061954152
0.06856127	0.062744662
0.06065613	0.061954152
0.06856127	0.062744662
0.06065613	0.062744662
0.06856127	0.061954152
0.06856127	0.062744662
0.06856127	0.063535176
0.06856127	0.062744662
0.06856127	0.062744662
0.06856127	0.061954152
0.06856127	0.062744662
0.0764664	0.062744662
0.0764664	0.062744662
0.0764664	0.062744662
0.0764664	0.061954152
0.08437154	0.062744662
0.0764664	0.063535176
0.08437154	0.062744662
0.08437154	0.062744662
0.0764664	0.062744662
0.09227668	0.062744662
0.09227668	0.062744662
0.09227668	0.063535176
0.09227668	0.061954152
0.09227668	0.062744662
0.09227668	0.063535176
0.10018182	0.062744662
0.10018182	0.062744662
0.10018182	0.062744662
0.10018182	0.062744662
0.10018182	0.062744662
0.10018182	0.062744662
0.10808696	0.062744662
0.10808696	0.062744662
0.10808696	0.062744662
0.10808696	0.062744662
0.10808696	0.062744662
0.10808696	0.062744662
0.1159921	0.062744662
0.10808696	0.061954152
0.10808696	0.062744662
0.1159921	0.062744662
0.1159921	0.062744662
0.1159921	0.062744662
0.12389724	0.061954152
0.1159921	0.062744662
0.12389724	0.061954152
0.1159921	0.062744662
0.12389724	0.062744662
0.12389724	0.061954152
0.12389724	0.061954152
0.12389724	0.061954152
0.12389724	0.062744662
0.13180236	0.061954152
0.13180236	0.061954152
0.13180236	0.061954152
0.13180236	0.061954152
0.13180236	0.061954152
0.13970751	0.061163638
0.13970751	0.061163638
0.13970751	0.061954152
0.13970751	0.061954152
0.13180236	0.061954152
0.13970751	0.060373124
0.13970751	0.061163638
0.13180236	0.061163638
0.14761265	0.061163638
0.13970751	0.061163638
0.14761265	0.061163638
0.13970751	0.060373124
0.14761265	0.061163638
0.14761265	0.061163638
0.1555178	0.061163638
0.14761265	0.060373124
0.14761265	0.060373124
0.14761265	0.060373124
0.1555178	0.060373124
0.1555178	0.060373124
0.14761265	0.060373124
0.1555178	0.060373124
0.1555178	0.060373124
0.1555178	0.05958261
0.1555178	0.060373124
0.1555178	0.05958261
0.16342293	0.05958261
0.1555178	0.05958261
0.1555178	0.058792096
0.16342293	0.060373124
0.16342293	0.05958261
0.1555178	0.05958261
0.16342293	0.058792096
0.16342293	0.058792096
0.16342293	0.058001582
0.16342293	0.058792096
0.1555178	0.058792096
0.17132805	0.058792096
0.16342293	0.058792096
0.16342293	0.058792096
0.16342293	0.058001582
0.17132805	0.058792096
0.16342293	0.058001582
0.17132805	0.058792096
0.17132805	0.058001582
0.17132805	0.058001582
0.17132805	0.058001582
0.17132805	0.058001582
0.17923321	0.057211068
0.17923321	0.058001582
0.18713833	0.058001582
0.17132805	0.058001582
0.17923321	0.057211068
0.17132805	0.057211068
0.17923321	0.057211068
0.17923321	0.057211068
0.17923321	0.057211068
0.17923321	0.057211068
0.17923321	0.056420553
0.18713833	0.056420553
0.18713833	0.056420553
0.18713833	0.056420553
0.17923321	0.057211068
0.18713833	0.055630039
0.17923321	0.055630039
0.18713833	0.055630039
0.17923321	0.056420553
0.18713833	0.055630039
0.18713833	0.056420553
0.18713833	0.056420553
0.19504349	0.055630039
0.18713833	0.055630039
0.17923321	0.055630039
0.19504349	0.055630039
0.18713833	0.054839525
0.19504349	0.054839525
0.19504349	0.054839525
0.18713833	0.054839525
0.18713833	0.054049011
0.19504349	0.054839525
0.18713833	0.054839525
0.20294861	0.054839525
0.19504349	0.054049011
0.18713833	0.054049011
0.19504349	0.054049011
0.19504349	0.054049011
0.19504349	0.054049011
0.19504349	0.054049011
0.19504349	0.054839525
0.18713833	0.053258497
0.19504349	0.054049011
0.19504349	0.054049011
0.19504349	0.053258497
0.19504349	0.053258497
0.19504349	0.052467983
0.19504349	0.053258497
0.19504349	0.054049011
0.19504349	0.053258497
0.20294861	0.053258497
0.19504349	0.052467983
0.19504349	0.053258497
0.19504349	0.052467983
0.19504349	0.052467983
0.19504349	0.052467983
0.19504349	0.052467983
0.19504349	0.052467983
0.20294861	0.051677469
0.20294861	0.052467983
0.19504349	0.051677469
0.19504349	0.051677469
0.19504349	0.052467983
0.19504349	0.051677469
0.19504349	0.051677469
0.19504349	0.050886955
0.19504349	0.051677469
0.19504349	0.051677469
0.20294861	0.050886955
0.19504349	0.050886955
0.19504349	0.051677469
0.19504349	0.050886955
0.19504349	0.050886955
0.20294861	0.050096441
0.20294861	0.050886955
0.19504349	0.051677469
0.20294861	0.050886955
0.19504349	0.050096441
0.19504349	0.050096441
0.19504349	0.050096441
0.19504349	0.050096441
0.19504349	0.050096441
0.19504349	0.049305927
0.19504349	0.050096441
0.19504349	0.050096441
0.19504349	0.049305927
0.19504349	0.050096441
0.19504349	0.050096441
0.19504349	0.048515417
0.20294861	0.049305927
0.19504349	0.049305927
0.19504349	0.049305927
0.19504349	0.049305927
0.19504349	0.048515417
0.19504349	0.049305927
0.19504349	0.048515417
0.20294861	0.048515417
0.20294861	0.049305927
0.19504349	0.048515417
0.19504349	0.048515417
0.19504349	0.048515417
0.19504349	0.048515417
0.19504349	0.047724903
0.19504349	0.048515417
0.19504349	0.049305927
0.19504349	0.048515417
0.19504349	0.047724903
0.19504349	0.048515417
0.18713833	0.048515417
0.19504349	0.047724903
0.19504349	0.047724903
0.19504349	0.048515417
0.18713833	0.046934389
0.18713833	0.047724903
0.18713833	0.047724903
0.18713833	0.047724903
0.18713833	0.046934389
0.18713833	0.046934389
0.18713833	0.047724903
0.19504349	0.047724903
0.18713833	0.047724903
0.18713833	0.046934389
0.18713833	0.046934389
0.18713833	0.046934389
0.18713833	0.046934389
0.18713833	0.047724903
0.18713833	0.047724903
0.18713833	0.046934389
0.18713833	0.046143875
0.17923321	0.046934389
0.18713833	0.046934389
0.17923321	0.046934389
0.17923321	0.046934389
0.17923321	0.046143875
0.17923321	0.046143875
0.17923321	0.046143875
0.17923321	0.046143875
0.17923321	0.046143875
0.17923321	0.046143875
0.17132805	0.046934389
0.17132805	0.046143875
0.17923321	0.046143875
0.17132805	0.046934389
0.17132805	0.046143875
0.17132805	0.046934389
0.17132805	0.046143875
0.17132805	0.046143875
0.17132805	0.046143875
0.17132805	0.04535336
0.16342293	0.046143875
0.16342293	0.04535336
0.17132805	0.046143875
0.16342293	0.046143875
0.16342293	0.046143875
0.16342293	0.046143875
0.16342293	0.046143875
0.16342293	0.04535336
0.1555178	0.046143875
0.16342293	0.04535336
0.16342293	0.04535336
0.16342293	0.04535336
0.16342293	0.046143875
0.16342293	0.04535336
0.16342293	0.046143875
0.16342293	0.04535336
0.16342293	0.04535336
0.1555178	0.04535336
0.16342293	0.04535336
0.1555178	0.04535336
0.1555178	0.04535336
0.1555178	0.04535336
0.14761265	0.04535336
0.1555178	0.04535336
0.1555178	0.04535336
0.1555178	0.04535336
0.14761265	0.04535336
0.1555178	0.044562846
0.14761265	0.044562846
0.13970751	0.04535336
0.14761265	0.04535336
0.1555178	0.04535336
0.14761265	0.04535336
0.13970751	0.04535336
0.14761265	0.04535336
0.13970751	0.04535336
0.13970751	0.04535336
0.13970751	0.04535336
0.13970751	0.04535336
0.13970751	0.04535336
0.13970751	0.04535336
0.13180236	0.04535336
0.13180236	0.04535336
0.13180236	0.04535336
0.13180236	0.046143875
0.13180236	0.04535336
0.13970751	0.04535336
0.13180236	0.04535336
0.13180236	0.04535336
0.12389724	0.046143875
0.12389724	0.046143875
0.12389724	0.04535336
0.12389724	0.04535336
0.12389724	0.046143875
0.12389724	0.046143875
0.12389724	0.04535336
0.1159921	0.04535336
0.1159921	0.04535336
0.1159921	0.046143875
0.10808696	0.046143875
0.1159921	0.04535336
0.10808696	0.046143875
0.1159921	0.046934389
0.1159921	0.046143875
0.1159921	0.046143875
0.10808696	0.046143875
0.10808696	0.046934389
0.10018182	0.046143875
0.10808696	0.046934389
0.10808696	0.046143875
0.10808696	0.046143875
0.10808696	0.046143875
0.10018182	0.046143875
0.10018182	0.046934389
0.09227668	0.046934389
0.10018182	0.046143875
0.09227668	0.046934389
0.09227668	0.046934389
0.09227668	0.046934389
0.09227668	0.047724903
0.09227668	0.047724903
0.09227668	0.047724903
0.08437154	0.047724903
0.0764664	0.047724903
0.08437154	0.046934389
0.08437154	0.046934389
0.0764664	0.048515417
0.08437154	0.047724903
0.0764664	0.047724903
0.0764664	0.047724903
0.06856127	0.048515417
0.0764664	0.048515417
0.0764664	0.047724903
0.06856127	0.048515417
0.06856127	0.047724903
0.06856127	0.048515417
0.06065613	0.048515417
0.06065613	0.048515417
0.06065613	0.048515417
0.06065613	0.048515417
0.06065613	0.048515417
0.05275099	0.049305927
0.06065613	0.049305927
0.06065613	0.049305927
0.05275099	0.048515417
0.05275099	0.049305927
0.05275099	0.050096441
0.05275099	0.049305927
0.05275099	0.050096441
0.04484585	0.050096441
0.04484585	0.050096441
0.04484585	0.050096441
0.04484585	0.050886955
0.04484585	0.050886955
0.04484585	0.050886955
0.03694071	0.051677469
0.03694071	0.050886955
0.03694071	0.051677469
0.03694071	0.050886955
0.03694071	0.051677469
0.02113044	0.051677469
0.02113044	0.050886955
0.02903557	0.051677469
0.02903557	0.052467983
0.02903557	0.051677469
0.02903557	0.051677469
0.02113044	0.052467983
0.02113044	0.051677469
0.02113044	0.051677469
0.02113044	0.051677469
0.02113044	0.052467983
0.01322529	0.052467983
0.01322529	0.052467983
0.01322529	0.051677469
0.01322529	0.052467983
0.01322529	0.052467983
0.01322529	0.052467983
0.00532016	0.053258497
0.00532016	0.053258497
-0.00258498	0.053258497
0.00532016	0.053258497
-0.00258498	0.053258497
0.00532016	0.053258497
-0.00258498	0.052467983
-0.00258498	0.054049011
-0.01049012	0.053258497
-0.00258498	0.054049011
-0.01049012	0.054049011
-0.01049012	0.054049011
-0.01049012	0.054049011
-0.01049012	0.054839525
-0.018395261	0.054049011
-0.01049012	0.054049011
-0.026300394	0.054049011
-0.018395261	0.054839525
-0.018395261	0.054839525
-0.026300394	0.054839525
-0.026300394	0.054839525
-0.026300394	0.054839525
-0.026300394	0.054839525
-0.026300394	0.054839525
-0.026300394	0.055630039
-0.042110675	0.055630039
-0.034205534	0.055630039
-0.034205534	0.055630039
-0.034205534	0.054839525
-0.042110675	0.055630039
-0.042110675	0.054839525
-0.042110675	0.055630039
-0.042110675	0.056420553
-0.050015811	0.055630039
-0.050015811	0.056420553
-0.042110675	0.056420553
-0.042110675	0.056420553
-0.050015811	0.056420553
-0.050015811	0.056420553
-0.050015811	0.056420553
-0.057920948	0.057211068
-0.065826089	0.057211068
-0.057920948	0.057211068
-0.065826089	0.056420553
-0.057920948	0.057211068
-0.065826089	0.056420553
-0.065826089	0.058001582
-0.065826089	0.057211068
-0.065826089	0.057211068
-0.065826089	0.057211068
-0.073731226	0.057211068
-0.073731226	0.058001582
-0.073731226	0.058001582
-0.081636364	0.058001582
-0.073731226	0.058001582
-0.081636364	0.057211068
-0.081636364	0.057211068
-0.081636364	0.058001582
-0.081636364	0.057211068
-0.089541503	0.058001582
-0.089541503	0.058001582
-0.089541503	0.058001582
-0.089541503	0.058001582
-0.097446641	0.058001582
-0.089541503	0.05958261
-0.089541503	0.058001582
-0.097446641	0.058792096
-0.097446641	0.058001582
-0.097446641	0.057211068
-0.097446641	0.058001582
-0.105351779	0.058792096
-0.105351779	0.058792096
-0.105351779	0.058792096
-0.105351779	0.058792096
-0.113256917	0.058001582
-0.105351779	0.058001582
-0.113256917	0.058792096
-0.113256917	0.058001582
-0.121162056	0.058001582
-0.113256917	0.058792096
-0.121162056	0.058792096
-0.129067194	0.058792096
-0.121162056	0.058001582
-0.121162056	0.058792096
-0.121162056	0.058792096
-0.121162056	0.058792096
-0.129067194	0.05958261
-0.121162056	0.058001582
-0.129067194	0.058792096
-0.129067194	0.05958261
-0.136972331	0.058792096
-0.144877472	0.058792096
-0.129067194	0.058792096
-0.136972331	0.058792096
-0.136972331	0.05958261
-0.136972331	0.05958261
-0.136972331	0.05958261
-0.144877472	0.058792096
-0.152782608	0.058792096
-0.144877472	0.060373124
-0.144877472	0.05958261
-0.144877472	0.058792096
-0.152782608	0.058792096
-0.144877472	0.05958261
-0.152782608	0.05958261
-0.152782608	0.060373124
-0.152782608	0.058792096
-0.160687745	0.05958261
-0.152782608	0.058792096
-0.160687745	0.05958261
-0.160687745	0.05958261
-0.168592886	0.058792096
-0.168592886	0.05958261
-0.168592886	0.058792096
-0.168592886	0.058792096
-0.160687745	0.058792096
-0.176498026	0.05958261
-0.168592886	0.058792096
-0.176498026	0.058792096
-0.176498026	0.058792096
-0.176498026	0.058792096
-0.176498026	0.058792096
-0.184403159	0.05958261
-0.176498026	0.058792096
-0.176498026	0.05958261
-0.184403159	0.058792096
-0.1923083	0.058792096
-0.1923083	0.058792096
-0.184403159	0.058792096
-0.1923083	0.058792096
-0.184403159	0.058792096
-0.20021344	0.058792096
-0.1923083	0.058001582
-0.1923083	0.058792096
-0.1923083	0.058792096
-0.1923083	0.058792096
-0.1923083	0.058792096
-0.20021344	0.058001582
-0.208118573	0.058792096
-0.208118573	0.058001582
-0.20021344	0.058792096
-0.208118573	0.058792096
-0.208118573	0.058001582
-0.208118573	0.058792096
-0.208118573	0.058792096
-0.21602371	0.058001582
-0.21602371	0.057211068
-0.208118573	0.058001582
-0.22392885	0.058792096
-0.21602371	0.058792096
-0.21602371	0.058001582
-0.21602371	0.058001582
-0.21602371	0.058001582
-0.21602371	0.058001582
-0.21602371	0.057211068
-0.21602371	0.057211068
-0.22392885	0.058001582
-0.22392885	0.058001582
-0.22392885	0.057211068
-0.22392885	0.056420553
-0.22392885	0.057211068
-0.22392885	0.058001582
-0.23183399	0.057211068
-0.23183399	0.058001582
-0.23973914	0.057211068
-0.23183399	0.057211068
-0.23973914	0.057211068
-0.23183399	0.057211068
-0.23973914	0.056420553
-0.23973914	0.058001582
-0.23973914	0.056420553
-0.24764428	0.056420553
-0.23973914	0.056420553
-0.23973914	0.056420553
-0.24764428	0.057211068
-0.24764428	0.056420553
-0.24764428	0.056420553
-0.23973914	0.056420553
-0.23973914	0.056420553
-0.24764428	0.055630039
-0.24764428	0.056420553
-0.2555494	0.055630039
-0.24764428	0.055630039
-0.24764428	0.055630039
-0.24764428	0.055630039
-0.24764428	0.055630039
-0.24764428	0.055630039
-0.2555494	0.055630039
-0.24764428	0.055630039
-0.26345454	0.055630039
-0.2555494	0.055630039
-0.2555494	0.054839525
-0.26345454	0.054839525
-0.2555494	0.054839525
-0.26345454	0.054839525
-0.2555494	0.054839525
-0.26345454	0.054049011
-0.26345454	0.054839525
-0.26345454	0.054049011
-0.26345454	0.054839525
-0.27135968	0.054839525
-0.27135968	0.054839525
-0.26345454	0.054049011
-0.26345454	0.054839525
-0.27135968	0.054049011
-0.27135968	0.054839525
-0.26345454	0.054049011
-0.27135968	0.054049011
-0.27135968	0.054049011
-0.27135968	0.054049011
-0.27135968	0.053258497
-0.27135968	0.054049011
-0.27926482	0.054049011
-0.27926482	0.052467983
-0.27926482	0.054049011
-0.27926482	0.053258497
-0.27926482	0.053258497
-0.27135968	0.053258497
-0.27135968	0.053258497
-0.27135968	0.053258497
-0.27926482	0.053258497
-0.27926482	0.053258497
-0.27926482	0.053258497
-0.28716996	0.052467983
-0.27926482	0.052467983
-0.27926482	0.052467983
-0.27926482	0.052467983
-0.28716996	0.052467983
-0.28716996	0.052467983
-0.27926482	0.052467983
-0.27926482	0.051677469
-0.28716996	0.052467983
-0.28716996	0.051677469
-0.28716996	0.051677469
-0.28716996	0.051677469
-0.28716996	0.051677469
-0.2950751	0.051677469
-0.30298023	0.051677469
-0.28716996	0.051677469
-0.28716996	0.050886955
-0.28716996	0.051677469
-0.28716996	0.050886955
-0.2950751	0.050886955
-0.2950751	0.051677469
-0.28716996	0.050886955
-0.2950751	0.050886955
-0.30298023	0.050886955
-0.2950751	0.050096441
-0.2950751	0.050886955
-0.2950751	0.050096441
-0.2950751	0.051677469
-0.30298023	0.050096441
-0.2950751	0.050886955
-0.2950751	0.050096441
-0.30298023	0.049305927
-0.2950751	0.050096441
-0.2950751	0.049305927
-0.30298023	0.049305927
-0.30298023	0.050096441
-0.30298023	0.049305927
-0.2950751	0.050096441
-0.30298023	0.049305927
-0.30298023	0.049305927
-0.30298023	0.049305927
-0.30298023	0.049305927
-0.30298023	0.049305927
-0.30298023	0.049305927
-0.30298023	0.049305927
-0.30298023	0.049305927
-0.30298023	0.048515417
-0.30298023	0.049305927
-0.30298023	0.048515417
-0.30298023	0.048515417
-0.28716996	0.047724903
-0.30298023	0.047724903
-0.30298023	0.048515417
-0.2950751	0.048515417
-0.2950751	0.048515417
-0.30298023	0.048515417
-0.31088537	0.048515417
-0.30298023	0.047724903
-0.30298023	0.048515417
-0.30298023	0.048515417
-0.30298023	0.046934389
-0.30298023	0.046143875
-0.31088537	0.047724903
-0.30298023	0.047724903
-0.30298023	0.047724903
-0.30298023	0.047724903
-0.30298023	0.046934389
-0.30298023	0.047724903
-0.30298023	0.046143875
-0.30298023	0.046934389
-0.30298023	0.046934389
-0.30298023	0.046934389
-0.31088537	0.046143875
-0.30298023	0.046143875
-0.31088537	0.046143875
-0.30298023	0.046143875
-0.31088537	0.046143875
-0.30298023	0.046934389
-0.2950751	0.046143875
-0.30298023	0.046143875
-0.30298023	0.04535336
-0.30298023	0.046143875
-0.30298023	0.04535336
-0.31088537	0.046143875
-0.30298023	0.046143875
-0.30298023	0.04535336
-0.30298023	0.046143875
-0.30298023	0.04535336
-0.30298023	0.04535336
-0.2950751	0.046143875
-0.30298023	0.04535336
-0.2950751	0.046143875
-0.30298023	0.044562846
-0.30298023	0.04535336
-0.30298023	0.04535336
-0.2950751	0.044562846
-0.2950751	0.04535336
-0.30298023	0.044562846
-0.2950751	0.04535336
-0.2950751	0.04535336
-0.2950751	0.04535336
-0.2950751	0.04535336
-0.2950751	0.044562846
-0.2950751	0.044562846
-0.2950751	0.043772332
-0.2950751	0.044562846
-0.2950751	0.044562846
-0.2950751	0.04535336
-0.28716996	0.044562846
-0.2950751	0.042981818
-0.2950751	0.043772332
-0.2950751	0.044562846
-0.28716996	0.044562846
-0.28716996	0.044562846
-0.28716996	0.043772332
-0.2950751	0.044562846
-0.28716996	0.043772332
-0.27926482	0.043772332
-0.28716996	0.043772332
-0.2950751	0.044562846
-0.28716996	0.043772332
-0.28716996	0.043772332
-0.28716996	0.044562846
-0.27926482	0.043772332
-0.28716996	0.043772332
-0.28716996	0.044562846
-0.28716996	0.043772332
-0.27926482	0.043772332
-0.27926482	0.043772332
-0.27926482	0.044562846
-0.27926482	0.042981818
-0.27926482	0.042981818
-0.27135968	0.042981818
-0.27926482	0.043772332
-0.27926482	0.043772332
-0.27926482	0.042981818
-0.27926482	0.042981818
-0.27926482	0.043772332
-0.27926482	0.043772332
-0.27135968	0.043772332
-0.26345454	0.042981818
-0.27926482	0.042981818
-0.27135968	0.042981818
-0.27135968	0.043772332
-0.27135968	0.043772332
-0.26345454	0.042981818
-0.27135968	0.043772332
-0.27135968	0.043772332
-0.27135968	0.043772332
-0.26345454	0.042981818
-0.27135968	0.043772332
-0.27135968	0.042981818
-0.26345454	0.042981818
-0.27135968	0.043772332
-0.26345454	0.042981818
-0.26345454	0.042981818
-0.26345454	0.043772332
-0.26345454	0.042191304
-0.2555494	0.043772332
-0.2555494	0.042981818
-0.2555494	0.043772332
-0.2555494	0.042981818
-0.2555494	0.042981818
-0.2555494	0.042981818
-0.2555494	0.042981818
-0.2555494	0.043772332
-0.24764428	0.042981818
-0.24764428	0.043772332
-0.24764428	0.042981818
-0.23973914	0.042981818
-0.24764428	0.043772332
-0.2555494	0.043772332
-0.23973914	0.042981818
-0.24764428	0.042981818
-0.24764428	0.042981818
-0.24764428	0.043772332
-0.23973914	0.043772332
-0.23973914	0.043772332
-0.23973914	0.043772332
-0.23183399	0.042981818
-0.23183399	0.043772332
-0.23183399	0.044562846
-0.23183399	0.042981818
-0.23183399	0.044562846
-0.23183399	0.043772332
-0.23183399	0.043772332
-0.23183399	0.043772332
-0.22392885	0.043772332
-0.22392885	0.044562846
-0.22392885	0.043772332
-0.22392885	0.044562846
-0.23183399	0.043772332
-0.22392885	0.043772332
-0.21602371	0.043772332
-0.21602371	0.043772332
-0.22392885	0.044562846
-0.21602371	0.043772332
-0.21602371	0.044562846
-0.21602371	0.044562846
-0.21602371	0.044562846
-0.21602371	0.044562846
-0.21602371	0.044562846
-0.21602371	0.043772332
-0.21602371	0.043772332
-0.208118573	0.044562846
-0.208118573	0.044562846
-0.21602371	0.044562846
-0.208118573	0.044562846
-0.20021344	0.04535336
-0.208118573	0.044562846
-0.208118573	0.04535336
-0.20021344	0.04535336
-0.20021344	0.04535336
-0.20021344	0.046143875
-0.20021344	0.044562846
-0.1923083	0.04535336
-0.1923083	0.04535336
-0.1923083	0.04535336
-0.1923083	0.044562846
-0.184403159	0.04535336
-0.1923083	0.04535336
-0.184403159	0.04535336
-0.1923083	0.046143875
-0.184403159	0.04535336
-0.184403159	0.046143875
-0.184403159	0.04535336
-0.176498026	0.046143875
-0.176498026	0.046143875
-0.176498026	0.046143875
-0.168592886	0.046143875
-0.168592886	0.046143875
-0.168592886	0.046934389
-0.168592886	0.046143875
-0.176498026	0.046143875
-0.168592886	0.046934389
-0.168592886	0.046934389
-0.168592886	0.046934389
-0.168592886	0.046934389
-0.160687745	0.046934389
-0.168592886	0.047724903
-0.168592886	0.046934389
-0.160687745	0.046934389
-0.160687745	0.046934389
-0.160687745	0.047724903
-0.152782608	0.047724903
-0.152782608	0.048515417
-0.152782608	0.047724903
-0.152782608	0.047724903
-0.144877472	0.048515417
-0.160687745	0.047724903
-0.144877472	0.047724903
-0.144877472	0.047724903
-0.144877472	0.047724903
-0.144877472	0.048515417
-0.136972331	0.048515417
[truncated: 98,001 more rows]
