# Supplementary material for: Reconfigurable signal modulation in a ferroelectric tunnel field-effect transistor
Source: Nat Commun. 2023 May 3;14:2530. doi: 10.1038/s41467-023-38242-w (PMC10156808; doi:10.1038/s41467-023-38242-w)
Supplement: Supplementary file 3 — Source Data [file 41467_2023_38242_MOESM3_ESM.zip › Source Data for Figures/Figure 3/Fig-3e_lowVpeak/6-6_Vds0.5V_Vpp0.7V.Wfm.csv]

Vin	Vout	sampling
-0.083731226	0.048820555	1.00E-06
-0.075826089	0.048820555
-0.083731226	0.049611066
-0.075826089	0.048820555
-0.075826089	0.049611066
-0.067920948	0.049611066
-0.075826089	0.049611066
-0.060015811	0.05040158
-0.067920948	0.05040158
-0.067920948	0.051192094
-0.060015811	0.05040158
-0.060015811	0.051192094
-0.052110675	0.051192094
-0.052110675	0.051982608
-0.044205534	0.051982608
-0.052110675	0.051192094
-0.044205534	0.051192094
-0.044205534	0.052773122
-0.044205534	0.052773122
-0.044205534	0.052773122
-0.036300394	0.052773122
-0.036300394	0.053563636
-0.028395261	0.052773122
-0.028395261	0.053563636
-0.02049012	0.053563636
-0.02049012	0.053563636
-0.028395261	0.05435415
-0.028395261	0.05435415
-0.01258498	0.055144664
-0.01258498	0.05435415
-0.01258498	0.055144664
-0.02049012	0.05435415
-0.01258498	0.055144664
-0.00467984	0.055144664
-0.00467984	0.055144664
-0.00467984	0.055935178
-0.00467984	0.055935178
-0.00467984	0.056725692
0.00322529	0.056725692
0.00322529	0.055935178
0.01113044	0.055935178
0.01113044	0.056725692
0.00322529	0.056725692
0.01113044	0.056725692
0.01113044	0.057516206
0.01113044	0.056725692
0.01903557	0.056725692
0.01903557	0.057516206
0.02694071	0.057516206
0.02694071	0.059097234
0.02694071	0.057516206
0.03484585	0.05830672
0.03484585	0.05830672
0.03484585	0.059097234
0.03484585	0.059097234
0.03484585	0.05830672
0.04275099	0.059887748
0.04275099	0.059097234
0.04275099	0.059097234
0.04275099	0.059097234
0.05065613	0.059097234
0.04275099	0.059887748
0.05856127	0.059887748
0.05065613	0.060678262
0.05856127	0.060678262
0.05856127	0.059097234
0.05856127	0.060678262
0.0664664	0.059887748
0.0664664	0.060678262
0.0664664	0.060678262
0.07437154	0.060678262
0.07437154	0.060678262
0.07437154	0.060678262
0.07437154	0.060678262
0.08227668	0.061468776
0.07437154	0.06225929
0.08227668	0.060678262
0.08227668	0.060678262
0.08227668	0.061468776
0.09018182	0.061468776
0.09808696	0.061468776
0.09808696	0.06225929
0.09808696	0.060678262
0.09808696	0.061468776
0.09808696	0.061468776
0.09808696	0.061468776
0.09808696	0.061468776
0.1059921	0.06225929
0.1059921	0.061468776
0.1059921	0.06225929
0.1059921	0.06225929
0.11389724	0.061468776
0.11389724	0.06225929
0.11389724	0.060678262
0.12180236	0.061468776
0.12180236	0.061468776
0.12180236	0.061468776
0.12180236	0.06225929
0.12180236	0.061468776
0.12970751	0.061468776
0.12970751	0.061468776
0.13761265	0.061468776
0.13761265	0.06225929
0.13761265	0.06225929
0.1455178	0.061468776
0.1455178	0.061468776
0.13761265	0.061468776
0.1455178	0.06225929
0.1455178	0.061468776
0.1455178	0.061468776
0.1455178	0.061468776
0.1455178	0.061468776
0.1455178	0.061468776
0.15342293	0.061468776
0.1455178	0.061468776
0.16132805	0.060678262
0.15342293	0.060678262
0.16132805	0.060678262
0.16132805	0.061468776
0.16132805	0.061468776
0.16132805	0.061468776
0.16132805	0.060678262
0.16132805	0.060678262
0.17713833	0.059887748
0.17713833	0.059887748
0.17713833	0.059887748
0.17713833	0.059887748
0.17713833	0.059887748
0.17713833	0.059887748
0.17713833	0.060678262
0.18504349	0.059887748
0.18504349	0.059887748
0.19294861	0.059887748
0.18504349	0.059097234
0.18504349	0.059887748
0.18504349	0.059097234
0.19294861	0.059097234
0.18504349	0.059887748
0.20085377	0.059097234
0.20085377	0.059887748
0.20085377	0.059097234
0.19294861	0.059097234
0.20085377	0.05830672
0.20085377	0.059097234
0.20085377	0.05830672
0.2087589	0.05830672
0.20085377	0.059097234
0.2087589	0.05830672
0.2087589	0.05830672
0.2087589	0.057516206
0.2087589	0.05830672
0.21666402	0.05830672
0.21666402	0.05830672
0.21666402	0.057516206
0.2087589	0.057516206
0.21666402	0.057516206
0.21666402	0.057516206
0.21666402	0.056725692
0.22456918	0.057516206
0.2324743	0.056725692
0.22456918	0.057516206
0.2324743	0.057516206
0.22456918	0.056725692
0.2324743	0.056725692
0.2324743	0.056725692
0.2324743	0.056725692
0.2324743	0.055935178
0.24037946	0.056725692
0.24037946	0.056725692
0.24037946	0.055935178
0.24037946	0.056725692
0.24037946	0.055144664
0.24828458	0.055144664
0.24037946	0.055935178
0.24828458	0.055144664
0.24828458	0.055144664
0.24828458	0.055144664
0.24828458	0.055144664
0.24828458	0.05435415
0.25618971	0.05435415
0.25618971	0.055144664
0.24828458	0.055144664
0.24828458	0.05435415
0.25618971	0.05435415
0.25618971	0.05435415
0.25618971	0.05435415
0.26409486	0.053563636
0.25618971	0.05435415
0.25618971	0.052773122
0.26409486	0.053563636
0.26409486	0.053563636
0.26409486	0.053563636
0.26409486	0.053563636
0.26409486	0.051982608
0.26409486	0.052773122
0.26409486	0.052773122
0.26409486	0.052773122
0.27199999	0.052773122
0.27199999	0.052773122
0.27199999	0.052773122
0.27199999	0.051982608
0.27199999	0.051982608
0.27990515	0.051982608
0.27199999	0.051982608
0.27990515	0.051982608
0.27990515	0.051192094
0.27990515	0.051982608
0.27990515	0.051192094
0.27990515	0.051192094
0.27199999	0.051192094
0.27990515	0.051192094
0.27990515	0.051192094
0.27990515	0.051192094
0.27990515	0.05040158
0.27990515	0.05040158
0.28781027	0.05040158
0.27990515	0.05040158
0.28781027	0.049611066
0.28781027	0.049611066
0.28781027	0.049611066
0.28781027	0.049611066
0.28781027	0.049611066
0.28781027	0.049611066
0.28781027	0.049611066
0.29571543	0.049611066
0.28781027	0.049611066
0.28781027	0.048820555
0.29571543	0.048820555
0.29571543	0.048820555
0.29571543	0.048820555
0.29571543	0.048820555
0.29571543	0.048820555
0.28781027	0.048820555
0.30362055	0.048030041
0.29571543	0.048030041
0.29571543	0.048030041
0.29571543	0.047239527
0.29571543	0.048030041
0.29571543	0.048030041
0.28781027	0.047239527
0.29571543	0.047239527
0.29571543	0.047239527
0.29571543	0.047239527
0.29571543	0.047239527
0.29571543	0.047239527
0.30362055	0.047239527
0.29571543	0.047239527
0.30362055	0.046449013
0.29571543	0.046449013
0.30362055	0.046449013
0.30362055	0.046449013
0.30362055	0.045658499
0.30362055	0.045658499
0.30362055	0.045658499
0.30362055	0.046449013
0.29571543	0.045658499
0.29571543	0.045658499
0.30362055	0.045658499
0.30362055	0.045658499
0.30362055	0.045658499
0.30362055	0.045658499
0.31152568	0.044867985
0.30362055	0.044867985
0.30362055	0.044867985
0.30362055	0.044867985
0.30362055	0.044867985
0.29571543	0.044867985
0.29571543	0.044867985
0.30362055	0.044077471
0.30362055	0.044077471
0.30362055	0.044867985
0.30362055	0.043286957
0.29571543	0.044077471
0.30362055	0.043286957
0.30362055	0.044077471
0.29571543	0.043286957
0.30362055	0.043286957
0.30362055	0.044077471
0.29571543	0.042496443
0.30362055	0.044077471
0.30362055	0.044867985
0.30362055	0.043286957
0.30362055	0.042496443
0.30362055	0.042496443
0.30362055	0.043286957
0.29571543	0.042496443
0.30362055	0.042496443
0.29571543	0.042496443
0.29571543	0.041705929
0.29571543	0.042496443
0.29571543	0.042496443
0.30362055	0.041705929
0.29571543	0.041705929
0.28781027	0.041705929
0.28781027	0.042496443
0.28781027	0.041705929
0.30362055	0.041705929
0.29571543	0.041705929
0.28781027	0.041705929
0.29571543	0.041705929
0.28781027	0.041705929
0.29571543	0.041705929
0.29571543	0.040915415
0.28781027	0.040915415
0.28781027	0.040915415
0.28781027	0.040915415
0.28781027	0.041705929
0.28781027	0.040915415
0.28781027	0.040124901
0.28781027	0.040915415
0.28781027	0.040915415
0.28781027	0.040124901
0.28781027	0.040915415
0.28781027	0.040124901
0.28781027	0.040124901
0.27990515	0.039334387
0.27990515	0.040915415
0.28781027	0.040124901
0.27990515	0.040124901
0.27990515	0.040124901
0.28781027	0.039334387
0.27199999	0.040124901
0.27990515	0.039334387
0.27199999	0.039334387
0.27199999	0.039334387
0.27990515	0.039334387
0.26409486	0.040124901
0.27199999	0.039334387
0.27199999	0.039334387
0.27199999	0.039334387
0.27199999	0.039334387
0.27199999	0.038543873
0.26409486	0.038543873
0.26409486	0.039334387
0.27199999	0.039334387
0.27199999	0.038543873
0.27199999	0.038543873
0.26409486	0.038543873
0.26409486	0.038543873
0.26409486	0.038543873
0.26409486	0.038543873
0.25618971	0.038543873
0.25618971	0.039334387
0.25618971	0.038543873
0.26409486	0.038543873
0.25618971	0.037753358
0.25618971	0.038543873
0.25618971	0.038543873
0.25618971	0.037753358
0.25618971	0.037753358
0.24828458	0.037753358
0.24828458	0.038543873
0.24037946	0.037753358
0.24828458	0.037753358
0.24037946	0.038543873
0.24828458	0.037753358
0.24828458	0.037753358
0.24037946	0.037753358
0.24037946	0.037753358
0.2324743	0.037753358
0.24037946	0.037753358
0.2324743	0.037753358
0.24037946	0.037753358
0.24037946	0.037753358
0.24037946	0.037753358
0.2324743	0.037753358
0.2324743	0.037753358
0.2324743	0.037753358
0.22456918	0.037753358
0.2324743	0.037753358
0.22456918	0.037753358
0.22456918	0.037753358
0.22456918	0.036962844
0.22456918	0.037753358
0.21666402	0.036962844
0.21666402	0.038543873
0.21666402	0.037753358
0.2087589	0.037753358
0.21666402	0.036962844
0.2087589	0.037753358
0.21666402	0.037753358
0.2087589	0.037753358
0.20085377	0.037753358
0.2087589	0.036962844
0.2087589	0.037753358
0.20085377	0.037753358
0.20085377	0.036962844
0.19294861	0.037753358
0.20085377	0.037753358
0.19294861	0.036962844
0.20085377	0.038543873
0.19294861	0.037753358
0.19294861	0.038543873
0.18504349	0.037753358
0.18504349	0.037753358
0.18504349	0.038543873
0.18504349	0.037753358
0.18504349	0.038543873
0.18504349	0.037753358
0.18504349	0.037753358
0.17713833	0.037753358
0.18504349	0.038543873
0.17713833	0.037753358
0.16923321	0.038543873
0.16923321	0.038543873
0.17713833	0.037753358
0.16923321	0.037753358
0.16923321	0.038543873
0.16923321	0.037753358
0.16132805	0.038543873
0.15342293	0.038543873
0.16132805	0.038543873
0.15342293	0.038543873
0.16132805	0.037753358
0.16132805	0.038543873
0.15342293	0.038543873
0.15342293	0.038543873
0.15342293	0.038543873
0.15342293	0.038543873
0.1455178	0.038543873
0.1455178	0.039334387
0.15342293	0.038543873
0.1455178	0.038543873
0.1455178	0.038543873
0.13761265	0.038543873
0.13761265	0.039334387
0.13761265	0.039334387
0.13761265	0.040124901
0.13761265	0.039334387
0.13761265	0.040124901
0.12970751	0.039334387
0.12970751	0.039334387
0.12970751	0.040124901
0.12970751	0.040124901
0.12180236	0.039334387
0.12180236	0.040124901
0.12180236	0.040124901
0.11389724	0.040915415
0.1059921	0.040124901
0.1059921	0.040124901
0.11389724	0.040915415
0.11389724	0.040915415
0.1059921	0.040915415
0.1059921	0.041705929
0.09808696	0.041705929
0.09808696	0.041705929
0.1059921	0.041705929
0.09018182	0.042496443
0.09808696	0.041705929
0.09808696	0.041705929
0.09808696	0.041705929
0.09018182	0.042496443
0.09018182	0.042496443
0.09018182	0.042496443
0.07437154	0.042496443
0.08227668	0.042496443
0.08227668	0.043286957
0.08227668	0.043286957
0.0664664	0.043286957
0.0664664	0.044077471
0.07437154	0.044077471
0.07437154	0.044077471
0.0664664	0.044077471
0.05856127	0.044867985
0.05856127	0.044077471
0.05856127	0.044867985
0.05856127	0.044867985
0.05065613	0.044867985
0.05065613	0.045658499
0.05065613	0.044867985
0.05065613	0.045658499
0.05065613	0.045658499
0.04275099	0.046449013
0.04275099	0.046449013
0.03484585	0.046449013
0.03484585	0.046449013
0.03484585	0.047239527
0.02694071	0.046449013
0.03484585	0.046449013
0.03484585	0.047239527
0.02694071	0.047239527
0.01903557	0.048030041
0.01903557	0.047239527
0.01113044	0.048030041
0.01903557	0.048030041
0.01903557	0.048030041
0.01113044	0.048820555
0.01113044	0.048820555
0.01113044	0.048820555
0.00322529	0.048820555
0.00322529	0.048820555
0.00322529	0.048820555
0.00322529	0.048820555
0.00322529	0.048820555
-0.00467984	0.049611066
-0.01258498	0.049611066
-0.00467984	0.05040158
-0.00467984	0.05040158
-0.01258498	0.05040158
-0.01258498	0.05040158
-0.01258498	0.051192094
-0.028395261	0.05040158
-0.02049012	0.05040158
-0.02049012	0.051192094
-0.02049012	0.051192094
-0.028395261	0.051192094
-0.036300394	0.051192094
-0.036300394	0.051192094
-0.036300394	0.051982608
-0.036300394	0.051982608
-0.044205534	0.051982608
-0.044205534	0.051982608
-0.052110675	0.052773122
-0.044205534	0.052773122
-0.044205534	0.052773122
-0.052110675	0.052773122
-0.044205534	0.052773122
-0.060015811	0.052773122
-0.060015811	0.053563636
-0.060015811	0.053563636
-0.060015811	0.053563636
-0.067920948	0.053563636
-0.067920948	0.053563636
-0.067920948	0.053563636
-0.067920948	0.053563636
-0.067920948	0.053563636
-0.067920948	0.053563636
-0.075826089	0.053563636
-0.075826089	0.05435415
-0.075826089	0.053563636
-0.083731226	0.05435415
-0.091636364	0.05435415
-0.083731226	0.05435415
-0.091636364	0.05435415
-0.091636364	0.053563636
-0.099541503	0.055144664
-0.099541503	0.05435415
-0.107446641	0.055144664
-0.099541503	0.055144664
-0.099541503	0.055144664
-0.107446641	0.055144664
-0.107446641	0.055144664
-0.115351779	0.055935178
-0.115351779	0.055935178
-0.115351779	0.055144664
-0.123256917	0.055935178
-0.115351779	0.055144664
-0.131162056	0.055144664
-0.123256917	0.055144664
-0.123256917	0.055935178
-0.131162056	0.055935178
-0.131162056	0.055935178
-0.131162056	0.055144664
-0.139067194	0.055144664
-0.139067194	0.055935178
-0.139067194	0.055935178
-0.139067194	0.055935178
-0.139067194	0.055935178
-0.146972331	0.055935178
-0.146972331	0.055935178
-0.139067194	0.056725692
-0.146972331	0.055935178
-0.146972331	0.055935178
-0.154877472	0.056725692
-0.162782608	0.056725692
-0.162782608	0.056725692
-0.170687745	0.055935178
-0.162782608	0.056725692
-0.162782608	0.056725692
-0.170687745	0.056725692
-0.162782608	0.056725692
-0.178592886	0.056725692
-0.178592886	0.056725692
-0.178592886	0.056725692
-0.178592886	0.056725692
-0.178592886	0.056725692
-0.186498026	0.055935178
-0.178592886	0.056725692
-0.186498026	0.056725692
-0.178592886	0.056725692
-0.186498026	0.056725692
-0.194403159	0.056725692
-0.21021344	0.056725692
-0.194403159	0.055935178
-0.2023083	0.055935178
-0.2023083	0.056725692
-0.194403159	0.056725692
-0.2023083	0.056725692
-0.21021344	0.056725692
-0.218118573	0.057516206
-0.2023083	0.055935178
-0.218118573	0.056725692
-0.218118573	0.055935178
-0.21021344	0.056725692
-0.218118573	0.057516206
-0.218118573	0.056725692
-0.218118573	0.056725692
-0.22602371	0.056725692
-0.22602371	0.056725692
-0.22602371	0.056725692
-0.22602371	0.056725692
-0.22602371	0.056725692
-0.23392885	0.055935178
-0.23392885	0.056725692
-0.23392885	0.055935178
-0.24973914	0.055935178
-0.23392885	0.055935178
-0.24183399	0.055935178
-0.24973914	0.055144664
-0.24183399	0.055935178
-0.24973914	0.055935178
-0.24973914	0.055935178
-0.24973914	0.055935178
-0.25764428	0.055144664
-0.25764428	0.055935178
-0.25764428	0.055144664
-0.25764428	0.055144664
-0.25764428	0.055144664
-0.2655494	0.055144664
-0.2655494	0.055144664
-0.25764428	0.05435415
-0.27345454	0.055144664
-0.2655494	0.05435415
-0.28135968	0.055144664
-0.27345454	0.055144664
-0.27345454	0.05435415
-0.28135968	0.05435415
-0.28135968	0.05435415
-0.28135968	0.05435415
-0.28135968	0.055144664
-0.28135968	0.053563636
-0.28926482	0.05435415
-0.28135968	0.053563636
-0.28926482	0.053563636
-0.28926482	0.052773122
-0.28926482	0.053563636
-0.28926482	0.053563636
-0.29716996	0.053563636
-0.29716996	0.053563636
-0.3050751	0.053563636
-0.3050751	0.053563636
-0.3050751	0.052773122
-0.3050751	0.053563636
-0.3050751	0.052773122
-0.31298023	0.052773122
-0.31298023	0.052773122
-0.31298023	0.052773122
-0.31298023	0.051982608
-0.31298023	0.052773122
-0.32088537	0.051982608
-0.31298023	0.052773122
-0.31298023	0.052773122
-0.31298023	0.052773122
-0.32088537	0.051982608
-0.32088537	0.05040158
-0.32088537	0.052773122
-0.32879051	0.051192094
-0.32879051	0.051192094
-0.32879051	0.051192094
-0.32879051	0.051192094
-0.32879051	0.051192094
-0.32879051	0.051192094
-0.33669565	0.05040158
-0.33669565	0.05040158
-0.33669565	0.05040158
-0.34460079	0.05040158
-0.33669565	0.05040158
-0.34460079	0.05040158
-0.32879051	0.049611066
-0.34460079	0.049611066
-0.34460079	0.049611066
-0.34460079	0.049611066
-0.33669565	0.049611066
-0.34460079	0.048820555
-0.34460079	0.049611066
-0.35250593	0.048820555
-0.35250593	0.048820555
-0.35250593	0.048820555
-0.35250593	0.048820555
-0.35250593	0.048030041
-0.35250593	0.048820555
-0.35250593	0.048030041
-0.36041107	0.048820555
-0.36041107	0.048820555
-0.36041107	0.047239527
-0.36041107	0.048030041
-0.36041107	0.047239527
-0.36041107	0.047239527
-0.36041107	0.047239527
-0.3683162	0.047239527
-0.36041107	0.048030041
-0.36041107	0.046449013
-0.36041107	0.047239527
-0.36041107	0.047239527
-0.3683162	0.046449013
-0.3683162	0.046449013
-0.3683162	0.047239527
-0.36041107	0.046449013
-0.3683162	0.045658499
-0.3683162	0.046449013
-0.37622135	0.045658499
-0.3683162	0.045658499
-0.38412648	0.047239527
-0.37622135	0.045658499
-0.37622135	0.045658499
-0.37622135	0.045658499
-0.37622135	0.045658499
-0.37622135	0.045658499
-0.38412648	0.044867985
-0.38412648	0.044867985
-0.38412648	0.044867985
-0.38412648	0.044077471
-0.39203164	0.044077471
-0.38412648	0.044077471
-0.38412648	0.044077471
-0.38412648	0.044077471
-0.39203164	0.043286957
-0.38412648	0.044077471
-0.39203164	0.044077471
-0.39203164	0.044077471
-0.39203164	0.043286957
-0.37622135	0.044077471
-0.39203164	0.044077471
-0.38412648	0.043286957
-0.39203164	0.043286957
-0.39203164	0.043286957
-0.39203164	0.043286957
-0.38412648	0.043286957
-0.39203164	0.043286957
-0.38412648	0.042496443
-0.39993676	0.042496443
-0.39203164	0.041705929
-0.39203164	0.042496443
-0.39203164	0.042496443
-0.39203164	0.042496443
-0.39993676	0.041705929
-0.39993676	0.042496443
-0.39203164	0.041705929
-0.39993676	0.041705929
-0.39993676	0.040915415
-0.39203164	0.040915415
-0.39993676	0.040915415
-0.39993676	0.041705929
-0.39203164	0.040915415
-0.39993676	0.040915415
-0.39993676	0.040915415
-0.39993676	0.041705929
-0.39203164	0.040124901
-0.39203164	0.040124901
-0.39993676	0.040124901
-0.39993676	0.040124901
-0.39993676	0.040124901
-0.39993676	0.039334387
-0.39993676	0.039334387
-0.39993676	0.040124901
-0.39993676	0.039334387
-0.39993676	0.040124901
-0.39993676	0.040124901
-0.40784189	0.039334387
-0.39993676	0.038543873
-0.40784189	0.039334387
-0.39993676	0.039334387
-0.39993676	0.039334387
-0.39993676	0.038543873
-0.39993676	0.038543873
-0.39993676	0.038543873
-0.39993676	0.038543873
-0.39993676	0.038543873
-0.39993676	0.038543873
-0.40784189	0.037753358
-0.40784189	0.038543873
-0.39993676	0.038543873
-0.40784189	0.038543873
-0.39993676	0.037753358
-0.40784189	0.037753358
-0.39993676	0.037753358
-0.39993676	0.037753358
-0.39203164	0.037753358
-0.39993676	0.037753358
-0.39993676	0.037753358
-0.39993676	0.036962844
-0.39993676	0.037753358
-0.39203164	0.036962844
-0.39993676	0.037753358
-0.39993676	0.036962844
-0.39993676	0.036962844
-0.39993676	0.036962844
-0.39993676	0.03617233
-0.39993676	0.03617233
-0.39993676	0.03617233
-0.39993676	0.036962844
-0.39993676	0.036962844
-0.39993676	0.03617233
-0.39203164	0.036962844
-0.39993676	0.036962844
-0.39993676	0.03617233
-0.39993676	0.03617233
-0.39203164	0.03617233
-0.39993676	0.03617233
-0.39203164	0.035381816
-0.39993676	0.03617233
-0.39993676	0.036962844
-0.39203164	0.035381816
-0.39203164	0.03617233
-0.38412648	0.035381816
-0.39203164	0.035381816
-0.39203164	0.035381816
-0.39203164	0.035381816
-0.39993676	0.035381816
-0.38412648	0.035381816
-0.39203164	0.034591306
-0.39203164	0.034591306
-0.38412648	0.034591306
-0.38412648	0.035381816
-0.38412648	0.035381816
-0.38412648	0.034591306
-0.37622135	0.034591306
-0.38412648	0.034591306
-0.37622135	0.035381816
-0.37622135	0.033800792
-0.38412648	0.034591306
-0.38412648	0.034591306
-0.37622135	0.034591306
-0.37622135	0.034591306
-0.38412648	0.034591306
-0.38412648	0.034591306
-0.37622135	0.033800792
-0.37622135	0.034591306
-0.37622135	0.033800792
-0.37622135	0.034591306
-0.37622135	0.034591306
-0.3683162	0.033800792
-0.3683162	0.034591306
-0.3683162	0.034591306
-0.37622135	0.033800792
-0.3683162	0.034591306
-0.3683162	0.033800792
-0.36041107	0.033800792
-0.3683162	0.033800792
-0.36041107	0.033800792
-0.36041107	0.033800792
-0.36041107	0.033800792
-0.36041107	0.034591306
-0.36041107	0.033800792
-0.36041107	0.034591306
-0.36041107	0.033800792
-0.36041107	0.033800792
-0.35250593	0.033800792
-0.3683162	0.033800792
-0.36041107	0.033800792
-0.36041107	0.033800792
-0.36041107	0.033800792
-0.35250593	0.033800792
-0.35250593	0.033800792
-0.34460079	0.033800792
-0.34460079	0.033800792
-0.34460079	0.033800792
-0.34460079	0.033800792
-0.34460079	0.033800792
-0.33669565	0.033800792
-0.34460079	0.033800792
-0.33669565	0.033800792
-0.33669565	0.033010278
-0.33669565	0.034591306
-0.33669565	0.033800792
-0.33669565	0.033800792
-0.33669565	0.033800792
-0.33669565	0.033800792
-0.33669565	0.033800792
-0.32879051	0.033800792
-0.32879051	0.033800792
-0.32879051	0.034591306
-0.32879051	0.033800792
-0.32879051	0.033800792
-0.32088537	0.034591306
-0.32088537	0.034591306
-0.32088537	0.034591306
-0.32088537	0.033800792
-0.31298023	0.034591306
-0.32088537	0.034591306
-0.31298023	0.033800792
-0.31298023	0.033800792
-0.31298023	0.033800792
-0.31298023	0.034591306
-0.31298023	0.034591306
-0.31298023	0.033800792
-0.31298023	0.034591306
-0.31298023	0.034591306
-0.3050751	0.034591306
-0.29716996	0.034591306
-0.3050751	0.034591306
-0.3050751	0.034591306
-0.29716996	0.033800792
-0.29716996	0.034591306
-0.28926482	0.034591306
-0.29716996	0.035381816
-0.28926482	0.034591306
-0.28926482	0.035381816
-0.28926482	0.035381816
-0.28926482	0.035381816
-0.28926482	0.035381816
-0.28135968	0.035381816
-0.28135968	0.035381816
-0.28135968	0.03617233
-0.27345454	0.035381816
-0.27345454	0.035381816
-0.27345454	0.03617233
-0.2655494	0.03617233
-0.27345454	0.03617233
-0.2655494	0.03617233
-0.2655494	0.03617233
-0.2655494	0.03617233
-0.24973914	0.03617233
-0.2655494	0.03617233
-0.25764428	0.03617233
-0.25764428	0.036962844
-0.24973914	0.036962844
-0.25764428	0.037753358
-0.25764428	0.036962844
-0.25764428	0.036962844
-0.24973914	0.036962844
-0.24183399	0.037753358
-0.24183399	0.038543873
-0.24183399	0.037753358
-0.24183399	0.037753358
-0.24973914	0.037753358
-0.23392885	0.037753358
-0.23392885	0.038543873
-0.23392885	0.038543873
-0.22602371	0.038543873
-0.23392885	0.039334387
-0.22602371	0.038543873
-0.22602371	0.039334387
-0.22602371	0.039334387
-0.22602371	0.038543873
-0.22602371	0.038543873
-0.218118573	0.038543873
-0.21021344	0.038543873
-0.218118573	0.039334387
-0.21021344	0.039334387
-0.21021344	0.040124901
-0.21021344	0.040124901
-0.21021344	0.040124901
-0.2023083	0.040124901
-0.2023083	0.040915415
-0.2023083	0.040124901
-0.2023083	0.040915415
-0.194403159	0.040915415
-0.194403159	0.040915415
-0.186498026	0.041705929
-0.186498026	0.040915415
-0.186498026	0.041705929
-0.186498026	0.041705929
-0.186498026	0.041705929
-0.186498026	0.042496443
-0.186498026	0.041705929
-0.178592886	0.042496443
-0.186498026	0.043286957
-0.170687745	0.042496443
-0.170687745	0.042496443
-0.170687745	0.043286957
-0.170687745	0.043286957
-0.162782608	0.042496443
-0.162782608	0.044077471
-0.162782608	0.044077471
-0.162782608	0.044077471
-0.154877472	0.044867985
-0.154877472	0.044867985
-0.154877472	0.044867985
-0.146972331	0.044867985
-0.154877472	0.044867985
-0.146972331	0.044867985
-0.146972331	0.044867985
-0.146972331	0.045658499
-0.131162056	0.045658499
-0.146972331	0.045658499
-0.123256917	0.045658499
-0.139067194	0.046449013
-0.131162056	0.046449013
-0.131162056	0.046449013
-0.131162056	0.046449013
-0.131162056	0.047239527
-0.123256917	0.047239527
-0.123256917	0.047239527
-0.115351779	0.048030041
-0.115351779	0.047239527
-0.115351779	0.048030041
-0.107446641	0.048030041
-0.115351779	0.048030041
-0.107446641	0.048820555
-0.099541503	0.048820555
-0.091636364	0.049611066
-0.091636364	0.048820555
-0.099541503	0.048820555
-0.091636364	0.049611066
-0.099541503	0.049611066
-0.083731226	0.049611066
-0.091636364	0.049611066
-0.091636364	0.05040158
-0.075826089	0.05040158
-0.083731226	0.05040158
-0.075826089	0.051982608
-0.083731226	0.051192094
-0.075826089	0.051192094
-0.075826089	0.051982608
-0.067920948	0.051982608
-0.060015811	0.052773122
-0.067920948	0.051982608
-0.067920948	0.052773122
-0.067920948	0.051982608
-0.060015811	0.052773122
-0.052110675	0.053563636
-0.060015811	0.053563636
-0.060015811	0.053563636
-0.052110675	0.05435415
-0.044205534	0.05435415
-0.052110675	0.05435415
-0.044205534	0.05435415
-0.044205534	0.05435415
-0.036300394	0.055144664
-0.036300394	0.055144664
-0.036300394	0.055935178
-0.028395261	0.055144664
-0.028395261	0.055935178
-0.028395261	0.055935178
-0.028395261	0.055935178
-0.02049012	0.055935178
-0.02049012	0.055935178
-0.02049012	0.056725692
-0.02049012	0.056725692
-0.01258498	0.057516206
-0.01258498	0.057516206
-0.01258498	0.057516206
-0.01258498	0.057516206
-0.00467984	0.057516206
-0.00467984	0.05830672
0.00322529	0.05830672
-0.00467984	0.05830672
0.00322529	0.05830672
0.00322529	0.059097234
0.01113044	0.059887748
0.00322529	0.059097234
0.01113044	0.059097234
0.01903557	0.059097234
0.01903557	0.059887748
0.01903557	0.059887748
0.01903557	0.059887748
0.01903557	0.060678262
0.01903557	0.060678262
0.02694071	0.060678262
0.02694071	0.061468776
0.03484585	0.060678262
0.03484585	0.060678262
0.02694071	0.061468776
0.03484585	0.061468776
0.04275099	0.061468776
0.03484585	0.061468776
0.04275099	0.06225929
0.04275099	0.06225929
0.05065613	0.061468776
0.04275099	0.06225929
0.05065613	0.06225929
0.05065613	0.063049801
0.05065613	0.06225929
0.05856127	0.06225929
0.05065613	0.06225929
0.05856127	0.063049801
0.0664664	0.063049801
0.07437154	0.063049801
0.0664664	0.063049801
0.0664664	0.063049801
0.0664664	0.063049801
0.07437154	0.063049801
0.07437154	0.063840315
0.07437154	0.063840315
0.09018182	0.063840315
0.08227668	0.063049801
0.08227668	0.063840315
0.09018182	0.063049801
0.08227668	0.063840315
0.08227668	0.063049801
0.09808696	0.064630829
0.09018182	0.063840315
0.09808696	0.064630829
0.1059921	0.063840315
0.09808696	0.063840315
0.1059921	0.063049801
0.1059921	0.063840315
0.1059921	0.063840315
0.1059921	0.063840315
0.1059921	0.063840315
0.11389724	0.063840315
0.11389724	0.063840315
0.11389724	0.063840315
0.12180236	0.064630829
0.11389724	0.063840315
0.12180236	0.064630829
0.12180236	0.063840315
0.12970751	0.063840315
0.12180236	0.063840315
0.12970751	0.063840315
0.12970751	0.063840315
0.13761265	0.063840315
0.13761265	0.063840315
0.13761265	0.064630829
0.1455178	0.063049801
0.13761265	0.063840315
0.13761265	0.063840315
0.1455178	0.063049801
0.1455178	0.063840315
0.15342293	0.063049801
0.1455178	0.063840315
0.1455178	0.063840315
0.15342293	0.063049801
0.15342293	0.063840315
0.15342293	0.063840315
0.15342293	0.063049801
0.16132805	0.063049801
0.15342293	0.063049801
0.16132805	0.063840315
0.16132805	0.063840315
0.16132805	0.063049801
0.16923321	0.063049801
0.16923321	0.063049801
0.16923321	0.063049801
0.17713833	0.06225929
0.17713833	0.06225929
0.17713833	0.06225929
0.18504349	0.06225929
0.17713833	0.06225929
0.17713833	0.06225929
0.18504349	0.061468776
0.18504349	0.06225929
0.18504349	0.06225929
0.18504349	0.06225929
0.19294861	0.061468776
0.18504349	0.061468776
0.19294861	0.061468776
0.19294861	0.061468776
0.19294861	0.061468776
0.19294861	0.061468776
0.19294861	0.061468776
0.20085377	0.061468776
0.20085377	0.060678262
0.20085377	0.059887748
0.20085377	0.060678262
0.2087589	0.060678262
0.20085377	0.060678262
0.2087589	0.060678262
0.2087589	0.059887748
0.21666402	0.059887748
0.21666402	0.059887748
0.21666402	0.059887748
0.21666402	0.059097234
0.21666402	0.059097234
0.21666402	0.059887748
0.21666402	0.059097234
0.21666402	0.059887748
0.22456918	0.05830672
0.2324743	0.05830672
0.22456918	0.059097234
0.22456918	0.059097234
0.2324743	0.05830672
0.2324743	0.05830672
0.2324743	0.05830672
0.24037946	0.05830672
0.2324743	0.05830672
0.2324743	0.05830672
0.24037946	0.057516206
0.2324743	0.057516206
0.24037946	0.057516206
0.24037946	0.056725692
0.24037946	0.057516206
0.24037946	0.057516206
0.24828458	0.057516206
0.24828458	0.056725692
0.24828458	0.056725692
0.24828458	0.056725692
0.24828458	0.056725692
0.24828458	0.055935178
0.25618971	0.056725692
0.24037946	0.055935178
0.25618971	0.055935178
0.25618971	0.055935178
0.25618971	0.055935178
0.25618971	0.055935178
0.25618971	0.055935178
0.26409486	0.055935178
0.26409486	0.055935178
0.25618971	0.055144664
0.25618971	0.055144664
0.26409486	0.055144664
0.26409486	0.055144664
0.26409486	0.055144664
0.26409486	0.05435415
0.26409486	0.05435415
0.26409486	0.05435415
0.27199999	0.05435415
0.27199999	0.053563636
0.26409486	0.053563636
0.27990515	0.053563636
0.27990515	0.05435415
0.27199999	0.05435415
0.27199999	0.053563636
0.27199999	0.052773122
0.27199999	0.053563636
0.27990515	0.052773122
0.27990515	0.052773122
0.27990515	0.052773122
0.28781027	0.052773122
0.27990515	0.052773122
0.27990515	0.052773122
0.27990515	0.052773122
0.27990515	0.051982608
0.27990515	0.051982608
0.28781027	0.051192094
0.28781027	0.051982608
0.28781027	0.051982608
0.28781027	0.051982608
0.28781027	0.051982608
0.27990515	0.05040158
0.28781027	0.051192094
0.28781027	0.051192094
0.29571543	0.051192094
0.28781027	0.051192094
0.29571543	0.05040158
0.29571543	0.05040158
0.29571543	0.05040158
0.29571543	0.05040158
0.28781027	0.049611066
0.29571543	0.049611066
0.30362055	0.05040158
0.29571543	0.049611066
0.28781027	0.049611066
0.30362055	0.048820555
0.29571543	0.049611066
0.29571543	0.049611066
0.30362055	0.048820555
0.29571543	0.049611066
0.29571543	0.048820555
0.29571543	0.048820555
0.29571543	0.048820555
0.29571543	0.048820555
0.30362055	0.048820555
0.30362055	0.048820555
0.30362055	0.048820555
0.30362055	0.047239527
0.30362055	0.048030041
0.30362055	0.048030041
0.30362055	0.047239527
0.29571543	0.047239527
0.29571543	0.047239527
0.29571543	0.047239527
0.30362055	0.047239527
0.30362055	0.047239527
0.30362055	0.047239527
0.30362055	0.047239527
0.29571543	0.046449013
0.29571543	0.046449013
0.30362055	0.046449013
0.30362055	0.047239527
0.29571543	0.046449013
0.31152568	0.045658499
0.30362055	0.045658499
0.30362055	0.045658499
0.30362055	0.046449013
0.30362055	0.045658499
0.31152568	0.045658499
0.30362055	0.045658499
0.29571543	0.045658499
0.29571543	0.045658499
0.29571543	0.045658499
0.30362055	0.044867985
0.29571543	0.045658499
0.31152568	0.044867985
0.31152568	0.044867985
0.30362055	0.045658499
0.30362055	0.044867985
0.30362055	0.044077471
0.31152568	0.044077471
0.30362055	0.044077471
0.30362055	0.044077471
0.30362055	0.044867985
0.29571543	0.044077471
0.30362055	0.043286957
0.29571543	0.044077471
0.29571543	0.044077471
0.29571543	0.044077471
0.30362055	0.043286957
0.29571543	0.044077471
0.30362055	0.042496443
0.29571543	0.042496443
0.29571543	0.043286957
0.29571543	0.043286957
0.29571543	0.043286957
0.29571543	0.042496443
0.29571543	0.043286957
0.29571543	0.043286957
0.29571543	0.042496443
0.29571543	0.042496443
0.28781027	0.041705929
0.28781027	0.042496443
0.28781027	0.042496443
0.28781027	0.041705929
0.28781027	0.042496443
0.28781027	0.042496443
0.28781027	0.041705929
0.28781027	0.041705929
0.28781027	0.041705929
0.28781027	0.041705929
0.28781027	0.041705929
0.27990515	0.041705929
0.28781027	0.041705929
0.28781027	0.041705929
0.27990515	0.041705929
0.27990515	0.040915415
0.27990515	0.041705929
0.27990515	0.041705929
0.27990515	0.041705929
0.27990515	0.040915415
0.28781027	0.040915415
0.27990515	0.041705929
0.27199999	0.040915415
0.27990515	0.040124901
0.27990515	0.040124901
0.27199999	0.040124901
0.27199999	0.040915415
0.27199999	0.040915415
0.27199999	0.040915415
0.27199999	0.040124901
0.27199999	0.040915415
0.26409486	0.040124901
0.26409486	0.040124901
0.26409486	0.039334387
0.27199999	0.040124901
0.26409486	0.040124901
0.26409486	0.039334387
0.26409486	0.040124901
0.26409486	0.039334387
0.26409486	0.039334387
0.25618971	0.040124901
0.25618971	0.038543873
0.26409486	0.039334387
0.25618971	0.039334387
0.25618971	0.038543873
0.25618971	0.040124901
0.25618971	0.038543873
0.25618971	0.039334387
0.25618971	0.039334387
0.24828458	0.038543873
0.24828458	0.038543873
0.25618971	0.039334387
0.24828458	0.040124901
0.24828458	0.039334387
0.24828458	0.038543873
0.24037946	0.038543873
0.24828458	0.038543873
0.24828458	0.038543873
0.24828458	0.038543873
0.24037946	0.039334387
0.24037946	0.038543873
0.24037946	0.039334387
0.2324743	0.039334387
0.2324743	0.038543873
0.24037946	0.038543873
0.22456918	0.038543873
0.2324743	0.038543873
0.2324743	0.038543873
0.2324743	0.038543873
0.22456918	0.038543873
0.22456918	0.038543873
0.22456918	0.039334387
0.22456918	0.038543873
0.21666402	0.038543873
0.21666402	0.038543873
0.21666402	0.037753358
0.2087589	0.038543873
0.21666402	0.038543873
0.21666402	0.038543873
0.21666402	0.039334387
0.21666402	0.038543873
0.20085377	0.038543873
0.2087589	0.039334387
0.2087589	0.038543873
0.21666402	0.038543873
0.20085377	0.038543873
0.20085377	0.038543873
0.20085377	0.038543873
0.19294861	0.038543873
0.20085377	0.038543873
0.20085377	0.038543873
0.19294861	0.038543873
0.19294861	0.038543873
0.19294861	0.038543873
0.18504349	0.038543873
0.18504349	0.039334387
0.18504349	0.038543873
0.17713833	0.039334387
0.18504349	0.038543873
0.18504349	0.039334387
0.17713833	0.039334387
0.17713833	0.038543873
0.17713833	0.038543873
0.18504349	0.039334387
0.17713833	0.038543873
0.17713833	0.038543873
0.16923321	0.039334387
0.15342293	0.038543873
0.16923321	0.038543873
0.16132805	0.039334387
0.16132805	0.039334387
0.16132805	0.038543873
0.16132805	0.039334387
0.15342293	0.039334387
0.15342293	0.039334387
0.15342293	0.039334387
0.15342293	0.039334387
0.15342293	0.039334387
0.15342293	0.039334387
0.1455178	0.038543873
0.1455178	0.039334387
0.1455178	0.040124901
0.1455178	0.040124901
0.1455178	0.039334387
0.13761265	0.040124901
0.13761265	0.040124901
0.12970751	0.040124901
0.13761265	0.040915415
0.12970751	0.040124901
0.12970751	0.040915415
0.12970751	0.040915415
0.12970751	0.040915415
0.12970751	0.040915415
0.12180236	0.040915415
0.12180236	0.041705929
0.12180236	0.040915415
0.12180236	0.040915415
0.12180236	0.041705929
0.1059921	0.041705929
0.1059921	0.041705929
0.1059921	0.042496443
0.1059921	0.041705929
0.1059921	0.041705929
0.1059921	0.042496443
0.1059921	0.043286957
0.09808696	0.041705929
0.09808696	0.042496443
0.09808696	0.043286957
0.09808696	0.042496443
0.09018182	0.043286957
0.09808696	0.043286957
0.09018182	0.043286957
0.08227668	0.043286957
0.07437154	0.044077471
0.08227668	0.044077471
0.07437154	0.044077471
0.08227668	0.044077471
0.07437154	0.044867985
0.07437154	0.044077471
0.0664664	0.044867985
0.07437154	0.044867985
0.0664664	0.044867985
0.05856127	0.044867985
0.0664664	0.045658499
0.05856127	0.045658499
0.05856127	0.046449013
0.05856127	0.045658499
0.05856127	0.045658499
0.05065613	0.045658499
0.05065613	0.045658499
0.05065613	0.046449013
0.04275099	0.046449013
0.04275099	0.046449013
0.04275099	0.047239527
0.04275099	0.046449013
0.03484585	0.046449013
0.03484585	0.047239527
0.03484585	0.047239527
0.02694071	0.047239527
0.01903557	0.047239527
0.02694071	0.048030041
0.02694071	0.048030041
0.02694071	0.047239527
0.01903557	0.048820555
0.01903557	0.048030041
0.01903557	0.048820555
0.01113044	0.048820555
0.01903557	0.049611066
0.00322529	0.049611066
0.01113044	0.048820555
0.00322529	0.049611066
0.00322529	0.049611066
0.00322529	0.049611066
0.00322529	0.049611066
-0.00467984	0.049611066
-0.00467984	0.05040158
-0.00467984	0.049611066
-0.01258498	0.051192094
-0.01258498	0.051192094
-0.02049012	0.05040158
-0.02049012	0.051192094
-0.02049012	0.051192094
-0.02049012	0.051192094
-0.028395261	0.051192094
-0.028395261	0.051982608
-0.028395261	0.051982608
-0.028395261	0.051982608
-0.028395261	0.051982608
-0.036300394	0.051982608
-0.044205534	0.051982608
-0.036300394	0.051982608
-0.044205534	0.051982608
-0.044205534	0.051982608
-0.052110675	0.052773122
-0.044205534	0.051982608
-0.052110675	0.051982608
-0.052110675	0.052773122
-0.060015811	0.052773122
-0.060015811	0.052773122
-0.060015811	0.052773122
-0.060015811	0.052773122
-0.060015811	0.052773122
-0.067920948	0.052773122
-0.067920948	0.053563636
-0.067920948	0.053563636
-0.067920948	0.053563636
-0.075826089	0.053563636
-0.075826089	0.053563636
-0.083731226	0.053563636
-0.083731226	0.053563636
-0.083731226	0.052773122
-0.083731226	0.053563636
-0.083731226	0.053563636
-0.091636364	0.053563636
-0.099541503	0.055144664
-0.091636364	0.05435415
-0.091636364	0.05435415
-0.091636364	0.05435415
-0.099541503	0.05435415
-0.107446641	0.05435415
-0.099541503	0.05435415
-0.099541503	0.05435415
-0.115351779	0.055144664
-0.107446641	0.055144664
-0.115351779	0.05435415
-0.115351779	0.055144664
-0.115351779	0.055144664
-0.115351779	0.055144664
-0.123256917	0.055935178
-0.123256917	0.055144664
-0.131162056	0.055144664
-0.131162056	0.055935178
-0.123256917	0.055935178
-0.131162056	0.055144664
-0.131162056	0.055144664
-0.139067194	0.055144664
-0.146972331	0.055935178
-0.146972331	0.055144664
-0.139067194	0.055144664
-0.154877472	0.055935178
-0.146972331	0.055935178
-0.146972331	0.055935178
-0.154877472	0.055935178
-0.162782608	0.055935178
-0.162782608	0.055935178
-0.154877472	0.055144664
-0.154877472	0.055935178
-0.162782608	0.056725692
-0.170687745	0.055144664
-0.170687745	0.055935178
-0.170687745	0.055935178
-0.170687745	0.055935178
-0.178592886	0.055935178
-0.178592886	0.055935178
-0.178592886	0.055144664
-0.178592886	0.055935178
-0.178592886	0.055935178
-0.178592886	0.056725692
-0.186498026	0.055935178
-0.186498026	0.056725692
-0.194403159	0.055144664
-0.194403159	0.056725692
-0.194403159	0.055935178
-0.194403159	0.055935178
-0.2023083	0.055935178
-0.194403159	0.055935178
-0.21021344	0.055935178
-0.2023083	0.055935178
-0.21021344	0.055935178
-0.21021344	0.055144664
-0.218118573	0.055144664
-0.21021344	0.055935178
-0.21021344	0.055935178
-0.218118573	0.055144664
-0.21021344	0.055144664
-0.22602371	0.055144664
-0.22602371	0.055144664
-0.22602371	0.055144664
-0.22602371	0.055144664
-0.23392885	0.055144664
-0.22602371	0.05435415
-0.23392885	0.055144664
-0.23392885	0.05435415
-0.23392885	0.055144664
-0.24183399	0.055144664
-0.23392885	0.05435415
-0.24973914	0.055144664
-0.24973914	0.05435415
-0.24973914	0.05435415
-0.24183399	0.05435415
-0.24973914	0.05435415
-0.25764428	0.055144664
-0.25764428	0.05435415
-0.25764428	0.05435415
-0.25764428	0.053563636
-0.25764428	0.05435415
-0.25764428	0.05435415
-0.2655494	0.053563636
-0.27345454	0.053563636
-0.2655494	0.053563636
-0.2655494	0.053563636
-0.2655494	0.05435415
-0.27345454	0.053563636
-0.27345454	0.053563636
-0.27345454	0.053563636
-0.28135968	0.053563636
-0.2655494	0.052773122
-0.28135968	0.053563636
-0.28135968	0.052773122
-0.28135968	0.052773122
-0.28135968	0.053563636
-0.28135968	0.052773122
-0.28926482	0.052773122
-0.28926482	0.052773122
-0.28926482	0.052773122
-0.28926482	0.051982608
-0.28926482	0.051982608
-0.29716996	0.052773122
-0.29716996	0.051982608
-0.29716996	0.051982608
-0.29716996	0.052773122
-0.29716996	0.052773122
-0.29716996	0.051982608
-0.29716996	0.051192094
-0.3050751	0.051982608
-0.31298023	0.051982608
-0.31298023	0.051192094
-0.31298023	0.051192094
-0.31298023	0.051192094
-0.31298023	0.051192094
-0.31298023	0.051192094
-0.32088537	0.05040158
-0.32879051	0.05040158
-0.32088537	0.05040158
-0.32088537	0.05040158
-0.32879051	0.05040158
-0.32879051	0.05040158
-0.32088537	0.05040158
-0.32879051	0.05040158
-0.32879051	0.049611066
-0.33669565	0.049611066
-0.32879051	0.049611066
-0.32879051	0.048820555
-0.33669565	0.049611066
-0.33669565	0.048820555
-0.33669565	0.049611066
-0.32879051	0.048820555
-0.34460079	0.048820555
-0.34460079	0.048820555
-0.34460079	0.048820555
-0.33669565	0.048820555
-0.34460079	0.048030041
-0.34460079	0.048820555
-0.34460079	0.048030041
-0.34460079	0.048030041
-0.35250593	0.048030041
-0.34460079	0.048030041
-0.35250593	0.047239527
-0.35250593	0.047239527
-0.36041107	0.047239527
-0.35250593	0.047239527
-0.35250593	0.047239527
-0.36041107	0.047239527
-0.35250593	0.047239527
-0.36041107	0.046449013
-0.35250593	0.046449013
-0.36041107	0.046449013
-0.3683162	0.047239527
-0.36041107	0.045658499
-0.36041107	0.045658499
-0.3683162	0.046449013
-0.3683162	0.045658499
-0.36041107	0.045658499
-0.36041107	0.044867985
-0.3683162	0.045658499
-0.3683162	0.045658499
-0.3683162	0.044867985
-0.37622135	0.045658499
-0.37622135	0.044867985
-0.37622135	0.045658499
-0.3683162	0.044867985
-0.37622135	0.044867985
-0.37622135	0.044867985
-0.37622135	0.044077471
-0.37622135	0.044077471
-0.37622135	0.044077471
-0.38412648	0.044077471
-0.37622135	0.044077471
-0.38412648	0.043286957
-0.38412648	0.044077471
-0.37622135	0.043286957
-0.38412648	0.043286957
-0.38412648	0.044077471
-0.38412648	0.043286957
-0.38412648	0.043286957
-0.38412648	0.042496443
-0.38412648	0.042496443
-0.38412648	0.041705929
-0.38412648	0.042496443
-0.38412648	0.042496443
-0.38412648	0.041705929
-0.38412648	0.042496443
-0.37622135	0.041705929
-0.39203164	0.041705929
-0.39203164	0.042496443
-0.39203164	0.041705929
-0.39203164	0.042496443
-0.39203164	0.041705929
-0.39203164	0.040915415
-0.39203164	0.040124901
-0.39203164	0.040915415
-0.39203164	0.040915415
-0.39203164	0.040915415
-0.39203164	0.040124901
-0.39203164	0.040915415
-0.39993676	0.040915415
-0.39203164	0.040124901
-0.39993676	0.039334387
-0.39993676	0.040124901
-0.39993676	0.040124901
-0.39993676	0.039334387
-0.39993676	0.040124901
-0.39203164	0.040915415
-0.39993676	0.039334387
-0.39203164	0.038543873
-0.40784189	0.038543873
-0.39993676	0.038543873
-0.39993676	0.039334387
-0.39993676	0.039334387
-0.40784189	0.038543873
-0.39993676	0.038543873
-0.39993676	0.038543873
-0.39993676	0.037753358
-0.39203164	0.038543873
-0.39993676	0.038543873
-0.39993676	0.039334387
-0.40784189	0.037753358
-0.39993676	0.038543873
-0.39993676	0.037753358
-0.39993676	0.037753358
-0.39993676	0.037753358
-0.39993676	0.037753358
-0.39993676	0.037753358
-0.39993676	0.037753358
-0.39993676	0.036962844
-0.39993676	0.036962844
-0.39993676	0.036962844
-0.39993676	0.036962844
-0.39993676	0.036962844
-0.39993676	0.036962844
-0.39993676	0.036962844
-0.39993676	0.03617233
-0.40784189	0.036962844
-0.39993676	0.036962844
-0.39993676	0.03617233
-0.39993676	0.03617233
-0.39993676	0.03617233
-0.39993676	0.03617233
-0.39993676	0.03617233
-0.39993676	0.03617233
-0.39993676	0.03617233
-0.40784189	0.035381816
-0.39993676	0.035381816
-0.39993676	0.034591306
-0.39993676	0.035381816
-0.39993676	0.035381816
-0.39993676	0.035381816
-0.39993676	0.034591306
-0.39993676	0.034591306
-0.39993676	0.035381816
-0.39203164	0.034591306
-0.39993676	0.034591306
-0.39203164	0.034591306
-0.39203164	0.03617233
-0.39203164	0.035381816
-0.39203164	0.034591306
-0.39993676	0.034591306
-0.39203164	0.034591306
-0.39203164	0.033800792
-0.39203164	0.033800792
-0.39993676	0.033800792
-0.39203164	0.034591306
-0.39203164	0.033800792
-0.39203164	0.033800792
-0.39203164	0.034591306
-0.39203164	0.033800792
-0.39203164	0.033800792
-0.38412648	0.033800792
-0.39203164	0.033800792
-0.38412648	0.033800792
-0.38412648	0.033800792
-0.38412648	0.033800792
-0.39203164	0.033010278
-0.39203164	0.033800792
-0.38412648	0.033800792
-0.37622135	0.033010278
-0.38412648	0.033800792
-0.38412648	0.033010278
-0.37622135	0.033010278
-0.38412648	0.033010278
-0.38412648	0.033010278
-0.38412648	0.033010278
-0.38412648	0.033010278
-0.37622135	0.033010278
-0.38412648	0.033010278
-0.38412648	0.033010278
-0.37622135	0.033010278
-0.3683162	0.032219764
-0.37622135	0.033010278
-0.37622135	0.033010278
-0.37622135	0.032219764
-0.3683162	0.033010278
-0.3683162	0.032219764
-0.37622135	0.033010278
-0.37622135	0.033010278
-0.3683162	0.032219764
-0.3683162	0.032219764
-0.36041107	0.032219764
-0.3683162	0.032219764
-0.36041107	0.032219764
-0.3683162	0.033010278
-0.3683162	0.032219764
-0.3683162	0.032219764
-0.35250593	0.032219764
-0.36041107	0.032219764
-0.36041107	0.033010278
-0.35250593	0.033010278
-0.36041107	0.032219764
-0.35250593	0.032219764
-0.35250593	0.032219764
-0.35250593	0.032219764
-0.35250593	0.032219764
-0.34460079	0.03142925
-0.35250593	0.032219764
-0.35250593	0.032219764
-0.34460079	0.032219764
-0.35250593	0.033010278
-0.35250593	0.03142925
-0.34460079	0.032219764
-0.33669565	0.032219764
-0.34460079	0.032219764
-0.33669565	0.032219764
-0.33669565	0.032219764
-0.32879051	0.032219764
-0.34460079	0.032219764
-0.33669565	0.032219764
-0.33669565	0.032219764
-0.33669565	0.03142925
-0.32879051	0.032219764
-0.32879051	0.03142925
-0.32879051	0.032219764
-0.32879051	0.032219764
-0.32088537	0.032219764
-0.32088537	0.032219764
-0.32088537	0.032219764
-0.32088537	0.032219764
-0.32088537	0.033010278
-0.32088537	0.032219764
-0.32088537	0.032219764
-0.32088537	0.03142925
-0.3050751	0.032219764
-0.31298023	0.032219764
-0.31298023	0.032219764
-0.3050751	0.032219764
-0.3050751	0.033010278
-0.3050751	0.033010278
-0.31298023	0.032219764
-0.3050751	0.033010278
-0.3050751	0.032219764
-0.3050751	0.033010278
-0.3050751	0.033010278
-0.29716996	0.033010278
-0.29716996	0.033010278
-0.29716996	0.033010278
-0.28926482	0.033800792
-0.28926482	0.033800792
-0.28926482	0.033800792
-0.29716996	0.033010278
-0.28926482	0.033010278
-0.28135968	0.033800792
-0.28135968	0.034591306
-0.27345454	0.033800792
-0.28135968	0.033010278
-0.27345454	0.033800792
-0.27345454	0.034591306
-0.27345454	0.033800792
-0.2655494	0.033800792
-0.2655494	0.034591306
-0.27345454	0.034591306
-0.27345454	0.034591306
-0.2655494	0.034591306
-0.2655494	0.034591306
-0.25764428	0.034591306
-0.2655494	0.035381816
-0.2655494	0.034591306
-0.25764428	0.035381816
-0.25764428	0.034591306
-0.24973914	0.03617233
-0.24973914	0.034591306
-0.24973914	0.03617233
-0.24973914	0.035381816
-0.24183399	0.035381816
-0.24183399	0.035381816
-0.23392885	0.03617233
-0.24183399	0.03617233
-0.24973914	0.03617233
-0.23392885	0.03617233
-0.23392885	0.03617233
-0.23392885	0.036962844
-0.24183399	0.036962844
-0.22602371	0.036962844
-0.22602371	0.036962844
-0.22602371	0.036962844
-0.218118573	0.037753358
-0.22602371	0.036962844
-0.218118573	0.036962844
-0.218118573	0.038543873
-0.218118573	0.037753358
-0.218118573	0.037753358
-0.218118573	0.037753358
-0.218118573	0.037753358
-0.21021344	0.038543873
-0.21021344	0.037753358
-0.2023083	0.038543873
-0.21021344	0.038543873
-0.194403159	0.039334387
-0.194403159	0.039334387
-0.194403159	0.038543873
-0.194403159	0.038543873
-0.194403159	0.039334387
-0.194403159	0.040124901
-0.186498026	0.039334387
-0.186498026	0.040124901
-0.178592886	0.040915415
-0.178592886	0.040124901
-0.178592886	0.040915415
-0.178592886	0.040124901
-0.178592886	0.040124901
-0.170687745	0.040915415
-0.170687745	0.041705929
-0.170687745	0.041705929
-0.170687745	0.040915415
-0.162782608	0.040915415
-0.162782608	0.042496443
-0.162782608	0.041705929
-0.154877472	0.042496443
-0.154877472	0.042496443
-0.154877472	0.042496443
-0.154877472	0.043286957
-0.146972331	0.042496443
-0.146972331	0.043286957
-0.146972331	0.043286957
-0.146972331	0.043286957
-0.139067194	0.044077471
-0.146972331	0.044077471
-0.139067194	0.044077471
-0.131162056	0.044077471
-0.139067194	0.044077471
-0.131162056	0.044867985
-0.131162056	0.045658499
-0.131162056	0.044867985
-0.123256917	0.045658499
-0.123256917	0.045658499
-0.123256917	0.045658499
-0.107446641	0.045658499
-0.115351779	0.046449013
-0.115351779	0.046449013
-0.115351779	0.045658499
-0.115351779	0.046449013
-0.099541503	0.046449013
-0.107446641	0.047239527
-0.099541503	0.047239527
-0.099541503	0.048030041
-0.091636364	0.048030041
-0.091636364	0.048030041
-0.091636364	0.048030041
-0.091636364	0.048820555
-0.083731226	0.048820555
-0.091636364	0.048030041
[truncated: 98,001 more rows]
