# Supplementary material for: Reconfigurable signal modulation in a ferroelectric tunnel field-effect transistor
Source: Nat Commun. 2023 May 3;14:2530. doi: 10.1038/s41467-023-38242-w (PMC10156808; doi:10.1038/s41467-023-38242-w)
Supplement: Supplementary file 3 — Source Data [file 41467_2023_38242_MOESM3_ESM.zip › Source Data for Figures/Figure 3/Fig-3e_lowVpeak/6-6_Vds0.5V_Vpp0.8V.Wfm.csv]

Vin	Vout	sampling
-0.091636364	0.07648854	1.00E-06
-0.083731226	0.075698026
-0.083731226	0.074907511
-0.083731226	0.075698026
-0.083731226	0.07648854
-0.083731226	0.075698026
-0.083731226	0.07648854
-0.091636364	0.07648854
-0.083731226	0.07648854
-0.044205534	0.077279054
-0.044205534	0.07648854
-0.028395261	0.077279054
-0.044205534	0.077279054
-0.036300394	0.077279054
-0.036300394	0.07648854
-0.036300394	0.07648854
-0.036300394	0.07648854
-0.036300394	0.077279054
-0.052110675	0.077279054
-0.036300394	0.078069568
-0.036300394	0.077279054
-0.044205534	0.077279054
-0.036300394	0.077279054
-0.036300394	0.077279054
-0.00467984	0.078069568
-0.00467984	0.078069568
-0.00467984	0.078069568
0.00322529	0.078069568
0.00322529	0.078069568
0.01113044	0.078069568
0.00322529	0.078069568
0.01113044	0.078069568
0.01903557	0.078069568
0.01903557	0.077279054
0.01903557	0.078069568
0.02694071	0.078069568
0.02694071	0.078860082
0.02694071	0.078069568
0.03484585	0.078069568
0.03484585	0.077279054
0.03484585	0.078069568
0.04275099	0.078069568
0.04275099	0.078069568
0.04275099	0.078069568
0.04275099	0.078860082
0.04275099	0.078860082
0.05065613	0.078860082
0.05065613	0.077279054
0.05065613	0.078860082
0.05065613	0.078069568
0.05065613	0.078069568
0.05856127	0.077279054
0.05856127	0.078069568
0.0664664	0.078069568
0.0664664	0.077279054
0.07437154	0.077279054
0.07437154	0.078069568
0.07437154	0.077279054
0.07437154	0.078069568
0.08227668	0.077279054
0.08227668	0.077279054
0.09018182	0.078069568
0.08227668	0.077279054
0.09018182	0.077279054
0.09808696	0.075698026
0.09808696	0.07648854
0.1059921	0.077279054
0.09808696	0.077279054
0.09808696	0.07648854
0.1059921	0.075698026
0.1059921	0.07648854
0.11389724	0.075698026
0.11389724	0.07648854
0.12180236	0.075698026
0.11389724	0.07648854
0.12180236	0.07648854
0.12180236	0.075698026
0.12180236	0.075698026
0.12180236	0.075698026
0.12180236	0.074907511
0.12970751	0.074907511
0.13761265	0.074907511
0.13761265	0.074907511
0.13761265	0.074907511
0.13761265	0.074116997
0.13761265	0.074116997
0.1455178	0.074907511
0.15342293	0.074116997
0.1455178	0.073326483
0.15342293	0.074116997
0.15342293	0.073326483
0.15342293	0.072535969
0.15342293	0.073326483
0.1455178	0.074116997
0.16132805	0.073326483
0.15342293	0.072535969
0.15342293	0.072535969
0.16132805	0.072535969
0.16132805	0.072535969
0.16923321	0.072535969
0.17713833	0.071745455
0.17713833	0.072535969
0.17713833	0.070954941
0.16923321	0.071745455
0.18504349	0.070954941
0.18504349	0.070164427
0.18504349	0.070954941
0.18504349	0.070164427
0.18504349	0.070954941
0.19294861	0.070164427
0.18504349	0.070164427
0.19294861	0.070164427
0.19294861	0.069373913
0.20085377	0.069373913
0.20085377	0.068583399
0.2087589	0.069373913
0.2087589	0.068583399
0.20085377	0.068583399
0.2087589	0.068583399
0.2087589	0.068583399
0.21666402	0.067792885
0.21666402	0.067792885
0.21666402	0.067792885
0.21666402	0.067792885
0.21666402	0.067792885
0.21666402	0.067002371
0.21666402	0.067002371
0.22456918	0.067792885
0.22456918	0.066211857
0.2324743	0.067002371
0.2324743	0.067002371
0.22456918	0.066211857
0.2324743	0.065421343
0.24037946	0.065421343
0.24037946	0.065421343
0.24037946	0.065421343
0.24037946	0.064630829
0.24828458	0.065421343
0.24828458	0.065421343
0.24828458	0.064630829
0.25618971	0.064630829
0.24828458	0.063840315
0.24828458	0.063840315
0.24828458	0.063840315
0.24828458	0.064630829
0.25618971	0.063049801
0.26409486	0.06225929
0.25618971	0.063049801
0.25618971	0.063049801
0.26409486	0.063049801
0.26409486	0.06225929
0.26409486	0.06225929
0.26409486	0.061468776
0.26409486	0.06225929
0.27199999	0.06225929
0.27990515	0.060678262
0.27199999	0.061468776
0.27990515	0.061468776
0.27990515	0.060678262
0.27990515	0.061468776
0.27199999	0.060678262
0.28781027	0.059887748
0.28781027	0.060678262
0.28781027	0.059887748
0.27990515	0.059097234
0.28781027	0.059887748
0.28781027	0.059887748
0.29571543	0.059887748
0.28781027	0.059097234
0.29571543	0.05830672
0.29571543	0.05830672
0.30362055	0.05830672
0.29571543	0.059097234
0.29571543	0.05830672
0.30362055	0.057516206
0.30362055	0.05830672
0.30362055	0.057516206
0.29571543	0.057516206
0.30362055	0.057516206
0.31152568	0.056725692
0.31152568	0.057516206
0.31152568	0.056725692
0.31152568	0.055935178
0.31152568	0.056725692
0.31152568	0.055935178
0.30362055	0.055935178
0.31943083	0.055935178
0.31943083	0.055935178
0.31943083	0.055144664
0.31943083	0.055144664
0.31943083	0.055144664
0.31943083	0.055144664
0.32733596	0.05435415
0.31943083	0.055144664
0.31152568	0.055144664
0.32733596	0.05435415
0.32733596	0.05435415
0.32733596	0.053563636
0.32733596	0.053563636
0.32733596	0.053563636
0.32733596	0.053563636
0.32733596	0.053563636
0.31943083	0.053563636
0.33524111	0.052773122
0.32733596	0.052773122
0.33524111	0.051982608
0.32733596	0.051982608
0.32733596	0.051982608
0.33524111	0.051982608
0.32733596	0.051982608
0.33524111	0.051192094
0.32733596	0.051192094
0.33524111	0.051982608
0.34314624	0.051192094
0.34314624	0.05040158
0.34314624	0.05040158
0.34314624	0.05040158
0.33524111	0.051192094
0.33524111	0.05040158
0.34314624	0.05040158
0.34314624	0.049611066
0.34314624	0.05040158
0.35105139	0.05040158
0.35105139	0.049611066
0.35105139	0.049611066
0.34314624	0.048820555
0.34314624	0.048820555
0.35105139	0.048820555
0.34314624	0.048820555
0.35895652	0.048030041
0.35105139	0.048030041
0.34314624	0.048030041
0.34314624	0.048030041
0.35105139	0.048030041
0.34314624	0.047239527
0.35105139	0.048030041
0.35105139	0.048030041
0.35105139	0.047239527
0.35105139	0.047239527
0.35105139	0.046449013
0.35105139	0.046449013
0.35105139	0.046449013
0.35105139	0.046449013
0.35105139	0.046449013
0.35105139	0.046449013
0.35105139	0.045658499
0.35895652	0.045658499
0.35105139	0.045658499
0.35105139	0.046449013
0.35105139	0.046449013
0.35895652	0.044867985
0.35105139	0.045658499
0.35105139	0.045658499
0.34314624	0.044077471
0.35895652	0.044867985
0.35105139	0.044077471
0.35105139	0.044867985
0.35105139	0.044077471
0.35105139	0.044077471
0.35105139	0.043286957
0.35105139	0.043286957
0.35105139	0.043286957
0.35105139	0.043286957
0.35105139	0.043286957
0.35105139	0.043286957
0.35105139	0.043286957
0.35105139	0.043286957
0.35105139	0.042496443
0.35105139	0.043286957
0.35105139	0.043286957
0.35105139	0.041705929
0.35105139	0.042496443
0.34314624	0.041705929
0.35105139	0.042496443
0.35105139	0.041705929
0.35105139	0.041705929
0.35105139	0.041705929
0.35105139	0.040915415
0.34314624	0.041705929
0.35105139	0.041705929
0.34314624	0.040915415
0.35105139	0.041705929
0.35105139	0.040124901
0.34314624	0.040915415
0.34314624	0.040124901
0.34314624	0.040124901
0.34314624	0.040124901
0.34314624	0.040915415
0.34314624	0.040915415
0.35105139	0.040124901
0.35105139	0.040124901
0.34314624	0.038543873
0.33524111	0.038543873
0.34314624	0.040124901
0.34314624	0.039334387
0.34314624	0.039334387
0.33524111	0.038543873
0.33524111	0.039334387
0.33524111	0.039334387
0.34314624	0.038543873
0.33524111	0.038543873
0.33524111	0.038543873
0.33524111	0.037753358
0.34314624	0.039334387
0.33524111	0.037753358
0.33524111	0.038543873
0.32733596	0.037753358
0.33524111	0.037753358
0.33524111	0.037753358
0.33524111	0.036962844
0.32733596	0.037753358
0.32733596	0.037753358
0.32733596	0.037753358
0.32733596	0.037753358
0.32733596	0.037753358
0.32733596	0.036962844
0.31943083	0.036962844
0.31943083	0.036962844
0.31943083	0.036962844
0.31943083	0.036962844
0.31943083	0.036962844
0.31152568	0.035381816
0.31943083	0.03617233
0.31943083	0.035381816
0.31152568	0.03617233
0.31943083	0.035381816
0.31943083	0.03617233
0.31943083	0.03617233
0.31152568	0.03617233
0.31152568	0.035381816
0.31152568	0.03617233
0.31152568	0.03617233
0.29571543	0.035381816
0.31152568	0.035381816
0.31152568	0.034591306
0.30362055	0.034591306
0.31152568	0.035381816
0.29571543	0.035381816
0.30362055	0.034591306
0.30362055	0.033800792
0.29571543	0.035381816
0.29571543	0.034591306
0.29571543	0.034591306
0.29571543	0.033010278
0.29571543	0.034591306
0.29571543	0.034591306
0.28781027	0.034591306
0.28781027	0.034591306
0.28781027	0.034591306
0.28781027	0.033800792
0.27990515	0.034591306
0.27199999	0.033800792
0.28781027	0.033800792
0.27990515	0.033800792
0.27990515	0.033800792
0.27990515	0.033010278
0.27199999	0.033800792
0.27199999	0.033800792
0.27199999	0.033010278
0.27199999	0.033800792
0.27199999	0.033800792
0.27199999	0.033010278
0.26409486	0.033010278
0.26409486	0.032219764
0.26409486	0.033010278
0.25618971	0.033010278
0.25618971	0.033010278
0.25618971	0.033010278
0.25618971	0.033010278
0.25618971	0.033010278
0.25618971	0.032219764
0.25618971	0.032219764
0.24828458	0.03142925
0.25618971	0.033010278
0.24828458	0.032219764
0.24828458	0.032219764
0.24828458	0.033010278
0.24037946	0.032219764
0.24037946	0.032219764
0.24037946	0.03142925
0.24037946	0.032219764
0.2324743	0.032219764
0.2324743	0.03142925
0.2324743	0.033010278
0.24037946	0.03142925
0.22456918	0.032219764
0.21666402	0.03142925
0.21666402	0.03142925
0.21666402	0.03142925
0.21666402	0.03142925
0.22456918	0.03142925
0.2087589	0.03142925
0.2087589	0.03142925
0.20085377	0.03142925
0.2087589	0.03142925
0.2087589	0.03142925
0.20085377	0.032219764
0.2087589	0.03142925
0.19294861	0.032219764
0.19294861	0.03142925
0.19294861	0.032219764
0.18504349	0.032219764
0.19294861	0.03142925
0.18504349	0.03142925
0.18504349	0.03142925
0.19294861	0.03142925
0.18504349	0.03142925
0.18504349	0.03142925
0.18504349	0.03142925
0.18504349	0.032219764
0.17713833	0.032219764
0.18504349	0.032219764
0.17713833	0.03142925
0.16923321	0.03142925
0.16132805	0.03142925
0.16923321	0.032219764
0.16923321	0.032219764
0.16132805	0.033010278
0.16132805	0.032219764
0.15342293	0.032219764
0.15342293	0.033010278
0.15342293	0.032219764
0.1455178	0.032219764
0.15342293	0.032219764
0.1455178	0.033010278
0.15342293	0.032219764
0.13761265	0.033010278
0.13761265	0.033010278
0.13761265	0.032219764
0.13761265	0.033010278
0.13761265	0.033010278
0.13761265	0.033010278
0.12970751	0.033800792
0.12970751	0.033010278
0.12180236	0.033800792
0.12180236	0.033010278
0.12180236	0.033800792
0.12180236	0.033800792
0.11389724	0.033800792
0.12180236	0.033800792
0.1059921	0.033010278
0.11389724	0.033800792
0.1059921	0.033800792
0.1059921	0.034591306
0.1059921	0.033800792
0.1059921	0.033800792
0.09808696	0.034591306
0.09808696	0.034591306
0.09018182	0.034591306
0.09018182	0.035381816
0.09018182	0.035381816
0.09018182	0.034591306
0.08227668	0.034591306
0.09018182	0.034591306
0.08227668	0.03617233
0.07437154	0.035381816
0.0664664	0.035381816
0.07437154	0.03617233
0.07437154	0.03617233
0.07437154	0.03617233
0.05856127	0.036962844
0.05856127	0.036962844
0.05856127	0.03617233
0.05856127	0.037753358
0.05856127	0.036962844
0.05065613	0.036962844
0.05065613	0.037753358
0.05065613	0.037753358
0.05065613	0.037753358
0.04275099	0.037753358
0.03484585	0.037753358
0.03484585	0.038543873
0.04275099	0.038543873
0.03484585	0.039334387
0.02694071	0.038543873
0.02694071	0.039334387
0.02694071	0.038543873
0.02694071	0.039334387
0.01903557	0.040124901
0.01903557	0.039334387
0.01903557	0.040124901
0.01113044	0.040124901
0.01113044	0.040124901
0.00322529	0.040915415
0.01113044	0.040915415
0.00322529	0.041705929
0.00322529	0.040124901
-0.00467984	0.040915415
-0.00467984	0.041705929
-0.00467984	0.040915415
-0.01258498	0.041705929
-0.02049012	0.042496443
-0.01258498	0.042496443
-0.02049012	0.042496443
-0.02049012	0.043286957
-0.02049012	0.042496443
-0.028395261	0.043286957
-0.028395261	0.042496443
-0.02049012	0.043286957
-0.02049012	0.042496443
-0.036300394	0.044077471
-0.036300394	0.044077471
-0.036300394	0.044077471
-0.036300394	0.044077471
-0.052110675	0.044867985
-0.044205534	0.044867985
-0.052110675	0.045658499
-0.052110675	0.044867985
-0.052110675	0.044867985
-0.052110675	0.044867985
-0.060015811	0.045658499
-0.060015811	0.045658499
-0.067920948	0.045658499
-0.067920948	0.044867985
-0.067920948	0.045658499
-0.067920948	0.045658499
-0.083731226	0.046449013
-0.075826089	0.045658499
-0.083731226	0.046449013
-0.075826089	0.046449013
-0.083731226	0.046449013
-0.083731226	0.047239527
-0.083731226	0.047239527
-0.083731226	0.047239527
-0.099541503	0.047239527
-0.099541503	0.047239527
-0.091636364	0.048030041
-0.091636364	0.047239527
-0.099541503	0.047239527
-0.099541503	0.047239527
-0.107446641	0.048030041
-0.115351779	0.048820555
-0.115351779	0.048030041
-0.123256917	0.048030041
-0.123256917	0.048820555
-0.123256917	0.048820555
-0.123256917	0.048820555
-0.123256917	0.048820555
-0.131162056	0.048820555
-0.131162056	0.048820555
-0.139067194	0.048820555
-0.123256917	0.048820555
-0.146972331	0.048820555
-0.139067194	0.048820555
-0.146972331	0.049611066
-0.146972331	0.049611066
-0.146972331	0.048820555
-0.154877472	0.048820555
-0.146972331	0.049611066
-0.154877472	0.049611066
-0.154877472	0.049611066
-0.162782608	0.049611066
-0.162782608	0.05040158
-0.162782608	0.049611066
-0.170687745	0.049611066
-0.178592886	0.05040158
-0.170687745	0.05040158
-0.170687745	0.049611066
-0.178592886	0.05040158
-0.186498026	0.05040158
-0.186498026	0.05040158
-0.186498026	0.05040158
-0.186498026	0.05040158
-0.186498026	0.049611066
-0.194403159	0.049611066
-0.2023083	0.05040158
-0.194403159	0.051192094
-0.21021344	0.051192094
-0.2023083	0.05040158
-0.2023083	0.05040158
-0.2023083	0.05040158
-0.21021344	0.05040158
-0.21021344	0.05040158
-0.21021344	0.05040158
-0.218118573	0.05040158
-0.218118573	0.05040158
-0.218118573	0.051192094
-0.22602371	0.051192094
-0.22602371	0.05040158
-0.23392885	0.051192094
-0.23392885	0.05040158
-0.23392885	0.05040158
-0.23392885	0.051192094
-0.23392885	0.051192094
-0.23392885	0.05040158
-0.24183399	0.05040158
-0.24973914	0.05040158
-0.24183399	0.051192094
-0.25764428	0.051192094
-0.25764428	0.05040158
-0.24973914	0.05040158
-0.25764428	0.051192094
-0.25764428	0.05040158
-0.25764428	0.05040158
-0.2655494	0.05040158
-0.2655494	0.05040158
-0.2655494	0.051192094
-0.27345454	0.05040158
-0.27345454	0.05040158
-0.27345454	0.05040158
-0.27345454	0.05040158
-0.27345454	0.05040158
-0.28135968	0.05040158
-0.28135968	0.049611066
-0.28135968	0.05040158
-0.28926482	0.048820555
-0.28135968	0.049611066
-0.28926482	0.049611066
-0.29716996	0.049611066
-0.28926482	0.049611066
-0.28926482	0.049611066
-0.29716996	0.049611066
-0.29716996	0.049611066
-0.3050751	0.049611066
-0.3050751	0.048820555
-0.3050751	0.049611066
-0.3050751	0.049611066
-0.31298023	0.048820555
-0.3050751	0.048820555
-0.31298023	0.049611066
-0.31298023	0.048820555
-0.32088537	0.048820555
-0.32088537	0.048030041
-0.32088537	0.048030041
-0.32088537	0.048030041
-0.32088537	0.048030041
-0.32879051	0.048030041
-0.32088537	0.048030041
-0.33669565	0.048030041
-0.32879051	0.048030041
-0.33669565	0.048030041
-0.33669565	0.048030041
-0.34460079	0.047239527
-0.33669565	0.046449013
-0.33669565	0.047239527
-0.34460079	0.048030041
-0.34460079	0.048030041
-0.34460079	0.046449013
-0.34460079	0.047239527
-0.35250593	0.046449013
-0.35250593	0.046449013
-0.36041107	0.046449013
-0.35250593	0.046449013
-0.35250593	0.045658499
-0.36041107	0.045658499
-0.35250593	0.045658499
-0.3683162	0.046449013
-0.3683162	0.045658499
-0.36041107	0.044867985
-0.3683162	0.045658499
-0.3683162	0.045658499
-0.3683162	0.044867985
-0.3683162	0.045658499
-0.3683162	0.044867985
-0.3683162	0.045658499
-0.3683162	0.044867985
-0.37622135	0.044867985
-0.37622135	0.044077471
-0.37622135	0.044077471
-0.37622135	0.044867985
-0.38412648	0.044077471
-0.37622135	0.044077471
-0.38412648	0.044077471
-0.39203164	0.044077471
-0.39203164	0.044077471
-0.37622135	0.044077471
-0.39203164	0.043286957
-0.39203164	0.044077471
-0.39203164	0.044077471
-0.39203164	0.043286957
-0.39203164	0.043286957
-0.39203164	0.043286957
-0.39993676	0.043286957
-0.39993676	0.042496443
-0.39993676	0.042496443
-0.39993676	0.043286957
-0.39993676	0.042496443
-0.40784189	0.041705929
-0.39993676	0.041705929
-0.40784189	0.041705929
-0.40784189	0.041705929
-0.39993676	0.042496443
-0.40784189	0.040915415
-0.40784189	0.040915415
-0.40784189	0.041705929
-0.40784189	0.041705929
-0.41574704	0.041705929
-0.41574704	0.041705929
-0.41574704	0.040915415
-0.41574704	0.040915415
-0.41574704	0.040124901
-0.41574704	0.040915415
-0.42365217	0.040124901
-0.42365217	0.040124901
-0.41574704	0.040124901
-0.42365217	0.039334387
-0.42365217	0.040124901
-0.42365217	0.039334387
-0.42365217	0.039334387
-0.41574704	0.039334387
-0.42365217	0.039334387
-0.43155732	0.039334387
-0.42365217	0.039334387
-0.43155732	0.039334387
-0.42365217	0.038543873
-0.43155732	0.038543873
-0.43155732	0.038543873
-0.42365217	0.038543873
-0.43946245	0.037753358
-0.43155732	0.037753358
-0.43155732	0.037753358
-0.43946245	0.037753358
-0.43155732	0.038543873
-0.43155732	0.037753358
-0.43946245	0.036962844
-0.43155732	0.036962844
-0.43946245	0.036962844
-0.43946245	0.036962844
-0.43946245	0.036962844
-0.43946245	0.036962844
-0.43946245	0.036962844
-0.43946245	0.036962844
-0.43946245	0.036962844
-0.43946245	0.03617233
-0.43946245	0.03617233
-0.43946245	0.03617233
-0.43946245	0.03617233
-0.43946245	0.03617233
-0.43946245	0.03617233
-0.4473676	0.03617233
-0.43946245	0.03617233
-0.4473676	0.035381816
-0.4473676	0.034591306
-0.4473676	0.035381816
-0.4473676	0.034591306
-0.4473676	0.035381816
-0.43946245	0.035381816
-0.4473676	0.035381816
-0.4473676	0.034591306
-0.43946245	0.034591306
-0.4473676	0.034591306
-0.4473676	0.034591306
-0.4473676	0.034591306
-0.4473676	0.033800792
-0.4473676	0.033800792
-0.45527273	0.033800792
-0.45527273	0.033800792
-0.45527273	0.033800792
-0.45527273	0.033800792
-0.4473676	0.033800792
-0.4473676	0.033010278
-0.4473676	0.033800792
-0.4473676	0.033800792
-0.4473676	0.033800792
-0.4473676	0.033010278
-0.4473676	0.033010278
-0.4473676	0.033010278
-0.4473676	0.033800792
-0.45527273	0.032219764
-0.4473676	0.032219764
-0.45527273	0.032219764
-0.45527273	0.033010278
-0.4473676	0.032219764
-0.4473676	0.032219764
-0.4473676	0.033010278
-0.45527273	0.032219764
-0.45527273	0.032219764
-0.4473676	0.032219764
-0.4473676	0.03142925
-0.4473676	0.032219764
-0.4473676	0.03142925
-0.4473676	0.032219764
-0.4473676	0.032219764
-0.45527273	0.03142925
-0.45527273	0.03142925
-0.4473676	0.03142925
-0.4473676	0.03142925
-0.4473676	0.03142925
-0.4473676	0.030638736
-0.45527273	0.03142925
-0.4473676	0.030638736
-0.45527273	0.029848222
-0.4473676	0.030638736
-0.4473676	0.030638736
-0.4473676	0.030638736
-0.4473676	0.030638736
-0.4473676	0.030638736
-0.43946245	0.030638736
-0.43946245	0.029848222
-0.4473676	0.030638736
-0.43946245	0.029848222
-0.43946245	0.030638736
-0.43946245	0.029848222
-0.43946245	0.029848222
-0.43946245	0.029057708
-0.43155732	0.029848222
-0.43946245	0.029848222
-0.43946245	0.029057708
-0.43946245	0.029848222
-0.43946245	0.029057708
-0.43946245	0.029057708
-0.43155732	0.029057708
-0.43155732	0.029057708
-0.43155732	0.029057708
-0.43155732	0.029057708
-0.43155732	0.028267194
-0.43155732	0.029057708
-0.43155732	0.028267194
-0.43155732	0.029057708
-0.42365217	0.029057708
-0.43155732	0.028267194
-0.42365217	0.028267194
-0.43155732	0.029057708
-0.42365217	0.028267194
-0.42365217	0.028267194
-0.42365217	0.029057708
-0.42365217	0.028267194
-0.42365217	0.029057708
-0.41574704	0.028267194
-0.41574704	0.028267194
-0.42365217	0.028267194
-0.41574704	0.028267194
-0.40784189	0.028267194
-0.40784189	0.028267194
-0.41574704	0.02747668
-0.41574704	0.028267194
-0.41574704	0.02747668
-0.40784189	0.028267194
-0.40784189	0.028267194
-0.40784189	0.028267194
-0.40784189	0.028267194
-0.40784189	0.02747668
-0.40784189	0.028267194
-0.39993676	0.02747668
-0.40784189	0.028267194
-0.40784189	0.02747668
-0.39993676	0.028267194
-0.39993676	0.028267194
-0.40784189	0.02747668
-0.39993676	0.028267194
-0.39993676	0.028267194
-0.39993676	0.02747668
-0.39203164	0.028267194
-0.39993676	0.026686165
-0.39203164	0.02747668
-0.39203164	0.02747668
-0.39203164	0.02747668
-0.39203164	0.026686165
-0.38412648	0.028267194
-0.39203164	0.028267194
-0.38412648	0.02747668
-0.38412648	0.02747668
-0.38412648	0.028267194
-0.38412648	0.02747668
-0.37622135	0.02747668
-0.37622135	0.02747668
-0.37622135	0.028267194
-0.37622135	0.028267194
-0.37622135	0.02747668
-0.37622135	0.02747668
-0.3683162	0.02747668
-0.36041107	0.02747668
-0.37622135	0.02747668
-0.36041107	0.02747668
-0.36041107	0.028267194
-0.36041107	0.02747668
-0.36041107	0.028267194
-0.35250593	0.028267194
-0.36041107	0.028267194
-0.36041107	0.028267194
-0.35250593	0.028267194
-0.35250593	0.02747668
-0.35250593	0.028267194
-0.35250593	0.028267194
-0.35250593	0.028267194
-0.35250593	0.028267194
-0.34460079	0.028267194
-0.34460079	0.028267194
-0.34460079	0.028267194
-0.33669565	0.028267194
-0.33669565	0.028267194
-0.33669565	0.028267194
-0.32879051	0.028267194
-0.32879051	0.028267194
-0.32879051	0.028267194
-0.32879051	0.029057708
-0.32879051	0.028267194
-0.32088537	0.028267194
-0.32088537	0.028267194
-0.32879051	0.029057708
-0.32088537	0.028267194
-0.32088537	0.029057708
-0.31298023	0.029848222
-0.32088537	0.028267194
-0.31298023	0.029057708
-0.31298023	0.029057708
-0.3050751	0.029057708
-0.3050751	0.029057708
-0.31298023	0.029057708
-0.29716996	0.029057708
-0.3050751	0.028267194
-0.29716996	0.029848222
-0.29716996	0.030638736
-0.29716996	0.029848222
-0.28926482	0.030638736
-0.28926482	0.029848222
-0.28926482	0.029848222
-0.28135968	0.029848222
-0.28926482	0.030638736
-0.28135968	0.029848222
-0.28135968	0.029848222
-0.28135968	0.030638736
-0.27345454	0.030638736
-0.27345454	0.030638736
-0.27345454	0.03142925
-0.2655494	0.03142925
-0.2655494	0.030638736
-0.2655494	0.030638736
-0.2655494	0.032219764
-0.25764428	0.03142925
-0.24973914	0.032219764
-0.25764428	0.032219764
-0.25764428	0.03142925
-0.25764428	0.032219764
-0.24973914	0.032219764
-0.24973914	0.032219764
-0.24973914	0.032219764
-0.24183399	0.032219764
-0.23392885	0.033010278
-0.24183399	0.033010278
-0.24183399	0.033010278
-0.24183399	0.033010278
-0.22602371	0.033800792
-0.23392885	0.033010278
-0.218118573	0.034591306
-0.22602371	0.033800792
-0.22602371	0.033010278
-0.218118573	0.034591306
-0.218118573	0.033800792
-0.218118573	0.035381816
-0.21021344	0.033800792
-0.21021344	0.034591306
-0.218118573	0.034591306
-0.21021344	0.034591306
-0.21021344	0.034591306
-0.2023083	0.03617233
-0.194403159	0.035381816
-0.194403159	0.035381816
-0.194403159	0.03617233
-0.186498026	0.036962844
-0.194403159	0.036962844
-0.186498026	0.036962844
-0.178592886	0.036962844
-0.186498026	0.037753358
-0.178592886	0.037753358
-0.178592886	0.036962844
-0.178592886	0.037753358
-0.170687745	0.037753358
-0.162782608	0.037753358
-0.170687745	0.038543873
-0.154877472	0.038543873
-0.162782608	0.038543873
-0.162782608	0.038543873
-0.162782608	0.039334387
-0.154877472	0.039334387
-0.154877472	0.040124901
-0.146972331	0.040124901
-0.146972331	0.040124901
-0.146972331	0.040124901
-0.146972331	0.040915415
-0.139067194	0.040915415
-0.139067194	0.041705929
-0.139067194	0.040915415
-0.131162056	0.041705929
-0.131162056	0.042496443
-0.123256917	0.041705929
-0.131162056	0.042496443
-0.123256917	0.042496443
-0.115351779	0.042496443
-0.115351779	0.043286957
-0.115351779	0.042496443
-0.107446641	0.043286957
-0.115351779	0.044077471
-0.099541503	0.044077471
-0.099541503	0.043286957
-0.099541503	0.044077471
-0.099541503	0.044077471
-0.099541503	0.044077471
-0.091636364	0.044867985
-0.091636364	0.044867985
-0.091636364	0.046449013
-0.083731226	0.045658499
-0.083731226	0.045658499
-0.083731226	0.045658499
-0.083731226	0.046449013
-0.075826089	0.046449013
-0.075826089	0.046449013
-0.067920948	0.046449013
-0.067920948	0.047239527
-0.067920948	0.046449013
-0.060015811	0.047239527
-0.067920948	0.047239527
-0.060015811	0.048030041
-0.052110675	0.048030041
-0.060015811	0.048030041
-0.052110675	0.048820555
-0.052110675	0.048820555
-0.044205534	0.048820555
-0.036300394	0.049611066
-0.052110675	0.049611066
-0.036300394	0.049611066
-0.044205534	0.05040158
-0.028395261	0.049611066
-0.036300394	0.05040158
-0.028395261	0.049611066
-0.028395261	0.051192094
-0.028395261	0.051192094
-0.028395261	0.051192094
-0.02049012	0.051982608
-0.02049012	0.051192094
-0.01258498	0.051982608
-0.01258498	0.051982608
-0.01258498	0.051982608
-0.01258498	0.052773122
0.00322529	0.052773122
0.00322529	0.052773122
-0.00467984	0.051982608
0.00322529	0.052773122
0.00322529	0.052773122
0.00322529	0.05435415
0.01113044	0.053563636
0.01113044	0.053563636
0.01903557	0.053563636
0.01903557	0.053563636
0.01903557	0.05435415
0.01903557	0.05435415
0.02694071	0.05435415
0.02694071	0.05435415
0.02694071	0.05435415
0.03484585	0.05435415
0.03484585	0.055144664
0.03484585	0.055144664
0.03484585	0.055144664
0.05065613	0.055144664
0.05065613	0.055144664
0.05065613	0.055144664
0.05856127	0.055144664
0.05065613	0.055935178
0.04275099	0.055935178
0.05856127	0.055935178
0.05856127	0.055144664
0.0664664	0.055935178
0.0664664	0.056725692
0.0664664	0.056725692
0.07437154	0.055935178
0.0664664	0.055935178
0.0664664	0.056725692
0.07437154	0.056725692
0.07437154	0.056725692
0.08227668	0.056725692
0.08227668	0.056725692
0.08227668	0.056725692
0.09018182	0.056725692
0.09018182	0.056725692
0.09018182	0.055935178
0.09018182	0.056725692
0.09018182	0.056725692
0.09808696	0.056725692
0.09808696	0.055935178
0.1059921	0.055144664
0.1059921	0.056725692
0.11389724	0.056725692
0.1059921	0.055935178
0.11389724	0.056725692
0.12180236	0.055935178
0.11389724	0.055935178
0.12180236	0.055935178
0.12180236	0.055935178
0.12180236	0.055935178
0.13761265	0.055935178
0.12970751	0.056725692
0.13761265	0.055935178
0.12970751	0.055935178
0.13761265	0.055935178
0.13761265	0.055144664
0.13761265	0.056725692
0.13761265	0.055935178
0.1455178	0.055935178
0.1455178	0.055935178
0.1455178	0.055935178
0.1455178	0.055935178
0.15342293	0.055144664
0.15342293	0.055144664
0.16132805	0.055935178
0.15342293	0.055935178
0.16923321	0.055935178
0.16132805	0.055144664
0.16923321	0.05435415
0.16923321	0.055144664
0.16132805	0.055144664
0.17713833	0.055144664
0.17713833	0.055144664
0.17713833	0.055144664
0.17713833	0.05435415
0.17713833	0.05435415
0.17713833	0.05435415
0.18504349	0.05435415
0.19294861	0.055144664
0.18504349	0.05435415
0.18504349	0.05435415
0.19294861	0.053563636
0.19294861	0.05435415
0.18504349	0.05435415
0.19294861	0.053563636
0.20085377	0.05435415
0.20085377	0.053563636
0.20085377	0.053563636
0.20085377	0.053563636
0.2087589	0.053563636
0.2087589	0.053563636
0.2087589	0.052773122
0.21666402	0.052773122
0.2087589	0.053563636
0.21666402	0.053563636
0.22456918	0.051982608
0.21666402	0.051982608
0.2087589	0.052773122
0.21666402	0.052773122
0.2324743	0.052773122
0.22456918	0.051982608
0.2324743	0.051192094
0.22456918	0.051192094
0.24037946	0.051982608
0.2324743	0.051982608
0.2324743	0.051192094
0.24828458	0.051192094
0.24037946	0.051192094
0.24828458	0.051192094
0.24828458	0.051192094
0.24828458	0.051192094
0.24828458	0.051192094
0.24828458	0.05040158
0.25618971	0.051192094
0.25618971	0.051192094
0.24828458	0.05040158
0.25618971	0.049611066
0.25618971	0.05040158
0.26409486	0.05040158
0.26409486	0.05040158
0.26409486	0.049611066
0.26409486	0.05040158
0.27199999	0.049611066
0.26409486	0.049611066
0.26409486	0.049611066
0.26409486	0.048820555
0.27990515	0.048820555
0.27199999	0.048820555
0.27990515	0.049611066
0.27990515	0.048030041
0.27990515	0.048030041
0.28781027	0.048820555
0.27990515	0.048030041
0.28781027	0.048820555
0.27990515	0.048030041
0.29571543	0.048030041
0.28781027	0.047239527
0.28781027	0.048030041
0.28781027	0.048030041
0.29571543	0.047239527
0.28781027	0.047239527
0.29571543	0.047239527
0.28781027	0.047239527
0.30362055	0.047239527
0.29571543	0.047239527
0.30362055	0.047239527
0.29571543	0.046449013
0.30362055	0.046449013
0.29571543	0.045658499
0.30362055	0.046449013
0.30362055	0.046449013
0.30362055	0.046449013
0.30362055	0.045658499
0.30362055	0.045658499
0.30362055	0.045658499
0.31152568	0.045658499
0.31152568	0.045658499
0.31943083	0.045658499
0.31943083	0.044867985
0.31943083	0.045658499
0.31152568	0.045658499
0.31943083	0.044867985
0.31943083	0.044077471
0.31943083	0.044867985
0.31152568	0.044077471
0.31943083	0.044077471
0.31943083	0.044077471
0.31943083	0.044077471
0.33524111	0.043286957
0.32733596	0.044077471
0.33524111	0.044077471
0.33524111	0.043286957
0.32733596	0.044077471
0.33524111	0.043286957
0.32733596	0.043286957
0.32733596	0.043286957
0.33524111	0.042496443
0.33524111	0.043286957
0.32733596	0.042496443
0.33524111	0.042496443
0.33524111	0.042496443
0.34314624	0.041705929
0.33524111	0.042496443
0.34314624	0.041705929
0.34314624	0.041705929
0.33524111	0.042496443
0.33524111	0.041705929
0.33524111	0.042496443
0.34314624	0.041705929
0.33524111	0.040915415
0.34314624	0.040915415
0.35105139	0.040915415
0.34314624	0.041705929
0.34314624	0.040915415
0.34314624	0.040915415
0.34314624	0.040124901
0.34314624	0.040124901
0.35105139	0.040915415
0.34314624	0.040124901
0.35105139	0.040124901
0.35105139	0.040124901
0.34314624	0.040124901
0.35105139	0.040124901
0.34314624	0.040124901
0.35105139	0.040124901
0.35105139	0.039334387
0.35105139	0.040124901
0.35105139	0.040124901
0.35105139	0.039334387
0.35105139	0.039334387
0.35105139	0.039334387
0.35105139	0.038543873
0.35105139	0.039334387
0.35105139	0.038543873
0.35105139	0.038543873
0.35105139	0.038543873
0.35105139	0.038543873
0.35105139	0.038543873
0.35105139	0.037753358
0.35105139	0.037753358
0.35105139	0.038543873
0.35895652	0.037753358
0.35105139	0.037753358
0.35105139	0.037753358
0.35105139	0.037753358
0.35105139	0.037753358
0.35895652	0.037753358
0.35105139	0.037753358
0.35105139	0.036962844
0.35105139	0.036962844
0.35105139	0.037753358
0.35105139	0.036962844
0.35895652	0.036962844
0.35105139	0.035381816
0.35105139	0.036962844
0.35105139	0.03617233
0.35105139	0.03617233
0.35105139	0.03617233
0.35105139	0.03617233
0.35105139	0.035381816
0.35105139	0.03617233
0.35105139	0.035381816
0.35105139	0.035381816
0.35105139	0.035381816
0.34314624	0.035381816
0.35105139	0.035381816
0.35105139	0.035381816
0.35105139	0.03617233
0.35105139	0.035381816
0.35105139	0.035381816
0.34314624	0.034591306
0.35105139	0.034591306
0.35105139	0.035381816
0.34314624	0.034591306
0.35105139	0.033800792
0.34314624	0.033800792
0.34314624	0.033800792
0.34314624	0.033800792
0.34314624	0.033010278
0.34314624	0.033800792
0.35105139	0.033800792
0.34314624	0.033800792
0.34314624	0.033800792
0.34314624	0.033800792
0.34314624	0.033800792
0.33524111	0.033800792
0.33524111	0.033010278
0.33524111	0.033800792
0.34314624	0.033010278
0.34314624	0.033010278
0.33524111	0.033800792
0.33524111	0.033010278
0.33524111	0.033010278
0.33524111	0.033010278
0.34314624	0.032219764
0.33524111	0.033010278
0.33524111	0.032219764
0.33524111	0.032219764
0.33524111	0.033010278
0.33524111	0.032219764
0.33524111	0.032219764
0.33524111	0.032219764
0.32733596	0.03142925
0.32733596	0.032219764
0.32733596	0.032219764
0.33524111	0.032219764
0.32733596	0.032219764
0.32733596	0.032219764
0.32733596	0.03142925
0.31943083	0.03142925
0.31152568	0.03142925
0.32733596	0.03142925
0.31943083	0.03142925
0.31943083	0.03142925
0.31943083	0.03142925
0.31152568	0.030638736
0.31943083	0.030638736
0.30362055	0.030638736
0.31152568	0.03142925
0.31943083	0.03142925
0.31152568	0.029848222
0.30362055	0.030638736
0.31152568	0.030638736
0.30362055	0.030638736
0.30362055	0.030638736
0.30362055	0.030638736
0.30362055	0.030638736
0.30362055	0.03142925
0.30362055	0.030638736
0.30362055	0.029848222
0.30362055	0.029848222
0.30362055	0.030638736
0.29571543	0.029848222
0.28781027	0.030638736
0.28781027	0.030638736
0.29571543	0.029848222
0.28781027	0.030638736
0.28781027	0.029848222
0.28781027	0.029848222
0.27990515	0.029848222
0.28781027	0.029848222
0.28781027	0.029057708
0.27990515	0.029848222
0.27990515	0.029848222
0.27990515	0.029057708
0.27990515	0.029848222
0.27199999	0.029057708
0.27199999	0.029057708
0.26409486	0.029848222
0.26409486	0.029848222
0.27199999	0.029057708
0.26409486	0.029057708
0.26409486	0.029057708
0.26409486	0.029057708
0.26409486	0.029057708
0.25618971	0.029848222
0.24828458	0.029848222
0.25618971	0.029057708
0.24828458	0.028267194
0.25618971	0.029057708
0.25618971	0.029057708
0.25618971	0.029057708
0.24828458	0.028267194
0.24828458	0.028267194
0.24828458	0.029057708
0.24828458	0.029057708
0.24828458	0.029057708
0.24037946	0.029848222
0.2324743	0.028267194
0.2324743	0.028267194
0.24037946	0.028267194
0.2324743	0.029057708
0.2324743	0.028267194
0.2324743	0.028267194
0.2324743	0.028267194
0.2324743	0.029057708
0.22456918	0.029057708
0.21666402	0.028267194
0.2324743	0.028267194
0.21666402	0.029848222
0.21666402	0.028267194
0.2087589	0.028267194
0.21666402	0.029057708
0.21666402	0.028267194
0.2087589	0.029057708
0.2087589	0.028267194
0.20085377	0.029057708
0.2087589	0.029057708
0.20085377	0.029057708
0.2087589	0.029057708
0.20085377	0.029057708
0.19294861	0.029057708
0.19294861	0.029057708
0.18504349	0.029057708
0.18504349	0.029057708
0.18504349	0.029057708
0.18504349	0.029057708
0.18504349	0.029057708
0.18504349	0.029057708
0.18504349	0.029848222
0.17713833	0.029057708
0.18504349	0.029848222
0.17713833	0.029848222
0.17713833	0.029057708
0.16923321	0.029848222
0.16923321	0.029057708
0.16923321	0.029848222
0.16132805	0.030638736
0.16132805	0.030638736
0.16132805	0.029848222
0.16132805	0.030638736
0.15342293	0.030638736
0.15342293	0.029848222
0.1455178	0.030638736
0.15342293	0.030638736
0.1455178	0.030638736
0.1455178	0.030638736
0.1455178	0.03142925
0.13761265	0.030638736
0.13761265	0.03142925
0.13761265	0.03142925
0.12970751	0.03142925
0.13761265	0.03142925
0.12970751	0.032219764
0.12970751	0.030638736
0.12970751	0.03142925
0.12180236	0.032219764
0.12970751	0.032219764
0.11389724	0.032219764
0.11389724	0.032219764
0.11389724	0.032219764
0.11389724	0.033010278
0.1059921	0.033010278
0.11389724	0.033010278
0.1059921	0.033010278
0.1059921	0.033010278
0.09808696	0.033010278
0.09808696	0.033010278
0.09808696	0.033800792
0.09018182	0.033800792
0.09808696	0.033800792
0.09018182	0.033800792
0.09018182	0.033800792
0.08227668	0.034591306
0.08227668	0.034591306
0.07437154	0.033800792
0.07437154	0.034591306
0.07437154	0.035381816
0.0664664	0.035381816
0.07437154	0.03617233
0.0664664	0.03617233
0.05856127	0.03617233
0.0664664	0.03617233
0.05856127	0.036962844
0.05856127	0.037753358
0.05065613	0.036962844
0.0664664	0.037753358
0.04275099	0.036962844
0.04275099	0.038543873
0.05065613	0.038543873
0.04275099	0.037753358
0.03484585	0.038543873
0.03484585	0.037753358
0.03484585	0.038543873
0.03484585	0.038543873
0.02694071	0.039334387
0.02694071	0.038543873
0.02694071	0.039334387
0.02694071	0.040915415
0.01903557	0.040124901
0.01903557	0.040124901
0.01113044	0.040915415
0.01113044	0.040915415
0.01113044	0.040915415
0.00322529	0.040915415
0.00322529	0.041705929
0.00322529	0.041705929
0.00322529	0.041705929
-0.00467984	0.041705929
-0.00467984	0.042496443
-0.00467984	0.041705929
-0.01258498	0.042496443
-0.00467984	0.042496443
-0.01258498	0.042496443
-0.02049012	0.042496443
-0.02049012	0.043286957
-0.02049012	0.044077471
-0.028395261	0.044077471
-0.02049012	0.044077471
-0.028395261	0.044077471
-0.028395261	0.044077471
-0.044205534	0.044867985
-0.036300394	0.044867985
-0.036300394	0.044867985
-0.036300394	0.044867985
-0.044205534	0.045658499
-0.044205534	0.044867985
-0.044205534	0.045658499
-0.052110675	0.045658499
-0.060015811	0.046449013
-0.052110675	0.046449013
-0.060015811	0.046449013
-0.060015811	0.046449013
-0.067920948	0.046449013
-0.067920948	0.046449013
-0.067920948	0.047239527
-0.075826089	0.046449013
-0.075826089	0.048030041
-0.075826089	0.047239527
-0.083731226	0.048030041
-0.075826089	0.047239527
-0.083731226	0.048030041
-0.091636364	0.048820555
-0.091636364	0.048820555
-0.091636364	0.048820555
-0.091636364	0.048820555
-0.099541503	0.048030041
-0.099541503	0.049611066
-0.107446641	0.048820555
-0.099541503	0.049611066
-0.107446641	0.048030041
-0.107446641	0.048820555
-0.107446641	0.049611066
-0.115351779	0.048820555
-0.115351779	0.049611066
-0.123256917	0.049611066
-0.123256917	0.049611066
-0.131162056	0.049611066
-0.131162056	0.049611066
-0.131162056	0.05040158
-0.131162056	0.05040158
-0.139067194	0.05040158
-0.139067194	0.05040158
-0.139067194	0.05040158
-0.139067194	0.05040158
-0.146972331	0.05040158
-0.146972331	0.051192094
-0.146972331	0.05040158
-0.154877472	0.051192094
-0.154877472	0.05040158
-0.162782608	0.051192094
-0.162782608	0.051192094
-0.154877472	0.051192094
-0.162782608	0.051192094
-0.162782608	0.051192094
-0.170687745	0.051982608
-0.178592886	0.051192094
-0.170687745	0.051192094
-0.178592886	0.051192094
-0.178592886	0.051192094
-0.186498026	0.051192094
-0.186498026	0.051192094
-0.178592886	0.051192094
-0.194403159	0.051982608
-0.186498026	0.051192094
-0.194403159	0.051192094
-0.194403159	0.051982608
-0.2023083	0.051192094
-0.2023083	0.051192094
-0.21021344	0.051192094
-0.2023083	0.051982608
-0.2023083	0.051982608
-0.2023083	0.051192094
-0.2023083	0.051982608
-0.21021344	0.051192094
-0.218118573	0.051982608
-0.22602371	0.051192094
-0.22602371	0.051982608
-0.22602371	0.051982608
-0.22602371	0.051982608
-0.218118573	0.051982608
-0.23392885	0.051982608
-0.23392885	0.051982608
-0.23392885	0.051192094
-0.24183399	0.051982608
-0.23392885	0.051192094
-0.24183399	0.051982608
-0.24183399	0.051982608
-0.24183399	0.051982608
-0.24973914	0.051192094
-0.24973914	0.051192094
-0.25764428	0.051982608
-0.25764428	0.051192094
-0.25764428	0.051192094
-0.25764428	0.051192094
-0.25764428	0.051192094
-0.2655494	0.051192094
-0.2655494	0.051982608
-0.2655494	0.051192094
-0.2655494	0.051192094
-0.27345454	0.051192094
-0.27345454	0.051192094
-0.27345454	0.05040158
-0.28135968	0.05040158
-0.27345454	0.05040158
-0.28135968	0.051192094
-0.28135968	0.05040158
-0.29716996	0.05040158
-0.28926482	0.05040158
-0.28926482	0.049611066
-0.29716996	0.051192094
-0.29716996	0.051192094
-0.29716996	0.049611066
-0.29716996	0.05040158
-0.3050751	0.049611066
-0.3050751	0.05040158
-0.31298023	0.049611066
-0.3050751	0.049611066
-0.3050751	0.049611066
-0.31298023	0.05040158
-0.31298023	0.049611066
-0.31298023	0.049611066
-0.32088537	0.049611066
-0.32088537	0.048820555
-0.32088537	0.048820555
-0.32879051	0.049611066
-0.32879051	0.048820555
-0.32879051	0.048820555
-0.32879051	0.048030041
-0.33669565	0.048820555
-0.33669565	0.048030041
-0.33669565	0.048030041
-0.34460079	0.048030041
-0.34460079	0.048030041
-0.33669565	0.048030041
-0.33669565	0.048030041
-0.34460079	0.048030041
-0.34460079	0.047239527
-0.34460079	0.047239527
-0.34460079	0.047239527
-0.34460079	0.047239527
-0.35250593	0.047239527
-0.35250593	0.047239527
-0.34460079	0.047239527
-0.35250593	0.047239527
-0.36041107	0.046449013
-0.36041107	0.046449013
-0.36041107	0.046449013
-0.36041107	0.046449013
-0.36041107	0.045658499
-0.36041107	0.046449013
-0.3683162	0.046449013
-0.3683162	0.045658499
-0.3683162	0.045658499
-0.3683162	0.045658499
-0.3683162	0.044867985
-0.37622135	0.045658499
-0.3683162	0.045658499
-0.37622135	0.044867985
-0.37622135	0.044867985
-0.39203164	0.044077471
-0.39203164	0.044867985
-0.39203164	0.044867985
-0.38412648	0.044077471
-0.39203164	0.044077471
-0.39203164	0.044077471
-0.39203164	0.044077471
-0.39203164	0.044077471
-0.38412648	0.044077471
-0.39203164	0.044077471
-0.39203164	0.044077471
-0.39993676	0.044077471
-0.39203164	0.043286957
-0.39203164	0.042496443
-0.39993676	0.043286957
-0.39993676	0.042496443
-0.39993676	0.042496443
-0.39993676	0.042496443
-0.40784189	0.042496443
-0.40784189	0.042496443
-0.40784189	0.041705929
-0.40784189	0.041705929
-0.40784189	0.041705929
-0.39993676	0.041705929
-0.39993676	0.041705929
-0.40784189	0.041705929
-0.40784189	0.041705929
-0.40784189	0.041705929
-0.41574704	0.040915415
-0.41574704	0.041705929
-0.41574704	0.040915415
-0.41574704	0.040915415
-0.41574704	0.040915415
-0.42365217	0.040124901
-0.41574704	0.040124901
-0.41574704	0.040915415
-0.42365217	0.040124901
-0.42365217	0.040124901
-0.42365217	0.039334387
-0.41574704	0.039334387
-0.43155732	0.040124901
-0.42365217	0.040124901
-0.42365217	0.039334387
-0.42365217	0.038543873
-0.43155732	0.038543873
-0.43155732	0.039334387
-0.43155732	0.038543873
-0.43155732	0.038543873
-0.43155732	0.038543873
-0.43155732	0.038543873
-0.43155732	0.037753358
-0.43155732	0.037753358
-0.43155732	0.037753358
-0.43946245	0.038543873
-0.43155732	0.038543873
-0.43946245	0.037753358
-0.43946245	0.037753358
-0.43946245	0.037753358
-0.43946245	0.037753358
-0.43946245	0.036962844
-0.43946245	0.036962844
-0.43946245	0.036962844
-0.4473676	0.036962844
-0.43946245	0.036962844
-0.43946245	0.036962844
-0.43946245	0.03617233
-0.43946245	0.03617233
-0.45527273	0.03617233
-0.43946245	0.03617233
-0.4473676	0.03617233
-0.4473676	0.03617233
-0.4473676	0.035381816
-0.4473676	0.035381816
-0.4473676	0.034591306
-0.4473676	0.035381816
-0.4473676	0.035381816
-0.45527273	0.034591306
-0.4473676	0.034591306
-0.45527273	0.034591306
-0.4473676	0.035381816
-0.4473676	0.034591306
-0.45527273	0.033800792
-0.4473676	0.034591306
-0.4473676	0.033800792
-0.4473676	0.033800792
-0.4473676	0.033800792
-0.4473676	0.033800792
-0.4473676	0.033800792
-0.4473676	0.033800792
-0.45527273	0.033800792
-0.4473676	0.033800792
-0.4473676	0.033010278
-0.4473676	0.033800792
-0.4473676	0.033800792
-0.45527273	0.033010278
-0.4473676	0.033010278
-0.4473676	0.032219764
-0.45527273	0.032219764
-0.4473676	0.033010278
-0.4473676	0.033010278
-0.4473676	0.032219764
-0.45527273	0.033010278
-0.4473676	0.033010278
-0.4473676	0.032219764
-0.45527273	0.03142925
-0.4473676	0.03142925
-0.45527273	0.032219764
-0.45527273	0.032219764
-0.4473676	0.03142925
-0.4473676	0.03142925
-0.4473676	0.03142925
-0.4473676	0.03142925
-0.4473676	0.030638736
-0.4473676	0.030638736
-0.4473676	0.03142925
-0.4473676	0.030638736
-0.4473676	0.030638736
-0.45527273	0.03142925
-0.4473676	0.030638736
-0.4473676	0.03142925
-0.4473676	0.030638736
-0.4473676	0.030638736
-0.4473676	0.029848222
-0.4473676	0.030638736
-0.4473676	0.029848222
-0.4473676	0.029848222
-0.43946245	0.029848222
-0.4473676	0.029848222
-0.4473676	0.029848222
-0.4473676	0.029848222
-0.43946245	0.029848222
-0.4473676	0.029848222
-0.43946245	0.029848222
-0.43946245	0.029057708
-0.43946245	0.029848222
-0.43946245	0.028267194
-0.4473676	0.029057708
-0.43946245	0.029848222
-0.43155732	0.029057708
-0.43946245	0.029057708
-0.43155732	0.028267194
-0.43155732	0.029057708
-0.43946245	0.028267194
-0.43155732	0.029057708
-0.42365217	0.029057708
-0.43155732	0.028267194
-0.43155732	0.029057708
-0.43155732	0.029057708
-0.43155732	0.028267194
-0.43155732	0.028267194
-0.42365217	0.029057708
-0.43155732	0.028267194
-0.42365217	0.028267194
-0.42365217	0.028267194
-0.43155732	0.02747668
-0.43155732	0.028267194
-0.42365217	0.02747668
-0.42365217	0.028267194
-0.42365217	0.028267194
-0.41574704	0.028267194
-0.41574704	0.02747668
-0.41574704	0.02747668
-0.41574704	0.028267194
-0.41574704	0.02747668
-0.41574704	0.02747668
-0.41574704	0.02747668
-0.40784189	0.02747668
-0.40784189	0.02747668
-0.40784189	0.028267194
-0.40784189	0.028267194
-0.40784189	0.02747668
-0.40784189	0.026686165
-0.41574704	0.02747668
-0.41574704	0.02747668
-0.41574704	0.02747668
-0.39993676	0.02747668
-0.40784189	0.02747668
-0.40784189	0.026686165
-0.39993676	0.02747668
-0.39203164	0.02747668
-0.39203164	0.026686165
-0.39993676	0.026686165
-0.39993676	0.02747668
-0.39203164	0.026686165
-0.39203164	0.02747668
-0.39203164	0.028267194
-0.39203164	0.02747668
-0.38412648	0.02747668
-0.38412648	0.026686165
-0.38412648	0.02747668
-0.38412648	0.025895651
-0.38412648	0.02747668
-0.38412648	0.026686165
-0.38412648	0.026686165
-0.37622135	0.02747668
-0.37622135	0.026686165
-0.37622135	0.02747668
-0.37622135	0.026686165
-0.3683162	0.02747668
-0.37622135	0.02747668
-0.3683162	0.026686165
-0.3683162	0.02747668
-0.3683162	0.026686165
-0.3683162	0.02747668
-0.36041107	0.02747668
-0.3683162	0.02747668
-0.3683162	0.026686165
-0.3683162	0.02747668
-0.36041107	0.026686165
-0.36041107	0.02747668
-0.36041107	0.02747668
-0.35250593	0.02747668
-0.35250593	0.02747668
-0.35250593	0.02747668
-0.35250593	0.02747668
-0.35250593	0.02747668
-0.35250593	0.02747668
-0.34460079	0.02747668
-0.34460079	0.02747668
-0.33669565	0.02747668
-0.33669565	0.02747668
-0.34460079	0.028267194
-0.34460079	0.02747668
-0.32879051	0.02747668
-0.32879051	0.028267194
-0.33669565	0.028267194
-0.32879051	0.028267194
-0.32879051	0.028267194
-0.32879051	0.028267194
-0.32879051	0.028267194
-0.32879051	0.028267194
-0.31298023	0.029057708
-0.32088537	0.028267194
-0.31298023	0.029057708
-0.31298023	0.02747668
-0.31298023	0.029057708
-0.3050751	0.028267194
-0.3050751	0.029057708
-0.31298023	0.029848222
-0.29716996	0.028267194
-0.3050751	0.029057708
-0.3050751	0.029057708
-0.29716996	0.029057708
-0.3050751	0.029848222
-0.28926482	0.028267194
-0.29716996	0.029057708
-0.28926482	0.029848222
-0.28135968	0.029848222
-0.28926482	0.030638736
-0.28135968	0.029848222
-0.28135968	0.029848222
-0.28135968	0.030638736
-0.27345454	0.030638736
-0.2655494	0.030638736
-0.27345454	0.030638736
-0.27345454	0.030638736
-0.2655494	0.03142925
-0.2655494	0.030638736
-0.2655494	0.03142925
-0.2655494	0.03142925
-0.25764428	0.032219764
-0.25764428	0.03142925
-0.24973914	0.03142925
-0.24973914	0.032219764
-0.25764428	0.032219764
-0.24973914	0.03142925
-0.24973914	0.032219764
-0.24183399	0.033010278
-0.24973914	0.032219764
-0.24973914	0.032219764
-0.23392885	0.033010278
-0.24183399	0.033010278
-0.23392885	0.032219764
-0.23392885	0.033010278
-0.22602371	0.033010278
-0.22602371	0.033010278
-0.22602371	0.033010278
-0.22602371	0.033800792
-0.218118573	0.033800792
-0.218118573	0.033800792
-0.22602371	0.034591306
-0.21021344	0.034591306
-0.218118573	0.034591306
-0.218118573	0.033800792
-0.21021344	0.035381816
-0.21021344	0.035381816
-0.2023083	0.035381816
-0.194403159	0.03617233
-0.194403159	0.034591306
-0.194403159	0.03617233
-0.186498026	0.035381816
-0.186498026	0.03617233
-0.186498026	0.03617233
-0.194403159	0.03617233
-0.178592886	0.036962844
-0.178592886	0.03617233
-0.186498026	0.036962844
-0.170687745	0.036962844
-0.178592886	0.037753358
-0.170687745	0.037753358
-0.162782608	0.037753358
-0.170687745	0.037753358
-0.162782608	0.038543873
-0.162782608	0.037753358
-0.154877472	0.039334387
-0.154877472	0.038543873
-0.154877472	0.039334387
-0.154877472	0.038543873
-0.146972331	0.039334387
-0.154877472	0.040124901
-0.146972331	0.039334387
-0.139067194	0.040124901
-0.139067194	0.040124901
-0.131162056	0.040124901
-0.131162056	0.040915415
-0.131162056	0.040915415
-0.131162056	0.041705929
-0.123256917	0.040915415
-0.123256917	0.040915415
-0.123256917	0.041705929
-0.123256917	0.041705929
-0.115351779	0.041705929
-0.123256917	0.042496443
-0.107446641	0.042496443
-0.107446641	0.042496443
-0.107446641	0.043286957
-0.099541503	0.043286957
-0.099541503	0.043286957
-0.099541503	0.044077471
-0.099541503	0.044077471
-0.091636364	0.044077471
-0.091636364	0.044077471
-0.091636364	0.044867985
-0.083731226	0.044867985
-0.083731226	0.044867985
-0.075826089	0.044077471
-0.075826089	0.044867985
-0.075826089	0.045658499
-0.067920948	0.046449013
-0.067920948	0.045658499
[truncated: 98,001 more rows]
