# Supplementary material for: Reconfigurable signal modulation in a ferroelectric tunnel field-effect transistor
Source: Nat Commun. 2023 May 3;14:2530. doi: 10.1038/s41467-023-38242-w (PMC10156808; doi:10.1038/s41467-023-38242-w)
Supplement: Supplementary file 3 — Source Data [file 41467_2023_38242_MOESM3_ESM.zip › Source Data for Figures/Figure 3/Fig-3e_lowVpeak/6-6_Vds0.5V_Vpp0.9V.Wfm.csv]

Vin	Vout	sampling
-0.075826089	0.040915415	1.00E-06
-0.083731226	0.040915415
-0.075826089	0.040915415
-0.067920948	0.040915415
-0.067920948	0.041705929
-0.067920948	0.041705929
-0.067920948	0.041705929
-0.060015811	0.042496443
-0.060015811	0.043286957
-0.060015811	0.042496443
-0.052110675	0.042496443
-0.044205534	0.043286957
-0.044205534	0.043286957
-0.052110675	0.044077471
-0.044205534	0.044077471
-0.044205534	0.044077471
-0.036300394	0.044077471
-0.028395261	0.044867985
-0.036300394	0.044867985
-0.028395261	0.044867985
-0.02049012	0.045658499
-0.028395261	0.045658499
-0.02049012	0.045658499
-0.02049012	0.046449013
-0.02049012	0.046449013
-0.01258498	0.046449013
-0.01258498	0.046449013
-0.00467984	0.047239527
0.00322529	0.047239527
-0.00467984	0.046449013
0.00322529	0.047239527
0.00322529	0.048820555
0.01113044	0.048030041
0.01113044	0.048820555
0.01113044	0.048030041
0.01113044	0.048030041
0.01903557	0.048820555
0.01903557	0.048820555
0.02694071	0.048820555
0.02694071	0.049611066
0.02694071	0.049611066
0.03484585	0.049611066
0.03484585	0.048820555
0.03484585	0.049611066
0.04275099	0.05040158
0.04275099	0.049611066
0.04275099	0.051192094
0.04275099	0.05040158
0.05065613	0.051192094
0.05065613	0.051192094
0.05856127	0.05040158
0.05856127	0.051192094
0.0664664	0.051982608
0.0664664	0.051192094
0.0664664	0.051192094
0.0664664	0.051192094
0.07437154	0.051192094
0.09018182	0.051982608
0.08227668	0.051192094
0.09018182	0.051192094
0.08227668	0.051982608
0.09018182	0.051982608
0.09018182	0.052773122
0.09018182	0.051982608
0.09808696	0.051982608
0.1059921	0.052773122
0.1059921	0.051982608
0.1059921	0.052773122
0.1059921	0.051982608
0.11389724	0.051982608
0.1059921	0.051982608
0.11389724	0.052773122
0.12180236	0.051982608
0.11389724	0.051982608
0.12180236	0.051982608
0.12970751	0.052773122
0.12970751	0.052773122
0.12970751	0.052773122
0.12970751	0.051982608
0.1455178	0.052773122
0.13761265	0.052773122
0.13761265	0.052773122
0.1455178	0.051982608
0.1455178	0.052773122
0.1455178	0.051982608
0.1455178	0.052773122
0.15342293	0.052773122
0.15342293	0.051982608
0.16132805	0.051192094
0.16132805	0.051982608
0.16132805	0.052773122
0.16132805	0.052773122
0.16923321	0.051982608
0.16923321	0.051192094
0.17713833	0.051982608
0.17713833	0.051982608
0.17713833	0.051192094
0.17713833	0.051192094
0.18504349	0.051192094
0.18504349	0.051192094
0.18504349	0.051192094
0.18504349	0.051192094
0.19294861	0.051982608
0.18504349	0.051192094
0.19294861	0.051192094
0.20085377	0.05040158
0.20085377	0.05040158
0.20085377	0.05040158
0.2087589	0.05040158
0.20085377	0.051192094
0.20085377	0.05040158
0.2087589	0.05040158
0.2087589	0.05040158
0.21666402	0.049611066
0.21666402	0.05040158
0.22456918	0.05040158
0.22456918	0.049611066
0.21666402	0.049611066
0.2324743	0.049611066
0.22456918	0.05040158
0.24037946	0.049611066
0.2324743	0.049611066
0.2324743	0.049611066
0.24037946	0.048820555
0.24828458	0.048820555
0.24828458	0.048820555
0.24828458	0.048820555
0.24828458	0.049611066
0.24828458	0.048030041
0.24828458	0.048820555
0.24828458	0.048030041
0.25618971	0.048030041
0.26409486	0.048030041
0.26409486	0.047239527
0.26409486	0.048030041
0.26409486	0.047239527
0.27199999	0.048030041
0.27199999	0.048030041
0.27199999	0.047239527
0.27199999	0.047239527
0.27990515	0.047239527
0.27990515	0.046449013
0.27990515	0.046449013
0.28781027	0.047239527
0.28781027	0.047239527
0.28781027	0.046449013
0.28781027	0.046449013
0.28781027	0.045658499
0.29571543	0.045658499
0.30362055	0.045658499
0.29571543	0.046449013
0.29571543	0.045658499
0.30362055	0.045658499
0.30362055	0.045658499
0.30362055	0.045658499
0.31152568	0.045658499
0.31152568	0.045658499
0.30362055	0.044867985
0.31943083	0.044867985
0.31943083	0.044867985
0.31152568	0.044867985
0.31152568	0.044077471
0.31152568	0.044867985
0.31943083	0.044867985
0.31943083	0.044077471
0.31943083	0.044867985
0.32733596	0.044077471
0.31943083	0.043286957
0.32733596	0.044077471
0.32733596	0.044077471
0.31943083	0.044077471
0.33524111	0.044077471
0.33524111	0.043286957
0.33524111	0.044077471
0.33524111	0.043286957
0.33524111	0.042496443
0.33524111	0.043286957
0.33524111	0.042496443
0.34314624	0.043286957
0.33524111	0.042496443
0.34314624	0.042496443
0.34314624	0.042496443
0.35105139	0.041705929
0.35105139	0.042496443
0.35105139	0.041705929
0.35105139	0.041705929
0.35105139	0.041705929
0.35895652	0.041705929
0.35105139	0.041705929
0.35895652	0.041705929
0.35105139	0.041705929
0.35895652	0.040915415
0.35895652	0.040915415
0.35895652	0.040124901
0.35895652	0.040915415
0.35895652	0.041705929
0.35895652	0.040124901
0.36686165	0.040124901
0.35895652	0.040124901
0.36686165	0.040124901
0.36686165	0.039334387
0.3747668	0.040124901
0.36686165	0.039334387
0.3747668	0.039334387
0.3747668	0.039334387
0.3747668	0.038543873
0.36686165	0.039334387
0.3747668	0.039334387
0.3747668	0.038543873
0.38267196	0.038543873
0.3747668	0.039334387
0.3747668	0.038543873
0.38267196	0.038543873
0.38267196	0.038543873
0.39057708	0.038543873
0.38267196	0.037753358
0.3747668	0.038543873
0.38267196	0.037753358
0.38267196	0.037753358
0.38267196	0.037753358
0.38267196	0.037753358
0.39057708	0.038543873
0.39057708	0.037753358
0.38267196	0.037753358
0.39057708	0.036962844
0.39057708	0.037753358
0.39057708	0.037753358
0.39057708	0.036962844
0.39057708	0.037753358
0.39848221	0.03617233
0.39057708	0.036962844
0.39848221	0.036962844
0.39848221	0.03617233
0.39057708	0.036962844
0.39848221	0.035381816
0.39848221	0.035381816
0.39848221	0.03617233
0.39057708	0.035381816
0.40638733	0.035381816
0.39848221	0.03617233
0.39848221	0.035381816
0.39848221	0.03617233
0.39057708	0.035381816
0.40638733	0.035381816
0.40638733	0.034591306
0.39848221	0.034591306
0.39848221	0.034591306
0.40638733	0.034591306
0.40638733	0.034591306
0.39848221	0.033800792
0.40638733	0.034591306
0.40638733	0.034591306
0.40638733	0.034591306
0.40638733	0.033800792
0.40638733	0.033800792
0.40638733	0.033800792
0.39848221	0.033010278
0.40638733	0.033800792
0.40638733	0.033800792
0.40638733	0.033800792
0.40638733	0.033010278
0.40638733	0.033010278
0.40638733	0.033800792
0.39848221	0.033010278
0.40638733	0.033800792
0.40638733	0.032219764
0.40638733	0.032219764
0.40638733	0.032219764
0.39848221	0.033800792
0.40638733	0.033010278
0.39848221	0.033010278
0.40638733	0.032219764
0.40638733	0.032219764
0.40638733	0.032219764
0.39848221	0.033010278
0.40638733	0.03142925
0.39848221	0.032219764
0.39848221	0.032219764
0.40638733	0.032219764
0.40638733	0.03142925
0.40638733	0.03142925
0.40638733	0.03142925
0.40638733	0.03142925
0.39848221	0.03142925
0.39848221	0.03142925
0.40638733	0.030638736
0.39848221	0.030638736
0.39848221	0.03142925
0.39848221	0.03142925
0.39848221	0.030638736
0.39057708	0.03142925
0.39848221	0.030638736
0.39848221	0.029848222
0.39057708	0.03142925
0.39057708	0.030638736
0.39057708	0.030638736
0.39057708	0.029848222
0.39848221	0.029848222
0.39057708	0.029848222
0.39057708	0.029848222
0.38267196	0.029848222
0.38267196	0.029057708
0.39057708	0.029848222
0.39057708	0.029057708
0.38267196	0.029057708
0.39057708	0.029057708
0.38267196	0.029057708
0.38267196	0.029848222
0.3747668	0.028267194
0.38267196	0.029057708
0.39057708	0.029057708
0.3747668	0.029057708
0.3747668	0.028267194
0.3747668	0.028267194
0.3747668	0.028267194
0.3747668	0.029057708
0.3747668	0.028267194
0.3747668	0.028267194
0.3747668	0.028267194
0.3747668	0.028267194
0.36686165	0.028267194
0.36686165	0.029057708
0.36686165	0.028267194
0.3747668	0.02747668
0.3747668	0.02747668
0.36686165	0.028267194
0.36686165	0.028267194
0.36686165	0.02747668
0.36686165	0.02747668
0.35895652	0.02747668
0.35895652	0.02747668
0.35895652	0.02747668
0.35895652	0.02747668
0.35895652	0.02747668
0.35895652	0.028267194
0.35105139	0.02747668
0.35105139	0.02747668
0.35105139	0.026686165
0.35105139	0.02747668
0.35105139	0.026686165
0.35105139	0.02747668
0.35105139	0.026686165
0.34314624	0.025895651
0.34314624	0.026686165
0.34314624	0.026686165
0.34314624	0.026686165
0.33524111	0.026686165
0.34314624	0.026686165
0.34314624	0.026686165
0.34314624	0.026686165
0.33524111	0.026686165
0.32733596	0.026686165
0.32733596	0.026686165
0.33524111	0.026686165
0.31943083	0.026686165
0.32733596	0.026686165
0.32733596	0.026686165
0.32733596	0.025895651
0.31943083	0.025895651
0.31943083	0.026686165
0.31943083	0.025895651
0.31943083	0.026686165
0.31152568	0.025895651
0.31152568	0.025895651
0.31152568	0.025895651
0.31152568	0.025895651
0.30362055	0.026686165
0.31943083	0.025895651
0.30362055	0.025895651
0.30362055	0.025895651
0.30362055	0.025895651
0.30362055	0.025105139
0.29571543	0.025895651
0.29571543	0.025895651
0.29571543	0.025105139
0.28781027	0.025895651
0.28781027	0.025895651
0.29571543	0.025895651
0.29571543	0.025105139
0.28781027	0.025895651
0.28781027	0.025895651
0.27990515	0.025895651
0.27990515	0.025895651
0.27990515	0.025895651
0.27199999	0.025895651
0.27199999	0.025895651
0.27990515	0.025895651
0.26409486	0.025895651
0.26409486	0.025105139
0.25618971	0.025895651
0.25618971	0.025895651
0.25618971	0.025895651
0.24828458	0.025895651
0.25618971	0.025105139
0.25618971	0.025105139
0.25618971	0.025105139
0.24828458	0.025895651
0.24828458	0.025895651
0.24828458	0.025895651
0.24828458	0.025895651
0.24037946	0.025895651
0.24037946	0.025895651
0.24037946	0.025105139
0.24037946	0.025895651
0.22456918	0.025895651
0.2324743	0.025105139
0.22456918	0.026686165
0.22456918	0.025895651
0.22456918	0.025895651
0.22456918	0.025895651
0.21666402	0.025105139
0.2087589	0.025895651
0.2087589	0.025895651
0.21666402	0.026686165
0.20085377	0.026686165
0.20085377	0.025895651
0.20085377	0.026686165
0.20085377	0.026686165
0.19294861	0.026686165
0.19294861	0.026686165
0.19294861	0.025105139
0.19294861	0.026686165
0.19294861	0.026686165
0.18504349	0.026686165
0.18504349	0.026686165
0.18504349	0.026686165
0.17713833	0.026686165
0.17713833	0.026686165
0.17713833	0.02747668
0.17713833	0.02747668
0.16923321	0.02747668
0.16132805	0.02747668
0.16923321	0.026686165
0.16132805	0.028267194
0.15342293	0.02747668
0.16132805	0.02747668
0.16132805	0.02747668
0.15342293	0.028267194
0.1455178	0.028267194
0.1455178	0.029057708
0.1455178	0.028267194
0.1455178	0.028267194
0.1455178	0.029057708
0.13761265	0.029057708
0.1455178	0.029057708
0.12970751	0.029057708
0.12970751	0.029057708
0.12970751	0.029057708
0.12970751	0.029848222
0.12180236	0.029848222
0.12180236	0.030638736
0.12180236	0.030638736
0.12180236	0.030638736
0.12180236	0.03142925
0.1059921	0.029848222
0.11389724	0.030638736
0.1059921	0.030638736
0.1059921	0.03142925
0.1059921	0.032219764
0.09808696	0.03142925
0.09808696	0.03142925
0.09808696	0.032219764
0.09018182	0.032219764
0.09018182	0.032219764
0.08227668	0.033010278
0.08227668	0.032219764
0.07437154	0.032219764
0.08227668	0.033800792
0.0664664	0.033010278
0.07437154	0.033800792
0.0664664	0.033800792
0.0664664	0.033800792
0.05856127	0.033800792
0.05065613	0.034591306
0.05856127	0.034591306
0.05065613	0.034591306
0.04275099	0.035381816
0.05065613	0.035381816
0.04275099	0.035381816
0.04275099	0.035381816
0.03484585	0.03617233
0.02694071	0.03617233
0.03484585	0.036962844
0.02694071	0.036962844
0.03484585	0.036962844
0.02694071	0.037753358
0.01903557	0.037753358
0.01903557	0.038543873
0.01903557	0.037753358
0.01113044	0.037753358
0.01113044	0.037753358
0.01113044	0.037753358
0.00322529	0.038543873
0.00322529	0.038543873
-0.00467984	0.038543873
0.00322529	0.039334387
-0.01258498	0.040124901
-0.00467984	0.039334387
-0.00467984	0.039334387
-0.01258498	0.040915415
-0.01258498	0.040124901
-0.02049012	0.041705929
-0.028395261	0.040915415
-0.028395261	0.041705929
-0.02049012	0.040915415
-0.028395261	0.041705929
-0.044205534	0.041705929
-0.036300394	0.041705929
-0.036300394	0.041705929
-0.044205534	0.041705929
-0.044205534	0.042496443
-0.052110675	0.042496443
-0.044205534	0.042496443
-0.052110675	0.043286957
-0.052110675	0.043286957
-0.060015811	0.043286957
-0.067920948	0.043286957
-0.060015811	0.044077471
-0.067920948	0.044077471
-0.060015811	0.044077471
-0.067920948	0.044867985
-0.067920948	0.044077471
-0.075826089	0.044867985
-0.075826089	0.044867985
-0.091636364	0.044867985
-0.083731226	0.045658499
-0.091636364	0.044867985
-0.091636364	0.044867985
-0.091636364	0.045658499
-0.099541503	0.045658499
-0.099541503	0.046449013
-0.107446641	0.046449013
-0.107446641	0.046449013
-0.107446641	0.046449013
-0.115351779	0.046449013
-0.107446641	0.047239527
-0.115351779	0.046449013
-0.123256917	0.046449013
-0.123256917	0.047239527
-0.123256917	0.047239527
-0.131162056	0.047239527
-0.131162056	0.047239527
-0.131162056	0.047239527
-0.139067194	0.047239527
-0.146972331	0.047239527
-0.146972331	0.047239527
-0.139067194	0.048030041
-0.146972331	0.048030041
-0.154877472	0.048030041
-0.154877472	0.048030041
-0.154877472	0.048820555
-0.162782608	0.048030041
-0.162782608	0.048030041
-0.170687745	0.048030041
-0.170687745	0.048030041
-0.170687745	0.048030041
-0.178592886	0.048820555
-0.178592886	0.048030041
-0.178592886	0.048820555
-0.178592886	0.048030041
-0.186498026	0.048030041
-0.186498026	0.048030041
-0.186498026	0.048820555
-0.194403159	0.048820555
-0.194403159	0.048820555
-0.194403159	0.048820555
-0.2023083	0.048820555
-0.2023083	0.048820555
-0.21021344	0.048030041
-0.21021344	0.048030041
-0.21021344	0.048820555
-0.218118573	0.048820555
-0.218118573	0.048820555
-0.22602371	0.048030041
-0.22602371	0.048820555
-0.22602371	0.048030041
-0.22602371	0.048030041
-0.23392885	0.048820555
-0.23392885	0.048030041
-0.23392885	0.048820555
-0.24183399	0.048030041
-0.24183399	0.048820555
-0.24183399	0.048820555
-0.24973914	0.048030041
-0.24973914	0.048820555
-0.24973914	0.047239527
-0.25764428	0.048030041
-0.25764428	0.048030041
-0.25764428	0.048030041
-0.2655494	0.048030041
-0.2655494	0.048030041
-0.27345454	0.047239527
-0.2655494	0.048030041
-0.2655494	0.048030041
-0.27345454	0.047239527
-0.27345454	0.047239527
-0.27345454	0.047239527
-0.28135968	0.047239527
-0.28926482	0.047239527
-0.28926482	0.047239527
-0.28926482	0.047239527
-0.28926482	0.046449013
-0.3050751	0.047239527
-0.29716996	0.046449013
-0.29716996	0.047239527
-0.3050751	0.046449013
-0.31298023	0.047239527
-0.3050751	0.046449013
-0.3050751	0.046449013
-0.3050751	0.045658499
-0.32088537	0.046449013
-0.32088537	0.046449013
-0.32088537	0.045658499
-0.32088537	0.045658499
-0.32088537	0.045658499
-0.32088537	0.046449013
-0.32088537	0.045658499
-0.32879051	0.044867985
-0.33669565	0.045658499
-0.33669565	0.045658499
-0.33669565	0.044867985
-0.33669565	0.044867985
-0.33669565	0.044867985
-0.34460079	0.044867985
-0.34460079	0.044867985
-0.34460079	0.044867985
-0.35250593	0.044077471
-0.35250593	0.044867985
-0.35250593	0.044077471
-0.35250593	0.044077471
-0.35250593	0.044077471
-0.36041107	0.044077471
-0.35250593	0.042496443
-0.3683162	0.044077471
-0.36041107	0.043286957
-0.3683162	0.043286957
-0.3683162	0.043286957
-0.3683162	0.043286957
-0.3683162	0.043286957
-0.37622135	0.043286957
-0.37622135	0.042496443
-0.38412648	0.042496443
-0.37622135	0.042496443
-0.37622135	0.041705929
-0.38412648	0.042496443
-0.39203164	0.041705929
-0.38412648	0.040915415
-0.38412648	0.041705929
-0.39203164	0.041705929
-0.38412648	0.041705929
-0.39993676	0.041705929
-0.39993676	0.040915415
-0.39993676	0.040915415
-0.39993676	0.041705929
-0.39993676	0.040915415
-0.39993676	0.040915415
-0.40784189	0.039334387
-0.40784189	0.040124901
-0.40784189	0.040124901
-0.41574704	0.040124901
-0.40784189	0.040124901
-0.41574704	0.039334387
-0.41574704	0.040124901
-0.40784189	0.038543873
-0.42365217	0.039334387
-0.41574704	0.039334387
-0.42365217	0.038543873
-0.42365217	0.039334387
-0.43155732	0.038543873
-0.42365217	0.038543873
-0.43155732	0.038543873
-0.43155732	0.038543873
-0.43155732	0.037753358
-0.43155732	0.037753358
-0.43946245	0.038543873
-0.43946245	0.037753358
-0.43946245	0.037753358
-0.4473676	0.038543873
-0.43946245	0.037753358
-0.4473676	0.036962844
-0.4473676	0.03617233
-0.4473676	0.036962844
-0.4473676	0.036962844
-0.4473676	0.036962844
-0.45527273	0.03617233
-0.4473676	0.036962844
-0.4473676	0.036962844
-0.45527273	0.036962844
-0.45527273	0.035381816
-0.4473676	0.035381816
-0.46317786	0.03617233
-0.45527273	0.03617233
-0.45527273	0.035381816
-0.45527273	0.035381816
-0.45527273	0.035381816
-0.45527273	0.034591306
-0.45527273	0.035381816
-0.46317786	0.035381816
-0.47108301	0.035381816
-0.46317786	0.034591306
-0.47108301	0.034591306
-0.47108301	0.034591306
-0.47108301	0.033800792
-0.47108301	0.033800792
-0.47108301	0.033800792
-0.47108301	0.033800792
-0.47108301	0.033800792
-0.47108301	0.033010278
-0.47898814	0.033800792
-0.47898814	0.033800792
-0.47898814	0.033010278
-0.47898814	0.033800792
-0.47898814	0.033010278
-0.48689329	0.033010278
-0.47898814	0.033010278
-0.48689329	0.033010278
-0.47898814	0.033010278
-0.47898814	0.032219764
-0.48689329	0.03142925
-0.48689329	0.032219764
-0.48689329	0.032219764
-0.48689329	0.032219764
-0.48689329	0.03142925
-0.48689329	0.03142925
-0.48689329	0.03142925
-0.49479842	0.032219764
-0.49479842	0.03142925
-0.49479842	0.03142925
-0.48689329	0.030638736
-0.49479842	0.03142925
-0.49479842	0.03142925
-0.48689329	0.030638736
-0.49479842	0.030638736
-0.49479842	0.030638736
-0.48689329	0.030638736
-0.50270354	0.030638736
-0.49479842	0.029848222
-0.49479842	0.029848222
-0.49479842	0.029848222
-0.49479842	0.029848222
-0.50270354	0.029848222
-0.49479842	0.029057708
-0.49479842	0.029057708
-0.49479842	0.029848222
-0.50270354	0.029057708
-0.49479842	0.029848222
-0.50270354	0.029057708
-0.50270354	0.029057708
-0.50270354	0.029057708
-0.50270354	0.028267194
-0.50270354	0.029057708
-0.50270354	0.028267194
-0.50270354	0.028267194
-0.49479842	0.028267194
-0.50270354	0.028267194
-0.50270354	0.029057708
-0.49479842	0.028267194
-0.50270354	0.02747668
-0.5106087	0.02747668
-0.50270354	0.028267194
-0.5106087	0.02747668
-0.50270354	0.026686165
-0.50270354	0.02747668
-0.50270354	0.026686165
-0.50270354	0.02747668
-0.50270354	0.02747668
-0.50270354	0.026686165
-0.50270354	0.02747668
-0.49479842	0.026686165
-0.50270354	0.026686165
-0.50270354	0.025895651
-0.50270354	0.026686165
-0.50270354	0.025895651
-0.49479842	0.026686165
-0.5106087	0.026686165
-0.50270354	0.025895651
-0.50270354	0.025895651
-0.50270354	0.026686165
-0.50270354	0.025895651
-0.49479842	0.025895651
-0.50270354	0.025895651
-0.49479842	0.025105139
-0.50270354	0.025895651
-0.50270354	0.025895651
-0.49479842	0.025895651
-0.49479842	0.025105139
-0.50270354	0.025895651
-0.49479842	0.025105139
-0.49479842	0.025105139
-0.48689329	0.025105139
-0.48689329	0.025105139
-0.49479842	0.025105139
-0.49479842	0.025105139
-0.48689329	0.025105139
-0.48689329	0.025105139
-0.49479842	0.024314625
-0.49479842	0.025105139
-0.48689329	0.024314625
-0.49479842	0.024314625
-0.48689329	0.025105139
-0.48689329	0.024314625
-0.48689329	0.024314625
-0.48689329	0.024314625
-0.48689329	0.023524111
-0.47898814	0.023524111
-0.47898814	0.023524111
-0.47898814	0.024314625
-0.48689329	0.024314625
-0.48689329	0.024314625
-0.48689329	0.023524111
-0.48689329	0.023524111
-0.47898814	0.024314625
-0.47898814	0.023524111
-0.48689329	0.023524111
-0.47898814	0.023524111
-0.47898814	0.023524111
-0.47898814	0.023524111
-0.47898814	0.022733597
-0.47898814	0.024314625
-0.47108301	0.022733597
-0.47108301	0.022733597
-0.47108301	0.022733597
-0.47108301	0.022733597
-0.47108301	0.022733597
-0.47108301	0.022733597
-0.46317786	0.022733597
-0.47108301	0.022733597
-0.46317786	0.022733597
-0.46317786	0.022733597
-0.45527273	0.022733597
-0.45527273	0.021943083
-0.45527273	0.022733597
-0.46317786	0.021943083
-0.45527273	0.021943083
-0.45527273	0.021943083
-0.45527273	0.022733597
-0.45527273	0.022733597
-0.45527273	0.021943083
-0.4473676	0.021943083
-0.45527273	0.021943083
-0.4473676	0.022733597
-0.4473676	0.022733597
-0.4473676	0.021943083
-0.4473676	0.022733597
-0.43946245	0.022733597
-0.43946245	0.021943083
-0.43946245	0.021943083
-0.43946245	0.021943083
-0.43946245	0.021943083
-0.43946245	0.022733597
-0.43946245	0.021152569
-0.43155732	0.021943083
-0.42365217	0.021152569
-0.43155732	0.021943083
-0.43155732	0.021943083
-0.42365217	0.021943083
-0.42365217	0.021152569
-0.42365217	0.021943083
-0.41574704	0.022733597
-0.42365217	0.021943083
-0.41574704	0.021943083
-0.41574704	0.021943083
-0.41574704	0.021943083
-0.40784189	0.021943083
-0.40784189	0.021152569
-0.40784189	0.021943083
-0.40784189	0.021943083
-0.40784189	0.021943083
-0.39993676	0.021943083
-0.39993676	0.021943083
-0.39993676	0.021943083
-0.39993676	0.021152569
-0.39993676	0.021943083
-0.39993676	0.021943083
-0.39203164	0.021943083
-0.39203164	0.021943083
-0.39203164	0.021152569
-0.39203164	0.021943083
-0.39203164	0.021943083
-0.38412648	0.021943083
-0.38412648	0.021943083
-0.37622135	0.021152569
-0.38412648	0.021943083
-0.37622135	0.021943083
-0.38412648	0.021152569
-0.37622135	0.021152569
-0.37622135	0.021943083
-0.3683162	0.021943083
-0.3683162	0.021943083
-0.3683162	0.022733597
-0.3683162	0.021943083
-0.36041107	0.021943083
-0.36041107	0.021943083
-0.36041107	0.021943083
-0.35250593	0.021943083
-0.35250593	0.021943083
-0.35250593	0.021943083
-0.34460079	0.022733597
-0.34460079	0.022733597
-0.34460079	0.022733597
-0.34460079	0.021943083
-0.33669565	0.023524111
-0.34460079	0.022733597
-0.33669565	0.021943083
-0.33669565	0.022733597
-0.32879051	0.022733597
-0.32879051	0.022733597
-0.32088537	0.022733597
-0.32088537	0.022733597
-0.32088537	0.022733597
-0.32088537	0.023524111
-0.32088537	0.023524111
-0.32088537	0.022733597
-0.31298023	0.022733597
-0.31298023	0.024314625
-0.31298023	0.024314625
-0.31298023	0.022733597
-0.3050751	0.023524111
-0.3050751	0.024314625
-0.29716996	0.023524111
-0.29716996	0.024314625
-0.28135968	0.024314625
-0.29716996	0.024314625
-0.28926482	0.024314625
-0.28926482	0.024314625
-0.28926482	0.024314625
-0.28926482	0.024314625
-0.28135968	0.025105139
-0.27345454	0.025105139
-0.27345454	0.025105139
-0.27345454	0.025105139
-0.27345454	0.025105139
-0.27345454	0.025105139
-0.2655494	0.025105139
-0.2655494	0.025895651
-0.25764428	0.025895651
-0.25764428	0.025895651
-0.25764428	0.025895651
-0.24973914	0.026686165
-0.24973914	0.025895651
-0.24973914	0.026686165
-0.24183399	0.026686165
-0.24973914	0.025895651
-0.24183399	0.026686165
-0.24183399	0.02747668
-0.23392885	0.026686165
-0.23392885	0.02747668
-0.22602371	0.02747668
-0.22602371	0.02747668
-0.22602371	0.02747668
-0.22602371	0.028267194
-0.218118573	0.02747668
-0.218118573	0.02747668
-0.218118573	0.028267194
-0.21021344	0.028267194
-0.21021344	0.029057708
-0.2023083	0.029057708
-0.2023083	0.029057708
-0.2023083	0.029848222
-0.194403159	0.029848222
-0.194403159	0.030638736
-0.194403159	0.029848222
-0.186498026	0.030638736
-0.194403159	0.030638736
-0.186498026	0.030638736
-0.186498026	0.030638736
-0.178592886	0.030638736
-0.170687745	0.03142925
-0.170687745	0.03142925
-0.170687745	0.032219764
-0.162782608	0.032219764
-0.162782608	0.032219764
-0.162782608	0.033010278
-0.162782608	0.033010278
-0.154877472	0.033010278
-0.162782608	0.033010278
-0.146972331	0.033010278
-0.146972331	0.033800792
-0.146972331	0.034591306
-0.139067194	0.033800792
-0.139067194	0.033800792
-0.131162056	0.034591306
-0.139067194	0.035381816
-0.123256917	0.035381816
-0.131162056	0.035381816
-0.123256917	0.035381816
-0.123256917	0.03617233
-0.115351779	0.035381816
-0.123256917	0.036962844
-0.115351779	0.03617233
-0.107446641	0.036962844
-0.115351779	0.036962844
-0.107446641	0.037753358
-0.107446641	0.037753358
-0.099541503	0.037753358
-0.099541503	0.037753358
-0.099541503	0.037753358
-0.091636364	0.038543873
-0.091636364	0.038543873
-0.091636364	0.038543873
-0.075826089	0.039334387
-0.075826089	0.039334387
-0.075826089	0.039334387
-0.067920948	0.039334387
-0.075826089	0.039334387
-0.067920948	0.040124901
-0.075826089	0.040915415
-0.060015811	0.040915415
-0.060015811	0.040124901
-0.060015811	0.040915415
-0.052110675	0.041705929
-0.060015811	0.040915415
-0.052110675	0.041705929
-0.044205534	0.042496443
-0.036300394	0.042496443
-0.036300394	0.042496443
-0.036300394	0.042496443
-0.036300394	0.043286957
-0.036300394	0.044077471
-0.028395261	0.044077471
-0.028395261	0.043286957
-0.02049012	0.044077471
-0.02049012	0.044077471
-0.01258498	0.044077471
-0.02049012	0.044867985
-0.01258498	0.044867985
-0.00467984	0.044867985
-0.01258498	0.045658499
-0.00467984	0.045658499
0.00322529	0.046449013
0.00322529	0.045658499
0.00322529	0.045658499
0.01903557	0.045658499
0.00322529	0.045658499
0.01113044	0.047239527
0.01113044	0.046449013
0.02694071	0.047239527
0.01903557	0.047239527
0.02694071	0.047239527
0.03484585	0.048030041
0.03484585	0.047239527
0.03484585	0.048030041
0.03484585	0.048030041
0.04275099	0.048820555
0.04275099	0.048820555
0.05065613	0.048030041
0.05065613	0.048820555
0.04275099	0.048820555
0.05856127	0.048820555
0.05856127	0.048820555
0.05856127	0.048820555
0.05856127	0.048820555
0.05856127	0.049611066
0.07437154	0.049611066
0.07437154	0.049611066
0.0664664	0.049611066
0.07437154	0.05040158
0.08227668	0.049611066
0.08227668	0.05040158
0.08227668	0.049611066
0.09018182	0.05040158
0.09018182	0.05040158
0.09808696	0.049611066
0.09808696	0.049611066
0.09808696	0.05040158
0.09808696	0.05040158
0.1059921	0.051192094
0.09808696	0.05040158
0.11389724	0.05040158
0.1059921	0.05040158
0.11389724	0.05040158
0.11389724	0.05040158
0.12180236	0.051192094
0.12180236	0.051192094
0.12180236	0.051192094
0.12180236	0.05040158
0.12970751	0.051192094
0.12970751	0.05040158
0.12970751	0.05040158
0.13761265	0.051192094
0.1455178	0.051192094
0.1455178	0.05040158
0.1455178	0.051192094
0.1455178	0.051192094
0.1455178	0.05040158
0.15342293	0.05040158
0.15342293	0.05040158
0.1455178	0.05040158
0.16132805	0.051192094
0.15342293	0.05040158
0.16132805	0.05040158
0.16132805	0.05040158
0.16923321	0.049611066
0.17713833	0.05040158
0.16923321	0.05040158
0.17713833	0.049611066
0.18504349	0.05040158
0.17713833	0.049611066
0.17713833	0.049611066
0.17713833	0.05040158
0.18504349	0.049611066
0.18504349	0.049611066
0.19294861	0.049611066
0.19294861	0.049611066
0.19294861	0.049611066
0.20085377	0.049611066
0.20085377	0.048820555
0.20085377	0.048820555
0.2087589	0.048820555
0.2087589	0.049611066
0.21666402	0.048820555
0.20085377	0.049611066
0.21666402	0.049611066
0.21666402	0.048820555
0.2087589	0.048820555
0.22456918	0.048030041
0.2324743	0.048820555
0.22456918	0.048030041
0.22456918	0.048820555
0.22456918	0.048820555
0.2324743	0.047239527
0.2324743	0.048030041
0.24037946	0.048030041
0.24828458	0.047239527
0.24828458	0.048030041
0.24037946	0.047239527
0.24037946	0.047239527
0.24828458	0.048030041
0.24828458	0.047239527
0.25618971	0.047239527
0.25618971	0.047239527
0.25618971	0.046449013
0.25618971	0.046449013
0.26409486	0.047239527
0.25618971	0.047239527
0.26409486	0.046449013
0.27199999	0.046449013
0.27199999	0.046449013
0.27199999	0.045658499
0.27199999	0.046449013
0.27199999	0.045658499
0.27990515	0.046449013
0.27990515	0.045658499
0.28781027	0.045658499
0.27990515	0.045658499
0.28781027	0.045658499
0.28781027	0.045658499
0.28781027	0.044867985
0.28781027	0.044867985
0.29571543	0.044867985
0.29571543	0.044867985
0.30362055	0.044867985
0.29571543	0.044867985
0.29571543	0.045658499
0.30362055	0.044077471
0.29571543	0.044867985
0.30362055	0.044867985
0.31152568	0.044077471
0.31152568	0.044077471
0.31152568	0.044077471
0.31943083	0.044077471
0.31943083	0.044077471
0.31152568	0.044077471
0.31943083	0.043286957
0.31943083	0.043286957
0.31943083	0.043286957
0.32733596	0.043286957
0.32733596	0.043286957
0.33524111	0.043286957
0.32733596	0.043286957
0.32733596	0.042496443
0.32733596	0.043286957
0.33524111	0.042496443
0.33524111	0.043286957
0.33524111	0.041705929
0.33524111	0.042496443
0.34314624	0.042496443
0.34314624	0.041705929
0.34314624	0.042496443
0.35105139	0.041705929
0.33524111	0.041705929
0.35105139	0.041705929
0.35105139	0.041705929
0.34314624	0.041705929
0.35105139	0.040915415
0.35105139	0.040915415
0.35895652	0.040915415
0.35105139	0.040124901
0.35105139	0.040915415
0.35105139	0.040915415
0.35105139	0.040124901
0.35895652	0.040915415
0.35895652	0.040915415
0.35895652	0.040915415
0.36686165	0.040124901
0.36686165	0.040124901
0.35895652	0.039334387
0.36686165	0.040124901
0.36686165	0.040124901
0.36686165	0.039334387
0.36686165	0.039334387
0.3747668	0.038543873
0.36686165	0.039334387
0.3747668	0.038543873
0.3747668	0.039334387
0.36686165	0.038543873
0.36686165	0.038543873
0.3747668	0.038543873
0.36686165	0.038543873
0.38267196	0.038543873
0.38267196	0.037753358
0.3747668	0.038543873
0.3747668	0.037753358
0.3747668	0.037753358
0.38267196	0.037753358
0.39057708	0.037753358
0.38267196	0.037753358
0.38267196	0.037753358
0.38267196	0.037753358
0.39057708	0.036962844
0.39057708	0.036962844
0.38267196	0.036962844
0.40638733	0.037753358
0.39057708	0.037753358
0.39057708	0.036962844
0.39057708	0.03617233
0.38267196	0.036962844
0.39057708	0.03617233
0.39848221	0.03617233
0.39848221	0.036962844
0.39057708	0.03617233
0.39057708	0.036962844
0.39057708	0.03617233
0.39057708	0.035381816
0.39848221	0.035381816
0.39057708	0.035381816
0.39848221	0.034591306
0.39848221	0.035381816
0.39848221	0.035381816
0.39848221	0.034591306
0.39848221	0.034591306
0.39848221	0.034591306
0.39848221	0.034591306
0.39848221	0.034591306
0.40638733	0.034591306
0.39848221	0.034591306
0.40638733	0.033800792
0.40638733	0.033800792
0.40638733	0.033800792
0.40638733	0.033800792
0.40638733	0.033800792
0.40638733	0.033800792
0.39848221	0.033800792
0.39848221	0.033800792
0.39848221	0.033800792
0.39848221	0.033800792
0.40638733	0.033800792
0.40638733	0.033800792
0.40638733	0.033010278
0.40638733	0.033800792
0.40638733	0.033010278
0.39848221	0.032219764
0.40638733	0.033010278
0.39848221	0.032219764
0.41429252	0.032219764
0.41429252	0.032219764
0.40638733	0.032219764
0.40638733	0.033010278
0.39848221	0.032219764
0.39848221	0.03142925
0.40638733	0.03142925
0.40638733	0.03142925
0.39848221	0.03142925
0.40638733	0.032219764
0.39848221	0.032219764
0.40638733	0.03142925
0.40638733	0.03142925
0.39848221	0.03142925
0.40638733	0.03142925
0.39848221	0.03142925
0.39848221	0.03142925
0.40638733	0.03142925
0.40638733	0.030638736
0.40638733	0.030638736
0.40638733	0.03142925
0.39848221	0.030638736
0.39057708	0.030638736
0.39848221	0.03142925
0.39848221	0.03142925
0.39848221	0.029848222
0.39848221	0.030638736
0.39848221	0.030638736
0.39057708	0.030638736
0.39848221	0.029057708
0.39057708	0.029848222
0.39057708	0.029057708
0.39057708	0.029848222
0.39057708	0.029848222
0.38267196	0.029848222
0.38267196	0.030638736
0.39057708	0.029057708
0.39057708	0.029848222
0.39057708	0.029057708
0.39057708	0.029057708
0.39057708	0.029057708
0.38267196	0.028267194
0.38267196	0.028267194
0.3747668	0.029057708
0.38267196	0.029057708
0.39057708	0.029057708
0.38267196	0.028267194
0.38267196	0.028267194
0.3747668	0.028267194
0.3747668	0.028267194
0.3747668	0.028267194
0.38267196	0.028267194
0.3747668	0.028267194
0.3747668	0.028267194
0.3747668	0.029057708
0.3747668	0.028267194
0.36686165	0.02747668
0.3747668	0.02747668
0.36686165	0.02747668
0.36686165	0.028267194
0.36686165	0.028267194
0.35895652	0.028267194
0.35895652	0.02747668
0.36686165	0.02747668
0.36686165	0.02747668
0.36686165	0.02747668
0.35895652	0.02747668
0.35895652	0.02747668
0.35895652	0.02747668
0.35895652	0.026686165
0.35895652	0.02747668
0.35105139	0.02747668
0.35105139	0.02747668
0.35105139	0.026686165
0.35105139	0.026686165
0.35105139	0.026686165
0.34314624	0.025895651
0.35105139	0.02747668
0.35105139	0.026686165
0.34314624	0.025895651
0.34314624	0.026686165
0.34314624	0.026686165
0.34314624	0.025895651
0.34314624	0.026686165
0.33524111	0.026686165
0.33524111	0.025105139
0.33524111	0.026686165
0.33524111	0.025895651
0.33524111	0.025895651
0.33524111	0.025895651
0.32733596	0.025895651
0.32733596	0.025895651
0.31943083	0.026686165
0.32733596	0.025895651
0.31943083	0.025895651
0.31943083	0.025895651
0.31943083	0.025895651
0.31152568	0.025895651
0.31943083	0.025105139
0.31943083	0.025895651
0.31152568	0.025895651
0.31152568	0.026686165
0.30362055	0.025895651
0.30362055	0.025105139
0.30362055	0.025105139
0.30362055	0.025895651
0.30362055	0.025895651
0.29571543	0.025105139
0.28781027	0.025895651
0.29571543	0.025895651
0.29571543	0.025895651
0.29571543	0.025105139
0.29571543	0.025105139
0.28781027	0.025105139
0.27990515	0.025105139
0.28781027	0.025895651
0.27990515	0.025105139
0.27990515	0.025105139
0.27990515	0.025105139
0.27199999	0.025105139
0.27990515	0.025895651
0.27199999	0.025105139
0.27199999	0.025895651
0.27199999	0.025895651
0.26409486	0.025895651
0.25618971	0.025105139
0.26409486	0.025895651
0.26409486	0.025105139
0.25618971	0.025895651
0.25618971	0.025105139
0.25618971	0.025105139
0.24828458	0.025895651
0.24828458	0.025895651
0.25618971	0.025895651
0.24828458	0.025895651
0.24037946	0.025105139
0.24037946	0.025895651
0.24037946	0.025895651
0.24037946	0.025895651
0.2324743	0.025895651
0.2324743	0.025895651
0.2324743	0.025105139
0.2324743	0.025895651
0.22456918	0.025895651
0.22456918	0.026686165
0.22456918	0.025895651
0.21666402	0.025895651
0.21666402	0.025895651
0.2087589	0.025895651
0.21666402	0.026686165
0.2087589	0.026686165
0.20085377	0.026686165
0.20085377	0.026686165
0.20085377	0.025895651
0.19294861	0.025105139
0.19294861	0.026686165
0.19294861	0.026686165
0.18504349	0.026686165
0.18504349	0.026686165
0.18504349	0.026686165
0.18504349	0.026686165
0.18504349	0.026686165
0.18504349	0.02747668
0.17713833	0.026686165
0.17713833	0.02747668
0.18504349	0.02747668
0.17713833	0.02747668
0.16132805	0.02747668
0.16132805	0.02747668
0.16132805	0.02747668
0.16132805	0.02747668
0.16132805	0.02747668
0.15342293	0.028267194
0.16132805	0.028267194
0.15342293	0.028267194
0.15342293	0.02747668
0.1455178	0.028267194
0.13761265	0.028267194
0.1455178	0.029057708
0.13761265	0.029057708
0.13761265	0.028267194
0.12970751	0.029848222
0.13761265	0.029057708
0.12970751	0.029848222
0.12970751	0.029848222
0.12180236	0.029848222
0.12180236	0.030638736
0.12180236	0.029848222
0.11389724	0.029848222
0.1059921	0.030638736
0.11389724	0.030638736
0.11389724	0.030638736
0.1059921	0.030638736
0.1059921	0.030638736
0.1059921	0.03142925
0.09808696	0.03142925
0.09808696	0.03142925
0.09018182	0.03142925
0.09808696	0.03142925
0.09018182	0.032219764
0.08227668	0.032219764
0.09018182	0.032219764
0.08227668	0.033010278
0.08227668	0.033010278
0.07437154	0.033010278
0.0664664	0.033800792
0.0664664	0.033010278
0.0664664	0.033010278
0.0664664	0.033800792
0.05856127	0.034591306
0.05856127	0.033800792
0.05065613	0.034591306
0.05065613	0.034591306
0.04275099	0.034591306
0.05065613	0.034591306
0.04275099	0.035381816
0.04275099	0.03617233
0.03484585	0.03617233
0.03484585	0.03617233
0.03484585	0.03617233
0.02694071	0.036962844
0.03484585	0.03617233
0.01903557	0.036962844
0.01903557	0.036962844
0.01903557	0.036962844
0.01113044	0.037753358
0.01113044	0.036962844
0.00322529	0.037753358
0.00322529	0.038543873
0.00322529	0.037753358
0.00322529	0.038543873
-0.00467984	0.039334387
-0.00467984	0.038543873
-0.00467984	0.038543873
-0.01258498	0.039334387
-0.01258498	0.038543873
-0.01258498	0.040124901
-0.02049012	0.039334387
-0.02049012	0.040124901
-0.02049012	0.040124901
-0.028395261	0.040124901
-0.036300394	0.040915415
-0.028395261	0.040124901
-0.036300394	0.040915415
-0.036300394	0.041705929
-0.044205534	0.040915415
-0.052110675	0.041705929
-0.052110675	0.041705929
-0.052110675	0.042496443
-0.052110675	0.042496443
-0.052110675	0.042496443
-0.060015811	0.042496443
-0.067920948	0.042496443
-0.060015811	0.043286957
-0.075826089	0.043286957
-0.067920948	0.043286957
-0.075826089	0.043286957
-0.067920948	0.043286957
-0.075826089	0.043286957
-0.075826089	0.043286957
-0.083731226	0.044077471
-0.083731226	0.044077471
-0.091636364	0.044077471
-0.091636364	0.044867985
-0.099541503	0.044077471
-0.091636364	0.045658499
-0.099541503	0.044867985
-0.099541503	0.044867985
-0.107446641	0.044867985
-0.099541503	0.045658499
-0.115351779	0.045658499
-0.123256917	0.045658499
-0.123256917	0.046449013
-0.115351779	0.045658499
-0.123256917	0.046449013
-0.123256917	0.046449013
-0.131162056	0.045658499
-0.131162056	0.046449013
-0.131162056	0.046449013
-0.139067194	0.046449013
-0.146972331	0.047239527
-0.139067194	0.047239527
-0.139067194	0.047239527
-0.146972331	0.046449013
-0.146972331	0.047239527
-0.154877472	0.047239527
-0.154877472	0.046449013
-0.162782608	0.047239527
-0.162782608	0.047239527
-0.170687745	0.047239527
-0.170687745	0.047239527
-0.170687745	0.047239527
-0.178592886	0.047239527
-0.178592886	0.047239527
-0.186498026	0.048030041
-0.186498026	0.048030041
-0.186498026	0.048030041
-0.186498026	0.048030041
-0.194403159	0.048030041
-0.194403159	0.048030041
-0.2023083	0.048030041
-0.194403159	0.048030041
-0.2023083	0.048820555
-0.2023083	0.048820555
-0.21021344	0.048030041
-0.21021344	0.048820555
-0.218118573	0.048820555
-0.21021344	0.048030041
-0.218118573	0.048030041
-0.22602371	0.048820555
-0.218118573	0.048820555
-0.22602371	0.048030041
-0.23392885	0.048030041
-0.23392885	0.048820555
-0.23392885	0.048820555
-0.23392885	0.048820555
-0.24183399	0.048820555
-0.24183399	0.048030041
-0.24183399	0.048820555
-0.24973914	0.048820555
-0.24183399	0.048820555
-0.24973914	0.048820555
-0.24973914	0.048030041
-0.25764428	0.048820555
-0.25764428	0.048030041
-0.2655494	0.048820555
-0.2655494	0.048030041
-0.2655494	0.048030041
-0.27345454	0.048030041
-0.2655494	0.048030041
-0.27345454	0.048030041
-0.28135968	0.048030041
-0.28135968	0.048820555
-0.28135968	0.047239527
-0.28135968	0.048030041
-0.28926482	0.047239527
-0.28926482	0.048030041
-0.29716996	0.047239527
-0.29716996	0.047239527
-0.29716996	0.047239527
-0.3050751	0.047239527
-0.3050751	0.048030041
-0.3050751	0.047239527
-0.3050751	0.047239527
-0.31298023	0.046449013
-0.31298023	0.047239527
-0.31298023	0.047239527
-0.32088537	0.047239527
-0.32088537	0.047239527
-0.32088537	0.046449013
-0.32088537	0.046449013
-0.32879051	0.046449013
-0.32088537	0.046449013
-0.33669565	0.047239527
-0.32879051	0.045658499
-0.33669565	0.047239527
-0.34460079	0.045658499
-0.34460079	0.046449013
-0.34460079	0.046449013
-0.34460079	0.045658499
-0.34460079	0.045658499
-0.34460079	0.045658499
-0.35250593	0.045658499
-0.35250593	0.045658499
-0.35250593	0.044867985
-0.36041107	0.045658499
-0.36041107	0.044867985
-0.36041107	0.044867985
-0.36041107	0.044077471
-0.36041107	0.044867985
-0.3683162	0.044867985
-0.37622135	0.044077471
-0.3683162	0.044077471
-0.37622135	0.044077471
-0.3683162	0.044867985
-0.37622135	0.044077471
-0.37622135	0.043286957
-0.38412648	0.044077471
-0.38412648	0.043286957
-0.37622135	0.043286957
-0.38412648	0.043286957
-0.39203164	0.043286957
-0.39203164	0.043286957
-0.39203164	0.041705929
-0.39203164	0.042496443
-0.39203164	0.043286957
-0.39203164	0.042496443
-0.39203164	0.042496443
-0.40784189	0.040915415
-0.39993676	0.042496443
-0.39993676	0.041705929
-0.40784189	0.041705929
-0.39993676	0.041705929
-0.40784189	0.041705929
-0.40784189	0.040915415
-0.39993676	0.041705929
-0.40784189	0.041705929
-0.40784189	0.041705929
-0.41574704	0.040124901
-0.40784189	0.040915415
-0.41574704	0.040124901
-0.41574704	0.040124901
-0.41574704	0.040124901
-0.43155732	0.039334387
-0.43155732	0.040124901
-0.43155732	0.039334387
-0.43155732	0.039334387
-0.43155732	0.039334387
-0.43155732	0.039334387
-0.42365217	0.039334387
-0.43946245	0.038543873
-0.43946245	0.038543873
-0.43946245	0.038543873
-0.43946245	0.038543873
-0.43946245	0.038543873
-0.43946245	0.037753358
-0.43946245	0.038543873
-0.43946245	0.037753358
-0.43946245	0.038543873
-0.4473676	0.037753358
-0.4473676	0.038543873
-0.45527273	0.037753358
-0.45527273	0.036962844
-0.45527273	0.037753358
-0.4473676	0.037753358
-0.46317786	0.037753358
-0.46317786	0.037753358
-0.45527273	0.036962844
-0.4473676	0.036962844
-0.46317786	0.03617233
-0.46317786	0.03617233
-0.46317786	0.036962844
-0.46317786	0.03617233
-0.46317786	0.03617233
-0.47108301	0.03617233
-0.47108301	0.035381816
-0.47108301	0.035381816
-0.47108301	0.034591306
-0.47898814	0.034591306
-0.47108301	0.035381816
-0.47108301	0.034591306
-0.47108301	0.034591306
-0.47898814	0.034591306
-0.47108301	0.034591306
-0.47898814	0.034591306
-0.47898814	0.033800792
-0.47898814	0.033800792
-0.47898814	0.033800792
-0.47898814	0.034591306
-0.47898814	0.033800792
-0.47898814	0.033800792
-0.48689329	0.033010278
-0.47898814	0.033010278
-0.47898814	0.033010278
-0.47898814	0.032219764
-0.48689329	0.033010278
-0.48689329	0.033010278
-0.48689329	0.033010278
-0.49479842	0.033010278
-0.48689329	0.032219764
-0.49479842	0.033010278
-0.48689329	0.033010278
-0.49479842	0.032219764
-0.49479842	0.032219764
-0.49479842	0.03142925
-0.49479842	0.03142925
-0.49479842	0.03142925
-0.49479842	0.03142925
-0.48689329	0.03142925
-0.49479842	0.032219764
-0.49479842	0.030638736
-0.49479842	0.03142925
-0.49479842	0.03142925
-0.49479842	0.03142925
-0.50270354	0.029848222
-0.49479842	0.030638736
-0.50270354	0.029848222
-0.49479842	0.030638736
-0.49479842	0.030638736
-0.49479842	0.030638736
-0.49479842	0.030638736
-0.50270354	0.029848222
-0.50270354	0.029848222
-0.50270354	0.029848222
-0.49479842	0.029848222
-0.50270354	0.029848222
-0.49479842	0.029057708
-0.50270354	0.029848222
-0.49479842	0.029057708
-0.49479842	0.029057708
-0.50270354	0.029057708
-0.50270354	0.028267194
-0.49479842	0.029057708
-0.50270354	0.029057708
-0.50270354	0.029057708
-0.49479842	0.028267194
-0.50270354	0.028267194
-0.5106087	0.028267194
-0.49479842	0.028267194
-0.49479842	0.028267194
-0.50270354	0.02747668
-0.50270354	0.02747668
-0.50270354	0.02747668
-0.5106087	0.02747668
-0.49479842	0.026686165
-0.50270354	0.026686165
-0.50270354	0.02747668
-0.50270354	0.02747668
-0.50270354	0.02747668
-0.50270354	0.026686165
-0.50270354	0.026686165
-0.50270354	0.026686165
-0.50270354	0.025895651
-0.49479842	0.02747668
-0.49479842	0.026686165
-0.49479842	0.026686165
-0.50270354	0.026686165
-0.49479842	0.026686165
-0.49479842	0.026686165
-0.49479842	0.026686165
-0.49479842	0.025105139
-0.49479842	0.025895651
-0.49479842	0.025895651
-0.49479842	0.025895651
-0.49479842	0.025895651
-0.49479842	0.025105139
-0.48689329	0.025895651
-0.49479842	0.025105139
-0.49479842	0.025105139
-0.49479842	0.025895651
-0.49479842	0.025105139
-0.48689329	0.025105139
-0.49479842	0.025105139
-0.49479842	0.025105139
-0.48689329	0.025105139
-0.49479842	0.024314625
-0.48689329	0.024314625
-0.49479842	0.025105139
-0.48689329	0.025105139
-0.48689329	0.024314625
-0.48689329	0.024314625
-0.47898814	0.024314625
-0.47898814	0.024314625
-0.48689329	0.025105139
-0.47898814	0.024314625
-0.47898814	0.024314625
-0.47898814	0.025105139
-0.47898814	0.023524111
-0.47898814	0.024314625
-0.47898814	0.023524111
-0.47108301	0.024314625
-0.47108301	0.023524111
-0.47898814	0.024314625
-0.47108301	0.023524111
-0.47898814	0.023524111
-0.47108301	0.024314625
-0.47108301	0.024314625
-0.47108301	0.023524111
-0.46317786	0.023524111
-0.47108301	0.022733597
-0.47108301	0.023524111
-0.46317786	0.022733597
-0.46317786	0.022733597
-0.46317786	0.022733597
-0.46317786	0.022733597
-0.45527273	0.022733597
-0.47108301	0.021943083
-0.46317786	0.022733597
-0.46317786	0.023524111
-0.4473676	0.021943083
-0.45527273	0.022733597
-0.45527273	0.022733597
-0.4473676	0.022733597
-0.45527273	0.022733597
-0.4473676	0.022733597
-0.4473676	0.022733597
-0.45527273	0.022733597
-0.4473676	0.023524111
-0.4473676	0.022733597
-0.43946245	0.022733597
-0.43946245	0.022733597
-0.43946245	0.022733597
-0.43946245	0.023524111
-0.43946245	0.021943083
-0.43946245	0.021943083
-0.43155732	0.022733597
-0.43155732	0.022733597
-0.43155732	0.021943083
-0.43155732	0.021943083
-0.43155732	0.022733597
-0.42365217	0.022733597
-0.42365217	0.021943083
-0.42365217	0.021943083
-0.42365217	0.022733597
-0.42365217	0.022733597
-0.41574704	0.021943083
-0.41574704	0.021943083
-0.41574704	0.022733597
-0.41574704	0.021943083
-0.41574704	0.022733597
-0.41574704	0.022733597
-0.40784189	0.022733597
-0.40784189	0.021943083
-0.40784189	0.021943083
-0.40784189	0.021943083
-0.40784189	0.022733597
-0.39993676	0.022733597
-0.39993676	0.022733597
-0.39993676	0.021943083
-0.39993676	0.022733597
-0.39993676	0.021943083
-0.38412648	0.022733597
-0.39203164	0.022733597
-0.39993676	0.021943083
-0.38412648	0.022733597
-0.38412648	0.022733597
-0.38412648	0.022733597
-0.37622135	0.022733597
-0.38412648	0.022733597
-0.37622135	0.023524111
-0.37622135	0.022733597
-0.37622135	0.023524111
-0.38412648	0.023524111
-0.3683162	0.022733597
-0.3683162	0.023524111
-0.3683162	0.023524111
-0.3683162	0.022733597
-0.35250593	0.023524111
-0.36041107	0.023524111
-0.36041107	0.024314625
-0.36041107	0.023524111
-0.35250593	0.024314625
-0.35250593	0.023524111
-0.34460079	0.023524111
-0.34460079	0.023524111
-0.35250593	0.024314625
-0.34460079	0.025105139
-0.33669565	0.023524111
-0.33669565	0.025105139
-0.33669565	0.024314625
-0.32879051	0.024314625
-0.33669565	0.025105139
-0.32879051	0.023524111
-0.32879051	0.025105139
-0.32879051	0.024314625
-0.32088537	0.025105139
-0.32088537	0.025105139
-0.32088537	0.024314625
-0.32088537	0.025105139
-0.32088537	0.025105139
-0.31298023	0.025105139
-0.3050751	0.025895651
-0.3050751	0.025895651
-0.31298023	0.025895651
-0.3050751	0.025895651
-0.3050751	0.025895651
-0.29716996	0.026686165
-0.29716996	0.026686165
-0.28926482	0.02747668
-0.28926482	0.026686165
-0.28926482	0.025895651
-0.28135968	0.02747668
-0.28135968	0.02747668
-0.28135968	0.02747668
-0.28135968	0.02747668
-0.28135968	0.02747668
-0.27345454	0.02747668
-0.2655494	0.02747668
-0.27345454	0.02747668
-0.2655494	0.028267194
-0.2655494	0.028267194
-0.25764428	0.029057708
-0.2655494	0.029057708
-0.24973914	0.028267194
-0.24973914	0.029057708
-0.24973914	0.029057708
-0.24183399	0.029848222
-0.24973914	0.030638736
-0.24973914	0.029848222
-0.24183399	0.029848222
-0.23392885	0.030638736
-0.24183399	0.030638736
-0.24183399	0.030638736
-0.22602371	0.030638736
-0.22602371	0.030638736
-0.23392885	0.032219764
-0.22602371	0.03142925
-0.218118573	0.03142925
-0.22602371	0.032219764
-0.22602371	0.032219764
-0.21021344	0.032219764
-0.21021344	0.033010278
-0.2023083	0.033010278
-0.2023083	0.033010278
-0.2023083	0.033800792
-0.2023083	0.033010278
-0.194403159	0.034591306
-0.194403159	0.034591306
-0.186498026	0.033800792
-0.186498026	0.033800792
-0.186498026	0.034591306
-0.178592886	0.034591306
-0.178592886	0.034591306
-0.178592886	0.035381816
-0.170687745	0.035381816
-0.162782608	0.03617233
-0.170687745	0.03617233
-0.170687745	0.035381816
-0.162782608	0.036962844
-0.162782608	0.03617233
-0.154877472	0.036962844
-0.162782608	0.036962844
-0.154877472	0.036962844
-0.146972331	0.036962844
-0.146972331	0.036962844
-0.146972331	0.037753358
-0.139067194	0.037753358
-0.131162056	0.038543873
-0.139067194	0.038543873
-0.139067194	0.038543873
-0.131162056	0.039334387
-0.131162056	0.039334387
-0.123256917	0.039334387
-0.123256917	0.040124901
-0.115351779	0.040124901
-0.115351779	0.040124901
-0.107446641	0.040124901
-0.115351779	0.040915415
-0.099541503	0.040915415
-0.099541503	0.040915415
-0.099541503	0.040915415
-0.091636364	0.042496443
-0.091636364	0.041705929
-0.083731226	0.042496443
-0.083731226	0.042496443
[truncated: 98,001 more rows]
