# Supplementary material for: Reconfigurable signal modulation in a ferroelectric tunnel field-effect transistor
Source: Nat Commun. 2023 May 3;14:2530. doi: 10.1038/s41467-023-38242-w (PMC10156808; doi:10.1038/s41467-023-38242-w)
Supplement: Supplementary file 3 — Source Data [file 41467_2023_38242_MOESM3_ESM.zip › Source Data for Figures/Figure 3/Fig-3e_lowVpeak/6-6_Vds0.5V_Vpp1.0V.Wfm.csv]

Vin	Vout	sampling
-0.044205534	0.085184187	1.00E-06
-0.044205534	0.085184187
-0.044205534	0.085184187
-0.036300394	0.085184187
-0.036300394	0.085184187
-0.036300394	0.085974701
-0.044205534	0.085974701
-0.036300394	0.085184187
-0.036300394	0.085974701
-0.036300394	0.085974701
-0.036300394	0.085974701
-0.036300394	0.085974701
-0.044205534	0.086765215
-0.036300394	0.085974701
-0.044205534	0.085974701
-0.00467984	0.087555729
0.00322529	0.086765215
0.00322529	0.086765215
0.01113044	0.086765215
0.01113044	0.085974701
0.01113044	0.086765215
0.01113044	0.086765215
0.01113044	0.086765215
0.01903557	0.086765215
0.03484585	0.085974701
0.02694071	0.086765215
0.02694071	0.087555729
0.03484585	0.086765215
0.05065613	0.086765215
0.04275099	0.087555729
0.04275099	0.086765215
0.05065613	0.086765215
0.05065613	0.086765215
0.05065613	0.086765215
0.0664664	0.087555729
0.05856127	0.086765215
0.05856127	0.086765215
0.0664664	0.086765215
0.0664664	0.086765215
0.07437154	0.086765215
0.07437154	0.086765215
0.09018182	0.085974701
0.08227668	0.086765215
0.09018182	0.085974701
0.09018182	0.086765215
0.09018182	0.085184187
0.09808696	0.085184187
0.1059921	0.085184187
0.1059921	0.085184187
0.11389724	0.085184187
0.11389724	0.085184187
0.1059921	0.085184187
0.11389724	0.085184187
0.12180236	0.085184187
0.12180236	0.085974701
0.12180236	0.084393673
0.12970751	0.084393673
0.12970751	0.084393673
0.13761265	0.084393673
0.12970751	0.084393673
0.13761265	0.082812645
0.1455178	0.083603159
0.1455178	0.083603159
0.1455178	0.082812645
0.15342293	0.082812645
0.15342293	0.082812645
0.15342293	0.082812645
0.16132805	0.082812645
0.16132805	0.082812645
0.16132805	0.082022138
0.16923321	0.082022138
0.16132805	0.082022138
0.16923321	0.082022138
0.17713833	0.082022138
0.17713833	0.081231624
0.18504349	0.081231624
0.17713833	0.081231624
0.18504349	0.08044111
0.18504349	0.081231624
0.18504349	0.079650596
0.19294861	0.079650596
0.19294861	0.08044111
0.19294861	0.078860082
0.20085377	0.079650596
0.20085377	0.078860082
0.2087589	0.079650596
0.2087589	0.078860082
0.21666402	0.078069568
0.21666402	0.078069568
0.21666402	0.078069568
0.21666402	0.078069568
0.22456918	0.078069568
0.22456918	0.077279054
0.2324743	0.077279054
0.2324743	0.07648854
0.24037946	0.077279054
0.24037946	0.07648854
0.24037946	0.075698026
0.24037946	0.075698026
0.24828458	0.075698026
0.24828458	0.074907511
0.24828458	0.075698026
0.25618971	0.074907511
0.25618971	0.074907511
0.25618971	0.074907511
0.25618971	0.074116997
0.26409486	0.074907511
0.26409486	0.074116997
0.27199999	0.073326483
0.26409486	0.073326483
0.27199999	0.072535969
0.27199999	0.072535969
0.27990515	0.072535969
0.27990515	0.071745455
0.27990515	0.072535969
0.28781027	0.072535969
0.28781027	0.071745455
0.28781027	0.071745455
0.29571543	0.070954941
0.28781027	0.071745455
0.29571543	0.070164427
0.30362055	0.070164427
0.30362055	0.070164427
0.30362055	0.070954941
0.31152568	0.069373913
0.31152568	0.070164427
0.31152568	0.069373913
0.31943083	0.069373913
0.31943083	0.069373913
0.31152568	0.068583399
0.31943083	0.068583399
0.31943083	0.067792885
0.31943083	0.067792885
0.33524111	0.067792885
0.31943083	0.067002371
0.32733596	0.067002371
0.33524111	0.067002371
0.32733596	0.066211857
0.33524111	0.067002371
0.33524111	0.066211857
0.34314624	0.066211857
0.34314624	0.065421343
0.35105139	0.065421343
0.34314624	0.065421343
0.34314624	0.065421343
0.35105139	0.064630829
0.35105139	0.063840315
0.35105139	0.064630829
0.35895652	0.064630829
0.35895652	0.064630829
0.35105139	0.063840315
0.35895652	0.063840315
0.35895652	0.063840315
0.36686165	0.063049801
0.36686165	0.063049801
0.36686165	0.06225929
0.36686165	0.06225929
0.3747668	0.06225929
0.38267196	0.06225929
0.3747668	0.061468776
0.3747668	0.061468776
0.3747668	0.060678262
0.38267196	0.061468776
0.3747668	0.061468776
0.38267196	0.060678262
0.38267196	0.060678262
0.38267196	0.060678262
0.38267196	0.060678262
0.39057708	0.059887748
0.39057708	0.059887748
0.39057708	0.059887748
0.39848221	0.059097234
0.39848221	0.05830672
0.39848221	0.05830672
0.39848221	0.05830672
0.39848221	0.05830672
0.40638733	0.05830672
0.40638733	0.05830672
0.40638733	0.057516206
0.40638733	0.057516206
0.40638733	0.056725692
0.40638733	0.057516206
0.41429252	0.056725692
0.40638733	0.056725692
0.41429252	0.056725692
0.41429252	0.055935178
0.41429252	0.055935178
0.41429252	0.055935178
0.41429252	0.055144664
0.41429252	0.055144664
0.42219764	0.055144664
0.42219764	0.055144664
0.42219764	0.055144664
0.43010277	0.05435415
0.42219764	0.05435415
0.42219764	0.053563636
0.43010277	0.053563636
0.43010277	0.05435415
0.43010277	0.053563636
0.43010277	0.053563636
0.4380079	0.053563636
0.43010277	0.053563636
0.43010277	0.052773122
0.43010277	0.053563636
0.43010277	0.052773122
0.4380079	0.051982608
0.4380079	0.052773122
0.44591302	0.051192094
0.4380079	0.051982608
0.4380079	0.051192094
0.44591302	0.051192094
0.4380079	0.05040158
0.4380079	0.051192094
0.4380079	0.051192094
0.4380079	0.05040158
0.44591302	0.05040158
0.44591302	0.05040158
0.4380079	0.05040158
0.44591302	0.049611066
0.44591302	0.049611066
0.45381821	0.048820555
0.44591302	0.048820555
0.44591302	0.048820555
0.44591302	0.048030041
0.45381821	0.048820555
0.44591302	0.048820555
0.45381821	0.048820555
0.44591302	0.048030041
0.45381821	0.048030041
0.45381821	0.048030041
0.45381821	0.048030041
0.45381821	0.046449013
0.45381821	0.047239527
0.44591302	0.047239527
0.45381821	0.047239527
0.44591302	0.047239527
0.45381821	0.046449013
0.45381821	0.046449013
0.44591302	0.046449013
0.45381821	0.045658499
0.45381821	0.045658499
0.46172333	0.045658499
0.44591302	0.045658499
0.44591302	0.045658499
0.45381821	0.044867985
0.45381821	0.045658499
0.44591302	0.045658499
0.44591302	0.044867985
0.45381821	0.044867985
0.45381821	0.044077471
0.45381821	0.044077471
0.45381821	0.044077471
0.45381821	0.043286957
0.45381821	0.044077471
0.45381821	0.043286957
0.44591302	0.043286957
0.45381821	0.043286957
0.45381821	0.043286957
0.45381821	0.043286957
0.45381821	0.043286957
0.45381821	0.042496443
0.45381821	0.043286957
0.45381821	0.042496443
0.45381821	0.042496443
0.45381821	0.041705929
0.44591302	0.041705929
0.44591302	0.042496443
0.45381821	0.041705929
0.44591302	0.041705929
0.44591302	0.040915415
0.45381821	0.041705929
0.44591302	0.040915415
0.44591302	0.040915415
0.45381821	0.040915415
0.44591302	0.040915415
0.44591302	0.040915415
0.44591302	0.040124901
0.44591302	0.040915415
0.44591302	0.040124901
0.45381821	0.040124901
0.45381821	0.040124901
0.44591302	0.039334387
0.4380079	0.039334387
0.44591302	0.039334387
0.44591302	0.039334387
0.44591302	0.038543873
0.4380079	0.038543873
0.4380079	0.039334387
0.44591302	0.040124901
0.44591302	0.038543873
0.4380079	0.038543873
0.43010277	0.037753358
0.4380079	0.037753358
0.4380079	0.037753358
0.4380079	0.037753358
0.43010277	0.037753358
0.43010277	0.037753358
0.42219764	0.037753358
0.43010277	0.037753358
0.43010277	0.036962844
0.43010277	0.036962844
0.42219764	0.037753358
0.42219764	0.037753358
0.42219764	0.036962844
0.42219764	0.03617233
0.42219764	0.036962844
0.42219764	0.036962844
0.42219764	0.03617233
0.42219764	0.03617233
0.42219764	0.036962844
0.42219764	0.035381816
0.41429252	0.035381816
0.41429252	0.03617233
0.41429252	0.035381816
0.41429252	0.035381816
0.41429252	0.035381816
0.40638733	0.03617233
0.41429252	0.034591306
0.40638733	0.034591306
0.40638733	0.034591306
0.40638733	0.034591306
0.40638733	0.034591306
0.39848221	0.034591306
0.40638733	0.034591306
0.39848221	0.033800792
0.39848221	0.034591306
0.39057708	0.033800792
0.39848221	0.033800792
0.39057708	0.033800792
0.38267196	0.033800792
0.38267196	0.033800792
0.38267196	0.033800792
0.38267196	0.033800792
0.38267196	0.033800792
0.38267196	0.033800792
0.3747668	0.033800792
0.3747668	0.033800792
0.3747668	0.033010278
0.3747668	0.033010278
0.3747668	0.033010278
0.36686165	0.032219764
0.35895652	0.032219764
0.36686165	0.033010278
0.36686165	0.03142925
0.36686165	0.032219764
0.35895652	0.032219764
0.35895652	0.032219764
0.35105139	0.032219764
0.35895652	0.03142925
0.35105139	0.03142925
0.35895652	0.032219764
0.35105139	0.030638736
0.34314624	0.03142925
0.35105139	0.03142925
0.34314624	0.03142925
0.35105139	0.03142925
0.33524111	0.03142925
0.34314624	0.03142925
0.33524111	0.030638736
0.34314624	0.03142925
0.33524111	0.030638736
0.32733596	0.030638736
0.33524111	0.03142925
0.32733596	0.030638736
0.33524111	0.03142925
0.32733596	0.030638736
0.32733596	0.030638736
0.32733596	0.030638736
0.31943083	0.029848222
0.31152568	0.030638736
0.31943083	0.029848222
0.31152568	0.030638736
0.31152568	0.030638736
0.31152568	0.029848222
0.30362055	0.030638736
0.30362055	0.030638736
0.30362055	0.029848222
0.30362055	0.029057708
0.29571543	0.029057708
0.28781027	0.029848222
0.28781027	0.029848222
0.28781027	0.029848222
0.28781027	0.029848222
0.28781027	0.029057708
0.28781027	0.030638736
0.27990515	0.029848222
0.27199999	0.029848222
0.27199999	0.029057708
0.27199999	0.029848222
0.27199999	0.029848222
0.27199999	0.029848222
0.26409486	0.029848222
0.26409486	0.029057708
0.25618971	0.029848222
0.25618971	0.028267194
0.25618971	0.028267194
0.24828458	0.029057708
0.24828458	0.029057708
0.24828458	0.029848222
0.24828458	0.029057708
0.24828458	0.029057708
0.24037946	0.029057708
0.24037946	0.029848222
0.24037946	0.029057708
0.2324743	0.029848222
0.22456918	0.029057708
0.22456918	0.029057708
0.21666402	0.029057708
0.22456918	0.029848222
0.21666402	0.029848222
0.2087589	0.029057708
0.2087589	0.029848222
0.2087589	0.029057708
0.2087589	0.029057708
0.20085377	0.028267194
0.20085377	0.029848222
0.20085377	0.029848222
0.19294861	0.029848222
0.20085377	0.029057708
0.18504349	0.029057708
0.18504349	0.029848222
0.18504349	0.029848222
0.18504349	0.029848222
0.17713833	0.029848222
0.17713833	0.029848222
0.16923321	0.030638736
0.16923321	0.030638736
0.16923321	0.030638736
0.16132805	0.029848222
0.16132805	0.029848222
0.16132805	0.029848222
0.15342293	0.030638736
0.15342293	0.030638736
0.15342293	0.030638736
0.1455178	0.030638736
0.1455178	0.03142925
0.1455178	0.03142925
0.13761265	0.030638736
0.13761265	0.03142925
0.12970751	0.03142925
0.13761265	0.03142925
0.12970751	0.03142925
0.12180236	0.03142925
0.12180236	0.032219764
0.12180236	0.032219764
0.11389724	0.032219764
0.11389724	0.032219764
0.11389724	0.032219764
0.11389724	0.033010278
0.09808696	0.033010278
0.09808696	0.033800792
0.1059921	0.033800792
0.1059921	0.033010278
0.09808696	0.033010278
0.09018182	0.033800792
0.09018182	0.033800792
0.09018182	0.033800792
0.09018182	0.034591306
0.07437154	0.033800792
0.07437154	0.034591306
0.07437154	0.034591306
0.0664664	0.035381816
0.0664664	0.035381816
0.05856127	0.035381816
0.05065613	0.03617233
0.05065613	0.03617233
0.05856127	0.035381816
0.05065613	0.036962844
0.05065613	0.03617233
0.04275099	0.037753358
0.04275099	0.036962844
0.04275099	0.037753358
0.03484585	0.037753358
0.03484585	0.037753358
0.02694071	0.038543873
0.02694071	0.037753358
0.02694071	0.038543873
0.01903557	0.038543873
0.01113044	0.038543873
0.01903557	0.039334387
0.01113044	0.039334387
0.00322529	0.039334387
0.00322529	0.040124901
0.00322529	0.040915415
0.00322529	0.040124901
-0.00467984	0.040915415
-0.01258498	0.040915415
-0.01258498	0.040915415
-0.01258498	0.041705929
-0.02049012	0.041705929
-0.02049012	0.041705929
-0.028395261	0.041705929
-0.028395261	0.041705929
-0.036300394	0.042496443
-0.036300394	0.042496443
-0.036300394	0.043286957
-0.036300394	0.044077471
-0.044205534	0.043286957
-0.052110675	0.044077471
-0.044205534	0.043286957
-0.052110675	0.044867985
-0.060015811	0.044077471
-0.067920948	0.044077471
-0.067920948	0.045658499
-0.060015811	0.044867985
-0.075826089	0.045658499
-0.067920948	0.045658499
-0.075826089	0.045658499
-0.075826089	0.045658499
-0.083731226	0.045658499
-0.083731226	0.045658499
-0.083731226	0.045658499
-0.091636364	0.045658499
-0.091636364	0.046449013
-0.099541503	0.047239527
-0.091636364	0.047239527
-0.099541503	0.046449013
-0.099541503	0.047239527
-0.107446641	0.047239527
-0.115351779	0.047239527
-0.115351779	0.047239527
-0.115351779	0.047239527
-0.131162056	0.048030041
-0.123256917	0.048030041
-0.131162056	0.048030041
-0.131162056	0.048030041
-0.131162056	0.048030041
-0.131162056	0.048820555
-0.146972331	0.048030041
-0.139067194	0.049611066
-0.146972331	0.048820555
-0.154877472	0.048820555
-0.154877472	0.048820555
-0.154877472	0.049611066
-0.162782608	0.048820555
-0.162782608	0.049611066
-0.170687745	0.049611066
-0.162782608	0.049611066
-0.170687745	0.049611066
-0.178592886	0.049611066
-0.178592886	0.049611066
-0.178592886	0.05040158
-0.178592886	0.049611066
-0.194403159	0.05040158
-0.194403159	0.049611066
-0.194403159	0.049611066
-0.194403159	0.05040158
-0.2023083	0.05040158
-0.194403159	0.05040158
-0.2023083	0.05040158
-0.21021344	0.049611066
-0.21021344	0.05040158
-0.218118573	0.05040158
-0.218118573	0.05040158
-0.22602371	0.05040158
-0.22602371	0.049611066
-0.22602371	0.05040158
-0.23392885	0.049611066
-0.23392885	0.05040158
-0.23392885	0.05040158
-0.24183399	0.05040158
-0.24183399	0.051192094
-0.24973914	0.049611066
-0.24973914	0.05040158
-0.24973914	0.05040158
-0.24973914	0.049611066
-0.25764428	0.049611066
-0.25764428	0.05040158
-0.2655494	0.05040158
-0.2655494	0.049611066
-0.2655494	0.049611066
-0.2655494	0.049611066
-0.27345454	0.049611066
-0.27345454	0.049611066
-0.28135968	0.049611066
-0.28135968	0.049611066
-0.28135968	0.049611066
-0.28135968	0.049611066
-0.28926482	0.048820555
-0.29716996	0.048820555
-0.29716996	0.048820555
-0.29716996	0.049611066
-0.3050751	0.048820555
-0.3050751	0.049611066
-0.3050751	0.048820555
-0.31298023	0.048820555
-0.31298023	0.048820555
-0.32088537	0.048820555
-0.32088537	0.048820555
-0.32088537	0.048030041
-0.32088537	0.048030041
-0.32879051	0.048030041
-0.32879051	0.048030041
-0.33669565	0.048030041
-0.33669565	0.048030041
-0.33669565	0.048030041
-0.33669565	0.048030041
-0.34460079	0.047239527
-0.34460079	0.047239527
-0.34460079	0.047239527
-0.34460079	0.047239527
-0.35250593	0.046449013
-0.35250593	0.047239527
-0.36041107	0.046449013
-0.36041107	0.046449013
-0.3683162	0.046449013
-0.3683162	0.046449013
-0.3683162	0.045658499
-0.3683162	0.046449013
-0.3683162	0.045658499
-0.37622135	0.045658499
-0.37622135	0.044867985
-0.37622135	0.045658499
-0.37622135	0.046449013
-0.37622135	0.044867985
-0.38412648	0.045658499
-0.38412648	0.044867985
-0.38412648	0.045658499
-0.39203164	0.044867985
-0.39993676	0.045658499
-0.39203164	0.044077471
-0.39993676	0.044077471
-0.39993676	0.044077471
-0.39993676	0.044077471
-0.39993676	0.044077471
-0.40784189	0.044077471
-0.40784189	0.044077471
-0.40784189	0.044077471
-0.40784189	0.044077471
-0.41574704	0.043286957
-0.41574704	0.043286957
-0.42365217	0.042496443
-0.41574704	0.042496443
-0.41574704	0.043286957
-0.43155732	0.041705929
-0.42365217	0.042496443
-0.43155732	0.042496443
-0.43155732	0.042496443
-0.43155732	0.042496443
-0.43946245	0.041705929
-0.43155732	0.041705929
-0.43946245	0.040915415
-0.4473676	0.040915415
-0.43946245	0.040915415
-0.43946245	0.040915415
-0.4473676	0.040124901
-0.45527273	0.040915415
-0.45527273	0.040124901
-0.45527273	0.040124901
-0.45527273	0.040124901
-0.4473676	0.038543873
-0.46317786	0.039334387
-0.45527273	0.040124901
-0.45527273	0.040124901
-0.46317786	0.039334387
-0.47108301	0.039334387
-0.47108301	0.039334387
-0.47108301	0.038543873
-0.47108301	0.038543873
-0.47108301	0.037753358
-0.47898814	0.037753358
-0.47898814	0.038543873
-0.47108301	0.038543873
-0.47898814	0.037753358
-0.48689329	0.037753358
-0.48689329	0.037753358
-0.48689329	0.037753358
-0.48689329	0.036962844
-0.48689329	0.037753358
-0.50270354	0.037753358
-0.49479842	0.036962844
-0.49479842	0.036962844
-0.49479842	0.036962844
-0.49479842	0.036962844
-0.49479842	0.036962844
-0.50270354	0.03617233
-0.49479842	0.035381816
-0.50270354	0.035381816
-0.50270354	0.035381816
-0.50270354	0.035381816
-0.5106087	0.035381816
-0.5106087	0.035381816
-0.50270354	0.034591306
-0.5106087	0.034591306
-0.51851382	0.035381816
-0.5106087	0.034591306
-0.5106087	0.034591306
-0.5106087	0.033800792
-0.51851382	0.033800792
-0.5106087	0.034591306
-0.5106087	0.033800792
-0.52641898	0.033800792
-0.52641898	0.033800792
-0.51851382	0.033010278
-0.52641898	0.033800792
-0.52641898	0.033010278
-0.52641898	0.033800792
-0.52641898	0.033800792
-0.52641898	0.033800792
-0.51851382	0.033800792
-0.5343241	0.032219764
-0.5343241	0.032219764
-0.5343241	0.032219764
-0.52641898	0.033010278
-0.5343241	0.032219764
-0.5343241	0.032219764
-0.5343241	0.03142925
-0.5343241	0.032219764
-0.54222926	0.03142925
-0.5343241	0.03142925
-0.54222926	0.030638736
-0.5343241	0.030638736
-0.54222926	0.030638736
-0.55013439	0.030638736
-0.54222926	0.03142925
-0.54222926	0.03142925
-0.54222926	0.029848222
-0.54222926	0.030638736
-0.55013439	0.030638736
-0.54222926	0.030638736
-0.54222926	0.030638736
-0.54222926	0.029848222
-0.54222926	0.029057708
-0.54222926	0.030638736
-0.55013439	0.029057708
-0.55013439	0.029848222
-0.55013439	0.029057708
-0.55013439	0.029848222
-0.55013439	0.029848222
-0.55803951	0.029848222
-0.55013439	0.029848222
-0.55013439	0.028267194
-0.55013439	0.028267194
-0.55013439	0.029057708
-0.55013439	0.029057708
-0.55013439	0.028267194
-0.55803951	0.028267194
-0.55803951	0.02747668
-0.55013439	0.028267194
-0.55013439	0.028267194
-0.55013439	0.029057708
-0.55803951	0.028267194
-0.55013439	0.02747668
-0.55013439	0.02747668
-0.55803951	0.02747668
-0.55803951	0.02747668
-0.55803951	0.02747668
-0.55013439	0.02747668
-0.55013439	0.02747668
-0.55803951	0.02747668
-0.55803951	0.026686165
-0.55803951	0.026686165
-0.55013439	0.026686165
-0.55013439	0.026686165
-0.55803951	0.025895651
-0.55013439	0.025895651
-0.55013439	0.026686165
-0.55013439	0.025895651
-0.55803951	0.026686165
-0.55013439	0.025105139
-0.55013439	0.025895651
-0.55803951	0.025895651
-0.55803951	0.025105139
-0.55803951	0.026686165
-0.55803951	0.025895651
-0.55013439	0.025895651
-0.55803951	0.025895651
-0.55013439	0.025105139
-0.55013439	0.025105139
-0.55803951	0.025105139
-0.55013439	0.025105139
-0.55013439	0.025895651
-0.55013439	0.025105139
-0.54222926	0.025105139
-0.55013439	0.024314625
-0.55013439	0.025105139
-0.54222926	0.024314625
-0.55013439	0.025105139
-0.54222926	0.024314625
-0.54222926	0.024314625
-0.55013439	0.024314625
-0.54222926	0.024314625
-0.5343241	0.023524111
-0.54222926	0.023524111
-0.54222926	0.024314625
-0.54222926	0.024314625
-0.54222926	0.023524111
-0.54222926	0.023524111
-0.54222926	0.024314625
-0.5343241	0.023524111
-0.52641898	0.023524111
-0.5343241	0.023524111
-0.5343241	0.023524111
-0.5343241	0.022733597
-0.5343241	0.022733597
-0.5343241	0.023524111
-0.5343241	0.022733597
-0.52641898	0.022733597
-0.5343241	0.023524111
-0.52641898	0.021943083
-0.52641898	0.022733597
-0.52641898	0.021943083
-0.52641898	0.022733597
-0.51851382	0.022733597
-0.52641898	0.022733597
-0.52641898	0.022733597
-0.51851382	0.021943083
-0.51851382	0.021152569
-0.51851382	0.021943083
-0.51851382	0.021943083
-0.51851382	0.022733597
-0.5106087	0.021943083
-0.5106087	0.021943083
-0.5106087	0.021152569
-0.51851382	0.021152569
-0.5106087	0.021943083
-0.5106087	0.021152569
-0.50270354	0.021152569
-0.5106087	0.021943083
-0.5106087	0.021943083
-0.50270354	0.021152569
-0.50270354	0.021152569
-0.50270354	0.021943083
-0.50270354	0.021943083
-0.49479842	0.021152569
-0.50270354	0.021943083
-0.49479842	0.021152569
-0.48689329	0.021943083
-0.48689329	0.021152569
-0.49479842	0.021152569
-0.48689329	0.021152569
-0.49479842	0.021943083
-0.48689329	0.021152569
-0.48689329	0.021152569
-0.48689329	0.021152569
-0.48689329	0.021152569
-0.47898814	0.021152569
-0.47898814	0.020362055
-0.48689329	0.021152569
-0.47108301	0.021152569
-0.47898814	0.020362055
-0.47108301	0.020362055
-0.47108301	0.021152569
-0.47108301	0.021152569
-0.46317786	0.020362055
-0.46317786	0.020362055
-0.46317786	0.021152569
-0.46317786	0.020362055
-0.45527273	0.021152569
-0.45527273	0.020362055
-0.45527273	0.020362055
-0.45527273	0.019571541
-0.4473676	0.021152569
-0.4473676	0.020362055
-0.4473676	0.020362055
-0.4473676	0.020362055
-0.4473676	0.020362055
-0.43946245	0.021152569
-0.4473676	0.021152569
-0.43946245	0.020362055
-0.43946245	0.020362055
-0.43155732	0.020362055
-0.43155732	0.020362055
-0.43155732	0.020362055
-0.43155732	0.020362055
-0.42365217	0.020362055
-0.43155732	0.020362055
-0.42365217	0.019571541
-0.41574704	0.021152569
-0.41574704	0.021152569
-0.41574704	0.021152569
-0.41574704	0.021152569
-0.40784189	0.020362055
-0.40784189	0.020362055
-0.39993676	0.021152569
-0.40784189	0.021152569
-0.39993676	0.021152569
-0.39993676	0.021152569
-0.39993676	0.021152569
-0.39203164	0.021152569
-0.39203164	0.021152569
-0.38412648	0.021152569
-0.38412648	0.021152569
-0.38412648	0.021152569
-0.37622135	0.021152569
-0.37622135	0.021943083
-0.38412648	0.021152569
-0.38412648	0.021943083
-0.3683162	0.021152569
-0.3683162	0.021943083
-0.3683162	0.021943083
-0.37622135	0.021943083
-0.36041107	0.021943083
-0.3683162	0.021943083
-0.36041107	0.021943083
-0.36041107	0.022733597
-0.36041107	0.021943083
-0.35250593	0.021943083
-0.35250593	0.021943083
-0.35250593	0.022733597
-0.33669565	0.022733597
-0.33669565	0.021943083
-0.34460079	0.023524111
-0.33669565	0.022733597
-0.32879051	0.022733597
-0.33669565	0.022733597
-0.33669565	0.022733597
-0.32879051	0.023524111
-0.32088537	0.023524111
-0.32088537	0.024314625
-0.32088537	0.024314625
-0.31298023	0.024314625
-0.31298023	0.024314625
-0.3050751	0.023524111
-0.29716996	0.024314625
-0.3050751	0.025105139
-0.3050751	0.024314625
-0.3050751	0.024314625
-0.29716996	0.025105139
-0.29716996	0.025105139
-0.28926482	0.025105139
-0.29716996	0.025105139
-0.28135968	0.025105139
-0.27345454	0.025895651
-0.27345454	0.025105139
-0.28135968	0.025105139
-0.27345454	0.025895651
-0.27345454	0.025895651
-0.27345454	0.026686165
-0.2655494	0.026686165
-0.2655494	0.026686165
-0.25764428	0.026686165
-0.25764428	0.026686165
-0.25764428	0.02747668
-0.24183399	0.02747668
-0.24973914	0.02747668
-0.24183399	0.028267194
-0.24183399	0.028267194
-0.24183399	0.029057708
-0.23392885	0.028267194
-0.22602371	0.029057708
-0.22602371	0.028267194
-0.22602371	0.029057708
-0.23392885	0.030638736
-0.218118573	0.029848222
-0.218118573	0.030638736
-0.218118573	0.029848222
-0.218118573	0.030638736
-0.21021344	0.03142925
-0.21021344	0.030638736
-0.21021344	0.03142925
-0.2023083	0.03142925
-0.194403159	0.032219764
-0.194403159	0.03142925
-0.186498026	0.03142925
-0.194403159	0.033010278
-0.186498026	0.032219764
-0.178592886	0.033010278
-0.178592886	0.032219764
-0.178592886	0.033800792
-0.178592886	0.034591306
-0.170687745	0.033800792
-0.170687745	0.033800792
-0.170687745	0.033800792
-0.162782608	0.034591306
-0.154877472	0.035381816
-0.154877472	0.03617233
-0.146972331	0.035381816
-0.146972331	0.03617233
-0.146972331	0.036962844
-0.139067194	0.036962844
-0.139067194	0.036962844
-0.131162056	0.036962844
-0.131162056	0.037753358
-0.131162056	0.038543873
-0.123256917	0.038543873
-0.123256917	0.038543873
-0.115351779	0.038543873
-0.107446641	0.039334387
-0.115351779	0.038543873
-0.115351779	0.040124901
-0.107446641	0.040124901
-0.099541503	0.040124901
-0.107446641	0.040915415
-0.091636364	0.040915415
-0.091636364	0.040915415
-0.091636364	0.041705929
-0.083731226	0.041705929
-0.083731226	0.041705929
-0.075826089	0.042496443
-0.075826089	0.042496443
-0.075826089	0.042496443
-0.067920948	0.043286957
-0.067920948	0.043286957
-0.067920948	0.044077471
-0.060015811	0.044077471
-0.052110675	0.044077471
-0.052110675	0.044867985
-0.060015811	0.044867985
-0.052110675	0.044867985
-0.044205534	0.045658499
-0.044205534	0.045658499
-0.044205534	0.046449013
-0.036300394	0.046449013
-0.036300394	0.046449013
-0.036300394	0.046449013
-0.028395261	0.047239527
-0.02049012	0.046449013
-0.02049012	0.048030041
-0.02049012	0.047239527
-0.01258498	0.048820555
-0.00467984	0.047239527
-0.00467984	0.048030041
-0.00467984	0.048820555
-0.00467984	0.048820555
0.00322529	0.049611066
0.01113044	0.048820555
0.01113044	0.049611066
0.01113044	0.05040158
0.01113044	0.049611066
0.01113044	0.05040158
0.01903557	0.05040158
0.01903557	0.05040158
0.02694071	0.05040158
0.02694071	0.051982608
0.03484585	0.051192094
0.03484585	0.051192094
0.04275099	0.051192094
0.03484585	0.051192094
0.04275099	0.051192094
0.05065613	0.051192094
0.05856127	0.051982608
0.05065613	0.051982608
0.05856127	0.051982608
0.05856127	0.051982608
0.0664664	0.053563636
0.0664664	0.052773122
0.0664664	0.053563636
0.0664664	0.051982608
0.07437154	0.053563636
0.07437154	0.052773122
0.08227668	0.052773122
0.08227668	0.052773122
0.08227668	0.052773122
0.09018182	0.053563636
0.09808696	0.052773122
0.09808696	0.052773122
0.1059921	0.052773122
0.1059921	0.053563636
0.11389724	0.053563636
0.1059921	0.052773122
0.11389724	0.053563636
0.11389724	0.053563636
0.12180236	0.053563636
0.12180236	0.053563636
0.12970751	0.053563636
0.12970751	0.052773122
0.12970751	0.053563636
0.12970751	0.053563636
0.13761265	0.053563636
0.13761265	0.053563636
0.1455178	0.053563636
0.1455178	0.053563636
0.1455178	0.053563636
0.15342293	0.052773122
0.15342293	0.053563636
0.15342293	0.053563636
0.15342293	0.053563636
0.16132805	0.052773122
0.16132805	0.051982608
0.16923321	0.053563636
0.16923321	0.053563636
0.16923321	0.053563636
0.17713833	0.052773122
0.17713833	0.053563636
0.17713833	0.052773122
0.18504349	0.052773122
0.18504349	0.052773122
0.19294861	0.051982608
0.19294861	0.051982608
0.19294861	0.052773122
0.20085377	0.052773122
0.19294861	0.051982608
0.20085377	0.051982608
0.20085377	0.051982608
0.20085377	0.051982608
0.2087589	0.051982608
0.21666402	0.051982608
0.21666402	0.051192094
0.22456918	0.051982608
0.21666402	0.051982608
0.21666402	0.051192094
0.21666402	0.051192094
0.2324743	0.051192094
0.2324743	0.051192094
0.2324743	0.051192094
0.2324743	0.05040158
0.24037946	0.051192094
0.24037946	0.051192094
0.24037946	0.051192094
0.25618971	0.05040158
0.24828458	0.05040158
0.24828458	0.05040158
0.25618971	0.05040158
0.25618971	0.049611066
0.25618971	0.05040158
0.26409486	0.049611066
0.26409486	0.05040158
0.26409486	0.05040158
0.27199999	0.049611066
0.27199999	0.049611066
0.27199999	0.048820555
0.27990515	0.049611066
0.27199999	0.049611066
0.27990515	0.049611066
0.27990515	0.048820555
0.28781027	0.048820555
0.27990515	0.048820555
0.28781027	0.048030041
0.29571543	0.048820555
0.30362055	0.048820555
0.29571543	0.048030041
0.30362055	0.048820555
0.30362055	0.048030041
0.30362055	0.048030041
0.31152568	0.048030041
0.31152568	0.047239527
0.31152568	0.047239527
0.31943083	0.047239527
0.31152568	0.047239527
0.31943083	0.046449013
0.31943083	0.047239527
0.32733596	0.046449013
0.32733596	0.047239527
0.33524111	0.046449013
0.32733596	0.046449013
0.33524111	0.045658499
0.33524111	0.046449013
0.33524111	0.045658499
0.34314624	0.046449013
0.34314624	0.045658499
0.34314624	0.045658499
0.35105139	0.044867985
0.35105139	0.044867985
0.34314624	0.045658499
0.35105139	0.044867985
0.35105139	0.045658499
0.35105139	0.044867985
0.35105139	0.044867985
0.35895652	0.044867985
0.35895652	0.044077471
0.35895652	0.044867985
0.35895652	0.044077471
0.36686165	0.044077471
0.36686165	0.043286957
0.36686165	0.044077471
0.35895652	0.043286957
0.3747668	0.044077471
0.3747668	0.044077471
0.3747668	0.043286957
0.3747668	0.043286957
0.36686165	0.043286957
0.3747668	0.043286957
0.3747668	0.042496443
0.38267196	0.042496443
0.38267196	0.042496443
0.38267196	0.042496443
0.39057708	0.042496443
0.39057708	0.041705929
0.39057708	0.041705929
0.39057708	0.042496443
0.39848221	0.041705929
0.39848221	0.041705929
0.39848221	0.040915415
0.40638733	0.040915415
0.40638733	0.041705929
0.39848221	0.040915415
0.40638733	0.040915415
0.40638733	0.040915415
0.40638733	0.040124901
0.40638733	0.040915415
0.41429252	0.040124901
0.41429252	0.040124901
0.41429252	0.039334387
0.40638733	0.040124901
0.41429252	0.039334387
0.42219764	0.040124901
0.41429252	0.039334387
0.41429252	0.038543873
0.42219764	0.038543873
0.42219764	0.038543873
0.41429252	0.038543873
0.42219764	0.038543873
0.42219764	0.037753358
0.42219764	0.039334387
0.42219764	0.037753358
0.43010277	0.038543873
0.43010277	0.039334387
0.4380079	0.038543873
0.43010277	0.038543873
0.4380079	0.037753358
0.43010277	0.038543873
0.43010277	0.037753358
0.43010277	0.037753358
0.4380079	0.037753358
0.4380079	0.037753358
0.44591302	0.036962844
0.4380079	0.037753358
0.4380079	0.036962844
0.43010277	0.037753358
0.4380079	0.03617233
0.44591302	0.036962844
0.4380079	0.036962844
0.4380079	0.03617233
0.4380079	0.03617233
0.44591302	0.03617233
0.45381821	0.03617233
0.44591302	0.035381816
0.44591302	0.03617233
0.44591302	0.035381816
0.44591302	0.034591306
0.4380079	0.035381816
0.44591302	0.03617233
0.44591302	0.034591306
0.44591302	0.034591306
0.44591302	0.035381816
0.45381821	0.035381816
0.45381821	0.034591306
0.44591302	0.034591306
0.44591302	0.034591306
0.44591302	0.033800792
0.45381821	0.034591306
0.44591302	0.034591306
0.45381821	0.033800792
0.45381821	0.033800792
0.45381821	0.033800792
0.45381821	0.033800792
0.44591302	0.033010278
0.44591302	0.033800792
0.45381821	0.033010278
0.45381821	0.032219764
0.45381821	0.033010278
0.45381821	0.033010278
0.45381821	0.033010278
0.45381821	0.033010278
0.45381821	0.032219764
0.45381821	0.033010278
0.45381821	0.033010278
0.45381821	0.033010278
0.45381821	0.032219764
0.46172333	0.032219764
0.45381821	0.032219764
0.44591302	0.032219764
0.44591302	0.032219764
0.45381821	0.032219764
0.45381821	0.03142925
0.45381821	0.03142925
0.45381821	0.03142925
0.45381821	0.032219764
0.45381821	0.032219764
0.45381821	0.03142925
0.44591302	0.03142925
0.45381821	0.030638736
0.44591302	0.03142925
0.44591302	0.03142925
0.45381821	0.03142925
0.45381821	0.030638736
0.45381821	0.030638736
0.45381821	0.030638736
0.45381821	0.029848222
0.45381821	0.030638736
0.44591302	0.029848222
0.45381821	0.030638736
0.44591302	0.029848222
0.44591302	0.029848222
0.44591302	0.029848222
0.44591302	0.030638736
0.44591302	0.029848222
0.44591302	0.029057708
0.44591302	0.029848222
0.44591302	0.029848222
0.4380079	0.029057708
0.44591302	0.029848222
0.44591302	0.028267194
0.4380079	0.029057708
0.4380079	0.029057708
0.4380079	0.029057708
0.44591302	0.029057708
0.44591302	0.029057708
0.4380079	0.029057708
0.4380079	0.028267194
0.4380079	0.029057708
0.44591302	0.028267194
0.4380079	0.02747668
0.43010277	0.028267194
0.4380079	0.02747668
0.43010277	0.028267194
0.4380079	0.02747668
0.43010277	0.028267194
0.43010277	0.02747668
0.43010277	0.02747668
0.43010277	0.02747668
0.42219764	0.028267194
0.43010277	0.026686165
0.43010277	0.02747668
0.42219764	0.02747668
0.42219764	0.026686165
0.42219764	0.02747668
0.41429252	0.02747668
0.42219764	0.026686165
0.42219764	0.026686165
0.40638733	0.026686165
0.41429252	0.026686165
0.41429252	0.026686165
0.41429252	0.026686165
0.41429252	0.025895651
0.41429252	0.026686165
0.40638733	0.025895651
0.40638733	0.026686165
0.40638733	0.026686165
0.40638733	0.025105139
0.40638733	0.026686165
0.39848221	0.025895651
0.40638733	0.025895651
0.40638733	0.025895651
0.39848221	0.025895651
0.39848221	0.025895651
0.39057708	0.025895651
0.39057708	0.025105139
0.39057708	0.025895651
0.39848221	0.025895651
0.39057708	0.025105139
0.39057708	0.025105139
0.38267196	0.025895651
0.38267196	0.025895651
0.3747668	0.025895651
0.3747668	0.025105139
0.3747668	0.024314625
0.3747668	0.025105139
0.3747668	0.024314625
0.3747668	0.025105139
0.3747668	0.025105139
0.3747668	0.024314625
0.3747668	0.025105139
0.36686165	0.024314625
0.36686165	0.024314625
0.35895652	0.025105139
0.35105139	0.024314625
0.35895652	0.025105139
0.35895652	0.024314625
0.35105139	0.024314625
0.35895652	0.023524111
0.35105139	0.024314625
0.35105139	0.023524111
0.34314624	0.024314625
0.35105139	0.024314625
0.34314624	0.024314625
0.34314624	0.024314625
0.34314624	0.024314625
0.33524111	0.024314625
0.33524111	0.025105139
0.33524111	0.024314625
0.33524111	0.024314625
0.32733596	0.024314625
0.32733596	0.024314625
0.32733596	0.023524111
0.32733596	0.024314625
0.32733596	0.023524111
0.31943083	0.024314625
0.31943083	0.023524111
0.31152568	0.024314625
0.31943083	0.022733597
0.30362055	0.023524111
0.30362055	0.023524111
0.31152568	0.024314625
0.30362055	0.023524111
0.29571543	0.023524111
0.29571543	0.023524111
0.29571543	0.023524111
0.29571543	0.023524111
0.28781027	0.023524111
0.28781027	0.022733597
0.28781027	0.023524111
0.27990515	0.024314625
0.27990515	0.023524111
0.27199999	0.024314625
0.27990515	0.024314625
0.27199999	0.023524111
0.27990515	0.023524111
0.26409486	0.023524111
0.26409486	0.023524111
0.26409486	0.023524111
0.26409486	0.023524111
0.26409486	0.024314625
0.25618971	0.023524111
0.26409486	0.022733597
0.25618971	0.023524111
0.24828458	0.023524111
0.24828458	0.024314625
0.2324743	0.024314625
0.24037946	0.023524111
0.24037946	0.023524111
0.2324743	0.023524111
0.24037946	0.023524111
0.22456918	0.023524111
0.22456918	0.024314625
0.2324743	0.024314625
0.21666402	0.024314625
0.21666402	0.024314625
0.21666402	0.024314625
0.21666402	0.024314625
0.2087589	0.024314625
0.2087589	0.024314625
0.2087589	0.024314625
0.20085377	0.023524111
0.20085377	0.024314625
0.19294861	0.024314625
0.19294861	0.025105139
0.19294861	0.025105139
0.18504349	0.024314625
0.18504349	0.025105139
0.18504349	0.025105139
0.17713833	0.025105139
0.17713833	0.024314625
0.17713833	0.025895651
0.17713833	0.025105139
0.16923321	0.025105139
0.16923321	0.025105139
0.16923321	0.025895651
0.15342293	0.025895651
0.15342293	0.025895651
0.15342293	0.026686165
0.15342293	0.026686165
0.1455178	0.026686165
0.1455178	0.026686165
0.13761265	0.026686165
0.1455178	0.026686165
0.1455178	0.02747668
0.13761265	0.026686165
0.13761265	0.02747668
0.13761265	0.026686165
0.12970751	0.02747668
0.12970751	0.028267194
0.12180236	0.02747668
0.12180236	0.028267194
0.12180236	0.028267194
0.11389724	0.029057708
0.1059921	0.029057708
0.11389724	0.029057708
0.09808696	0.029057708
0.09808696	0.029848222
0.1059921	0.029848222
0.1059921	0.029848222
0.09018182	0.030638736
0.09018182	0.030638736
0.09018182	0.03142925
0.09018182	0.030638736
0.09018182	0.03142925
0.07437154	0.03142925
0.07437154	0.03142925
0.0664664	0.03142925
0.0664664	0.032219764
0.0664664	0.032219764
0.05856127	0.033010278
0.0664664	0.032219764
0.05856127	0.032219764
0.05065613	0.033010278
0.04275099	0.033800792
0.04275099	0.033800792
0.05065613	0.033800792
0.04275099	0.034591306
0.03484585	0.034591306
0.03484585	0.034591306
0.02694071	0.034591306
0.02694071	0.034591306
0.02694071	0.03617233
0.01903557	0.035381816
0.01903557	0.03617233
0.01903557	0.036962844
0.01113044	0.036962844
0.01113044	0.036962844
0.01113044	0.036962844
0.01113044	0.037753358
0.00322529	0.037753358
-0.00467984	0.037753358
-0.00467984	0.038543873
-0.01258498	0.037753358
-0.01258498	0.038543873
-0.02049012	0.038543873
-0.028395261	0.038543873
-0.028395261	0.039334387
-0.02049012	0.040124901
-0.028395261	0.039334387
-0.028395261	0.040124901
-0.036300394	0.040915415
-0.028395261	0.040915415
-0.036300394	0.041705929
-0.044205534	0.040915415
-0.044205534	0.041705929
-0.052110675	0.041705929
-0.044205534	0.041705929
-0.052110675	0.042496443
-0.060015811	0.042496443
-0.060015811	0.042496443
-0.067920948	0.043286957
-0.067920948	0.043286957
-0.067920948	0.043286957
-0.075826089	0.043286957
-0.075826089	0.043286957
-0.083731226	0.044077471
-0.091636364	0.044077471
-0.083731226	0.044867985
-0.091636364	0.044077471
-0.091636364	0.045658499
-0.091636364	0.044867985
-0.099541503	0.044077471
-0.107446641	0.044867985
-0.099541503	0.044867985
-0.115351779	0.046449013
-0.107446641	0.044867985
-0.115351779	0.045658499
-0.123256917	0.045658499
-0.123256917	0.046449013
-0.123256917	0.046449013
-0.123256917	0.045658499
-0.131162056	0.045658499
-0.131162056	0.046449013
-0.131162056	0.047239527
-0.139067194	0.047239527
-0.139067194	0.046449013
-0.139067194	0.046449013
-0.154877472	0.046449013
-0.154877472	0.048030041
-0.162782608	0.047239527
-0.162782608	0.047239527
-0.162782608	0.047239527
-0.162782608	0.047239527
-0.162782608	0.048030041
-0.170687745	0.048030041
-0.178592886	0.048030041
-0.178592886	0.048030041
-0.186498026	0.048030041
-0.186498026	0.047239527
-0.186498026	0.048030041
-0.186498026	0.048030041
-0.194403159	0.047239527
-0.2023083	0.048820555
-0.2023083	0.048030041
-0.2023083	0.048820555
-0.21021344	0.049611066
-0.21021344	0.048820555
-0.21021344	0.048030041
-0.21021344	0.048820555
-0.22602371	0.048030041
-0.22602371	0.048820555
-0.218118573	0.048030041
-0.22602371	0.048030041
-0.23392885	0.048820555
-0.23392885	0.048820555
-0.24183399	0.048820555
-0.24183399	0.048820555
-0.24183399	0.048820555
-0.24183399	0.048820555
-0.24973914	0.048820555
-0.24183399	0.048820555
-0.25764428	0.048820555
-0.25764428	0.048030041
-0.2655494	0.048030041
-0.2655494	0.048820555
-0.2655494	0.048820555
-0.2655494	0.048820555
-0.27345454	0.048820555
-0.2655494	0.048820555
-0.28135968	0.048820555
-0.27345454	0.047239527
-0.28135968	0.048820555
-0.28926482	0.048820555
-0.28135968	0.048820555
-0.28135968	0.048030041
-0.29716996	0.047239527
-0.29716996	0.047239527
-0.3050751	0.048030041
-0.29716996	0.047239527
-0.3050751	0.048030041
-0.3050751	0.047239527
-0.3050751	0.047239527
-0.31298023	0.047239527
-0.32088537	0.047239527
-0.32088537	0.047239527
-0.32088537	0.047239527
-0.32088537	0.047239527
-0.32879051	0.046449013
-0.32879051	0.047239527
-0.33669565	0.047239527
-0.33669565	0.047239527
-0.33669565	0.046449013
-0.34460079	0.045658499
-0.34460079	0.046449013
-0.34460079	0.045658499
-0.35250593	0.045658499
-0.35250593	0.045658499
-0.35250593	0.045658499
-0.35250593	0.046449013
-0.35250593	0.045658499
-0.36041107	0.045658499
-0.36041107	0.045658499
-0.36041107	0.045658499
-0.3683162	0.044867985
-0.37622135	0.044867985
-0.37622135	0.044867985
-0.37622135	0.044867985
-0.37622135	0.044867985
-0.38412648	0.044867985
-0.38412648	0.044867985
-0.37622135	0.044077471
-0.39203164	0.044077471
-0.39203164	0.044077471
-0.39203164	0.044077471
-0.38412648	0.044077471
-0.39203164	0.043286957
-0.39203164	0.044077471
-0.39993676	0.043286957
-0.39993676	0.043286957
-0.40784189	0.043286957
-0.39993676	0.043286957
-0.40784189	0.043286957
-0.40784189	0.042496443
-0.40784189	0.042496443
-0.40784189	0.042496443
-0.41574704	0.041705929
-0.41574704	0.041705929
-0.42365217	0.041705929
-0.42365217	0.041705929
-0.41574704	0.042496443
-0.42365217	0.041705929
-0.42365217	0.040915415
-0.43155732	0.040915415
-0.43155732	0.040915415
-0.43946245	0.040915415
-0.43946245	0.040915415
-0.43946245	0.040124901
-0.43946245	0.040124901
-0.4473676	0.040124901
-0.43946245	0.040124901
-0.43946245	0.040124901
-0.4473676	0.039334387
-0.45527273	0.039334387
-0.45527273	0.039334387
-0.45527273	0.039334387
-0.45527273	0.039334387
-0.46317786	0.040124901
-0.46317786	0.039334387
-0.45527273	0.038543873
-0.46317786	0.038543873
-0.47108301	0.038543873
-0.46317786	0.037753358
-0.47108301	0.038543873
-0.47108301	0.037753358
-0.47108301	0.037753358
-0.47108301	0.037753358
-0.47108301	0.037753358
-0.47108301	0.036962844
-0.47898814	0.037753358
-0.47898814	0.036962844
-0.47898814	0.03617233
-0.47898814	0.036962844
-0.47898814	0.036962844
-0.47898814	0.03617233
-0.48689329	0.03617233
-0.49479842	0.036962844
-0.48689329	0.035381816
-0.49479842	0.03617233
-0.48689329	0.035381816
-0.49479842	0.035381816
-0.50270354	0.034591306
-0.49479842	0.034591306
-0.49479842	0.035381816
-0.50270354	0.035381816
-0.50270354	0.034591306
-0.50270354	0.035381816
-0.5106087	0.034591306
-0.5106087	0.034591306
-0.50270354	0.034591306
-0.5106087	0.034591306
-0.51851382	0.034591306
-0.51851382	0.033010278
-0.5106087	0.033800792
-0.5106087	0.034591306
-0.51851382	0.033800792
-0.51851382	0.033800792
-0.51851382	0.033010278
-0.51851382	0.033010278
-0.51851382	0.032219764
-0.52641898	0.033010278
-0.52641898	0.033010278
-0.52641898	0.032219764
-0.52641898	0.032219764
-0.52641898	0.032219764
-0.52641898	0.032219764
-0.5343241	0.032219764
-0.52641898	0.032219764
-0.52641898	0.03142925
-0.5343241	0.03142925
-0.5343241	0.03142925
-0.52641898	0.032219764
-0.5343241	0.03142925
-0.5343241	0.03142925
-0.54222926	0.03142925
-0.54222926	0.03142925
-0.5343241	0.030638736
-0.54222926	0.030638736
-0.54222926	0.030638736
-0.5343241	0.030638736
-0.54222926	0.030638736
-0.54222926	0.030638736
-0.54222926	0.029848222
-0.54222926	0.029848222
-0.54222926	0.029057708
-0.54222926	0.029848222
-0.54222926	0.029848222
-0.55013439	0.029057708
-0.55013439	0.029848222
-0.54222926	0.029848222
-0.5343241	0.029057708
-0.55013439	0.029057708
-0.55013439	0.028267194
-0.55013439	0.029057708
-0.55013439	0.028267194
-0.55013439	0.028267194
-0.54222926	0.028267194
-0.55013439	0.028267194
-0.54222926	0.028267194
-0.55013439	0.028267194
-0.55803951	0.028267194
-0.55013439	0.02747668
-0.55803951	0.02747668
-0.55013439	0.02747668
-0.55013439	0.02747668
-0.55013439	0.02747668
-0.55803951	0.02747668
-0.55013439	0.02747668
-0.55013439	0.02747668
-0.55013439	0.026686165
-0.55803951	0.02747668
-0.55803951	0.026686165
-0.55803951	0.02747668
-0.55803951	0.026686165
-0.55013439	0.026686165
-0.55803951	0.026686165
-0.56594467	0.025895651
-0.55013439	0.026686165
-0.55013439	0.026686165
-0.55013439	0.025895651
-0.55803951	0.025895651
-0.55013439	0.025895651
-0.55803951	0.026686165
-0.55013439	0.025105139
-0.55803951	0.026686165
-0.55803951	0.025105139
-0.55803951	0.025895651
-0.55013439	0.025105139
-0.55803951	0.025105139
-0.55013439	0.025105139
-0.55013439	0.025105139
-0.55803951	0.025105139
-0.55013439	0.025105139
-0.55803951	0.024314625
-0.55013439	0.024314625
-0.55013439	0.024314625
-0.55803951	0.024314625
-0.54222926	0.024314625
-0.55013439	0.023524111
-0.55013439	0.024314625
-0.54222926	0.023524111
-0.54222926	0.024314625
-0.55013439	0.024314625
-0.54222926	0.024314625
-0.54222926	0.023524111
-0.54222926	0.023524111
-0.55013439	0.024314625
-0.55013439	0.023524111
-0.54222926	0.023524111
-0.54222926	0.022733597
-0.54222926	0.023524111
-0.54222926	0.023524111
-0.55013439	0.023524111
-0.54222926	0.023524111
-0.5343241	0.022733597
-0.54222926	0.022733597
-0.55013439	0.023524111
-0.54222926	0.021943083
-0.54222926	0.023524111
-0.54222926	0.021943083
-0.5343241	0.021943083
-0.52641898	0.022733597
-0.52641898	0.021943083
-0.5343241	0.022733597
-0.5343241	0.021943083
-0.5343241	0.021943083
-0.52641898	0.021152569
-0.52641898	0.021943083
-0.52641898	0.022733597
-0.51851382	0.021943083
-0.52641898	0.021943083
-0.51851382	0.021943083
-0.52641898	0.021943083
-0.51851382	0.021152569
-0.51851382	0.021943083
-0.5106087	0.021943083
-0.51851382	0.021152569
-0.5106087	0.021152569
-0.51851382	0.021943083
-0.5106087	0.021152569
-0.51851382	0.021943083
-0.5106087	0.021152569
-0.5106087	0.021152569
-0.5106087	0.021943083
-0.5106087	0.021152569
-0.5106087	0.021943083
-0.50270354	0.020362055
-0.5106087	0.021152569
-0.50270354	0.020362055
-0.49479842	0.021152569
-0.49479842	0.021152569
-0.49479842	0.021152569
-0.50270354	0.021152569
-0.48689329	0.021152569
-0.49479842	0.021152569
-0.48689329	0.021152569
-0.49479842	0.021152569
-0.48689329	0.021152569
-0.48689329	0.021152569
-0.48689329	0.020362055
-0.47898814	0.020362055
-0.48689329	0.020362055
-0.47898814	0.020362055
-0.48689329	0.020362055
-0.47898814	0.020362055
-0.47108301	0.021152569
-0.47898814	0.020362055
-0.47108301	0.020362055
-0.47108301	0.020362055
-0.47108301	0.020362055
-0.47108301	0.020362055
-0.46317786	0.020362055
-0.46317786	0.021152569
-0.46317786	0.020362055
-0.46317786	0.020362055
-0.4473676	0.020362055
-0.45527273	0.019571541
-0.45527273	0.020362055
-0.4473676	0.020362055
-0.4473676	0.020362055
-0.4473676	0.020362055
-0.43946245	0.020362055
-0.43946245	0.019571541
-0.4473676	0.020362055
-0.43946245	0.020362055
-0.43946245	0.020362055
-0.43946245	0.019571541
-0.43946245	0.020362055
-0.43946245	0.020362055
-0.43155732	0.020362055
-0.42365217	0.019571541
-0.42365217	0.019571541
-0.43155732	0.020362055
-0.42365217	0.020362055
-0.41574704	0.021152569
-0.40784189	0.021152569
-0.41574704	0.020362055
-0.41574704	0.019571541
-0.40784189	0.020362055
-0.40784189	0.020362055
-0.40784189	0.020362055
-0.39993676	0.020362055
-0.39993676	0.021152569
-0.40784189	0.020362055
-0.39993676	0.020362055
-0.39993676	0.020362055
-0.39203164	0.020362055
-0.39203164	0.020362055
-0.39203164	0.020362055
-0.38412648	0.021152569
-0.38412648	0.021152569
-0.38412648	0.021152569
-0.37622135	0.021152569
-0.38412648	0.020362055
-0.37622135	0.021152569
-0.3683162	0.021152569
-0.36041107	0.021943083
-0.3683162	0.020362055
-0.3683162	0.021943083
-0.36041107	0.021943083
-0.3683162	0.021943083
-0.36041107	0.021152569
-0.36041107	0.021943083
-0.35250593	0.021152569
-0.35250593	0.021943083
-0.35250593	0.022733597
-0.35250593	0.022733597
-0.34460079	0.021943083
-0.34460079	0.021943083
-0.33669565	0.021943083
-0.34460079	0.022733597
-0.34460079	0.021943083
-0.32879051	0.022733597
-0.32879051	0.022733597
-0.32879051	0.021943083
-0.32879051	0.024314625
-0.32088537	0.022733597
-0.32088537	0.023524111
-0.31298023	0.023524111
-0.31298023	0.023524111
-0.3050751	0.023524111
-0.3050751	0.023524111
-0.3050751	0.023524111
-0.3050751	0.024314625
-0.29716996	0.024314625
-0.29716996	0.025105139
-0.29716996	0.025105139
-0.28926482	0.024314625
-0.28926482	0.025105139
-0.28926482	0.024314625
-0.28135968	0.024314625
-0.28135968	0.025105139
-0.27345454	0.025105139
-0.27345454	0.025105139
-0.2655494	0.025105139
-0.2655494	0.025895651
-0.2655494	0.025895651
-0.25764428	0.025895651
-0.25764428	0.025895651
-0.25764428	0.02747668
-0.25764428	0.026686165
-0.24973914	0.026686165
-0.24183399	0.02747668
-0.24183399	0.026686165
-0.24183399	0.02747668
-0.24183399	0.02747668
-0.23392885	0.02747668
-0.23392885	0.028267194
-0.23392885	0.028267194
-0.22602371	0.029057708
-0.218118573	0.028267194
-0.22602371	0.028267194
-0.218118573	0.029848222
-0.218118573	0.029057708
-0.21021344	0.030638736
-0.2023083	0.029848222
-0.21021344	0.029848222
-0.2023083	0.029848222
-0.2023083	0.029848222
-0.194403159	0.03142925
-0.194403159	0.03142925
-0.194403159	0.03142925
-0.186498026	0.032219764
-0.178592886	0.032219764
-0.178592886	0.032219764
-0.178592886	0.03142925
-0.178592886	0.032219764
-0.170687745	0.033800792
-0.170687745	0.033010278
-0.162782608	0.033010278
-0.162782608	0.033800792
-0.162782608	0.034591306
-0.154877472	0.034591306
-0.146972331	0.034591306
-0.146972331	0.035381816
-0.146972331	0.034591306
-0.146972331	0.03617233
-0.139067194	0.035381816
-0.139067194	0.03617233
-0.131162056	0.036962844
-0.131162056	0.036962844
-0.123256917	0.036962844
-0.123256917	0.038543873
-0.123256917	0.037753358
-0.115351779	0.037753358
-0.123256917	0.038543873
-0.115351779	0.039334387
-0.107446641	0.038543873
-0.107446641	0.039334387
-0.099541503	0.040124901
-0.099541503	0.039334387
-0.099541503	0.040124901
-0.091636364	0.040124901
-0.091636364	0.040124901
-0.083731226	0.040915415
-0.091636364	0.040915415
-0.083731226	0.040915415
-0.075826089	0.041705929
-0.075826089	0.041705929
-0.067920948	0.041705929
-0.067920948	0.042496443
-0.060015811	0.042496443
-0.067920948	0.043286957
-0.060015811	0.043286957
-0.060015811	0.044077471
-0.052110675	0.043286957
[truncated: 98,001 more rows]
