# Supplementary material for: Reconfigurable signal modulation in a ferroelectric tunnel field-effect transistor
Source: Nat Commun. 2023 May 3;14:2530. doi: 10.1038/s41467-023-38242-w (PMC10156808; doi:10.1038/s41467-023-38242-w)
Supplement: Supplementary file 3 — Source Data [file 41467_2023_38242_MOESM3_ESM.zip › Source Data for Figures/Figure 3/Fig-3e_lowVpeak/6-6_Vds0.5V_Vpp1.5V.Wfm.csv]

Vin	Vout	sampling
-0.105826089	0.065421343	1.00E-06
-0.105826089	0.064630829
-0.097920948	0.065421343
-0.105826089	0.065421343
-0.105826089	0.065421343
-0.105826089	0.065421343
-0.105826089	0.065421343
-0.105826089	0.066211857
-0.105826089	0.066211857
-0.105826089	0.066211857
-0.105826089	0.066211857
-0.097920948	0.065421343
-0.058395261	0.066211857
-0.05049012	0.065421343
-0.05049012	0.066211857
-0.04258498	0.067002371
-0.04258498	0.067002371
-0.02677471	0.066211857
-0.02677471	0.067002371
-0.02677471	0.067002371
-0.02677471	0.066211857
-0.01886956	0.066211857
-0.02677471	0.067002371
-0.01886956	0.066211857
-0.02677471	0.067002371
0.00484585	0.067792885
0.01275099	0.067002371
0.01275099	0.067002371
0.02065613	0.067002371
0.02065613	0.067002371
0.02856127	0.067792885
0.02065613	0.066211857
0.04437154	0.067792885
0.0364664	0.067002371
0.04437154	0.067002371
0.05227668	0.067002371
0.06018182	0.067002371
0.06808696	0.067002371
0.06808696	0.067002371
0.06808696	0.066211857
0.0759921	0.067792885
0.08389724	0.067002371
0.0759921	0.067792885
0.09180236	0.066211857
0.09180236	0.066211857
0.09970751	0.067002371
0.09970751	0.066211857
0.10761265	0.067002371
0.10761265	0.066211857
0.1155178	0.066211857
0.12342293	0.066211857
0.1155178	0.066211857
0.12342293	0.066211857
0.13132805	0.066211857
0.13923321	0.065421343
0.13923321	0.065421343
0.14713833	0.066211857
0.14713833	0.066211857
0.15504349	0.065421343
0.16294861	0.064630829
0.17085377	0.064630829
0.17085377	0.065421343
0.17085377	0.064630829
0.1787589	0.064630829
0.1787589	0.063840315
0.1787589	0.064630829
0.19456918	0.063840315
0.18666402	0.063840315
0.19456918	0.063840315
0.21037946	0.063840315
0.21037946	0.063049801
0.21037946	0.063049801
0.21828458	0.063049801
0.21828458	0.063049801
0.21828458	0.06225929
0.23409486	0.061468776
0.23409486	0.06225929
0.24199999	0.06225929
0.24199999	0.06225929
0.24990515	0.06225929
0.24990515	0.061468776
0.25781027	0.061468776
0.25781027	0.061468776
0.27362055	0.061468776
0.26571543	0.060678262
0.28152568	0.060678262
0.28152568	0.060678262
0.28152568	0.059887748
0.28152568	0.060678262
0.29733596	0.059887748
0.29733596	0.059887748
0.29733596	0.059097234
0.30524111	0.059097234
0.30524111	0.059097234
0.31314624	0.059097234
0.31314624	0.059097234
0.32105139	0.05830672
0.32895652	0.05830672
0.32895652	0.05830672
0.32895652	0.05830672
0.33686165	0.057516206
0.33686165	0.05830672
0.3447668	0.057516206
0.3447668	0.056725692
0.36057708	0.057516206
0.36057708	0.056725692
0.35267196	0.056725692
0.36057708	0.055935178
0.36848221	0.056725692
0.36848221	0.056725692
0.37638733	0.055935178
0.37638733	0.055935178
0.38429252	0.055144664
0.38429252	0.055144664
0.39219764	0.055144664
0.39219764	0.05435415
0.40010277	0.055144664
0.4080079	0.05435415
0.40010277	0.05435415
0.4080079	0.05435415
0.41591302	0.05435415
0.42381821	0.05435415
0.41591302	0.053563636
0.42381821	0.053563636
0.42381821	0.05435415
0.42381821	0.053563636
0.43962846	0.052773122
0.43962846	0.053563636
0.44753358	0.052773122
0.44753358	0.052773122
0.44753358	0.052773122
0.45543871	0.051982608
0.45543871	0.051982608
0.45543871	0.052773122
0.46334389	0.051192094
0.46334389	0.051982608
0.47124902	0.051192094
0.47124902	0.051192094
0.47915415	0.051192094
0.47915415	0.05040158
0.48705927	0.05040158
0.48705927	0.05040158
0.48705927	0.05040158
0.48705927	0.05040158
0.49496446	0.049611066
0.48705927	0.05040158
0.50286958	0.049611066
0.49496446	0.048820555
0.50286958	0.048820555
0.51077471	0.049611066
0.51077471	0.049611066
0.51077471	0.048030041
0.51867983	0.048820555
0.51867983	0.048030041
0.52658496	0.048030041
0.52658496	0.048030041
0.53449014	0.048030041
0.53449014	0.048030041
0.53449014	0.046449013
0.53449014	0.048030041
0.54239527	0.047239527
0.54239527	0.047239527
0.5503004	0.046449013
0.5503004	0.047239527
0.54239527	0.046449013
0.5503004	0.047239527
0.55820552	0.046449013
0.56611065	0.046449013
0.55820552	0.046449013
0.56611065	0.045658499
0.55820552	0.045658499
0.56611065	0.045658499
0.56611065	0.046449013
0.56611065	0.045658499
0.57401583	0.044867985
0.58192096	0.044077471
0.57401583	0.045658499
0.58192096	0.044867985
0.58192096	0.044077471
0.58192096	0.044077471
0.58982608	0.044077471
0.58982608	0.044077471
0.58982608	0.044077471
0.58982608	0.044077471
0.60563633	0.043286957
0.59773121	0.044077471
0.59773121	0.044077471
0.59773121	0.043286957
0.61354152	0.044077471
0.60563633	0.043286957
0.60563633	0.042496443
0.60563633	0.043286957
0.60563633	0.042496443
0.61354152	0.042496443
0.61354152	0.041705929
0.61354152	0.042496443
0.62144665	0.041705929
0.61354152	0.041705929
0.62144665	0.042496443
0.61354152	0.042496443
0.62144665	0.041705929
0.62144665	0.040915415
0.62144665	0.041705929
0.62935177	0.040915415
0.62935177	0.040124901
0.6372569	0.040915415
0.62935177	0.040124901
0.6372569	0.040915415
0.6372569	0.040915415
0.6372569	0.040124901
0.6372569	0.041705929
0.64516208	0.040124901
0.65306721	0.040124901
0.64516208	0.039334387
0.6372569	0.040124901
0.65306721	0.039334387
0.64516208	0.039334387
0.65306721	0.039334387
0.65306721	0.039334387
0.66097233	0.039334387
0.65306721	0.039334387
0.65306721	0.039334387
0.65306721	0.037753358
0.66097233	0.038543873
0.66097233	0.038543873
0.66097233	0.038543873
0.66097233	0.038543873
0.66097233	0.037753358
0.66097233	0.037753358
0.66887746	0.037753358
0.66097233	0.037753358
0.66887746	0.038543873
0.66887746	0.036962844
0.66097233	0.037753358
0.66097233	0.037753358
0.66097233	0.037753358
0.67678258	0.037753358
0.67678258	0.036962844
0.66887746	0.036962844
0.67678258	0.037753358
0.66887746	0.036962844
0.66887746	0.036962844
0.67678258	0.03617233
0.67678258	0.03617233
0.66887746	0.036962844
0.67678258	0.03617233
0.66887746	0.035381816
0.66887746	0.03617233
0.66887746	0.03617233
0.66887746	0.035381816
0.67678258	0.036962844
0.67678258	0.03617233
0.67678258	0.035381816
0.67678258	0.035381816
0.67678258	0.035381816
0.66887746	0.035381816
0.66887746	0.034591306
0.66887746	0.034591306
0.66887746	0.034591306
0.66887746	0.035381816
0.67678258	0.033800792
0.67678258	0.034591306
0.66887746	0.033800792
0.67678258	0.033800792
0.67678258	0.033800792
0.67678258	0.033800792
0.67678258	0.033800792
0.67678258	0.033800792
0.66887746	0.033800792
0.66887746	0.033010278
0.66887746	0.033800792
0.66097233	0.033010278
0.67678258	0.033010278
0.66887746	0.033010278
0.66887746	0.033010278
0.66887746	0.033010278
0.66887746	0.033010278
0.66887746	0.033010278
0.66097233	0.032219764
0.66887746	0.033010278
0.66887746	0.033010278
0.66887746	0.032219764
0.66097233	0.032219764
0.66097233	0.032219764
0.66887746	0.03142925
0.66097233	0.032219764
0.66097233	0.03142925
0.66097233	0.03142925
0.66097233	0.032219764
0.66097233	0.03142925
0.65306721	0.03142925
0.65306721	0.03142925
0.65306721	0.032219764
0.65306721	0.03142925
0.66097233	0.03142925
0.65306721	0.03142925
0.64516208	0.030638736
0.65306721	0.03142925
0.65306721	0.03142925
0.64516208	0.030638736
0.64516208	0.030638736
0.64516208	0.030638736
0.65306721	0.030638736
0.64516208	0.030638736
0.6372569	0.029848222
0.6372569	0.029848222
0.6372569	0.029848222
0.6372569	0.029848222
0.6372569	0.029848222
0.62935177	0.029848222
0.62935177	0.029057708
0.62935177	0.029057708
0.62935177	0.029848222
0.62144665	0.029057708
0.62935177	0.029057708
0.62144665	0.029057708
0.62935177	0.029848222
0.62144665	0.029057708
0.62144665	0.029057708
0.61354152	0.029057708
0.61354152	0.029057708
0.61354152	0.028267194
0.60563633	0.028267194
0.60563633	0.028267194
0.60563633	0.028267194
0.61354152	0.028267194
0.60563633	0.02747668
0.60563633	0.028267194
0.59773121	0.02747668
0.59773121	0.02747668
0.60563633	0.026686165
0.59773121	0.02747668
0.59773121	0.02747668
0.59773121	0.02747668
0.58982608	0.026686165
0.58982608	0.02747668
0.58982608	0.026686165
0.57401583	0.026686165
0.57401583	0.026686165
0.58192096	0.025895651
0.58192096	0.025895651
0.57401583	0.026686165
0.57401583	0.025895651
0.57401583	0.025895651
0.55820552	0.025895651
0.56611065	0.025895651
0.56611065	0.026686165
0.55820552	0.025895651
0.55820552	0.025895651
0.5503004	0.025105139
0.55820552	0.025895651
0.54239527	0.025895651
0.5503004	0.025105139
0.54239527	0.025105139
0.54239527	0.025105139
0.53449014	0.025105139
0.53449014	0.025895651
0.53449014	0.025105139
0.52658496	0.025105139
0.52658496	0.025105139
0.51867983	0.025105139
0.51867983	0.023524111
0.51867983	0.024314625
0.51867983	0.025105139
0.51077471	0.024314625
0.51077471	0.023524111
0.51077471	0.023524111
0.50286958	0.024314625
0.50286958	0.024314625
0.49496446	0.024314625
0.49496446	0.024314625
0.48705927	0.024314625
0.48705927	0.023524111
0.47915415	0.023524111
0.47915415	0.022733597
0.47915415	0.023524111
0.47915415	0.022733597
0.47124902	0.022733597
0.46334389	0.023524111
0.47124902	0.021943083
0.46334389	0.022733597
0.45543871	0.022733597
0.45543871	0.021943083
0.44753358	0.023524111
0.44753358	0.022733597
0.44753358	0.023524111
0.43962846	0.022733597
0.43172333	0.022733597
0.43172333	0.022733597
0.43172333	0.021943083
0.43172333	0.021943083
0.43172333	0.021943083
0.42381821	0.022733597
0.41591302	0.021152569
0.41591302	0.021943083
0.41591302	0.022733597
0.4080079	0.021943083
0.40010277	0.021943083
0.4080079	0.021943083
0.39219764	0.021943083
0.38429252	0.021152569
0.39219764	0.021152569
0.39219764	0.021943083
0.38429252	0.021152569
0.37638733	0.021943083
0.37638733	0.021943083
0.37638733	0.021152569
0.36057708	0.021943083
0.36057708	0.021152569
0.35267196	0.021152569
0.35267196	0.021152569
0.35267196	0.021152569
0.3447668	0.021152569
0.3447668	0.021152569
0.33686165	0.020362055
0.32895652	0.021152569
0.32895652	0.021943083
0.32105139	0.021943083
0.31314624	0.020362055
0.31314624	0.021152569
0.32105139	0.021152569
0.30524111	0.021152569
0.30524111	0.021152569
0.30524111	0.020362055
0.29733596	0.021152569
0.28943083	0.020362055
0.28943083	0.021152569
0.28943083	0.021152569
0.28152568	0.020362055
0.27362055	0.021152569
0.27362055	0.021152569
0.26571543	0.021152569
0.26571543	0.021152569
0.25781027	0.021152569
0.24990515	0.021152569
0.24990515	0.020362055
0.24199999	0.021152569
0.23409486	0.021152569
0.23409486	0.021152569
0.23409486	0.021152569
0.22618971	0.021152569
0.22618971	0.021152569
0.21828458	0.021943083
0.21828458	0.021152569
0.21037946	0.021943083
0.2024743	0.020362055
0.2024743	0.021152569
0.19456918	0.021152569
0.19456918	0.022733597
0.18666402	0.021943083
0.1787589	0.021943083
0.1787589	0.021943083
0.1787589	0.021943083
0.17085377	0.021943083
0.16294861	0.022733597
0.16294861	0.021943083
0.15504349	0.023524111
0.15504349	0.021943083
0.14713833	0.022733597
0.13923321	0.022733597
0.13923321	0.022733597
0.13132805	0.023524111
0.12342293	0.023524111
0.12342293	0.023524111
0.12342293	0.024314625
0.1155178	0.023524111
0.1155178	0.024314625
0.10761265	0.024314625
0.09970751	0.025105139
0.09970751	0.025105139
0.09180236	0.025105139
0.09180236	0.025895651
0.08389724	0.025895651
0.0759921	0.025895651
0.0759921	0.025895651
0.06808696	0.025895651
0.06808696	0.02747668
0.06808696	0.02747668
0.06018182	0.02747668
0.06018182	0.02747668
0.04437154	0.028267194
0.04437154	0.028267194
0.04437154	0.02747668
0.02856127	0.029057708
0.02856127	0.029057708
0.02065613	0.028267194
0.02856127	0.028267194
0.01275099	0.029848222
0.00484585	0.029848222
0.00484585	0.029848222
-0.00305929	0.030638736
0.00484585	0.030638736
-0.01096443	0.03142925
-0.01096443	0.03142925
-0.01886956	0.03142925
-0.02677471	0.032219764
-0.02677471	0.032219764
-0.03467984	0.032219764
-0.02677471	0.033010278
-0.04258498	0.032219764
-0.05049012	0.033010278
-0.05049012	0.033010278
-0.058395261	0.033800792
-0.058395261	0.033800792
-0.066300394	0.034591306
-0.074205534	0.034591306
-0.074205534	0.033800792
-0.082110675	0.03617233
-0.082110675	0.035381816
-0.090015811	0.035381816
-0.090015811	0.035381816
-0.097920948	0.03617233
-0.097920948	0.035381816
-0.105826089	0.03617233
-0.113731226	0.036962844
-0.113731226	0.03617233
-0.121636364	0.03617233
-0.129541503	0.036962844
-0.129541503	0.036962844
-0.137446641	0.036962844
-0.137446641	0.036962844
-0.153256917	0.037753358
-0.145351779	0.037753358
-0.153256917	0.037753358
-0.169067194	0.038543873
-0.161162056	0.037753358
-0.161162056	0.038543873
-0.169067194	0.037753358
-0.169067194	0.037753358
-0.184877472	0.038543873
-0.184877472	0.038543873
-0.192782608	0.038543873
-0.192782608	0.038543873
-0.200687745	0.038543873
-0.208592886	0.038543873
-0.216498026	0.038543873
-0.216498026	0.039334387
-0.216498026	0.038543873
-0.224403159	0.038543873
-0.2323083	0.040124901
-0.24021344	0.038543873
-0.24021344	0.038543873
-0.248118573	0.039334387
-0.248118573	0.038543873
-0.25602371	0.038543873
-0.25602371	0.039334387
-0.26392885	0.039334387
-0.26392885	0.038543873
-0.27183399	0.039334387
-0.27973914	0.038543873
-0.27973914	0.039334387
-0.28764428	0.039334387
-0.28764428	0.039334387
-0.2955494	0.039334387
-0.30345454	0.038543873
-0.2955494	0.038543873
-0.30345454	0.038543873
-0.31926482	0.039334387
-0.31926482	0.037753358
-0.32716996	0.037753358
-0.31926482	0.037753358
-0.32716996	0.038543873
-0.3350751	0.038543873
-0.34298023	0.037753358
-0.34298023	0.038543873
-0.35088537	0.037753358
-0.35088537	0.037753358
-0.35879051	0.036962844
-0.35879051	0.037753358
-0.36669565	0.036962844
-0.37460079	0.037753358
-0.36669565	0.037753358
-0.37460079	0.036962844
-0.38250593	0.036962844
-0.3983162	0.036962844
-0.39041107	0.036962844
-0.3983162	0.037753358
-0.3983162	0.03617233
-0.40622135	0.036962844
-0.40622135	0.03617233
-0.41412648	0.03617233
-0.41412648	0.03617233
-0.41412648	0.03617233
-0.42993676	0.03617233
-0.42993676	0.035381816
-0.43784189	0.035381816
-0.43784189	0.035381816
-0.43784189	0.035381816
-0.43784189	0.035381816
-0.44574704	0.034591306
-0.45365217	0.034591306
-0.46155732	0.034591306
-0.46155732	0.034591306
-0.46946245	0.034591306
-0.4773676	0.034591306
-0.46946245	0.033800792
-0.48527273	0.033800792
-0.4773676	0.033800792
-0.48527273	0.033800792
-0.49317786	0.033800792
-0.49317786	0.033800792
-0.49317786	0.033010278
-0.50898814	0.033010278
-0.50898814	0.033010278
-0.50898814	0.033010278
-0.50898814	0.032219764
-0.51689329	0.032219764
-0.51689329	0.032219764
-0.52479842	0.032219764
-0.53270354	0.032219764
-0.53270354	0.032219764
-0.53270354	0.03142925
-0.5406087	0.03142925
-0.5406087	0.032219764
-0.54851382	0.032219764
-0.54851382	0.03142925
-0.55641898	0.03142925
-0.55641898	0.030638736
-0.5643241	0.03142925
-0.5643241	0.030638736
-0.57222926	0.029848222
-0.58013439	0.030638736
-0.58013439	0.029848222
-0.58013439	0.029848222
-0.58803951	0.029848222
-0.59594467	0.029848222
-0.60384979	0.029057708
-0.59594467	0.029848222
-0.60384979	0.029848222
-0.60384979	0.029057708
-0.60384979	0.029057708
-0.61175495	0.029057708
-0.61175495	0.029057708
-0.61175495	0.029057708
-0.61175495	0.029057708
-0.62756523	0.028267194
-0.62756523	0.02747668
-0.61966007	0.028267194
-0.62756523	0.028267194
-0.63547035	0.026686165
-0.63547035	0.028267194
-0.64337548	0.02747668
-0.65128061	0.02747668
-0.64337548	0.02747668
-0.65128061	0.02747668
-0.65918579	0.02747668
-0.65918579	0.026686165
-0.66709092	0.02747668
-0.65918579	0.026686165
-0.66709092	0.026686165
-0.66709092	0.025895651
-0.66709092	0.026686165
-0.66709092	0.025895651
-0.67499604	0.025895651
-0.68290117	0.025895651
-0.68290117	0.025895651
-0.68290117	0.025895651
-0.68290117	0.025895651
-0.69080635	0.025105139
-0.69871148	0.025105139
-0.69080635	0.024314625
-0.69871148	0.024314625
-0.7066166	0.025105139
-0.69871148	0.025105139
-0.7066166	0.024314625
-0.7066166	0.024314625
-0.71452173	0.024314625
-0.71452173	0.024314625
-0.71452173	0.024314625
-0.72242686	0.025105139
-0.72242686	0.024314625
-0.73033204	0.023524111
-0.73033204	0.023524111
-0.73033204	0.023524111
-0.73823717	0.023524111
-0.73823717	0.023524111
-0.73033204	0.022733597
-0.74614229	0.024314625
-0.74614229	0.022733597
-0.74614229	0.023524111
-0.76195254	0.021943083
-0.75404742	0.021943083
-0.75404742	0.021943083
-0.76985773	0.022733597
-0.76195254	0.021943083
-0.76195254	0.022733597
-0.76985773	0.021943083
-0.76985773	0.021943083
-0.76985773	0.021943083
-0.76985773	0.022733597
-0.76985773	0.021943083
-0.76985773	0.021943083
-0.76985773	0.021943083
-0.76985773	0.021943083
-0.76985773	0.021152569
-0.76985773	0.021152569
-0.76985773	0.021152569
-0.76985773	0.020362055
-0.76985773	0.020362055
-0.76985773	0.021943083
-0.76985773	0.020362055
-0.76985773	0.021152569
-0.76985773	0.020362055
-0.76985773	0.020362055
-0.76985773	0.020362055
-0.76985773	0.020362055
-0.76985773	0.020362055
-0.76985773	0.020362055
-0.76985773	0.020362055
-0.76985773	0.019571541
-0.76985773	0.019571541
-0.76985773	0.020362055
-0.76985773	0.019571541
-0.76985773	0.019571541
-0.76985773	0.019571541
-0.76985773	0.019571541
-0.76985773	0.019571541
-0.76985773	0.018781027
-0.76985773	0.019571541
-0.76985773	0.018781027
-0.76985773	0.019571541
-0.76985773	0.018781027
-0.76985773	0.018781027
-0.76985773	0.018781027
-0.76985773	0.018781027
-0.76985773	0.018781027
-0.76985773	0.018781027
-0.76985773	0.017990515
-0.76985773	0.018781027
-0.76985773	0.017990515
-0.76985773	0.018781027
-0.76985773	0.017990515
-0.76985773	0.017990515
-0.76985773	0.017990515
-0.76985773	0.017990515
-0.76985773	0.018781027
-0.76985773	0.017990515
-0.76985773	0.017990515
-0.76985773	0.017990515
-0.76985773	0.016409487
-0.76985773	0.017990515
-0.76985773	0.017200001
-0.76985773	0.016409487
-0.76985773	0.017200001
-0.76985773	0.017200001
-0.76985773	0.017200001
-0.76985773	0.017200001
-0.76985773	0.016409487
-0.76985773	0.015618972
-0.76985773	0.015618972
-0.76985773	0.016409487
-0.76985773	0.016409487
-0.76985773	0.017200001
-0.76985773	0.015618972
-0.76985773	0.015618972
-0.76985773	0.016409487
-0.76985773	0.015618972
-0.76985773	0.015618972
-0.76985773	0.015618972
-0.76985773	0.015618972
-0.76985773	0.015618972
-0.76985773	0.016409487
-0.76985773	0.014828458
-0.76985773	0.014828458
-0.76985773	0.014828458
-0.76985773	0.015618972
-0.76985773	0.015618972
-0.76985773	0.014828458
-0.76985773	0.014828458
-0.76985773	0.014828458
-0.76985773	0.014828458
-0.76985773	0.014828458
-0.76985773	0.015618972
-0.76985773	0.014828458
-0.76985773	0.014828458
-0.76985773	0.014828458
-0.76985773	0.014828458
-0.76985773	0.014828458
-0.76985773	0.014037944
-0.76985773	0.014037944
-0.76985773	0.014037944
-0.76985773	0.014828458
-0.76985773	0.014828458
-0.76985773	0.014037944
-0.76985773	0.014037944
-0.76985773	0.014828458
-0.76985773	0.014037944
-0.76985773	0.014828458
-0.76985773	0.014037944
-0.76985773	0.014037944
-0.76985773	0.014037944
-0.76985773	0.014037944
-0.76985773	0.013247431
-0.76985773	0.013247431
-0.76985773	0.013247431
-0.76985773	0.013247431
-0.76985773	0.014037944
-0.76985773	0.013247431
-0.76985773	0.013247431
-0.76985773	0.014037944
-0.76985773	0.013247431
-0.76985773	0.013247431
-0.76985773	0.014037944
-0.76985773	0.012456917
-0.76985773	0.013247431
-0.76985773	0.013247431
-0.76985773	0.013247431
-0.76985773	0.013247431
-0.76985773	0.013247431
-0.76985773	0.013247431
-0.76985773	0.012456917
-0.76985773	0.012456917
-0.76985773	0.012456917
-0.76985773	0.012456917
-0.76985773	0.012456917
-0.76985773	0.011666403
-0.76985773	0.011666403
-0.76985773	0.011666403
-0.76985773	0.012456917
-0.76985773	0.013247431
-0.76985773	0.011666403
-0.76985773	0.013247431
-0.76985773	0.011666403
-0.76985773	0.012456917
-0.76985773	0.012456917
-0.76985773	0.011666403
-0.76985773	0.011666403
-0.76985773	0.011666403
-0.76985773	0.012456917
-0.76985773	0.011666403
-0.76195254	0.011666403
-0.76985773	0.011666403
-0.76195254	0.011666403
-0.76985773	0.011666403
-0.76195254	0.011666403
-0.74614229	0.011666403
-0.75404742	0.012456917
-0.73823717	0.011666403
-0.74614229	0.011666403
-0.73823717	0.010875889
-0.73823717	0.011666403
-0.73033204	0.011666403
-0.73033204	0.010875889
-0.73033204	0.011666403
-0.73033204	0.011666403
-0.72242686	0.012456917
-0.72242686	0.010875889
-0.72242686	0.010875889
-0.7066166	0.011666403
-0.71452173	0.010875889
-0.71452173	0.010875889
-0.69871148	0.011666403
-0.69871148	0.011666403
-0.69871148	0.010085375
-0.69871148	0.011666403
-0.69871148	0.010875889
-0.69871148	0.011666403
-0.69080635	0.011666403
-0.69080635	0.010085375
-0.67499604	0.010875889
-0.69080635	0.011666403
-0.68290117	0.011666403
-0.67499604	0.011666403
-0.66709092	0.010085375
-0.66709092	0.010875889
-0.65918579	0.010875889
-0.65918579	0.011666403
-0.65918579	0.011666403
-0.65128061	0.010875889
-0.65128061	0.010875889
-0.65128061	0.010875889
-0.65128061	0.010875889
-0.65128061	0.010875889
-0.64337548	0.010875889
-0.63547035	0.010875889
-0.62756523	0.010875889
-0.63547035	0.010875889
-0.62756523	0.010875889
-0.62756523	0.011666403
-0.62756523	0.010875889
-0.61966007	0.010875889
-0.61966007	0.010875889
-0.61175495	0.010875889
-0.61175495	0.010875889
-0.61175495	0.010875889
-0.60384979	0.011666403
-0.60384979	0.011666403
-0.59594467	0.010875889
-0.58803951	0.011666403
-0.59594467	0.010875889
-0.58803951	0.011666403
-0.58013439	0.010875889
-0.58013439	0.010085375
-0.58013439	0.010875889
-0.57222926	0.010875889
-0.57222926	0.011666403
-0.5643241	0.010875889
-0.5643241	0.010875889
-0.5643241	0.010875889
-0.55641898	0.011666403
-0.54851382	0.012456917
-0.5406087	0.011666403
-0.54851382	0.013247431
-0.5406087	0.013247431
-0.53270354	0.012456917
-0.53270354	0.012456917
-0.53270354	0.014037944
-0.53270354	0.014037944
-0.52479842	0.013247431
-0.51689329	0.014037944
-0.51689329	0.014037944
-0.50898814	0.014828458
-0.50108301	0.014828458
-0.50108301	0.014037944
-0.49317786	0.014828458
-0.49317786	0.014828458
-0.49317786	0.014828458
-0.4773676	0.014828458
-0.4773676	0.014828458
-0.48527273	0.014828458
-0.4773676	0.014037944
-0.46946245	0.014828458
-0.46155732	0.014828458
-0.46155732	0.014828458
-0.46155732	0.014037944
-0.45365217	0.014037944
-0.44574704	0.014828458
-0.44574704	0.014828458
-0.43784189	0.014828458
-0.42993676	0.014828458
-0.42993676	0.013247431
-0.42993676	0.014828458
-0.42203164	0.014037944
-0.42203164	0.014828458
-0.42203164	0.014037944
-0.41412648	0.014037944
-0.40622135	0.014828458
-0.3983162	0.014828458
-0.3983162	0.014828458
-0.39041107	0.014828458
-0.39041107	0.015618972
-0.38250593	0.015618972
-0.38250593	0.015618972
-0.37460079	0.015618972
-0.37460079	0.015618972
-0.36669565	0.016409487
-0.36669565	0.016409487
-0.35879051	0.016409487
-0.35088537	0.016409487
-0.35088537	0.016409487
-0.35088537	0.017200001
-0.35088537	0.017200001
-0.34298023	0.017200001
-0.3350751	0.017200001
-0.32716996	0.017990515
-0.32716996	0.017200001
-0.31926482	0.017990515
-0.31135968	0.017990515
-0.30345454	0.017990515
-0.30345454	0.018781027
-0.30345454	0.018781027
-0.2955494	0.018781027
-0.2955494	0.019571541
-0.28764428	0.020362055
-0.27973914	0.019571541
-0.27973914	0.019571541
-0.27183399	0.021152569
-0.27183399	0.020362055
-0.25602371	0.021152569
-0.26392885	0.021152569
-0.25602371	0.021152569
-0.248118573	0.021943083
-0.24021344	0.022733597
-0.24021344	0.021943083
-0.24021344	0.021943083
-0.2323083	0.022733597
-0.224403159	0.022733597
-0.224403159	0.022733597
-0.216498026	0.023524111
-0.208592886	0.023524111
-0.208592886	0.024314625
-0.208592886	0.025105139
-0.200687745	0.025105139
-0.192782608	0.025105139
-0.192782608	0.025895651
-0.184877472	0.025105139
-0.184877472	0.025895651
-0.176972331	0.026686165
-0.176972331	0.026686165
-0.161162056	0.026686165
-0.161162056	0.026686165
-0.153256917	0.02747668
-0.153256917	0.02747668
-0.137446641	0.028267194
-0.137446641	0.02747668
-0.129541503	0.028267194
-0.129541503	0.028267194
-0.121636364	0.029057708
-0.113731226	0.029848222
-0.113731226	0.029057708
-0.105826089	0.029848222
-0.105826089	0.030638736
-0.105826089	0.030638736
-0.097920948	0.03142925
-0.090015811	0.030638736
-0.090015811	0.030638736
-0.082110675	0.030638736
-0.082110675	0.03142925
-0.074205534	0.032219764
-0.074205534	0.032219764
-0.058395261	0.032219764
-0.066300394	0.032219764
-0.058395261	0.032219764
-0.058395261	0.033800792
-0.04258498	0.033010278
-0.04258498	0.033010278
-0.04258498	0.033800792
-0.02677471	0.033800792
-0.03467984	0.033800792
-0.02677471	0.034591306
-0.02677471	0.034591306
-0.01096443	0.034591306
-0.00305929	0.034591306
-0.00305929	0.035381816
-0.00305929	0.034591306
0.01275099	0.035381816
0.01275099	0.034591306
0.01275099	0.03617233
0.02065613	0.03617233
0.02856127	0.03617233
0.02856127	0.03617233
0.02856127	0.03617233
0.0364664	0.036962844
0.04437154	0.03617233
0.04437154	0.03617233
0.05227668	0.036962844
0.06018182	0.036962844
0.06808696	0.037753358
0.06808696	0.037753358
0.06808696	0.037753358
0.0759921	0.036962844
0.0759921	0.036962844
0.08389724	0.037753358
0.09180236	0.037753358
0.09180236	0.038543873
0.09970751	0.036962844
0.09970751	0.037753358
0.1155178	0.037753358
0.10761265	0.037753358
0.1155178	0.037753358
0.1155178	0.038543873
0.12342293	0.038543873
0.13132805	0.037753358
0.13132805	0.038543873
0.13923321	0.037753358
0.14713833	0.037753358
0.14713833	0.037753358
0.14713833	0.037753358
0.15504349	0.038543873
0.15504349	0.038543873
0.16294861	0.037753358
0.16294861	0.037753358
0.17085377	0.037753358
0.1787589	0.037753358
0.18666402	0.037753358
0.18666402	0.037753358
0.18666402	0.038543873
0.19456918	0.037753358
0.2024743	0.037753358
0.2024743	0.038543873
0.21037946	0.037753358
0.21828458	0.037753358
0.21828458	0.036962844
0.22618971	0.037753358
0.22618971	0.037753358
0.22618971	0.037753358
0.23409486	0.036962844
0.24199999	0.036962844
0.24199999	0.036962844
0.24990515	0.037753358
0.25781027	0.036962844
0.25781027	0.036962844
0.25781027	0.036962844
0.25781027	0.036962844
0.27362055	0.03617233
0.28152568	0.036962844
0.28152568	0.036962844
0.28943083	0.03617233
0.28943083	0.03617233
0.28943083	0.03617233
0.29733596	0.03617233
0.29733596	0.03617233
0.30524111	0.03617233
0.30524111	0.03617233
0.31314624	0.035381816
0.31314624	0.03617233
0.32105139	0.03617233
0.32105139	0.035381816
0.32895652	0.035381816
0.32895652	0.035381816
0.33686165	0.035381816
0.33686165	0.035381816
0.3447668	0.03617233
0.3447668	0.035381816
0.3447668	0.034591306
0.35267196	0.034591306
0.35267196	0.03617233
0.36057708	0.034591306
0.37638733	0.034591306
0.36848221	0.035381816
0.37638733	0.035381816
0.37638733	0.034591306
0.39219764	0.034591306
0.39219764	0.033800792
0.38429252	0.034591306
0.39219764	0.033800792
0.40010277	0.034591306
0.40010277	0.033800792
0.4080079	0.033800792
0.4080079	0.033800792
0.41591302	0.033800792
0.41591302	0.033010278
0.41591302	0.033800792
0.41591302	0.033800792
0.43172333	0.033010278
0.43962846	0.033800792
0.43172333	0.033800792
0.43172333	0.033010278
0.44753358	0.033010278
0.44753358	0.033010278
0.45543871	0.033010278
0.45543871	0.033010278
0.44753358	0.032219764
0.45543871	0.033010278
0.45543871	0.032219764
0.47124902	0.032219764
0.47124902	0.032219764
0.47915415	0.033010278
0.47124902	0.032219764
0.47915415	0.032219764
0.48705927	0.032219764
0.47915415	0.03142925
0.48705927	0.032219764
0.48705927	0.032219764
0.49496446	0.03142925
0.49496446	0.03142925
0.50286958	0.03142925
0.50286958	0.03142925
0.50286958	0.03142925
0.50286958	0.03142925
0.51077471	0.03142925
0.51867983	0.03142925
0.51867983	0.030638736
0.51867983	0.030638736
0.51867983	0.03142925
0.52658496	0.03142925
0.52658496	0.030638736
0.53449014	0.030638736
0.53449014	0.030638736
0.53449014	0.030638736
0.54239527	0.029848222
0.54239527	0.030638736
0.54239527	0.029848222
0.5503004	0.029848222
0.5503004	0.029848222
0.5503004	0.029848222
0.55820552	0.030638736
0.5503004	0.029848222
0.56611065	0.029848222
0.56611065	0.029057708
0.56611065	0.029848222
0.56611065	0.029057708
0.57401583	0.029848222
0.57401583	0.029057708
0.56611065	0.029848222
0.56611065	0.029057708
0.57401583	0.029848222
0.58192096	0.029057708
0.58192096	0.028267194
0.58982608	0.029057708
0.58192096	0.028267194
0.58982608	0.029057708
0.59773121	0.028267194
0.58982608	0.028267194
0.59773121	0.029057708
0.59773121	0.028267194
0.60563633	0.028267194
0.60563633	0.028267194
0.60563633	0.028267194
0.59773121	0.028267194
0.61354152	0.028267194
0.60563633	0.028267194
0.61354152	0.02747668
0.61354152	0.02747668
0.61354152	0.028267194
0.61354152	0.02747668
0.61354152	0.02747668
0.62935177	0.02747668
0.61354152	0.028267194
0.62144665	0.028267194
0.62935177	0.02747668
0.62935177	0.02747668
0.62935177	0.02747668
0.62935177	0.028267194
0.62935177	0.02747668
0.62935177	0.02747668
0.62935177	0.026686165
0.6372569	0.02747668
0.64516208	0.02747668
0.6372569	0.02747668
0.6372569	0.02747668
0.62935177	0.02747668
0.6372569	0.026686165
0.6372569	0.02747668
0.64516208	0.02747668
0.64516208	0.026686165
0.64516208	0.026686165
0.65306721	0.02747668
0.65306721	0.026686165
0.64516208	0.026686165
0.65306721	0.026686165
0.66097233	0.026686165
0.65306721	0.026686165
0.65306721	0.026686165
0.65306721	0.025895651
0.66097233	0.02747668
0.66097233	0.025895651
0.66097233	0.026686165
0.66097233	0.025895651
0.66097233	0.026686165
0.66097233	0.025895651
0.66887746	0.026686165
0.66097233	0.026686165
0.66887746	0.025895651
0.66887746	0.025895651
0.66097233	0.025895651
0.66887746	0.025895651
0.66887746	0.025105139
0.66887746	0.025895651
0.66887746	0.025895651
0.66887746	0.025895651
0.66887746	0.025895651
0.66097233	0.025895651
0.67678258	0.025895651
0.66887746	0.025105139
0.66887746	0.025105139
0.66887746	0.025105139
0.66887746	0.025105139
0.66887746	0.025105139
0.67678258	0.025105139
0.67678258	0.025105139
0.67678258	0.025105139
0.66887746	0.024314625
0.66887746	0.025105139
0.66887746	0.024314625
0.66097233	0.025105139
0.66887746	0.025105139
0.67678258	0.024314625
0.67678258	0.025105139
0.67678258	0.023524111
0.67678258	0.024314625
0.66887746	0.024314625
0.67678258	0.024314625
0.66887746	0.024314625
0.66887746	0.024314625
0.66887746	0.025105139
0.67678258	0.024314625
0.67678258	0.024314625
0.67678258	0.024314625
0.66887746	0.024314625
0.66887746	0.024314625
0.66887746	0.024314625
0.66887746	0.022733597
0.66887746	0.024314625
0.66887746	0.023524111
0.66887746	0.024314625
0.66887746	0.023524111
0.66097233	0.023524111
0.66887746	0.023524111
0.66887746	0.023524111
0.66887746	0.024314625
0.66097233	0.023524111
0.66887746	0.022733597
0.66097233	0.023524111
0.66097233	0.022733597
0.66097233	0.021943083
0.66887746	0.023524111
0.66887746	0.023524111
0.66097233	0.022733597
0.66097233	0.022733597
0.65306721	0.022733597
0.66097233	0.021943083
0.65306721	0.023524111
0.65306721	0.022733597
0.65306721	0.022733597
0.64516208	0.022733597
0.65306721	0.021943083
0.65306721	0.022733597
0.65306721	0.022733597
0.64516208	0.022733597
0.64516208	0.021943083
0.64516208	0.021943083
0.64516208	0.021943083
0.64516208	0.021943083
0.6372569	0.021943083
0.64516208	0.021943083
0.6372569	0.021943083
0.6372569	0.021943083
0.62935177	0.021152569
0.6372569	0.022733597
0.6372569	0.021152569
0.62144665	0.021943083
0.62144665	0.022733597
0.62935177	0.021152569
0.62144665	0.021943083
0.62144665	0.021152569
0.61354152	0.021943083
0.62144665	0.021943083
0.61354152	0.021152569
0.61354152	0.021152569
0.61354152	0.021943083
0.61354152	0.021152569
0.61354152	0.021152569
0.60563633	0.021152569
0.60563633	0.021943083
0.60563633	0.021152569
0.60563633	0.021152569
0.60563633	0.021152569
0.60563633	0.020362055
0.59773121	0.021152569
0.58982608	0.021152569
0.58982608	0.020362055
0.59773121	0.020362055
0.58982608	0.020362055
0.58192096	0.020362055
0.58192096	0.020362055
0.57401583	0.020362055
0.58192096	0.020362055
0.58192096	0.020362055
0.58192096	0.020362055
0.57401583	0.020362055
0.56611065	0.020362055
0.56611065	0.019571541
0.55820552	0.019571541
0.56611065	0.020362055
0.56611065	0.020362055
0.55820552	0.019571541
0.55820552	0.019571541
0.55820552	0.019571541
0.5503004	0.019571541
0.54239527	0.018781027
0.5503004	0.019571541
0.54239527	0.019571541
0.54239527	0.020362055
0.53449014	0.019571541
0.53449014	0.018781027
0.52658496	0.019571541
0.52658496	0.019571541
0.53449014	0.019571541
0.51867983	0.017990515
0.51867983	0.017990515
0.51077471	0.018781027
0.52658496	0.018781027
0.51077471	0.018781027
0.51077471	0.018781027
0.51077471	0.018781027
0.50286958	0.018781027
0.50286958	0.017990515
0.50286958	0.018781027
0.49496446	0.018781027
0.49496446	0.017990515
0.48705927	0.017990515
0.48705927	0.017990515
0.47915415	0.018781027
0.48705927	0.018781027
0.48705927	0.017990515
0.47915415	0.017990515
0.46334389	0.017200001
0.46334389	0.018781027
0.45543871	0.017990515
0.46334389	0.017990515
0.45543871	0.017990515
0.45543871	0.017200001
0.45543871	0.017990515
0.44753358	0.017990515
0.44753358	0.017200001
0.44753358	0.017200001
0.43962846	0.017200001
0.43962846	0.017200001
0.43172333	0.017200001
0.42381821	0.017200001
0.41591302	0.017200001
0.42381821	0.017200001
0.41591302	0.017200001
0.41591302	0.017200001
0.4080079	0.016409487
0.40010277	0.017200001
0.4080079	0.017200001
0.39219764	0.017200001
0.39219764	0.016409487
0.39219764	0.017200001
0.38429252	0.016409487
0.38429252	0.017990515
0.37638733	0.017990515
0.37638733	0.017200001
0.37638733	0.016409487
0.36848221	0.017200001
0.37638733	0.017200001
0.36057708	0.016409487
0.35267196	0.016409487
0.3447668	0.016409487
0.3447668	0.016409487
0.3447668	0.017200001
0.33686165	0.017200001
0.33686165	0.016409487
0.32895652	0.016409487
0.32105139	0.016409487
0.32105139	0.016409487
0.32105139	0.016409487
0.32105139	0.016409487
0.31314624	0.016409487
0.31314624	0.016409487
0.30524111	0.016409487
0.29733596	0.015618972
0.29733596	0.016409487
0.28943083	0.017200001
0.28943083	0.016409487
0.28943083	0.016409487
0.28152568	0.016409487
0.28152568	0.017200001
0.27362055	0.016409487
0.25781027	0.017200001
0.26571543	0.016409487
0.25781027	0.016409487
0.24990515	0.017200001
0.24199999	0.017200001
0.24199999	0.016409487
0.24199999	0.016409487
0.24199999	0.016409487
0.24199999	0.017200001
0.23409486	0.017200001
0.22618971	0.017200001
0.22618971	0.016409487
0.21037946	0.017200001
0.21037946	0.017990515
0.2024743	0.017200001
0.2024743	0.017200001
0.2024743	0.017990515
0.18666402	0.017990515
0.19456918	0.017200001
0.1787589	0.018781027
0.1787589	0.017990515
0.17085377	0.017990515
0.17085377	0.017990515
0.15504349	0.018781027
0.15504349	0.018781027
0.15504349	0.017990515
0.15504349	0.019571541
0.15504349	0.018781027
0.13923321	0.019571541
0.14713833	0.018781027
0.13923321	0.019571541
0.13132805	0.019571541
0.13132805	0.019571541
0.12342293	0.020362055
0.1155178	0.020362055
0.10761265	0.020362055
0.10761265	0.020362055
0.10761265	0.021152569
0.09970751	0.021152569
0.09180236	0.021152569
0.08389724	0.021943083
0.08389724	0.021943083
0.08389724	0.021943083
0.0759921	0.022733597
0.0759921	0.023524111
0.06808696	0.022733597
0.06808696	0.023524111
0.05227668	0.023524111
0.04437154	0.024314625
0.04437154	0.024314625
0.05227668	0.025105139
0.0364664	0.024314625
0.02856127	0.025895651
0.02856127	0.025895651
0.02856127	0.025895651
0.02065613	0.025895651
0.02065613	0.026686165
0.01275099	0.026686165
0.00484585	0.026686165
-0.00305929	0.026686165
-0.01096443	0.02747668
-0.01096443	0.02747668
-0.01096443	0.028267194
-0.01886956	0.028267194
-0.01886956	0.028267194
-0.02677471	0.029057708
-0.02677471	0.029848222
-0.03467984	0.029848222
-0.03467984	0.029848222
-0.05049012	0.030638736
-0.05049012	0.029848222
-0.058395261	0.029848222
-0.058395261	0.03142925
-0.066300394	0.030638736
-0.074205534	0.030638736
-0.074205534	0.03142925
-0.074205534	0.03142925
-0.074205534	0.032219764
-0.090015811	0.032219764
-0.090015811	0.032219764
-0.105826089	0.032219764
-0.097920948	0.033010278
-0.105826089	0.033010278
-0.105826089	0.033010278
-0.113731226	0.033010278
-0.121636364	0.033010278
-0.129541503	0.033800792
-0.137446641	0.033800792
-0.129541503	0.033800792
-0.145351779	0.033800792
-0.153256917	0.034591306
-0.145351779	0.033800792
-0.153256917	0.034591306
-0.161162056	0.033800792
-0.161162056	0.034591306
-0.161162056	0.034591306
-0.176972331	0.034591306
-0.169067194	0.035381816
-0.184877472	0.034591306
-0.184877472	0.035381816
-0.184877472	0.034591306
-0.200687745	0.035381816
-0.200687745	0.035381816
-0.208592886	0.035381816
-0.200687745	0.035381816
-0.208592886	0.035381816
-0.224403159	0.035381816
-0.2323083	0.035381816
-0.2323083	0.035381816
-0.224403159	0.03617233
-0.248118573	0.035381816
-0.248118573	0.034591306
-0.248118573	0.035381816
-0.25602371	0.035381816
-0.25602371	0.035381816
-0.26392885	0.035381816
-0.27183399	0.035381816
-0.27183399	0.035381816
-0.27183399	0.03617233
-0.27973914	0.03617233
-0.2955494	0.03617233
-0.28764428	0.035381816
-0.30345454	0.035381816
-0.30345454	0.035381816
-0.30345454	0.035381816
-0.30345454	0.034591306
-0.31135968	0.035381816
-0.31926482	0.034591306
-0.31926482	0.035381816
-0.32716996	0.034591306
-0.32716996	0.035381816
-0.34298023	0.035381816
-0.3350751	0.034591306
-0.34298023	0.033800792
-0.35088537	0.034591306
-0.35088537	0.034591306
-0.35879051	0.034591306
-0.36669565	0.034591306
-0.36669565	0.034591306
-0.36669565	0.034591306
-0.37460079	0.033800792
-0.38250593	0.034591306
-0.38250593	0.033800792
-0.39041107	0.033800792
-0.38250593	0.033800792
-0.3983162	0.033800792
-0.3983162	0.033010278
-0.40622135	0.033800792
-0.41412648	0.033010278
-0.3983162	0.033010278
-0.42203164	0.033010278
-0.42203164	0.033010278
-0.42203164	0.033010278
-0.42993676	0.033010278
-0.43784189	0.032219764
-0.43784189	0.032219764
-0.44574704	0.032219764
-0.44574704	0.032219764
-0.44574704	0.032219764
-0.44574704	0.032219764
-0.45365217	0.032219764
-0.46155732	0.03142925
-0.46155732	0.032219764
-0.46946245	0.03142925
-0.4773676	0.03142925
-0.4773676	0.030638736
-0.4773676	0.030638736
-0.49317786	0.03142925
-0.49317786	0.03142925
-0.49317786	0.030638736
-0.50108301	0.030638736
-0.50108301	0.030638736
-0.50898814	0.029848222
-0.50898814	0.030638736
-0.51689329	0.030638736
-0.51689329	0.030638736
-0.52479842	0.030638736
-0.52479842	0.029057708
-0.52479842	0.029848222
-0.53270354	0.029848222
-0.5406087	0.029848222
-0.5406087	0.029057708
-0.5406087	0.029057708
-0.54851382	0.029057708
-0.54851382	0.028267194
-0.55641898	0.029057708
-0.57222926	0.028267194
-0.5643241	0.028267194
-0.5643241	0.02747668
-0.5643241	0.028267194
-0.58803951	0.02747668
-0.58013439	0.028267194
-0.58013439	0.028267194
-0.58803951	0.02747668
-0.58803951	0.02747668
-0.58803951	0.02747668
-0.59594467	0.02747668
-0.59594467	0.02747668
-0.60384979	0.025895651
-0.60384979	0.026686165
-0.60384979	0.026686165
-0.61175495	0.02747668
-0.61175495	0.025895651
-0.61966007	0.026686165
-0.62756523	0.025105139
-0.62756523	0.025895651
-0.62756523	0.025895651
-0.62756523	0.025895651
-0.63547035	0.025105139
-0.63547035	0.025895651
-0.63547035	0.025105139
-0.64337548	0.025105139
-0.65128061	0.024314625
-0.65128061	0.025105139
-0.65128061	0.024314625
-0.65918579	0.025105139
-0.65918579	0.024314625
-0.65918579	0.024314625
-0.65918579	0.024314625
-0.65918579	0.023524111
-0.67499604	0.024314625
-0.66709092	0.024314625
-0.67499604	0.023524111
-0.68290117	0.023524111
-0.69080635	0.023524111
-0.68290117	0.023524111
-0.69080635	0.023524111
-0.69080635	0.022733597
-0.69871148	0.022733597
-0.69871148	0.023524111
-0.69871148	0.022733597
-0.69871148	0.022733597
-0.71452173	0.022733597
-0.7066166	0.021943083
-0.7066166	0.022733597
-0.71452173	0.021943083
-0.72242686	0.022733597
-0.71452173	0.021943083
-0.72242686	0.021943083
-0.72242686	0.021152569
-0.72242686	0.021152569
-0.73033204	0.021152569
-0.73033204	0.021152569
-0.73033204	0.021152569
-0.73823717	0.021152569
-0.73823717	0.021152569
-0.75404742	0.021152569
-0.76195254	0.021152569
-0.74614229	0.021152569
-0.74614229	0.020362055
-0.75404742	0.019571541
-0.75404742	0.021152569
-0.76195254	0.020362055
-0.76195254	0.020362055
-0.76985773	0.020362055
-0.76985773	0.020362055
-0.76985773	0.020362055
-0.76985773	0.019571541
-0.76985773	0.020362055
-0.76985773	0.018781027
-0.76985773	0.019571541
-0.76985773	0.019571541
-0.76985773	0.018781027
-0.76985773	0.019571541
-0.76985773	0.019571541
-0.76985773	0.018781027
-0.76985773	0.018781027
-0.76985773	0.018781027
-0.76985773	0.019571541
-0.76985773	0.017990515
-0.76985773	0.017990515
-0.76985773	0.018781027
-0.76985773	0.017990515
-0.76985773	0.017990515
-0.76985773	0.017990515
-0.76985773	0.017990515
-0.76985773	0.017990515
-0.76985773	0.017200001
-0.76985773	0.017200001
-0.76985773	0.017990515
-0.76985773	0.017990515
-0.76985773	0.017990515
-0.76985773	0.017990515
-0.76985773	0.017990515
-0.76985773	0.017200001
-0.76985773	0.017200001
-0.76985773	0.017200001
-0.76985773	0.017990515
-0.76985773	0.017200001
-0.76985773	0.016409487
-0.76985773	0.017200001
-0.76985773	0.015618972
-0.76985773	0.017200001
-0.76985773	0.016409487
-0.76985773	0.016409487
-0.76985773	0.015618972
-0.76985773	0.015618972
-0.76985773	0.016409487
-0.76985773	0.016409487
-0.76985773	0.016409487
-0.76985773	0.016409487
-0.76985773	0.015618972
-0.76985773	0.015618972
-0.76985773	0.016409487
-0.76985773	0.016409487
-0.76985773	0.014828458
-0.76985773	0.015618972
-0.76985773	0.014828458
-0.76985773	0.014828458
-0.76985773	0.015618972
-0.76985773	0.015618972
-0.76985773	0.015618972
-0.76985773	0.014828458
-0.76985773	0.014828458
-0.76985773	0.015618972
-0.76985773	0.014828458
-0.76985773	0.015618972
-0.76985773	0.014828458
-0.76985773	0.014828458
-0.76985773	0.014828458
-0.76985773	0.014037944
-0.76985773	0.014828458
-0.76985773	0.014037944
-0.76985773	0.014828458
-0.76985773	0.014037944
-0.76985773	0.014828458
-0.76985773	0.014828458
-0.76985773	0.014037944
-0.76985773	0.014037944
-0.76985773	0.013247431
-0.76985773	0.013247431
-0.76985773	0.014037944
-0.76985773	0.014828458
-0.76985773	0.014037944
-0.76985773	0.013247431
-0.76985773	0.014037944
-0.76985773	0.013247431
-0.76985773	0.014037944
-0.76985773	0.013247431
-0.76985773	0.014037944
-0.76985773	0.014037944
-0.76985773	0.013247431
-0.76985773	0.013247431
-0.76985773	0.013247431
-0.76985773	0.013247431
-0.76985773	0.013247431
-0.76985773	0.012456917
-0.76985773	0.011666403
-0.76985773	0.013247431
-0.76985773	0.013247431
-0.76985773	0.013247431
-0.76985773	0.012456917
-0.76985773	0.012456917
-0.76985773	0.012456917
-0.76985773	0.012456917
-0.76985773	0.013247431
-0.76985773	0.012456917
-0.76985773	0.011666403
-0.76985773	0.011666403
-0.76985773	0.011666403
-0.76985773	0.011666403
-0.76985773	0.011666403
-0.76985773	0.011666403
-0.76985773	0.011666403
-0.76985773	0.012456917
-0.76985773	0.012456917
-0.76985773	0.011666403
-0.76985773	0.011666403
-0.76985773	0.011666403
-0.76985773	0.012456917
-0.76985773	0.011666403
-0.76985773	0.012456917
-0.76985773	0.010875889
-0.76985773	0.011666403
-0.76985773	0.011666403
-0.76985773	0.010875889
-0.76985773	0.011666403
-0.76985773	0.011666403
-0.76985773	0.010875889
-0.76985773	0.010875889
-0.76985773	0.011666403
-0.76985773	0.011666403
-0.76985773	0.011666403
-0.76985773	0.011666403
-0.76985773	0.011666403
-0.76985773	0.011666403
-0.76985773	0.010875889
-0.76985773	0.010875889
-0.76985773	0.011666403
-0.76985773	0.011666403
-0.76985773	0.011666403
-0.76985773	0.010875889
-0.76985773	0.010085375
-0.76985773	0.010875889
-0.76985773	0.010875889
-0.76985773	0.010875889
-0.76985773	0.010875889
-0.76985773	0.010875889
-0.76985773	0.010875889
-0.76985773	0.010085375
-0.76985773	0.010085375
-0.76195254	0.010875889
-0.76195254	0.010085375
-0.74614229	0.010875889
-0.75404742	0.010875889
-0.73823717	0.010875889
-0.74614229	0.010875889
-0.73823717	0.010875889
-0.73823717	0.010875889
-0.73033204	0.010085375
-0.73033204	0.010875889
-0.73033204	0.010085375
-0.72242686	0.010085375
-0.73033204	0.010085375
-0.72242686	0.010085375
-0.72242686	0.010875889
-0.72242686	0.010875889
-0.7066166	0.010085375
-0.71452173	0.010085375
-0.7066166	0.010085375
-0.7066166	0.010085375
-0.69871148	0.010085375
-0.69871148	0.010085375
-0.69871148	0.010085375
-0.69080635	0.009294862
-0.69871148	0.010085375
-0.69871148	0.010085375
-0.69080635	0.010085375
-0.69080635	0.010875889
-0.68290117	0.009294862
-0.67499604	0.010085375
-0.66709092	0.010085375
-0.67499604	0.010875889
-0.67499604	0.010875889
-0.66709092	0.010085375
-0.66709092	0.010085375
-0.66709092	0.010085375
-0.65128061	0.010085375
-0.65128061	0.010085375
-0.65128061	0.009294862
-0.64337548	0.010085375
-0.64337548	0.010085375
-0.64337548	0.010875889
-0.63547035	0.010085375
-0.64337548	0.009294862
-0.62756523	0.010085375
-0.62756523	0.009294862
-0.61966007	0.010085375
-0.61966007	0.010085375
-0.61966007	0.010875889
-0.61175495	0.010085375
-0.61175495	0.010085375
-0.60384979	0.010875889
-0.60384979	0.010085375
-0.60384979	0.010085375
-0.59594467	0.010875889
-0.59594467	0.010085375
-0.59594467	0.010085375
-0.59594467	0.009294862
-0.58803951	0.010875889
-0.58013439	0.010875889
-0.58013439	0.010875889
-0.57222926	0.010875889
-0.57222926	0.009294862
-0.57222926	0.010085375
-0.5643241	0.010085375
-0.55641898	0.010085375
-0.55641898	0.010875889
-0.54851382	0.010085375
-0.54851382	0.010875889
-0.54851382	0.010085375
-0.5406087	0.010875889
-0.5406087	0.010875889
-0.53270354	0.010875889
-0.53270354	0.010875889
-0.52479842	0.010875889
-0.53270354	0.010875889
-0.51689329	0.010875889
-0.52479842	0.010875889
-0.51689329	0.010875889
-0.50108301	0.011666403
-0.50108301	0.011666403
-0.49317786	0.011666403
-0.49317786	0.011666403
-0.49317786	0.010875889
-0.48527273	0.011666403
-0.48527273	0.011666403
-0.4773676	0.011666403
-0.4773676	0.011666403
-0.4773676	0.012456917
-0.46946245	0.012456917
-0.46155732	0.012456917
-0.46155732	0.012456917
-0.45365217	0.012456917
-0.45365217	0.012456917
-0.44574704	0.012456917
-0.43784189	0.012456917
-0.43784189	0.013247431
-0.42993676	0.013247431
-0.43784189	0.013247431
-0.42203164	0.014037944
-0.42203164	0.013247431
-0.42203164	0.014037944
-0.40622135	0.014037944
-0.41412648	0.014037944
-0.40622135	0.014037944
-0.40622135	0.014037944
-0.39041107	0.014037944
-0.3983162	0.014037944
-0.39041107	0.015618972
-0.39041107	0.014828458
-0.38250593	0.014828458
-0.37460079	0.015618972
-0.37460079	0.014828458
-0.36669565	0.014828458
-0.36669565	0.014828458
-0.35879051	0.015618972
-0.35088537	0.015618972
-0.35088537	0.016409487
-0.35088537	0.016409487
-0.34298023	0.016409487
-0.3350751	0.017200001
-0.3350751	0.017200001
-0.32716996	0.017200001
-0.31926482	0.017200001
-0.31926482	0.017200001
-0.31135968	0.017990515
-0.31135968	0.017990515
-0.30345454	0.018781027
-0.30345454	0.018781027
-0.2955494	0.019571541
-0.28764428	0.018781027
-0.28764428	0.018781027
-0.28764428	0.019571541
-0.27973914	0.019571541
-0.27183399	0.019571541
-0.27183399	0.020362055
-0.27183399	0.020362055
-0.25602371	0.021152569
-0.25602371	0.020362055
-0.25602371	0.021152569
-0.248118573	0.021943083
-0.2323083	0.021152569
-0.24021344	0.022733597
-0.24021344	0.021943083
-0.224403159	0.021943083
-0.216498026	0.022733597
-0.216498026	0.022733597
-0.216498026	0.023524111
-0.208592886	0.022733597
-0.200687745	0.024314625
-0.192782608	0.024314625
-0.184877472	0.024314625
-0.184877472	0.025105139
-0.184877472	0.025895651
-0.176972331	0.026686165
-0.176972331	0.025105139
-0.169067194	0.025895651
-0.169067194	0.026686165
-0.161162056	0.025895651
-0.153256917	0.026686165
-0.153256917	0.02747668
-0.153256917	0.02747668
-0.137446641	0.02747668
-0.137446641	0.02747668
-0.129541503	0.029057708
-0.121636364	0.028267194
-0.121636364	0.029848222
[truncated: 98,001 more rows]
