# Supplementary material for: Reconfigurable signal modulation in a ferroelectric tunnel field-effect transistor
Source: Nat Commun. 2023 May 3;14:2530. doi: 10.1038/s41467-023-38242-w (PMC10156808; doi:10.1038/s41467-023-38242-w)
Supplement: Supplementary file 3 — Source Data [file 41467_2023_38242_MOESM3_ESM.zip › Source Data for Figures/Figure 3/Fig-3e_lowVpeak/6-6_Vds0.5V_Vpp2V.Wfm.csv]

Vin	Vout	sampling
-0.083731226	0.079650596	1.00E-06
-0.067920948	0.079650596
-0.067920948	0.079650596
-0.060015811	0.08044111
-0.067920948	0.079650596
-0.060015811	0.08044111
-0.067920948	0.079650596
-0.067920948	0.079650596
-0.067920948	0.08044111
-0.060015811	0.079650596
-0.060015811	0.079650596
-0.060015811	0.079650596
-0.00467984	0.08044111
0.00322529	0.08044111
0.01113044	0.08044111
0.01113044	0.081231624
0.01113044	0.08044111
0.01113044	0.08044111
0.03484585	0.08044111
0.03484585	0.08044111
0.03484585	0.08044111
0.04275099	0.08044111
0.04275099	0.08044111
0.03484585	0.08044111
0.04275099	0.08044111
0.04275099	0.08044111
0.07437154	0.08044111
0.09808696	0.08044111
0.09808696	0.08044111
0.09808696	0.08044111
0.09808696	0.08044111
0.09808696	0.08044111
0.1059921	0.08044111
0.12180236	0.079650596
0.12970751	0.08044111
0.1455178	0.079650596
0.1455178	0.079650596
0.13761265	0.079650596
0.15342293	0.078860082
0.16132805	0.079650596
0.16923321	0.078860082
0.17713833	0.079650596
0.17713833	0.078069568
0.18504349	0.078860082
0.19294861	0.078860082
0.19294861	0.078860082
0.20085377	0.078069568
0.2087589	0.078069568
0.22456918	0.078069568
0.21666402	0.078069568
0.2324743	0.078069568
0.24037946	0.078069568
0.24037946	0.077279054
0.24828458	0.077279054
0.24828458	0.077279054
0.26409486	0.07648854
0.26409486	0.075698026
0.27199999	0.075698026
0.27199999	0.075698026
0.27990515	0.075698026
0.29571543	0.075698026
0.29571543	0.074907511
0.29571543	0.074907511
0.30362055	0.074116997
0.31943083	0.074116997
0.31943083	0.074116997
0.31943083	0.074116997
0.33524111	0.074116997
0.33524111	0.073326483
0.34314624	0.072535969
0.34314624	0.073326483
0.35105139	0.072535969
0.35895652	0.072535969
0.36686165	0.071745455
0.3747668	0.071745455
0.3747668	0.072535969
0.38267196	0.071745455
0.38267196	0.071745455
0.39848221	0.070954941
0.40638733	0.070954941
0.40638733	0.070164427
0.41429252	0.070954941
0.42219764	0.070164427
0.42219764	0.069373913
0.43010277	0.070164427
0.4380079	0.070164427
0.44591302	0.068583399
0.44591302	0.068583399
0.45381821	0.068583399
0.45381821	0.068583399
0.45381821	0.067792885
0.47753358	0.068583399
0.46962846	0.067792885
0.48543871	0.067002371
0.48543871	0.067792885
0.49334389	0.067792885
0.49334389	0.066211857
0.50124902	0.067002371
0.50915415	0.066211857
0.50915415	0.066211857
0.51705927	0.065421343
0.51705927	0.065421343
0.52496446	0.065421343
0.53286958	0.065421343
0.54077471	0.064630829
0.54867983	0.064630829
0.54867983	0.064630829
0.55658496	0.064630829
0.55658496	0.063840315
0.56449014	0.064630829
0.57239527	0.063049801
0.57239527	0.063049801
0.5803004	0.063049801
0.58820552	0.063049801
0.58820552	0.063049801
0.59611065	0.06225929
0.59611065	0.06225929
0.59611065	0.06225929
0.60401583	0.06225929
0.61982608	0.06225929
0.61192096	0.061468776
0.62773121	0.061468776
0.61982608	0.061468776
0.63563633	0.060678262
0.62773121	0.060678262
0.63563633	0.059887748
0.64354152	0.060678262
0.65144665	0.060678262
0.65144665	0.059097234
0.65144665	0.059887748
0.65935177	0.059097234
0.6672569	0.059097234
0.6672569	0.059097234
0.67516208	0.059097234
0.68306721	0.059097234
0.69097233	0.05830672
0.68306721	0.059097234
0.69887746	0.05830672
0.69887746	0.05830672
0.69887746	0.05830672
0.71468777	0.057516206
0.71468777	0.057516206
0.71468777	0.057516206
0.70678258	0.056725692
0.71468777	0.056725692
0.7225929	0.056725692
0.73049802	0.056725692
0.73049802	0.056725692
0.73049802	0.055935178
0.73840315	0.055935178
0.75421346	0.055935178
0.75421346	0.055935178
0.75421346	0.055935178
0.75421346	0.055144664
0.75421346	0.055935178
0.76211858	0.055935178
0.76211858	0.055144664
0.77002371	0.055144664
0.77792883	0.055144664
0.77792883	0.05435415
0.78583402	0.053563636
0.77792883	0.05435415
0.78583402	0.053563636
0.79373914	0.053563636
0.79373914	0.05435415
0.80164427	0.053563636
0.80164427	0.053563636
0.80164427	0.053563636
0.8095494	0.052773122
0.8095494	0.053563636
0.8095494	0.052773122
0.8095494	0.052773122
0.81745452	0.051982608
0.82535971	0.052773122
0.82535971	0.051982608
0.82535971	0.051982608
0.83326483	0.051192094
0.83326483	0.051192094
0.84116996	0.051192094
0.84907508	0.051192094
0.84116996	0.05040158
0.84907508	0.051192094
0.84907508	0.05040158
0.85698021	0.051192094
0.85698021	0.051192094
0.85698021	0.051192094
0.85698021	0.05040158
0.85698021	0.049611066
0.86488539	0.05040158
0.87279052	0.05040158
0.86488539	0.049611066
0.87279052	0.05040158
0.87279052	0.048820555
0.8806957	0.048820555
0.8806957	0.049611066
0.8886008	0.049611066
0.8886008	0.048820555
0.8886008	0.048820555
0.8886008	0.048820555
0.8886008	0.048820555
0.8886008	0.048820555
0.896506	0.048030041
0.8886008	0.048030041
0.896506	0.047239527
0.9044111	0.048030041
0.9044111	0.048030041
0.9044111	0.048030041
0.9123162	0.048030041
0.9044111	0.047239527
0.9044111	0.048030041
0.9123162	0.047239527
0.9202213	0.046449013
0.9281265	0.047239527
0.9202213	0.047239527
0.9202213	0.047239527
0.9281265	0.046449013
0.9202213	0.045658499
0.9281265	0.045658499
0.9281265	0.046449013
0.9281265	0.045658499
0.9281265	0.045658499
0.9360316	0.045658499
0.9281265	0.045658499
0.9360316	0.045658499
0.9360316	0.044867985
0.9360316	0.044867985
0.9439367	0.044867985
0.9439367	0.045658499
0.9360316	0.045658499
0.9360316	0.044867985
0.9439367	0.044867985
0.951842	0.044077471
0.951842	0.044867985
0.951842	0.044077471
0.9439367	0.044077471
0.951842	0.044867985
0.951842	0.044077471
0.9439367	0.043286957
0.9360316	0.044077471
0.9439367	0.043286957
0.9439367	0.043286957
0.951842	0.043286957
0.951842	0.043286957
0.951842	0.044077471
0.951842	0.042496443
0.9597471	0.043286957
0.951842	0.042496443
0.951842	0.042496443
0.9597471	0.042496443
0.9597471	0.043286957
0.951842	0.042496443
0.9597471	0.042496443
0.951842	0.042496443
0.9597471	0.042496443
0.951842	0.041705929
0.951842	0.042496443
0.951842	0.041705929
0.9597471	0.041705929
0.9597471	0.040915415
0.951842	0.041705929
0.951842	0.041705929
0.9597471	0.040915415
0.9597471	0.040915415
0.951842	0.040915415
0.951842	0.040915415
0.951842	0.040915415
0.951842	0.040915415
0.951842	0.040915415
0.951842	0.040124901
0.951842	0.040124901
0.951842	0.040124901
0.9439367	0.040915415
0.9439367	0.040124901
0.951842	0.039334387
0.9439367	0.040124901
0.951842	0.039334387
0.9439367	0.039334387
0.9439367	0.039334387
0.9439367	0.039334387
0.9439367	0.039334387
0.9439367	0.038543873
0.9439367	0.038543873
0.9360316	0.038543873
0.9360316	0.038543873
0.9360316	0.038543873
0.9360316	0.038543873
0.9360316	0.039334387
0.9360316	0.038543873
0.9360316	0.038543873
0.9281265	0.038543873
0.9281265	0.038543873
0.9281265	0.038543873
0.9281265	0.037753358
0.9281265	0.037753358
0.9202213	0.037753358
0.9202213	0.037753358
0.9202213	0.037753358
0.9202213	0.036962844
0.9202213	0.037753358
0.9202213	0.036962844
0.9123162	0.036962844
0.9202213	0.037753358
0.9123162	0.036962844
0.9044111	0.036962844
0.9044111	0.036962844
0.9044111	0.03617233
0.9044111	0.036962844
0.9044111	0.035381816
0.9044111	0.03617233
0.896506	0.035381816
0.896506	0.03617233
0.896506	0.035381816
0.8886008	0.03617233
0.896506	0.035381816
0.8886008	0.03617233
0.8886008	0.035381816
0.8886008	0.034591306
0.8806957	0.034591306
0.87279052	0.035381816
0.87279052	0.034591306
0.86488539	0.034591306
0.87279052	0.034591306
0.87279052	0.034591306
0.85698021	0.034591306
0.86488539	0.035381816
0.85698021	0.033800792
0.84907508	0.033800792
0.84907508	0.033010278
0.84907508	0.033010278
0.84907508	0.033800792
0.84907508	0.033800792
0.84907508	0.033800792
0.84116996	0.033010278
0.84116996	0.033010278
0.83326483	0.033010278
0.83326483	0.032219764
0.82535971	0.033010278
0.82535971	0.032219764
0.82535971	0.033010278
0.81745452	0.032219764
0.81745452	0.033010278
0.8095494	0.032219764
0.8095494	0.03142925
0.8095494	0.032219764
0.80164427	0.032219764
0.80164427	0.030638736
0.79373914	0.03142925
0.78583402	0.03142925
0.78583402	0.03142925
0.78583402	0.030638736
0.77002371	0.030638736
0.77002371	0.03142925
0.77792883	0.03142925
0.76211858	0.03142925
0.76211858	0.030638736
0.76211858	0.030638736
0.75421346	0.030638736
0.75421346	0.030638736
0.75421346	0.029848222
0.74630827	0.029848222
0.73840315	0.029848222
0.73840315	0.029848222
0.73840315	0.029057708
0.73049802	0.029848222
0.73049802	0.029848222
0.7225929	0.029848222
0.71468777	0.029057708
0.7225929	0.029057708
0.70678258	0.029057708
0.70678258	0.028267194
0.69887746	0.028267194
0.69887746	0.028267194
0.69097233	0.028267194
0.69097233	0.028267194
0.68306721	0.028267194
0.68306721	0.02747668
0.67516208	0.028267194
0.67516208	0.028267194
0.6672569	0.02747668
0.65935177	0.028267194
0.65935177	0.02747668
0.65935177	0.02747668
0.65144665	0.02747668
0.64354152	0.02747668
0.64354152	0.026686165
0.64354152	0.026686165
0.63563633	0.026686165
0.63563633	0.026686165
0.62773121	0.026686165
0.62773121	0.026686165
0.61982608	0.026686165
0.60401583	0.026686165
0.60401583	0.026686165
0.60401583	0.026686165
0.59611065	0.025895651
0.59611065	0.025895651
0.58820552	0.025895651
0.58820552	0.025895651
0.57239527	0.025895651
0.57239527	0.025105139
0.56449014	0.025105139
0.56449014	0.025895651
0.55658496	0.025105139
0.54867983	0.025105139
0.54867983	0.025105139
0.54077471	0.025105139
0.53286958	0.025105139
0.53286958	0.024314625
0.52496446	0.025105139
0.52496446	0.025105139
0.51705927	0.025105139
0.50915415	0.025105139
0.50124902	0.025105139
0.49334389	0.024314625
0.49334389	0.024314625
0.49334389	0.025105139
0.48543871	0.024314625
0.48543871	0.024314625
0.46962846	0.024314625
0.46962846	0.024314625
0.46962846	0.024314625
0.45381821	0.023524111
0.46172333	0.023524111
0.44591302	0.024314625
0.4380079	0.024314625
0.43010277	0.024314625
0.43010277	0.023524111
0.43010277	0.024314625
0.42219764	0.024314625
0.41429252	0.024314625
0.40638733	0.024314625
0.39848221	0.023524111
0.39848221	0.023524111
0.39057708	0.024314625
0.38267196	0.024314625
0.3747668	0.023524111
0.3747668	0.023524111
0.35895652	0.023524111
0.35895652	0.024314625
0.35105139	0.023524111
0.34314624	0.024314625
0.34314624	0.024314625
0.33524111	0.024314625
0.32733596	0.024314625
0.32733596	0.024314625
0.31943083	0.024314625
0.31152568	0.024314625
0.30362055	0.024314625
0.30362055	0.025105139
0.29571543	0.025105139
0.28781027	0.025105139
0.28781027	0.024314625
0.27199999	0.025105139
0.27199999	0.025105139
0.26409486	0.025895651
0.25618971	0.025895651
0.25618971	0.025895651
0.24828458	0.025895651
0.24037946	0.026686165
0.24037946	0.025895651
0.22456918	0.026686165
0.22456918	0.026686165
0.2087589	0.026686165
0.2087589	0.026686165
0.2087589	0.026686165
0.19294861	0.02747668
0.19294861	0.02747668
0.18504349	0.02747668
0.17713833	0.028267194
0.17713833	0.029057708
0.16923321	0.029057708
0.16923321	0.029057708
0.16132805	0.030638736
0.1455178	0.030638736
0.1455178	0.030638736
0.12970751	0.03142925
0.13761265	0.030638736
0.12970751	0.03142925
0.12180236	0.03142925
0.12180236	0.032219764
0.09808696	0.033010278
0.09808696	0.033010278
0.09808696	0.034591306
0.09018182	0.033800792
0.08227668	0.034591306
0.08227668	0.034591306
0.07437154	0.034591306
0.0664664	0.035381816
0.05856127	0.035381816
0.05065613	0.03617233
0.04275099	0.03617233
0.03484585	0.036962844
0.02694071	0.037753358
0.02694071	0.037753358
0.01903557	0.037753358
0.01113044	0.037753358
0.01113044	0.037753358
-0.00467984	0.038543873
-0.00467984	0.039334387
-0.00467984	0.038543873
-0.01258498	0.039334387
-0.028395261	0.038543873
-0.036300394	0.040124901
-0.028395261	0.040124901
-0.036300394	0.040915415
-0.044205534	0.040915415
-0.052110675	0.040915415
-0.060015811	0.040915415
-0.067920948	0.041705929
-0.075826089	0.041705929
-0.075826089	0.041705929
-0.083731226	0.042496443
-0.091636364	0.043286957
-0.099541503	0.043286957
-0.099541503	0.042496443
-0.107446641	0.041705929
-0.115351779	0.043286957
-0.123256917	0.042496443
-0.131162056	0.043286957
-0.139067194	0.043286957
-0.139067194	0.043286957
-0.146972331	0.043286957
-0.154877472	0.043286957
-0.162782608	0.044077471
-0.170687745	0.044867985
-0.170687745	0.044077471
-0.178592886	0.044077471
-0.186498026	0.044077471
-0.194403159	0.044077471
-0.2023083	0.044077471
-0.21021344	0.043286957
-0.218118573	0.044077471
-0.218118573	0.044077471
-0.218118573	0.043286957
-0.22602371	0.044077471
-0.23392885	0.044077471
-0.24183399	0.044077471
-0.24973914	0.044077471
-0.24973914	0.044077471
-0.2655494	0.044077471
-0.2655494	0.044077471
-0.27345454	0.044077471
-0.28135968	0.042496443
-0.28926482	0.042496443
-0.28926482	0.043286957
-0.29716996	0.042496443
-0.31298023	0.042496443
-0.3050751	0.042496443
-0.31298023	0.042496443
-0.32879051	0.042496443
-0.33669565	0.042496443
-0.32879051	0.042496443
-0.35250593	0.040915415
-0.35250593	0.041705929
-0.35250593	0.041705929
-0.35250593	0.041705929
-0.3683162	0.041705929
-0.37622135	0.041705929
-0.37622135	0.040915415
-0.38412648	0.040915415
-0.39203164	0.040124901
-0.39993676	0.040124901
-0.40784189	0.039334387
-0.40784189	0.040124901
-0.40784189	0.039334387
-0.41574704	0.040124901
-0.42365217	0.039334387
-0.42365217	0.039334387
-0.43946245	0.039334387
-0.43946245	0.039334387
-0.4473676	0.038543873
-0.4473676	0.037753358
-0.45527273	0.038543873
-0.46317786	0.037753358
-0.47108301	0.037753358
-0.47108301	0.037753358
-0.48689329	0.037753358
-0.48689329	0.037753358
-0.50270354	0.037753358
-0.49479842	0.037753358
-0.5106087	0.037753358
-0.50270354	0.036962844
-0.51851382	0.03617233
-0.52641898	0.036962844
-0.5343241	0.03617233
-0.5343241	0.03617233
-0.54222926	0.03617233
-0.54222926	0.035381816
-0.55013439	0.035381816
-0.55803951	0.035381816
-0.56594467	0.034591306
-0.56594467	0.035381816
-0.57384979	0.034591306
-0.58175495	0.034591306
-0.58175495	0.033800792
-0.58966007	0.034591306
-0.58966007	0.033800792
-0.59756523	0.033010278
-0.60547035	0.033800792
-0.60547035	0.033010278
-0.61337548	0.033800792
-0.62128061	0.033800792
-0.62128061	0.032219764
-0.62128061	0.032219764
-0.63709092	0.033010278
-0.64499604	0.032219764
-0.64499604	0.032219764
-0.64499604	0.032219764
-0.66080635	0.032219764
-0.66080635	0.03142925
-0.66080635	0.032219764
-0.66871148	0.03142925
-0.6766166	0.03142925
-0.68452173	0.03142925
-0.68452173	0.030638736
-0.69242686	0.030638736
-0.69242686	0.030638736
-0.70033204	0.03142925
-0.70823717	0.029848222
-0.71614229	0.029848222
-0.71614229	0.029848222
-0.73195254	0.030638736
-0.73195254	0.029848222
-0.73985773	0.029848222
-0.73985773	0.029057708
-0.73985773	0.028267194
-0.73985773	0.029848222
-0.73985773	0.029057708
-0.73985773	0.028267194
-0.73985773	0.028267194
-0.73985773	0.02747668
-0.73985773	0.028267194
-0.73985773	0.02747668
-0.73985773	0.02747668
-0.73985773	0.028267194
-0.73985773	0.028267194
-0.73985773	0.02747668
-0.73985773	0.02747668
-0.73985773	0.02747668
-0.73985773	0.02747668
-0.73985773	0.02747668
-0.73985773	0.026686165
-0.73985773	0.026686165
-0.73985773	0.026686165
-0.73985773	0.026686165
-0.73985773	0.026686165
-0.73985773	0.026686165
-0.73985773	0.025105139
-0.73985773	0.025895651
-0.73985773	0.025895651
-0.73985773	0.025105139
-0.73985773	0.025105139
-0.73985773	0.025105139
-0.73985773	0.025105139
-0.73985773	0.025105139
-0.73985773	0.024314625
-0.73985773	0.025105139
-0.73985773	0.024314625
-0.73985773	0.024314625
-0.73985773	0.024314625
-0.73985773	0.024314625
-0.73985773	0.023524111
-0.73985773	0.023524111
-0.73985773	0.024314625
-0.73985773	0.023524111
-0.73985773	0.023524111
-0.73985773	0.023524111
-0.73985773	0.022733597
-0.73985773	0.023524111
-0.73985773	0.023524111
-0.73985773	0.022733597
-0.73985773	0.022733597
-0.73985773	0.023524111
-0.73985773	0.021943083
-0.73985773	0.022733597
-0.73985773	0.021943083
-0.73985773	0.021943083
-0.73985773	0.021943083
-0.73985773	0.021152569
-0.73985773	0.021943083
-0.73985773	0.021152569
-0.73985773	0.021152569
-0.73985773	0.021943083
-0.73985773	0.021152569
-0.73985773	0.021152569
-0.73985773	0.021152569
-0.73985773	0.021152569
-0.73985773	0.021943083
-0.73985773	0.021152569
-0.73985773	0.020362055
-0.73985773	0.020362055
-0.73985773	0.020362055
-0.73985773	0.021152569
-0.73985773	0.020362055
-0.73985773	0.020362055
-0.73985773	0.020362055
-0.73985773	0.019571541
-0.73985773	0.019571541
-0.73985773	0.019571541
-0.73985773	0.020362055
-0.73985773	0.019571541
-0.73985773	0.019571541
-0.73985773	0.019571541
-0.73985773	0.019571541
-0.73985773	0.018781027
-0.73985773	0.018781027
-0.73985773	0.018781027
-0.73985773	0.018781027
-0.73985773	0.018781027
-0.73985773	0.019571541
-0.73985773	0.019571541
-0.73985773	0.018781027
-0.73985773	0.017990515
-0.73985773	0.018781027
-0.73985773	0.017990515
-0.73985773	0.017990515
-0.73985773	0.017990515
-0.73985773	0.017990515
-0.73985773	0.018781027
-0.73985773	0.017990515
-0.73985773	0.017990515
-0.73985773	0.017990515
-0.73985773	0.017990515
-0.73985773	0.017990515
-0.73985773	0.017990515
-0.73985773	0.017200001
-0.73985773	0.017200001
-0.73985773	0.016409487
-0.73985773	0.017200001
-0.73985773	0.017200001
-0.73985773	0.017200001
-0.73985773	0.017200001
-0.73985773	0.017200001
-0.73985773	0.016409487
-0.73985773	0.016409487
-0.73985773	0.016409487
-0.73985773	0.016409487
-0.73985773	0.016409487
-0.73985773	0.016409487
-0.73985773	0.017200001
-0.73985773	0.017200001
-0.73985773	0.017200001
-0.73985773	0.017990515
-0.73985773	0.017990515
-0.73985773	0.017990515
-0.73985773	0.017990515
-0.73985773	0.017200001
-0.73985773	0.017990515
-0.73985773	0.017990515
-0.73985773	0.016409487
-0.73985773	0.016409487
-0.73985773	0.017200001
-0.73985773	0.016409487
-0.73985773	0.016409487
-0.73985773	0.017200001
-0.73985773	0.017200001
-0.73985773	0.017200001
-0.73985773	0.016409487
-0.73985773	0.016409487
-0.73985773	0.016409487
-0.73985773	0.016409487
-0.73985773	0.015618972
-0.73985773	0.015618972
-0.73985773	0.015618972
-0.73985773	0.015618972
-0.73985773	0.015618972
-0.73985773	0.015618972
-0.73985773	0.014037944
-0.73985773	0.015618972
-0.73985773	0.014828458
-0.73985773	0.014828458
-0.73985773	0.014828458
-0.73985773	0.014828458
-0.73985773	0.014828458
-0.73985773	0.014828458
-0.73985773	0.014828458
-0.73985773	0.014037944
-0.73985773	0.014037944
-0.73985773	0.014037944
-0.73985773	0.014037944
-0.73985773	0.014037944
-0.73985773	0.014037944
-0.73985773	0.014037944
-0.73985773	0.014037944
-0.73985773	0.012456917
-0.73985773	0.013247431
-0.73985773	0.013247431
-0.73985773	0.013247431
-0.73985773	0.012456917
-0.73985773	0.013247431
-0.73985773	0.013247431
-0.73985773	0.013247431
-0.73985773	0.013247431
-0.73985773	0.012456917
-0.73985773	0.013247431
-0.73985773	0.013247431
-0.73985773	0.012456917
-0.73985773	0.013247431
-0.73985773	0.012456917
-0.73985773	0.013247431
-0.73985773	0.012456917
-0.73985773	0.012456917
-0.73985773	0.011666403
-0.73985773	0.012456917
-0.73985773	0.012456917
-0.73985773	0.011666403
-0.73985773	0.012456917
-0.73985773	0.012456917
-0.73985773	0.011666403
-0.73985773	0.011666403
-0.73985773	0.011666403
-0.73985773	0.011666403
-0.73985773	0.010875889
-0.73985773	0.011666403
-0.73985773	0.011666403
-0.73985773	0.011666403
-0.73985773	0.011666403
-0.73985773	0.011666403
-0.73985773	0.011666403
-0.73985773	0.011666403
-0.73985773	0.011666403
-0.73985773	0.012456917
-0.73985773	0.010875889
-0.73985773	0.011666403
-0.73985773	0.010875889
-0.73985773	0.011666403
-0.73985773	0.010875889
-0.73985773	0.010875889
-0.73985773	0.011666403
-0.73985773	0.010875889
-0.73985773	0.011666403
-0.73985773	0.011666403
-0.73985773	0.011666403
-0.73985773	0.011666403
-0.73985773	0.010875889
-0.73985773	0.011666403
-0.73985773	0.010875889
-0.73985773	0.011666403
-0.73985773	0.010875889
-0.73985773	0.010875889
-0.73985773	0.010875889
-0.73985773	0.010085375
-0.73985773	0.010875889
-0.73985773	0.010875889
-0.73985773	0.010875889
-0.73985773	0.010875889
-0.73985773	0.010085375
-0.73985773	0.010875889
-0.73985773	0.010875889
-0.73985773	0.010085375
-0.73985773	0.010875889
-0.73985773	0.010085375
-0.73985773	0.011666403
-0.73985773	0.010875889
-0.73985773	0.010085375
-0.73985773	0.010085375
-0.73985773	0.010085375
-0.73985773	0.010875889
-0.73985773	0.010085375
-0.73985773	0.010085375
-0.73985773	0.010875889
-0.73985773	0.010085375
-0.73985773	0.010875889
-0.73985773	0.010085375
-0.73985773	0.010085375
-0.73985773	0.010085375
-0.73985773	0.010085375
-0.73985773	0.010085375
-0.73985773	0.010085375
-0.73985773	0.010875889
-0.73985773	0.010085375
-0.73985773	0.010875889
-0.73985773	0.010085375
-0.73985773	0.010085375
-0.73985773	0.010085375
-0.73985773	0.010085375
-0.73985773	0.010085375
-0.73985773	0.010085375
-0.73985773	0.010085375
-0.73985773	0.010875889
-0.73985773	0.010085375
-0.73985773	0.010085375
-0.73985773	0.010085375
-0.73985773	0.010085375
-0.73985773	0.010875889
-0.73985773	0.010085375
-0.73985773	0.010085375
-0.73195254	0.010085375
-0.73985773	0.010085375
-0.73195254	0.010085375
-0.73195254	0.009294862
-0.70823717	0.010085375
-0.70823717	0.010875889
-0.70823717	0.009294862
-0.69242686	0.010085375
-0.69242686	0.010875889
-0.68452173	0.010875889
-0.68452173	0.010085375
-0.6766166	0.010085375
-0.6766166	0.010085375
-0.66871148	0.010085375
-0.66871148	0.010085375
-0.66080635	0.010085375
-0.65290117	0.010875889
-0.64499604	0.010085375
-0.63709092	0.010875889
-0.62918579	0.010875889
-0.62918579	0.010085375
-0.62128061	0.010085375
-0.62128061	0.010085375
-0.61337548	0.010085375
-0.60547035	0.010875889
-0.60547035	0.010875889
-0.59756523	0.010875889
-0.59756523	0.010875889
-0.58175495	0.010875889
-0.58175495	0.010875889
-0.58175495	0.010875889
-0.57384979	0.010875889
-0.57384979	0.010875889
-0.55803951	0.011666403
-0.55013439	0.010875889
-0.54222926	0.011666403
-0.54222926	0.011666403
-0.5343241	0.010875889
-0.5343241	0.011666403
-0.52641898	0.012456917
-0.51851382	0.011666403
-0.51851382	0.012456917
-0.51851382	0.012456917
-0.50270354	0.012456917
-0.50270354	0.012456917
-0.50270354	0.012456917
-0.48689329	0.013247431
-0.48689329	0.012456917
-0.47898814	0.013247431
-0.46317786	0.013247431
-0.46317786	0.013247431
-0.46317786	0.014037944
-0.45527273	0.014037944
-0.4473676	0.014037944
-0.4473676	0.014037944
-0.43946245	0.014037944
-0.43155732	0.014828458
-0.43155732	0.014828458
-0.41574704	0.014828458
-0.40784189	0.014828458
-0.40784189	0.014828458
-0.39993676	0.015618972
-0.39203164	0.015618972
-0.39203164	0.016409487
-0.38412648	0.016409487
-0.38412648	0.016409487
-0.37622135	0.016409487
-0.3683162	0.017200001
-0.36041107	0.017200001
-0.35250593	0.017990515
-0.35250593	0.017990515
-0.34460079	0.017990515
-0.33669565	0.018781027
-0.32879051	0.018781027
-0.32879051	0.018781027
-0.32088537	0.019571541
-0.31298023	0.019571541
-0.3050751	0.020362055
-0.3050751	0.019571541
-0.29716996	0.021152569
-0.28926482	0.021152569
-0.28135968	0.020362055
-0.27345454	0.021943083
-0.27345454	0.021943083
-0.2655494	0.021943083
-0.25764428	0.021152569
-0.24973914	0.022733597
-0.24183399	0.022733597
-0.24183399	0.023524111
-0.23392885	0.023524111
-0.22602371	0.022733597
-0.22602371	0.024314625
-0.21021344	0.025105139
-0.21021344	0.024314625
-0.2023083	0.025895651
-0.194403159	0.025105139
-0.186498026	0.025895651
-0.178592886	0.025895651
-0.178592886	0.026686165
-0.170687745	0.02747668
-0.162782608	0.026686165
-0.154877472	0.026686165
-0.154877472	0.02747668
-0.146972331	0.028267194
-0.139067194	0.02747668
-0.131162056	0.02747668
-0.123256917	0.029057708
-0.115351779	0.029057708
-0.107446641	0.029057708
-0.107446641	0.029848222
-0.099541503	0.029057708
-0.091636364	0.029848222
-0.083731226	0.029848222
-0.083731226	0.030638736
-0.067920948	0.029848222
-0.060015811	0.03142925
-0.060015811	0.03142925
-0.052110675	0.030638736
-0.052110675	0.03142925
-0.052110675	0.03142925
-0.044205534	0.03142925
-0.036300394	0.032219764
-0.028395261	0.03142925
-0.01258498	0.032219764
-0.01258498	0.032219764
-0.00467984	0.032219764
-0.00467984	0.032219764
0.01113044	0.033010278
0.01113044	0.033010278
0.01903557	0.033800792
0.02694071	0.033800792
0.03484585	0.033010278
0.04275099	0.033010278
0.04275099	0.033010278
0.05065613	0.033800792
0.05856127	0.033800792
0.0664664	0.033010278
0.0664664	0.033800792
0.07437154	0.033800792
0.08227668	0.034591306
0.08227668	0.033800792
0.09808696	0.033800792
0.09808696	0.033800792
0.09808696	0.034591306
0.11389724	0.033800792
0.11389724	0.033800792
0.12970751	0.033800792
0.13761265	0.034591306
0.13761265	0.034591306
0.1455178	0.033800792
0.1455178	0.034591306
0.15342293	0.033800792
0.16132805	0.033800792
0.16923321	0.034591306
0.16923321	0.034591306
0.18504349	0.033800792
0.18504349	0.033800792
0.18504349	0.033800792
0.19294861	0.033800792
0.19294861	0.033800792
0.2087589	0.033800792
0.21666402	0.033800792
0.21666402	0.033800792
0.2324743	0.033800792
0.24037946	0.033010278
0.24828458	0.033800792
0.25618971	0.033010278
0.24828458	0.033800792
0.24828458	0.033800792
0.27199999	0.033010278
0.27199999	0.033010278
0.27990515	0.033800792
0.27990515	0.033010278
0.28781027	0.033010278
0.29571543	0.033010278
0.30362055	0.033010278
0.30362055	0.033010278
0.31152568	0.033010278
0.31943083	0.033010278
0.31943083	0.033010278
0.33524111	0.032219764
0.33524111	0.032219764
0.34314624	0.032219764
0.34314624	0.032219764
0.35105139	0.033010278
0.35895652	0.033010278
0.36686165	0.032219764
0.3747668	0.032219764
0.3747668	0.032219764
0.38267196	0.032219764
0.39848221	0.03142925
0.39848221	0.032219764
0.39848221	0.03142925
0.39848221	0.03142925
0.41429252	0.032219764
0.42219764	0.032219764
0.42219764	0.03142925
0.43010277	0.03142925
0.4380079	0.03142925
0.44591302	0.03142925
0.44591302	0.030638736
0.45381821	0.03142925
0.45381821	0.03142925
0.46172333	0.030638736
0.46962846	0.03142925
0.46962846	0.03142925
0.48543871	0.032219764
0.47753358	0.03142925
0.49334389	0.030638736
0.49334389	0.030638736
0.50124902	0.030638736
0.50124902	0.030638736
0.50915415	0.030638736
0.50915415	0.030638736
0.52496446	0.030638736
0.52496446	0.030638736
0.54077471	0.030638736
0.53286958	0.029848222
0.54077471	0.030638736
0.54867983	0.030638736
0.55658496	0.030638736
0.56449014	0.029848222
0.55658496	0.029848222
0.56449014	0.030638736
0.57239527	0.030638736
0.5803004	0.029848222
0.5803004	0.029848222
0.59611065	0.029057708
0.58820552	0.029848222
0.59611065	0.029848222
0.60401583	0.029057708
0.60401583	0.029057708
0.61192096	0.029057708
0.61982608	0.029057708
0.61982608	0.029057708
0.61982608	0.029057708
0.62773121	0.029057708
0.63563633	0.029057708
0.63563633	0.029057708
0.64354152	0.028267194
0.64354152	0.028267194
0.64354152	0.028267194
0.65144665	0.028267194
0.65935177	0.029057708
0.65935177	0.028267194
0.67516208	0.028267194
0.67516208	0.028267194
0.68306721	0.028267194
0.67516208	0.028267194
0.68306721	0.029057708
0.69097233	0.02747668
0.69887746	0.028267194
0.69887746	0.028267194
0.69887746	0.028267194
0.70678258	0.028267194
0.70678258	0.029057708
0.71468777	0.029057708
0.71468777	0.028267194
0.73049802	0.028267194
0.73049802	0.02747668
0.73049802	0.02747668
0.73840315	0.02747668
0.73840315	0.02747668
0.73840315	0.02747668
0.74630827	0.02747668
0.75421346	0.02747668
0.74630827	0.028267194
0.75421346	0.026686165
0.75421346	0.02747668
0.76211858	0.02747668
0.77002371	0.02747668
0.77002371	0.02747668
0.77792883	0.026686165
0.77792883	0.02747668
0.78583402	0.02747668
0.79373914	0.02747668
0.78583402	0.026686165
0.79373914	0.02747668
0.80164427	0.02747668
0.80164427	0.026686165
0.80164427	0.02747668
0.8095494	0.026686165
0.81745452	0.026686165
0.8095494	0.02747668
0.81745452	0.026686165
0.82535971	0.02747668
0.82535971	0.02747668
0.82535971	0.025895651
0.83326483	0.026686165
0.84116996	0.02747668
0.84116996	0.02747668
0.83326483	0.026686165
0.83326483	0.026686165
0.84116996	0.026686165
0.84116996	0.026686165
0.85698021	0.026686165
0.84907508	0.026686165
0.85698021	0.02747668
0.86488539	0.026686165
0.85698021	0.026686165
0.86488539	0.026686165
0.87279052	0.025895651
0.87279052	0.026686165
0.87279052	0.025895651
0.87279052	0.026686165
0.87279052	0.026686165
0.8806957	0.026686165
0.8806957	0.025895651
0.8806957	0.026686165
0.8886008	0.026686165
0.8886008	0.026686165
0.8886008	0.026686165
0.896506	0.026686165
0.896506	0.026686165
0.896506	0.026686165
0.896506	0.025895651
0.9044111	0.025895651
0.896506	0.026686165
0.896506	0.026686165
0.9044111	0.026686165
0.9123162	0.025895651
0.9202213	0.026686165
0.9123162	0.026686165
0.9123162	0.025895651
0.9123162	0.025895651
0.9123162	0.025895651
0.9202213	0.025105139
0.9202213	0.025105139
0.9281265	0.025105139
0.9281265	0.025105139
0.9281265	0.025895651
0.9281265	0.025105139
0.9281265	0.025895651
0.9281265	0.025895651
0.9281265	0.025895651
0.9360316	0.025105139
0.9360316	0.025895651
0.9360316	0.025895651
0.9360316	0.025105139
0.9360316	0.025105139
0.9360316	0.025895651
0.9360316	0.025105139
0.9439367	0.025895651
0.9439367	0.025105139
0.9439367	0.024314625
0.9439367	0.025105139
0.9439367	0.025105139
0.9439367	0.025895651
0.9439367	0.025105139
0.951842	0.025105139
0.9439367	0.025105139
0.9439367	0.024314625
0.951842	0.025105139
0.9597471	0.024314625
0.951842	0.025105139
0.951842	0.024314625
0.9597471	0.024314625
0.951842	0.025105139
0.9597471	0.024314625
0.9597471	0.025105139
0.951842	0.024314625
0.951842	0.024314625
0.951842	0.024314625
0.9439367	0.024314625
0.9597471	0.024314625
0.9597471	0.024314625
0.9597471	0.025105139
0.951842	0.024314625
0.951842	0.023524111
0.951842	0.023524111
0.951842	0.023524111
0.9597471	0.024314625
0.951842	0.023524111
0.951842	0.023524111
0.951842	0.024314625
0.951842	0.023524111
0.951842	0.024314625
0.951842	0.023524111
0.9597471	0.024314625
0.951842	0.023524111
0.951842	0.024314625
0.951842	0.023524111
0.9597471	0.023524111
0.951842	0.024314625
0.951842	0.023524111
0.9439367	0.024314625
0.951842	0.023524111
0.9439367	0.023524111
0.951842	0.024314625
0.9439367	0.023524111
0.9439367	0.022733597
0.9439367	0.023524111
0.9439367	0.023524111
0.9439367	0.023524111
0.9360316	0.023524111
0.9439367	0.023524111
0.9360316	0.022733597
0.9360316	0.023524111
0.9439367	0.023524111
0.9360316	0.022733597
0.9360316	0.023524111
0.9360316	0.022733597
0.9360316	0.023524111
0.9281265	0.023524111
0.9202213	0.022733597
0.9202213	0.022733597
0.9281265	0.022733597
0.9123162	0.022733597
0.9202213	0.022733597
0.9202213	0.022733597
0.9202213	0.022733597
0.9202213	0.022733597
0.9123162	0.022733597
0.9123162	0.021943083
0.9123162	0.021943083
0.9044111	0.021943083
0.9044111	0.022733597
0.9044111	0.021943083
0.9123162	0.021943083
0.9044111	0.021943083
0.896506	0.021943083
0.9044111	0.021943083
0.896506	0.021943083
0.8886008	0.021943083
0.896506	0.021152569
0.8886008	0.021152569
0.8886008	0.021943083
0.8886008	0.021943083
0.8886008	0.021943083
0.8806957	0.021943083
0.8806957	0.021943083
0.8806957	0.021152569
0.8806957	0.021152569
0.87279052	0.021152569
0.86488539	0.021943083
0.86488539	0.021152569
0.87279052	0.021152569
0.86488539	0.021152569
0.85698021	0.021152569
0.86488539	0.021152569
0.85698021	0.021152569
0.84907508	0.021152569
0.84907508	0.021152569
0.84116996	0.021152569
0.84907508	0.020362055
0.84116996	0.020362055
0.84116996	0.020362055
0.84116996	0.020362055
0.82535971	0.019571541
0.82535971	0.021152569
0.81745452	0.020362055
0.81745452	0.020362055
0.8095494	0.019571541
0.81745452	0.019571541
0.8095494	0.019571541
0.8095494	0.019571541
0.8095494	0.019571541
0.80164427	0.020362055
0.79373914	0.019571541
0.79373914	0.019571541
0.79373914	0.020362055
0.79373914	0.020362055
0.77792883	0.018781027
0.77792883	0.019571541
0.77002371	0.019571541
0.77002371	0.018781027
0.77002371	0.019571541
0.76211858	0.018781027
0.75421346	0.018781027
0.75421346	0.018781027
0.75421346	0.018781027
0.75421346	0.018781027
0.74630827	0.018781027
0.74630827	0.018781027
0.74630827	0.017990515
0.73840315	0.017200001
0.73840315	0.017990515
0.73049802	0.018781027
0.73049802	0.017990515
0.71468777	0.017990515
0.7225929	0.017990515
0.70678258	0.017990515
0.70678258	0.017200001
0.70678258	0.017990515
0.69887746	0.017990515
0.69887746	0.017990515
0.69097233	0.017200001
0.69097233	0.017200001
0.68306721	0.017200001
0.67516208	0.017200001
0.67516208	0.017200001
0.6672569	0.017200001
0.6672569	0.017200001
0.65935177	0.017200001
0.65144665	0.016409487
0.64354152	0.017200001
0.64354152	0.017200001
0.63563633	0.016409487
0.63563633	0.017200001
0.63563633	0.017200001
0.62773121	0.017200001
0.62773121	0.016409487
0.61982608	0.016409487
0.61192096	0.017200001
0.61192096	0.016409487
0.60401583	0.015618972
0.60401583	0.015618972
0.59611065	0.016409487
0.59611065	0.016409487
0.59611065	0.015618972
0.5803004	0.016409487
0.57239527	0.016409487
0.56449014	0.016409487
0.57239527	0.015618972
0.55658496	0.015618972
0.55658496	0.015618972
0.55658496	0.015618972
0.54867983	0.014828458
0.54867983	0.015618972
0.53286958	0.015618972
0.53286958	0.015618972
0.53286958	0.014828458
0.51705927	0.015618972
0.50915415	0.015618972
0.50915415	0.015618972
0.50124902	0.015618972
0.50124902	0.016409487
0.49334389	0.015618972
0.48543871	0.015618972
0.48543871	0.015618972
0.47753358	0.015618972
0.47753358	0.014828458
0.46962846	0.014828458
0.46172333	0.015618972
0.45381821	0.014828458
0.45381821	0.015618972
0.44591302	0.014828458
0.44591302	0.014828458
0.43010277	0.015618972
0.43010277	0.015618972
0.42219764	0.014828458
0.42219764	0.015618972
0.41429252	0.014828458
0.40638733	0.015618972
0.40638733	0.015618972
0.39848221	0.016409487
0.39057708	0.016409487
0.38267196	0.015618972
0.38267196	0.014828458
0.3747668	0.015618972
0.36686165	0.015618972
0.35895652	0.015618972
0.35895652	0.015618972
0.35105139	0.015618972
0.34314624	0.016409487
0.33524111	0.016409487
0.33524111	0.016409487
0.31943083	0.015618972
0.31943083	0.016409487
0.31943083	0.016409487
0.30362055	0.016409487
0.30362055	0.016409487
0.29571543	0.016409487
0.28781027	0.016409487
0.27990515	0.017200001
0.27990515	0.017200001
0.27990515	0.017200001
0.26409486	0.017200001
0.25618971	0.017990515
0.24828458	0.017200001
0.24828458	0.017990515
0.24037946	0.017990515
0.24037946	0.018781027
0.22456918	0.018781027
0.21666402	0.018781027
0.21666402	0.018781027
0.2087589	0.019571541
0.20085377	0.018781027
0.20085377	0.021152569
0.19294861	0.019571541
0.17713833	0.020362055
0.17713833	0.021152569
0.17713833	0.021943083
0.16923321	0.021152569
0.16132805	0.021943083
0.15342293	0.022733597
0.15342293	0.022733597
0.1455178	0.022733597
0.1455178	0.022733597
0.12970751	0.024314625
0.12970751	0.024314625
0.11389724	0.024314625
0.12180236	0.025895651
0.1059921	0.025105139
0.1059921	0.026686165
0.09018182	0.026686165
0.09018182	0.026686165
0.08227668	0.026686165
0.07437154	0.02747668
0.07437154	0.02747668
0.05856127	0.028267194
0.05065613	0.028267194
0.05065613	0.029057708
0.04275099	0.028267194
0.03484585	0.029848222
0.03484585	0.029057708
0.02694071	0.030638736
0.01903557	0.03142925
0.01903557	0.030638736
0.00322529	0.03142925
0.00322529	0.032219764
-0.01258498	0.032219764
-0.01258498	0.032219764
-0.01258498	0.033010278
-0.02049012	0.033010278
-0.028395261	0.033800792
-0.036300394	0.033800792
-0.052110675	0.033800792
-0.052110675	0.034591306
-0.052110675	0.035381816
-0.060015811	0.034591306
-0.067920948	0.034591306
-0.075826089	0.03617233
-0.075826089	0.035381816
-0.091636364	0.035381816
-0.091636364	0.03617233
-0.099541503	0.03617233
-0.099541503	0.03617233
-0.115351779	0.03617233
-0.115351779	0.036962844
-0.123256917	0.036962844
-0.123256917	0.037753358
-0.139067194	0.036962844
-0.154877472	0.037753358
-0.154877472	0.037753358
-0.162782608	0.037753358
-0.162782608	0.037753358
-0.170687745	0.037753358
-0.170687745	0.037753358
-0.178592886	0.037753358
-0.186498026	0.038543873
-0.194403159	0.038543873
-0.2023083	0.037753358
-0.21021344	0.037753358
-0.21021344	0.037753358
-0.22602371	0.038543873
-0.22602371	0.037753358
-0.22602371	0.037753358
-0.24973914	0.037753358
-0.24183399	0.037753358
-0.24973914	0.037753358
-0.25764428	0.037753358
-0.25764428	0.037753358
-0.2655494	0.037753358
-0.27345454	0.037753358
-0.28135968	0.037753358
-0.28926482	0.037753358
-0.28926482	0.037753358
-0.3050751	0.037753358
-0.3050751	0.036962844
-0.31298023	0.03617233
-0.32088537	0.036962844
-0.32879051	0.036962844
-0.33669565	0.036962844
-0.34460079	0.03617233
-0.34460079	0.036962844
-0.34460079	0.036962844
-0.36041107	0.03617233
-0.36041107	0.03617233
-0.3683162	0.03617233
-0.37622135	0.03617233
-0.38412648	0.03617233
-0.38412648	0.034591306
-0.39203164	0.03617233
-0.39203164	0.035381816
-0.39993676	0.035381816
-0.40784189	0.034591306
-0.40784189	0.034591306
-0.42365217	0.035381816
-0.41574704	0.034591306
-0.43155732	0.033800792
-0.43155732	0.034591306
-0.43946245	0.033800792
-0.4473676	0.033800792
-0.45527273	0.033800792
-0.46317786	0.033010278
-0.46317786	0.033010278
-0.46317786	0.033800792
-0.47898814	0.033010278
-0.48689329	0.033010278
-0.48689329	0.033010278
-0.49479842	0.033010278
-0.49479842	0.032219764
-0.50270354	0.032219764
-0.5106087	0.033010278
-0.51851382	0.032219764
-0.52641898	0.03142925
-0.52641898	0.032219764
-0.5343241	0.03142925
-0.54222926	0.03142925
-0.55013439	0.03142925
-0.55803951	0.030638736
-0.55803951	0.03142925
-0.55803951	0.030638736
-0.56594467	0.030638736
-0.57384979	0.030638736
-0.58175495	0.029848222
-0.58966007	0.030638736
-0.58175495	0.030638736
-0.58966007	0.029848222
-0.60547035	0.029848222
-0.60547035	0.029848222
-0.61337548	0.029057708
-0.61337548	0.029057708
-0.62128061	0.029057708
-0.62128061	0.029848222
-0.62918579	0.028267194
-0.63709092	0.029057708
-0.63709092	0.028267194
-0.64499604	0.02747668
-0.64499604	0.02747668
-0.64499604	0.02747668
-0.66871148	0.028267194
-0.66871148	0.02747668
-0.6766166	0.02747668
-0.6766166	0.02747668
-0.6766166	0.026686165
-0.69242686	0.026686165
-0.69242686	0.026686165
-0.69242686	0.026686165
-0.70033204	0.026686165
-0.70823717	0.026686165
-0.71614229	0.025895651
-0.70823717	0.025895651
-0.73195254	0.026686165
-0.73985773	0.025895651
-0.73985773	0.025895651
-0.73985773	0.025105139
-0.73985773	0.025895651
-0.73985773	0.025105139
-0.73985773	0.025895651
-0.73985773	0.025895651
-0.73985773	0.025105139
-0.73985773	0.024314625
-0.73985773	0.025105139
-0.73985773	0.024314625
-0.73985773	0.025105139
-0.73985773	0.024314625
-0.73985773	0.023524111
-0.73985773	0.023524111
-0.73985773	0.022733597
-0.73985773	0.023524111
-0.73985773	0.023524111
-0.73985773	0.022733597
-0.73985773	0.023524111
-0.73985773	0.022733597
-0.73985773	0.022733597
-0.73985773	0.022733597
-0.73985773	0.022733597
-0.73985773	0.022733597
-0.73985773	0.022733597
-0.73985773	0.021943083
-0.73985773	0.021943083
-0.73985773	0.022733597
-0.73985773	0.021943083
-0.73985773	0.021152569
-0.73985773	0.021943083
-0.73985773	0.021152569
-0.73985773	0.021152569
-0.73985773	0.021152569
-0.73985773	0.021943083
-0.73985773	0.021943083
-0.73985773	0.021152569
-0.73985773	0.021152569
-0.73985773	0.021152569
-0.73985773	0.020362055
-0.73985773	0.020362055
-0.73985773	0.021152569
-0.73985773	0.020362055
-0.73985773	0.021152569
-0.73985773	0.020362055
-0.73985773	0.020362055
-0.73985773	0.020362055
-0.73985773	0.019571541
-0.73985773	0.019571541
-0.73985773	0.019571541
-0.73985773	0.019571541
-0.73985773	0.019571541
-0.73985773	0.019571541
-0.73985773	0.019571541
-0.73985773	0.018781027
-0.73985773	0.018781027
-0.73985773	0.018781027
-0.73985773	0.018781027
-0.73985773	0.017990515
-0.73985773	0.017990515
-0.73985773	0.018781027
-0.73985773	0.017990515
-0.73985773	0.017990515
-0.73985773	0.017990515
-0.73985773	0.017990515
-0.73985773	0.017990515
-0.73985773	0.017990515
-0.73985773	0.017200001
-0.73985773	0.017990515
-0.73985773	0.017200001
-0.73985773	0.017990515
-0.73985773	0.017200001
-0.73985773	0.017990515
-0.73985773	0.017200001
-0.73985773	0.017200001
-0.73985773	0.017200001
-0.73985773	0.017200001
-0.73985773	0.017200001
-0.73985773	0.016409487
-0.73985773	0.016409487
-0.73985773	0.016409487
-0.73985773	0.015618972
-0.73985773	0.016409487
-0.73985773	0.016409487
-0.73985773	0.016409487
-0.73985773	0.016409487
-0.73985773	0.015618972
-0.73985773	0.015618972
-0.73985773	0.016409487
-0.73985773	0.015618972
-0.73985773	0.015618972
-0.73985773	0.015618972
-0.73985773	0.014828458
-0.73985773	0.014828458
-0.73985773	0.015618972
-0.73985773	0.015618972
-0.73985773	0.014828458
-0.73985773	0.014828458
-0.73985773	0.015618972
-0.73985773	0.014828458
-0.73985773	0.014828458
-0.73985773	0.015618972
-0.73985773	0.014828458
-0.73985773	0.014828458
-0.73985773	0.014828458
-0.73985773	0.014828458
-0.73985773	0.014828458
-0.73985773	0.014037944
-0.73985773	0.014828458
-0.73985773	0.014037944
-0.73985773	0.014037944
-0.73985773	0.014828458
-0.73985773	0.014828458
-0.73985773	0.014037944
-0.73985773	0.014037944
-0.73985773	0.014037944
-0.73985773	0.013247431
-0.73985773	0.014037944
-0.73985773	0.014037944
-0.73985773	0.014037944
-0.73985773	0.013247431
-0.73985773	0.013247431
-0.73985773	0.014037944
-0.73985773	0.014037944
-0.73985773	0.013247431
-0.73985773	0.013247431
-0.73985773	0.013247431
-0.73985773	0.013247431
-0.73985773	0.012456917
-0.73985773	0.013247431
-0.73985773	0.012456917
-0.73985773	0.013247431
-0.73985773	0.012456917
-0.73985773	0.012456917
-0.73985773	0.012456917
-0.73985773	0.012456917
-0.73985773	0.012456917
-0.73985773	0.013247431
-0.73985773	0.012456917
-0.73985773	0.011666403
-0.73985773	0.011666403
-0.73985773	0.011666403
-0.73985773	0.011666403
-0.73985773	0.012456917
-0.73985773	0.012456917
-0.73985773	0.012456917
-0.73985773	0.012456917
-0.73985773	0.011666403
-0.73985773	0.011666403
-0.73985773	0.011666403
-0.73985773	0.011666403
-0.73985773	0.010875889
-0.73985773	0.011666403
-0.73985773	0.011666403
-0.73985773	0.010875889
-0.73985773	0.011666403
-0.73985773	0.010875889
-0.73985773	0.011666403
-0.73985773	0.010875889
-0.73985773	0.010875889
-0.73985773	0.011666403
-0.73985773	0.011666403
-0.73985773	0.011666403
-0.73985773	0.010875889
-0.73985773	0.010085375
-0.73985773	0.010875889
-0.73985773	0.010875889
-0.73985773	0.010875889
-0.73985773	0.010875889
-0.73985773	0.010875889
-0.73985773	0.010085375
-0.73985773	0.010875889
-0.73985773	0.010875889
-0.73985773	0.010875889
-0.73985773	0.011666403
-0.73985773	0.010875889
-0.73985773	0.010875889
-0.73985773	0.010085375
-0.73985773	0.010875889
-0.73985773	0.010875889
-0.73985773	0.010875889
-0.73985773	0.010085375
-0.73985773	0.010875889
-0.73985773	0.010085375
-0.73985773	0.010875889
-0.73985773	0.010085375
-0.73985773	0.010085375
-0.73985773	0.010085375
-0.73985773	0.010085375
-0.73985773	0.010085375
-0.73985773	0.010085375
-0.73985773	0.010875889
-0.73985773	0.009294862
-0.73985773	0.010085375
-0.73985773	0.010085375
-0.73985773	0.010085375
-0.73985773	0.010085375
-0.73985773	0.009294862
-0.73985773	0.010085375
-0.73985773	0.010085375
-0.73985773	0.009294862
-0.73985773	0.010085375
-0.73985773	0.009294862
-0.73985773	0.009294862
-0.73985773	0.010085375
-0.73985773	0.010085375
-0.73985773	0.010085375
-0.73985773	0.009294862
-0.73985773	0.009294862
-0.73985773	0.010085375
-0.73985773	0.009294862
-0.73985773	0.009294862
-0.73985773	0.009294862
-0.73985773	0.010085375
-0.73985773	0.009294862
-0.73985773	0.009294862
-0.73985773	0.009294862
-0.73985773	0.009294862
-0.73985773	0.009294862
-0.73985773	0.009294862
-0.73985773	0.009294862
-0.73985773	0.008504348
-0.73985773	0.009294862
-0.73985773	0.008504348
-0.73985773	0.008504348
-0.73985773	0.009294862
-0.73985773	0.009294862
-0.73985773	0.010085375
-0.73985773	0.010085375
-0.73985773	0.009294862
-0.73985773	0.009294862
-0.73985773	0.010085375
-0.73985773	0.010085375
-0.73985773	0.009294862
-0.73985773	0.009294862
-0.73985773	0.009294862
-0.73985773	0.009294862
-0.73985773	0.009294862
-0.73985773	0.008504348
-0.73985773	0.009294862
-0.73985773	0.009294862
-0.73985773	0.009294862
-0.73985773	0.008504348
-0.73985773	0.009294862
-0.73985773	0.009294862
-0.73985773	0.009294862
-0.73985773	0.009294862
-0.73985773	0.009294862
-0.73985773	0.008504348
-0.73985773	0.008504348
-0.73985773	0.008504348
-0.73985773	0.009294862
-0.73985773	0.008504348
-0.73985773	0.008504348
-0.73985773	0.009294862
-0.73985773	0.009294862
-0.73985773	0.009294862
-0.73985773	0.009294862
-0.73985773	0.008504348
-0.73985773	0.009294862
-0.73985773	0.009294862
-0.73985773	0.008504348
-0.73985773	0.008504348
-0.73985773	0.009294862
-0.73985773	0.009294862
-0.73195254	0.009294862
-0.72404742	0.009294862
-0.71614229	0.009294862
-0.70823717	0.009294862
-0.70823717	0.008504348
-0.70033204	0.008504348
-0.69242686	0.008504348
-0.68452173	0.009294862
-0.68452173	0.008504348
-0.68452173	0.008504348
-0.6766166	0.009294862
-0.66871148	0.009294862
-0.66871148	0.008504348
-0.66080635	0.009294862
-0.65290117	0.009294862
-0.65290117	0.009294862
-0.65290117	0.009294862
-0.63709092	0.009294862
-0.62918579	0.009294862
-0.62918579	0.009294862
-0.62128061	0.009294862
-0.62128061	0.009294862
-0.61337548	0.010085375
-0.61337548	0.009294862
-0.60547035	0.009294862
-0.59756523	0.009294862
-0.59756523	0.009294862
-0.58966007	0.010085375
-0.58175495	0.010085375
-0.58175495	0.009294862
-0.58175495	0.009294862
-0.57384979	0.010085375
-0.56594467	0.010085375
-0.55803951	0.009294862
-0.55013439	0.010875889
-0.55013439	0.010085375
-0.54222926	0.010085375
-0.5343241	0.010085375
-0.52641898	0.010085375
-0.52641898	0.010875889
-0.51851382	0.011666403
-0.51851382	0.010875889
-0.50270354	0.010875889
-0.50270354	0.010875889
-0.49479842	0.010875889
-0.48689329	0.011666403
-0.47898814	0.010875889
-0.47898814	0.011666403
-0.47898814	0.011666403
-0.46317786	0.011666403
-0.46317786	0.011666403
-0.45527273	0.012456917
-0.4473676	0.012456917
-0.4473676	0.013247431
-0.43946245	0.013247431
-0.43155732	0.013247431
-0.42365217	0.014037944
-0.42365217	0.014037944
-0.41574704	0.013247431
-0.40784189	0.014037944
-0.40784189	0.014037944
-0.39993676	0.014828458
-0.39203164	0.013247431
-0.38412648	0.014828458
-0.38412648	0.014828458
-0.3683162	0.014828458
-0.3683162	0.015618972
-0.36041107	0.015618972
-0.36041107	0.015618972
-0.35250593	0.015618972
-0.34460079	0.015618972
-0.34460079	0.015618972
-0.32879051	0.016409487
-0.32088537	0.017200001
-0.32088537	0.017200001
-0.31298023	0.017200001
-0.31298023	0.017990515
-0.3050751	0.017200001
-0.29716996	0.017990515
-0.28926482	0.017990515
-0.28135968	0.018781027
-0.28135968	0.018781027
-0.2655494	0.018781027
-0.25764428	0.018781027
-0.25764428	0.019571541
-0.25764428	0.019571541
-0.24973914	0.019571541
-0.24183399	0.020362055
-0.23392885	0.021152569
-0.22602371	0.021152569
-0.218118573	0.021943083
-0.218118573	0.021943083
-0.21021344	0.021943083
-0.194403159	0.021943083
-0.194403159	0.022733597
-0.186498026	0.021943083
-0.186498026	0.022733597
-0.186498026	0.022733597
-0.170687745	0.023524111
-0.162782608	0.024314625
-0.154877472	0.024314625
-0.146972331	0.024314625
-0.146972331	0.025105139
-0.139067194	0.025105139
-0.123256917	0.025895651
-0.123256917	0.025105139
-0.115351779	0.025895651
-0.107446641	0.026686165
-0.107446641	0.026686165
-0.099541503	0.026686165
-0.091636364	0.026686165
[truncated: 98,001 more rows]
