# Supplementary material for: Reconfigurable signal modulation in a ferroelectric tunnel field-effect transistor
Source: Nat Commun. 2023 May 3;14:2530. doi: 10.1038/s41467-023-38242-w (PMC10156808; doi:10.1038/s41467-023-38242-w)
Supplement: Supplementary file 3 — Source Data [file 41467_2023_38242_MOESM3_ESM.zip › Source Data for Figures/Figure 4 and Supplementary Figure 9/Fig-4b_6-6_0.5V_1kHz 800Hz mix_Vpp0.6V_LVT.Wfm.csv]

Vin	Vout	sampling
-0.080972332	0.11423241	1.00E-06
-0.073067194	0.11581344
-0.073067194	0.11502293
-0.073067194	0.11502293
-0.065162055	0.11502293
-0.065162055	0.11502293
-0.073067194	0.11502293
-0.057256919	0.11581344
-0.073067194	0.11502293
-0.065162055	0.11423241
-0.065162055	0.11423241
-0.065162055	0.11502293
-0.065162055	0.11581344
-0.057256919	0.11502293
-0.065162055	0.11423241
-0.057256919	0.11502293
-0.057256919	0.11502293
-0.065162055	0.11581344
-0.057256919	0.11581344
-0.057256919	0.11502293
-0.057256919	0.11581344
-0.057256919	0.11581344
-0.057256919	0.11660396
-0.057256919	0.11581344
-0.057256919	0.11581344
-0.049351778	0.11581344
-0.057256919	0.11581344
-0.057256919	0.11581344
-0.049351778	0.11581344
-0.049351778	0.11581344
-0.057256919	0.11581344
-0.049351778	0.11581344
-0.041446641	0.11660396
-0.049351778	0.11660396
-0.041446641	0.11660396
-0.041446641	0.11660396
-0.041446641	0.11581344
-0.041446641	0.11660396
-0.041446641	0.11660396
-0.049351778	0.11660396
-0.033541501	0.11581344
-0.041446641	0.11581344
-0.041446641	0.11660396
-0.033541501	0.11581344
-0.033541501	0.11660396
-0.033541501	0.11581344
-0.033541501	0.11660396
-0.033541501	0.11660396
-0.033541501	0.11739447
-0.033541501	0.11581344
-0.033541501	0.11660396
-0.033541501	0.11660396
-0.025636364	0.11739447
-0.033541501	0.11739447
-0.025636364	0.11739447
-0.025636364	0.11660396
-0.025636364	0.11739447
-0.025636364	0.11739447
-0.025636364	0.11739447
-0.025636364	0.11660396
-0.025636364	0.11739447
-0.017731223	0.11660396
-0.017731223	0.11818498
-0.017731223	0.11739447
-0.017731223	0.11818498
-0.017731223	0.11739447
-0.017731223	0.11739447
-0.00982609	0.11739447
-0.00982609	0.11818498
-0.017731223	0.11818498
-0.017731223	0.11818498
-0.00982609	0.11739447
-0.017731223	0.11739447
-0.00982609	0.11818498
-0.00192095	0.11818498
-0.00982609	0.11818498
-0.00192095	0.11818498
-0.00192095	0.11818498
-0.00982609	0.11818498
-0.00192095	0.1189755
-0.00192095	0.11818498
-0.00192095	0.11818498
-0.00192095	0.11818498
0.005984191	0.11818498
-0.00982609	0.1189755
0.005984191	0.11818498
0.005984191	0.11818498
0.005984191	0.11818498
0.005984191	0.11818498
0.005984191	0.1189755
0.005984191	0.1189755
0.005984191	0.11818498
0.005984191	0.11739447
0.005984191	0.11818498
0.005984191	0.11818498
0.01388933	0.1189755
0.005984191	0.11818498
0.01388933	0.1189755
0.01388933	0.11818498
0.01388933	0.1189755
0.01388933	0.1189755
0.01388933	0.11818498
0.01388933	0.1189755
0.01388933	0.11818498
0.02179446	0.1189755
0.02179446	0.1189755
0.02179446	0.1189755
0.01388933	0.11818498
0.02179446	0.1189755
0.0296996	0.1189755
0.02179446	0.1189755
0.0296996	0.1189755
0.02179446	0.11818498
0.0296996	0.11818498
0.02179446	0.1189755
0.0296996	0.11818498
0.0296996	0.1189755
0.0296996	0.1189755
0.0296996	0.1189755
0.0296996	0.1189755
0.0296996	0.11818498
0.0296996	0.1189755
0.03760474	0.11818498
0.03760474	0.1189755
0.03760474	0.1189755
0.03760474	0.11818498
0.03760474	0.1189755
0.03760474	0.11818498
0.03760474	0.1189755
0.04550988	0.1189755
0.04550988	0.1189755
0.04550988	0.11818498
0.04550988	0.11818498
0.03760474	0.11818498
0.04550988	0.1189755
0.05341502	0.1189755
0.04550988	0.11818498
0.05341502	0.11818498
0.05341502	0.11818498
0.04550988	0.1189755
0.04550988	0.1189755
0.05341502	0.1189755
0.05341502	0.11818498
0.05341502	0.11818498
0.05341502	0.1189755
0.05341502	0.11818498
0.05341502	0.11818498
0.05341502	0.119766
0.06132016	0.11818498
0.06132016	0.11818498
0.06132016	0.11818498
0.06132016	0.1189755
0.05341502	0.11818498
0.0692253	0.11818498
0.06132016	0.11818498
0.0692253	0.11818498
0.06132016	0.11818498
0.0692253	0.11818498
0.06132016	0.11739447
0.0692253	0.11818498
0.0692253	0.11818498
0.0692253	0.11739447
0.0692253	0.11739447
0.06132016	0.11739447
0.0692253	0.11818498
0.0692253	0.11818498
0.0692253	0.11739447
0.0692253	0.11660396
0.0692253	0.11739447
0.07713044	0.11818498
0.07713044	0.11739447
0.0692253	0.11660396
0.07713044	0.11660396
0.07713044	0.11660396
0.07713044	0.11739447
0.07713044	0.11739447
0.07713044	0.11660396
0.08503557	0.11739447
0.08503557	0.11739447
0.08503557	0.11660396
0.08503557	0.11739447
0.07713044	0.11660396
0.08503557	0.11660396
0.07713044	0.11660396
0.08503557	0.11739447
0.08503557	0.11660396
0.08503557	0.11660396
0.08503557	0.11581344
0.09294071	0.11660396
0.09294071	0.11739447
0.09294071	0.11660396
0.09294071	0.11660396
0.09294071	0.11581344
0.09294071	0.11581344
0.09294071	0.11660396
0.09294071	0.11581344
0.09294071	0.11423241
0.10084585	0.11581344
0.09294071	0.11581344
0.10084585	0.11502293
0.10084585	0.11502293
0.10084585	0.11581344
0.10875099	0.11581344
0.10084585	0.11502293
0.10084585	0.11581344
0.10084585	0.11502293
0.10084585	0.11502293
0.10875099	0.11502293
0.10084585	0.11581344
0.10875099	0.11423241
0.10084585	0.1134419
0.10084585	0.11423241
0.10084585	0.11502293
0.10875099	0.11423241
0.10084585	0.11502293
0.10084585	0.11502293
0.10084585	0.11423241
0.10875099	0.11423241
0.10875099	0.11423241
0.10875099	0.11423241
0.10875099	0.11423241
0.10875099	0.1134419
0.11665613	0.1134419
0.10875099	0.1134419
0.11665613	0.1134419
0.10875099	0.11265139
0.11665613	0.11423241
0.10875099	0.1134419
0.10875099	0.1134419
0.11665613	0.1134419
0.11665613	0.11265139
0.11665613	0.11265139
0.10875099	0.1134419
0.11665613	0.1134419
0.11665613	0.11265139
0.12456127	0.11186087
0.11665613	0.11186087
0.12456127	0.11186087
0.12456127	0.11265139
0.12456127	0.11186087
0.12456127	0.11186087
0.12456127	0.11107036
0.11665613	0.11186087
0.12456127	0.11186087
0.11665613	0.11186087
0.11665613	0.11107036
0.13246641	0.11107036
0.12456127	0.11107036
0.12456127	0.11186087
0.12456127	0.11107036
0.12456127	0.11107036
0.12456127	0.11027984
0.12456127	0.11107036
0.12456127	0.11107036
0.11665613	0.11027984
0.12456127	0.10948933
0.12456127	0.11027984
0.13246641	0.11027984
0.13246641	0.10948933
0.12456127	0.10948933
0.13246641	0.10948933
0.13246641	0.11027984
0.13246641	0.10948933
0.13246641	0.10869882
0.13246641	0.10869882
0.13246641	0.10869882
0.12456127	0.10869882
0.13246641	0.10869882
0.14037153	0.10869882
0.14037153	0.1079083
0.12456127	0.1079083
0.13246641	0.10869882
0.14037153	0.10869882
0.13246641	0.1079083
0.13246641	0.1079083
0.14037153	0.1079083
0.14037153	0.1079083
0.13246641	0.1079083
0.14037153	0.1079083
0.14037153	0.10711779
0.14827668	0.10711779
0.14037153	0.1079083
0.13246641	0.10711779
0.14037153	0.10711779
0.14037153	0.10632727
0.14827668	0.10632727
0.13246641	0.10553676
0.14037153	0.10632727
0.13246641	0.10711779
0.13246641	0.10553676
0.14827668	0.10553676
0.14037153	0.10553676
0.14037153	0.10553676
0.14037153	0.10553676
0.14037153	0.10553676
0.14037153	0.10474624
0.14037153	0.10474624
0.14037153	0.10474624
0.14827668	0.10474624
0.14037153	0.10395573
0.14827668	0.10474624
0.14827668	0.10474624
0.14827668	0.10395573
0.14037153	0.10474624
0.14037153	0.10395573
0.14827668	0.10395573
0.14037153	0.10474624
0.14827668	0.10474624
0.13246641	0.10395573
0.14037153	0.10316522
0.14037153	0.10316522
0.14827668	0.10395573
0.14037153	0.10395573
0.14827668	0.1023747
0.14037153	0.10158419
0.14037153	0.10316522
0.14827668	0.10316522
0.14827668	0.10316522
0.14037153	0.10316522
0.14827668	0.1023747
0.15618182	0.10158419
0.14827668	0.1023747
0.14037153	0.1023747
0.14827668	0.1023747
0.14827668	0.10158419
0.14037153	0.10158419
0.14827668	0.10158419
0.14827668	0.1023747
0.14037153	0.10158419
0.14827668	0.10079367
0.14037153	0.10079367
0.13246641	0.10079367
0.14827668	0.10158419
0.14037153	0.10079367
0.14827668	0.10079367
0.14827668	0.10079367
0.14827668	0.10079367
0.13246641	0.10079367
0.14037153	0.10079367
0.14037153	0.10079367
0.14827668	0.10000316
0.14037153	0.10000316
0.14827668	0.10000316
0.14037153	0.099212646
0.14037153	0.10000316
0.14827668	0.099212646
0.14037153	0.099212646
0.14037153	0.10000316
0.14827668	0.099212646
0.14037153	0.099212646
0.14037153	0.099212646
0.14037153	0.098422132
0.14827668	0.099212646
0.14827668	0.099212646
0.14827668	0.098422132
0.14827668	0.098422132
0.14827668	0.099212646
0.14827668	0.098422132
0.14037153	0.097631618
0.14037153	0.098422132
0.14037153	0.097631618
0.14037153	0.098422132
0.14827668	0.098422132
0.14827668	0.097631618
0.13246641	0.098422132
0.14827668	0.097631618
0.14037153	0.097631618
0.13246641	0.098422132
0.14037153	0.097631618
0.13246641	0.096841104
0.13246641	0.096841104
0.13246641	0.097631618
0.14037153	0.097631618
0.14037153	0.097631618
0.14037153	0.096841104
0.14037153	0.096841104
0.14037153	0.096841104
0.14037153	0.096841104
0.13246641	0.097631618
0.14037153	0.096841104
0.13246641	0.096841104
0.13246641	0.096841104
0.14037153	0.09605059
0.14037153	0.096841104
0.14037153	0.09605059
0.14037153	0.096841104
0.13246641	0.09605059
0.13246641	0.09605059
0.13246641	0.09605059
0.14037153	0.096841104
0.13246641	0.09605059
0.13246641	0.095260076
0.13246641	0.09605059
0.13246641	0.09605059
0.13246641	0.096841104
0.13246641	0.09605059
0.12456127	0.096841104
0.13246641	0.09605059
0.12456127	0.095260076
0.12456127	0.09605059
0.12456127	0.09605059
0.11665613	0.09605059
0.12456127	0.095260076
0.12456127	0.09605059
0.12456127	0.09605059
0.13246641	0.09605059
0.12456127	0.095260076
0.12456127	0.095260076
0.11665613	0.095260076
0.12456127	0.09605059
0.11665613	0.09605059
0.12456127	0.095260076
0.12456127	0.095260076
0.12456127	0.094469562
0.11665613	0.095260076
0.11665613	0.095260076
0.11665613	0.095260076
0.12456127	0.094469562
0.11665613	0.095260076
0.11665613	0.095260076
0.11665613	0.095260076
0.11665613	0.095260076
0.11665613	0.095260076
0.11665613	0.095260076
0.11665613	0.095260076
0.10875099	0.095260076
0.10875099	0.094469562
0.11665613	0.095260076
0.11665613	0.095260076
0.10875099	0.093679048
0.11665613	0.095260076
0.10875099	0.095260076
0.10875099	0.095260076
0.10084585	0.094469562
0.10875099	0.095260076
0.10875099	0.095260076
0.10875099	0.095260076
0.10875099	0.095260076
0.10875099	0.095260076
0.10875099	0.094469562
0.10084585	0.095260076
0.10084585	0.095260076
0.10084585	0.095260076
0.10084585	0.095260076
0.10084585	0.095260076
0.10084585	0.095260076
0.10084585	0.09605059
0.09294071	0.09605059
0.10084585	0.095260076
0.10084585	0.095260076
0.10084585	0.095260076
0.09294071	0.095260076
0.08503557	0.09605059
0.09294071	0.09605059
0.09294071	0.095260076
0.08503557	0.095260076
0.09294071	0.096841104
0.10084585	0.095260076
0.08503557	0.09605059
0.09294071	0.09605059
0.08503557	0.09605059
0.08503557	0.096841104
0.08503557	0.09605059
0.08503557	0.096841104
0.08503557	0.09605059
0.08503557	0.096841104
0.07713044	0.096841104
0.07713044	0.096841104
0.07713044	0.09605059
0.07713044	0.096841104
0.08503557	0.096841104
0.0692253	0.096841104
0.07713044	0.097631618
0.0692253	0.096841104
0.0692253	0.09605059
0.07713044	0.097631618
0.07713044	0.096841104
0.0692253	0.097631618
0.06132016	0.097631618
0.07713044	0.097631618
0.0692253	0.096841104
0.0692253	0.097631618
0.0692253	0.097631618
0.0692253	0.097631618
0.0692253	0.097631618
0.0692253	0.097631618
0.06132016	0.097631618
0.0692253	0.098422132
0.06132016	0.098422132
0.06132016	0.097631618
0.05341502	0.098422132
0.06132016	0.098422132
0.06132016	0.098422132
0.05341502	0.099212646
0.05341502	0.099212646
0.05341502	0.099212646
0.05341502	0.098422132
0.05341502	0.098422132
0.04550988	0.10000316
0.04550988	0.099212646
0.05341502	0.10000316
0.05341502	0.099212646
0.03760474	0.099212646
0.04550988	0.10079367
0.05341502	0.10000316
0.05341502	0.10000316
0.04550988	0.099212646
0.04550988	0.10000316
0.04550988	0.10079367
0.03760474	0.10079367
0.03760474	0.10079367
0.03760474	0.10000316
0.03760474	0.10079367
0.03760474	0.10158419
0.03760474	0.10158419
0.03760474	0.10158419
0.03760474	0.10158419
0.03760474	0.10158419
0.0296996	0.10158419
0.03760474	0.10158419
0.0296996	0.10158419
0.0296996	0.10158419
0.0296996	0.1023747
0.02179446	0.1023747
0.01388933	0.1023747
0.02179446	0.1023747
0.02179446	0.1023747
0.02179446	0.1023747
0.02179446	0.10395573
0.01388933	0.10316522
0.02179446	0.10316522
0.02179446	0.10316522
0.02179446	0.10316522
0.01388933	0.10316522
0.01388933	0.1023747
0.005984191	0.10395573
0.005984191	0.10395573
0.01388933	0.10395573
0.01388933	0.10395573
0.01388933	0.10474624
-0.00192095	0.10395573
-0.00192095	0.10395573
-0.00192095	0.10474624
-0.00192095	0.10553676
0.005984191	0.10474624
0.005984191	0.10474624
-0.00192095	0.10474624
-0.00192095	0.10474624
-0.00192095	0.10553676
-0.00192095	0.10632727
-0.00192095	0.10632727
-0.00982609	0.10553676
-0.00982609	0.10553676
-0.00982609	0.10632727
-0.017731223	0.10553676
-0.00982609	0.10711779
-0.017731223	0.10632727
-0.017731223	0.10632727
-0.017731223	0.10711779
-0.017731223	0.10711779
-0.017731223	0.10632727
-0.017731223	0.10711779
-0.025636364	0.10632727
-0.025636364	0.1079083
-0.025636364	0.1079083
-0.025636364	0.1079083
-0.025636364	0.10711779
-0.033541501	0.10711779
-0.025636364	0.1079083
-0.033541501	0.1079083
-0.033541501	0.1079083
-0.041446641	0.10869882
-0.033541501	0.1079083
-0.033541501	0.10869882
-0.033541501	0.10948933
-0.041446641	0.10869882
-0.033541501	0.10948933
-0.049351778	0.10869882
-0.049351778	0.10948933
-0.041446641	0.10948933
-0.049351778	0.10948933
-0.049351778	0.10948933
-0.049351778	0.10948933
-0.049351778	0.11027984
-0.049351778	0.11027984
-0.049351778	0.10948933
-0.057256919	0.10948933
-0.057256919	0.10948933
-0.057256919	0.11027984
-0.057256919	0.11027984
-0.057256919	0.11027984
-0.065162055	0.10948933
-0.065162055	0.11027984
-0.057256919	0.11027984
-0.065162055	0.11107036
-0.065162055	0.11027984
-0.073067194	0.11107036
-0.065162055	0.11107036
-0.065162055	0.11027984
-0.073067194	0.11107036
-0.073067194	0.11107036
-0.073067194	0.11107036
-0.073067194	0.11107036
-0.073067194	0.11186087
-0.073067194	0.11107036
-0.073067194	0.11186087
-0.080972332	0.11186087
-0.073067194	0.11107036
-0.08887747	0.11186087
-0.08887747	0.11265139
-0.08887747	0.11186087
-0.08887747	0.11186087
-0.08887747	0.11186087
-0.08887747	0.11186087
-0.08887747	0.11186087
-0.096782609	0.11186087
-0.08887747	0.11186087
-0.08887747	0.11186087
-0.096782609	0.11265139
-0.104687747	0.11265139
-0.096782609	0.11186087
-0.096782609	0.11107036
-0.096782609	0.11186087
-0.104687747	0.11186087
-0.104687747	0.11186087
-0.104687747	0.11186087
-0.104687747	0.11186087
-0.112592885	0.11186087
-0.112592885	0.11265139
-0.104687747	0.11265139
-0.112592885	0.11107036
-0.120498024	0.11186087
-0.112592885	0.11186087
-0.112592885	0.11186087
-0.120498024	0.11186087
-0.120498024	0.11186087
-0.120498024	0.11186087
-0.128403161	0.11265139
-0.120498024	0.11186087
-0.120498024	0.11186087
-0.128403161	0.11186087
-0.128403161	0.11186087
-0.120498024	0.11186087
-0.128403161	0.11186087
-0.136308301	0.11186087
-0.128403161	0.11107036
-0.128403161	0.11186087
-0.128403161	0.11186087
-0.136308301	0.11186087
-0.144213438	0.11186087
-0.136308301	0.11186087
-0.144213438	0.11107036
-0.144213438	0.11186087
-0.144213438	0.11186087
-0.152118579	0.11107036
-0.144213438	0.11107036
-0.144213438	0.11107036
-0.144213438	0.11107036
-0.144213438	0.11107036
-0.152118579	0.11027984
-0.152118579	0.11027984
-0.160023715	0.11107036
-0.152118579	0.11107036
-0.160023715	0.11107036
-0.160023715	0.11107036
-0.152118579	0.11027984
-0.160023715	0.11027984
-0.160023715	0.11107036
-0.160023715	0.10948933
-0.160023715	0.11027984
-0.167928856	0.10948933
-0.167928856	0.10948933
-0.167928856	0.11107036
-0.167928856	0.11027984
-0.175833989	0.10869882
-0.160023715	0.10948933
-0.175833989	0.10948933
-0.175833989	0.10948933
-0.175833989	0.10869882
-0.175833989	0.10869882
-0.175833989	0.10869882
-0.175833989	0.10869882
-0.18373913	0.10869882
-0.18373913	0.10869882
-0.18373913	0.1079083
-0.175833989	0.1079083
-0.19164427	0.10948933
-0.19164427	0.1079083
-0.19164427	0.1079083
-0.18373913	0.1079083
-0.18373913	0.1079083
-0.18373913	0.1079083
-0.19164427	0.1079083
-0.19164427	0.1079083
-0.19164427	0.10711779
-0.19164427	0.1079083
-0.19954941	0.1079083
-0.19954941	0.10632727
-0.20745454	0.10632727
-0.19954941	0.10632727
-0.19954941	0.10711779
-0.19954941	0.10711779
-0.20745454	0.10632727
-0.20745454	0.10632727
-0.20745454	0.10632727
-0.20745454	0.10553676
-0.20745454	0.10632727
-0.21535968	0.10553676
-0.20745454	0.10553676
-0.21535968	0.10553676
-0.20745454	0.10474624
-0.21535968	0.10553676
-0.21535968	0.10474624
-0.21535968	0.10474624
-0.21535968	0.10474624
-0.21535968	0.10474624
-0.22326482	0.10395573
-0.22326482	0.10395573
-0.22326482	0.10316522
-0.22326482	0.10395573
-0.22326482	0.10474624
-0.23116997	0.10395573
-0.23116997	0.10316522
-0.23116997	0.10395573
-0.23116997	0.10316522
-0.23907511	0.10316522
-0.23116997	0.10316522
-0.23116997	0.10316522
-0.23116997	0.1023747
-0.23116997	0.1023747
-0.23907511	0.1023747
-0.23116997	0.10158419
-0.23116997	0.10079367
-0.23907511	0.10158419
-0.23907511	0.10158419
-0.23907511	0.1023747
-0.24698023	0.10079367
-0.23907511	0.10079367
-0.24698023	0.10079367
-0.24698023	0.10079367
-0.24698023	0.10000316
-0.25488537	0.10000316
-0.24698023	0.10000316
-0.24698023	0.099212646
-0.24698023	0.10000316
-0.24698023	0.10000316
-0.24698023	0.099212646
-0.24698023	0.099212646
-0.24698023	0.099212646
-0.24698023	0.099212646
-0.25488537	0.098422132
-0.25488537	0.099212646
-0.26279051	0.098422132
-0.25488537	0.098422132
-0.25488537	0.098422132
-0.25488537	0.097631618
-0.25488537	0.097631618
-0.25488537	0.096841104
-0.26279051	0.097631618
-0.26279051	0.096841104
-0.27069565	0.097631618
-0.26279051	0.096841104
-0.26279051	0.096841104
-0.26279051	0.096841104
-0.26279051	0.09605059
-0.27069565	0.09605059
-0.27069565	0.09605059
-0.27069565	0.095260076
-0.27069565	0.09605059
-0.27069565	0.09605059
-0.27069565	0.095260076
-0.27069565	0.095260076
-0.27860079	0.09209802
-0.27069565	0.095260076
-0.27069565	0.095260076
-0.27860079	0.094469562
-0.27860079	0.095260076
-0.27860079	0.094469562
-0.27860079	0.094469562
-0.27860079	0.094469562
-0.27860079	0.093679048
-0.27860079	0.093679048
-0.28650593	0.093679048
-0.27860079	0.094469562
-0.28650593	0.092888534
-0.28650593	0.09209802
-0.27860079	0.09209802
-0.28650593	0.092888534
-0.28650593	0.09209802
-0.28650593	0.09209802
-0.28650593	0.09209802
-0.29441107	0.091307513
-0.28650593	0.091307513
-0.28650593	0.091307513
-0.28650593	0.091307513
-0.28650593	0.090516999
-0.29441107	0.090516999
-0.29441107	0.091307513
-0.28650593	0.091307513
-0.28650593	0.090516999
-0.29441107	0.090516999
-0.29441107	0.090516999
-0.28650593	0.089726485
-0.29441107	0.089726485
-0.29441107	0.088935971
-0.29441107	0.088935971
-0.3023162	0.088935971
-0.3023162	0.088935971
-0.29441107	0.089726485
-0.29441107	0.089726485
-0.29441107	0.088935971
-0.29441107	0.088145457
-0.3023162	0.088145457
-0.29441107	0.087354943
-0.3023162	0.088145457
-0.29441107	0.088145457
-0.29441107	0.088145457
-0.3023162	0.087354943
-0.29441107	0.087354943
-0.29441107	0.088145457
-0.3023162	0.087354943
-0.29441107	0.086564429
-0.3023162	0.086564429
-0.3023162	0.086564429
-0.3023162	0.086564429
-0.3023162	0.085773915
-0.3023162	0.085773915
-0.3023162	0.085773915
-0.3023162	0.085773915
-0.3023162	0.086564429
-0.31022134	0.085773915
-0.3023162	0.084983401
-0.3023162	0.084983401
-0.3023162	0.085773915
-0.31022134	0.084983401
-0.31022134	0.084983401
-0.31812648	0.084983401
-0.31022134	0.084983401
-0.31022134	0.084192887
-0.31022134	0.084192887
-0.3023162	0.084192887
-0.3023162	0.083402373
-0.31022134	0.083402373
-0.31022134	0.083402373
-0.31022134	0.082611859
-0.3023162	0.082611859
-0.31022134	0.082611859
-0.31022134	0.082611859
-0.31022134	0.081821345
-0.31022134	0.083402373
-0.31022134	0.082611859
-0.31022134	0.082611859
-0.31022134	0.081821345
-0.3023162	0.081821345
-0.31022134	0.081030831
-0.31022134	0.080240317
-0.31022134	0.081030831
-0.31022134	0.081030831
-0.31812648	0.081821345
-0.31812648	0.081030831
-0.31812648	0.081821345
-0.31812648	0.080240317
-0.31022134	0.080240317
-0.31022134	0.080240317
-0.31022134	0.081030831
-0.31022134	0.080240317
-0.31022134	0.080240317
-0.31022134	0.079449803
-0.31022134	0.080240317
-0.31022134	0.080240317
-0.31022134	0.079449803
-0.31022134	0.079449803
-0.3023162	0.079449803
-0.31022134	0.080240317
-0.31022134	0.080240317
-0.31022134	0.079449803
-0.31022134	0.079449803
-0.31812648	0.078659289
-0.31812648	0.079449803
-0.31022134	0.078659289
-0.31022134	0.079449803
-0.31812648	0.078659289
-0.31812648	0.077868775
-0.31022134	0.077868775
-0.31022134	0.077868775
-0.31812648	0.078659289
-0.31022134	0.078659289
-0.31022134	0.07707826
-0.31022134	0.077868775
-0.31022134	0.078659289
-0.31022134	0.078659289
-0.31022134	0.076287746
-0.31022134	0.07707826
-0.31022134	0.077868775
-0.31022134	0.07707826
-0.31812648	0.07707826
-0.31022134	0.07707826
-0.31022134	0.076287746
-0.31022134	0.076287746
-0.31022134	0.07707826
-0.31812648	0.076287746
-0.31022134	0.07707826
-0.31022134	0.076287746
-0.3023162	0.076287746
-0.31022134	0.07707826
-0.3023162	0.076287746
-0.31022134	0.076287746
-0.31022134	0.076287746
-0.31022134	0.075497232
-0.3023162	0.075497232
-0.3023162	0.075497232
-0.3023162	0.076287746
-0.3023162	0.075497232
-0.3023162	0.074706718
-0.3023162	0.075497232
-0.31022134	0.075497232
-0.31022134	0.076287746
-0.3023162	0.075497232
-0.31022134	0.074706718
-0.3023162	0.075497232
-0.3023162	0.074706718
-0.31022134	0.074706718
-0.3023162	0.075497232
-0.3023162	0.073916204
-0.3023162	0.073916204
-0.29441107	0.073916204
-0.3023162	0.073916204
-0.3023162	0.073916204
-0.3023162	0.07312569
-0.3023162	0.073916204
-0.29441107	0.073916204
-0.3023162	0.073916204
-0.29441107	0.073916204
-0.28650593	0.073916204
-0.29441107	0.073916204
-0.29441107	0.073916204
-0.29441107	0.073916204
-0.29441107	0.07312569
-0.3023162	0.07312569
-0.29441107	0.072335176
-0.29441107	0.07312569
-0.3023162	0.073916204
-0.29441107	0.073916204
-0.29441107	0.07312569
-0.29441107	0.07312569
-0.29441107	0.073916204
-0.29441107	0.07312569
-0.29441107	0.073916204
-0.29441107	0.07312569
-0.28650593	0.07312569
-0.28650593	0.07312569
-0.28650593	0.07312569
-0.28650593	0.07312569
-0.28650593	0.07312569
-0.28650593	0.07312569
-0.27860079	0.07312569
-0.28650593	0.07312569
-0.28650593	0.073916204
-0.28650593	0.07312569
-0.28650593	0.07312569
-0.28650593	0.072335176
-0.28650593	0.07312569
-0.27860079	0.073916204
-0.27860079	0.07312569
-0.27860079	0.07312569
-0.27860079	0.07312569
-0.27860079	0.073916204
-0.27860079	0.07312569
-0.27860079	0.073916204
-0.27069565	0.073916204
-0.27069565	0.073916204
-0.27069565	0.073916204
-0.27069565	0.073916204
-0.27069565	0.073916204
-0.27860079	0.073916204
-0.27069565	0.07312569
-0.27069565	0.07312569
-0.26279051	0.073916204
-0.27069565	0.073916204
-0.26279051	0.07312569
-0.26279051	0.073916204
-0.26279051	0.073916204
-0.26279051	0.074706718
-0.26279051	0.074706718
-0.25488537	0.073916204
-0.25488537	0.073916204
-0.26279051	0.074706718
-0.27069565	0.073916204
-0.25488537	0.07312569
-0.26279051	0.074706718
-0.25488537	0.074706718
-0.25488537	0.074706718
-0.25488537	0.074706718
-0.24698023	0.073916204
-0.25488537	0.073916204
-0.25488537	0.074706718
-0.25488537	0.074706718
-0.25488537	0.074706718
-0.25488537	0.075497232
-0.25488537	0.073916204
-0.24698023	0.074706718
-0.24698023	0.074706718
-0.24698023	0.075497232
-0.24698023	0.073916204
-0.23907511	0.075497232
-0.23907511	0.075497232
-0.23907511	0.075497232
-0.23907511	0.074706718
-0.23907511	0.075497232
-0.23907511	0.074706718
-0.23907511	0.075497232
-0.22326482	0.075497232
-0.23907511	0.076287746
-0.23907511	0.074706718
-0.23116997	0.075497232
-0.23116997	0.075497232
-0.22326482	0.074706718
-0.23116997	0.076287746
-0.23116997	0.076287746
-0.22326482	0.074706718
-0.22326482	0.076287746
-0.21535968	0.075497232
-0.22326482	0.075497232
-0.22326482	0.076287746
-0.21535968	0.075497232
-0.22326482	0.076287746
-0.21535968	0.07707826
-0.21535968	0.076287746
-0.21535968	0.07707826
-0.21535968	0.076287746
-0.20745454	0.07707826
-0.21535968	0.077868775
-0.20745454	0.077868775
-0.20745454	0.07707826
-0.20745454	0.07707826
-0.19954941	0.07707826
-0.19954941	0.077868775
-0.20745454	0.078659289
-0.19954941	0.077868775
-0.19954941	0.07707826
-0.20745454	0.078659289
-0.19954941	0.077868775
-0.19954941	0.077868775
-0.19954941	0.078659289
-0.19164427	0.078659289
-0.19164427	0.078659289
-0.19164427	0.078659289
-0.19164427	0.079449803
-0.19164427	0.078659289
-0.19164427	0.079449803
-0.18373913	0.080240317
-0.175833989	0.080240317
-0.18373913	0.080240317
-0.18373913	0.079449803
-0.18373913	0.080240317
-0.175833989	0.081030831
-0.175833989	0.080240317
-0.175833989	0.080240317
-0.175833989	0.080240317
-0.167928856	0.081030831
-0.175833989	0.081030831
-0.167928856	0.081030831
-0.175833989	0.081821345
-0.167928856	0.081030831
-0.167928856	0.081030831
-0.167928856	0.081821345
-0.167928856	0.081821345
-0.167928856	0.081030831
-0.160023715	0.081821345
-0.152118579	0.081821345
-0.160023715	0.081821345
-0.160023715	0.082611859
-0.160023715	0.083402373
-0.152118579	0.082611859
-0.152118579	0.083402373
-0.152118579	0.082611859
-0.152118579	0.083402373
-0.144213438	0.084192887
-0.144213438	0.084192887
-0.144213438	0.084192887
-0.136308301	0.084192887
-0.144213438	0.084983401
-0.144213438	0.084192887
-0.136308301	0.084983401
-0.136308301	0.084983401
-0.136308301	0.084983401
-0.136308301	0.085773915
-0.128403161	0.084983401
-0.136308301	0.085773915
-0.128403161	0.086564429
-0.128403161	0.086564429
-0.128403161	0.086564429
-0.128403161	0.086564429
-0.120498024	0.087354943
-0.120498024	0.088145457
-0.120498024	0.088145457
-0.120498024	0.087354943
-0.112592885	0.088145457
-0.112592885	0.088935971
-0.120498024	0.088935971
-0.112592885	0.089726485
-0.112592885	0.089726485
-0.112592885	0.089726485
-0.112592885	0.088935971
-0.112592885	0.091307513
-0.104687747	0.090516999
-0.096782609	0.090516999
-0.104687747	0.091307513
-0.096782609	0.09209802
-0.096782609	0.091307513
-0.096782609	0.091307513
-0.096782609	0.091307513
-0.096782609	0.09209802
-0.096782609	0.092888534
-0.08887747	0.092888534
-0.08887747	0.092888534
-0.08887747	0.094469562
-0.080972332	0.093679048
-0.080972332	0.093679048
-0.080972332	0.095260076
-0.080972332	0.093679048
-0.080972332	0.094469562
-0.080972332	0.094469562
-0.073067194	0.095260076
-0.073067194	0.09605059
-0.073067194	0.095260076
-0.065162055	0.095260076
-0.065162055	0.095260076
-0.065162055	0.09605059
-0.065162055	0.09605059
-0.065162055	0.09605059
-0.065162055	0.096841104
-0.065162055	0.096841104
-0.057256919	0.097631618
-0.057256919	0.097631618
-0.049351778	0.096841104
-0.057256919	0.098422132
-0.057256919	0.097631618
-0.049351778	0.097631618
-0.049351778	0.097631618
-0.049351778	0.098422132
-0.049351778	0.097631618
-0.041446641	0.098422132
-0.049351778	0.099212646
-0.041446641	0.098422132
-0.049351778	0.098422132
-0.041446641	0.099212646
-0.041446641	0.099212646
-0.033541501	0.099212646
-0.033541501	0.099212646
-0.033541501	0.099212646
-0.025636364	0.10079367
-0.025636364	0.10079367
-0.033541501	0.10079367
-0.025636364	0.10000316
-0.025636364	0.10079367
-0.017731223	0.10079367
-0.017731223	0.1023747
-0.017731223	0.10158419
-0.017731223	0.10158419
-0.017731223	0.10158419
-0.017731223	0.10316522
-0.017731223	0.10316522
-0.00982609	0.1023747
-0.00982609	0.10158419
-0.017731223	0.10316522
-0.00192095	0.1023747
-0.00192095	0.10316522
-0.00192095	0.10316522
-0.00982609	0.1023747
-0.00192095	0.10316522
0.005984191	0.10395573
-0.00192095	0.10474624
0.005984191	0.10474624
0.005984191	0.10316522
0.005984191	0.10474624
0.005984191	0.10474624
0.005984191	0.10474624
0.01388933	0.10474624
0.01388933	0.10395573
0.01388933	0.10474624
0.02179446	0.10632727
0.01388933	0.10553676
0.0296996	0.10553676
0.01388933	0.10553676
0.02179446	0.10553676
0.02179446	0.10632727
0.02179446	0.10553676
0.02179446	0.10553676
0.0296996	0.10632727
0.0296996	0.10632727
0.03760474	0.10711779
0.0296996	0.10632727
0.03760474	0.10711779
0.03760474	0.10632727
0.04550988	0.10711779
0.04550988	0.1079083
0.04550988	0.1079083
0.04550988	0.10711779
0.04550988	0.1079083
0.04550988	0.1079083
0.05341502	0.1079083
0.04550988	0.1079083
0.05341502	0.1079083
0.05341502	0.1079083
0.05341502	0.1079083
0.05341502	0.1079083
0.06132016	0.10869882
0.06132016	0.1079083
0.06132016	0.10869882
0.06132016	0.10869882
0.06132016	0.10948933
0.0692253	0.1079083
0.0692253	0.1079083
0.0692253	0.10948933
0.0692253	0.10869882
0.0692253	0.10869882
0.0692253	0.10948933
0.07713044	0.10948933
0.0692253	0.10869882
0.07713044	0.10948933
0.07713044	0.10948933
0.07713044	0.10948933
0.07713044	0.10948933
0.07713044	0.1079083
0.09294071	0.10869882
0.08503557	0.10948933
0.09294071	0.10869882
0.08503557	0.10948933
0.09294071	0.10869882
0.09294071	0.10948933
0.09294071	0.10948933
0.09294071	0.10948933
0.09294071	0.10869882
0.09294071	0.1079083
0.10875099	0.10948933
0.10875099	0.10869882
0.10084585	0.10869882
0.10875099	0.10869882
0.10084585	0.10869882
0.10084585	0.10869882
0.10875099	0.10869882
0.10875099	0.10869882
0.10875099	0.1079083
0.10875099	0.10869882
0.11665613	0.1079083
0.11665613	0.10869882
0.11665613	0.1079083
0.10875099	0.1079083
0.11665613	0.1079083
0.11665613	0.10711779
0.12456127	0.10869882
0.12456127	0.10869882
0.12456127	0.1079083
0.12456127	0.1079083
0.13246641	0.1079083
0.13246641	0.1079083
0.12456127	0.10869882
0.13246641	0.1079083
0.12456127	0.10711779
0.13246641	0.10711779
0.14037153	0.10711779
0.13246641	0.1079083
0.14037153	0.10711779
0.14037153	0.10553676
0.14037153	0.10711779
0.14037153	0.10711779
0.14037153	0.10711779
0.14037153	0.10711779
0.14827668	0.10632727
0.14827668	0.10553676
0.14827668	0.10711779
0.14037153	0.10632727
0.14827668	0.10632727
0.14827668	0.10553676
0.15618182	0.10553676
0.14827668	0.10553676
0.15618182	0.10474624
0.15618182	0.10553676
0.15618182	0.10474624
0.15618182	0.10474624
0.15618182	0.10474624
0.16408697	0.10474624
0.15618182	0.10474624
0.16408697	0.10474624
0.16408697	0.10395573
0.15618182	0.10395573
0.16408697	0.10395573
0.16408697	0.10316522
0.16408697	0.10395573
0.1719921	0.10395573
0.1719921	0.10316522
0.17989722	0.10395573
0.17989722	0.1023747
0.1719921	0.1023747
0.17989722	0.1023747
0.17989722	0.1023747
0.17989722	0.10158419
0.1719921	0.1023747
0.18780238	0.10158419
0.17989722	0.10079367
0.18780238	0.10158419
0.17989722	0.10158419
0.17989722	0.10158419
0.17989722	0.10000316
0.18780238	0.10079367
0.17989722	0.10000316
0.18780238	0.10000316
0.18780238	0.10079367
0.18780238	0.099212646
0.18780238	0.099212646
0.18780238	0.099212646
0.18780238	0.099212646
0.18780238	0.099212646
0.1957075	0.099212646
0.18780238	0.098422132
0.20361266	0.097631618
0.20361266	0.098422132
0.1957075	0.098422132
0.20361266	0.097631618
0.20361266	0.097631618
0.20361266	0.096841104
0.20361266	0.096841104
0.20361266	0.097631618
0.20361266	0.097631618
0.20361266	0.097631618
0.20361266	0.096841104
0.21151778	0.09605059
0.20361266	0.096841104
0.21151778	0.09605059
0.20361266	0.095260076
0.20361266	0.09605059
0.21151778	0.094469562
0.20361266	0.095260076
0.21151778	0.095260076
0.21151778	0.095260076
0.21151778	0.094469562
0.21942291	0.094469562
0.21151778	0.094469562
0.21942291	0.094469562
0.21942291	0.093679048
0.21942291	0.093679048
0.21942291	0.093679048
0.21942291	0.092888534
0.21151778	0.092888534
0.21942291	0.092888534
0.21942291	0.092888534
0.22732807	0.09209802
0.21942291	0.09209802
0.21942291	0.092888534
0.21942291	0.09209802
0.21942291	0.091307513
0.21942291	0.091307513
0.21942291	0.091307513
0.22732807	0.09209802
0.22732807	0.091307513
0.21942291	0.090516999
0.22732807	0.090516999
0.22732807	0.090516999
0.22732807	0.089726485
0.22732807	0.089726485
0.21942291	0.089726485
0.21942291	0.089726485
0.23523319	0.089726485
0.23523319	0.089726485
0.22732807	0.088935971
0.22732807	0.088935971
0.23523319	0.088145457
0.23523319	0.088935971
0.23523319	0.088935971
0.23523319	0.088935971
0.22732807	0.088145457
0.22732807	0.087354943
0.22732807	0.086564429
0.24313835	0.087354943
0.23523319	0.087354943
0.23523319	0.087354943
0.24313835	0.087354943
0.23523319	0.085773915
0.23523319	0.085773915
0.24313835	0.086564429
0.23523319	0.085773915
0.24313835	0.085773915
0.23523319	0.085773915
0.23523319	0.085773915
0.23523319	0.085773915
0.24313835	0.085773915
0.23523319	0.085773915
0.24313835	0.084983401
0.24313835	0.084192887
0.24313835	0.084983401
0.24313835	0.084192887
0.23523319	0.084192887
0.24313835	0.083402373
0.23523319	0.083402373
0.24313835	0.083402373
0.24313835	0.084192887
0.24313835	0.083402373
0.24313835	0.083402373
0.24313835	0.082611859
0.24313835	0.082611859
0.24313835	0.081821345
0.24313835	0.082611859
0.24313835	0.081821345
0.25104347	0.081821345
0.24313835	0.081821345
0.24313835	0.081821345
0.24313835	0.081821345
0.25104347	0.081030831
0.24313835	0.081030831
0.24313835	0.081821345
0.25104347	0.081030831
0.24313835	0.080240317
0.24313835	0.081030831
0.24313835	0.080240317
0.24313835	0.080240317
0.24313835	0.080240317
0.24313835	0.079449803
0.24313835	0.078659289
0.24313835	0.079449803
0.25104347	0.079449803
0.24313835	0.079449803
0.24313835	0.078659289
0.24313835	0.078659289
0.24313835	0.078659289
0.24313835	0.077868775
0.25104347	0.078659289
0.24313835	0.078659289
0.24313835	0.077868775
0.25104347	0.07707826
0.24313835	0.07707826
0.25104347	0.077868775
0.24313835	0.077868775
0.24313835	0.07707826
0.23523319	0.07707826
0.24313835	0.07707826
0.24313835	0.07707826
0.24313835	0.076287746
0.24313835	0.07707826
0.24313835	0.076287746
0.24313835	0.075497232
0.24313835	0.076287746
0.24313835	0.075497232
0.24313835	0.075497232
0.23523319	0.075497232
0.24313835	0.074706718
0.24313835	0.075497232
0.24313835	0.074706718
0.24313835	0.074706718
0.23523319	0.073916204
0.24313835	0.073916204
0.24313835	0.074706718
0.24313835	0.073916204
0.24313835	0.074706718
0.23523319	0.073916204
0.24313835	0.073916204
0.23523319	0.073916204
0.23523319	0.074706718
0.24313835	0.073916204
0.23523319	0.07312569
0.23523319	0.07312569
0.23523319	0.07312569
0.22732807	0.073916204
0.23523319	0.073916204
0.23523319	0.07312569
0.23523319	0.07312569
0.23523319	0.072335176
0.24313835	0.072335176
0.22732807	0.07312569
0.24313835	0.07312569
0.22732807	0.072335176
0.22732807	0.072335176
0.22732807	0.072335176
0.22732807	0.072335176
0.23523319	0.071544662
0.23523319	0.071544662
0.23523319	0.072335176
0.23523319	0.072335176
0.22732807	0.072335176
0.21942291	0.071544662
0.22732807	0.070754148
0.22732807	0.071544662
0.21942291	0.071544662
0.21942291	0.071544662
0.22732807	0.070754148
0.22732807	0.070754148
0.22732807	0.070754148
0.21942291	0.070754148
0.21151778	0.070754148
0.22732807	0.070754148
0.22732807	0.070754148
0.21942291	0.069963634
0.21942291	0.070754148
0.21942291	0.070754148
0.21151778	0.069963634
0.21151778	0.069963634
0.21942291	0.069963634
0.22732807	0.069963634
0.21151778	0.069963634
0.21151778	0.069963634
0.21942291	0.06917312
0.21942291	0.069963634
0.21151778	0.069963634
0.21151778	0.069963634
0.21151778	0.069963634
0.21151778	0.06917312
0.21151778	0.069963634
0.21151778	0.069963634
0.21151778	0.069963634
0.21151778	0.06917312
0.21151778	0.068382606
0.20361266	0.06917312
0.21151778	0.069963634
0.20361266	0.069963634
0.20361266	0.069963634
0.20361266	0.06917312
0.21151778	0.069963634
0.20361266	0.06917312
0.20361266	0.06917312
0.20361266	0.06917312
0.1957075	0.06917312
0.1957075	0.06917312
0.1957075	0.069963634
0.1957075	0.06917312
0.1957075	0.06917312
0.1957075	0.06917312
0.1957075	0.06917312
0.1957075	0.069963634
0.18780238	0.068382606
0.17989722	0.06917312
0.1957075	0.06917312
0.1957075	0.069963634
0.1957075	0.069963634
0.17989722	0.06917312
0.18780238	0.06917312
0.17989722	0.06917312
0.17989722	0.06917312
0.18780238	0.069963634
0.18780238	0.069963634
0.17989722	0.068382606
0.17989722	0.069963634
0.17989722	0.069963634
0.1719921	0.069963634
0.1719921	0.06917312
0.1719921	0.06917312
0.1719921	0.068382606
0.1719921	0.06917312
0.1719921	0.069963634
0.17989722	0.06917312
0.17989722	0.06917312
0.1719921	0.06917312
0.16408697	0.070754148
0.16408697	0.069963634
0.16408697	0.06917312
0.15618182	0.06917312
0.16408697	0.069963634
0.16408697	0.069963634
0.15618182	0.070754148
0.16408697	0.069963634
0.15618182	0.069963634
0.15618182	0.069963634
0.14827668	0.069963634
0.15618182	0.070754148
0.15618182	0.070754148
0.15618182	0.070754148
0.14827668	0.070754148
0.14827668	0.070754148
0.15618182	0.071544662
0.14037153	0.070754148
0.14037153	0.070754148
0.14037153	0.071544662
0.14037153	0.071544662
0.14037153	0.070754148
0.14037153	0.071544662
0.14037153	0.071544662
0.14037153	0.071544662
0.14037153	0.072335176
0.12456127	0.072335176
0.13246641	0.072335176
0.14037153	0.071544662
0.12456127	0.07312569
0.12456127	0.072335176
0.12456127	0.07312569
0.13246641	0.071544662
0.12456127	0.07312569
0.12456127	0.07312569
0.12456127	0.073916204
0.11665613	0.072335176
0.11665613	0.07312569
0.12456127	0.073916204
0.10875099	0.073916204
0.11665613	0.073916204
0.11665613	0.07312569
0.10875099	0.073916204
0.10875099	0.073916204
0.11665613	0.073916204
0.10875099	0.074706718
0.10875099	0.074706718
0.10084585	0.074706718
0.10875099	0.075497232
0.10084585	0.07707826
0.09294071	0.075497232
0.10875099	0.074706718
0.10084585	0.075497232
0.09294071	0.076287746
0.09294071	0.076287746
0.09294071	0.076287746
0.08503557	0.076287746
0.09294071	0.076287746
0.08503557	0.07707826
0.09294071	0.077868775
0.07713044	0.077868775
0.07713044	0.077868775
0.08503557	0.077868775
0.07713044	0.077868775
0.07713044	0.078659289
0.07713044	0.078659289
0.07713044	0.078659289
0.07713044	0.079449803
0.07713044	0.079449803
0.0692253	0.080240317
0.0692253	0.079449803
0.0692253	0.080240317
0.0692253	0.080240317
0.0692253	0.080240317
0.06132016	0.080240317
0.06132016	0.081030831
0.06132016	0.080240317
0.06132016	0.081030831
0.06132016	0.081821345
0.06132016	0.081821345
0.06132016	0.081821345
0.05341502	0.081030831
0.05341502	0.082611859
0.05341502	0.081821345
0.05341502	0.082611859
0.04550988	0.082611859
0.04550988	0.083402373
0.04550988	0.082611859
0.04550988	0.083402373
0.05341502	0.083402373
0.03760474	0.084192887
0.0296996	0.084192887
0.03760474	0.084192887
0.03760474	0.084192887
0.0296996	0.084983401
0.0296996	0.084983401
0.0296996	0.085773915
0.02179446	0.085773915
0.03760474	0.085773915
0.02179446	0.085773915
0.02179446	0.086564429
0.02179446	0.086564429
0.02179446	0.086564429
0.01388933	0.087354943
0.01388933	0.088145457
0.01388933	0.088145457
0.005984191	0.086564429
0.005984191	0.087354943
0.005984191	0.088145457
0.01388933	0.088145457
0.005984191	0.088935971
0.005984191	0.088145457
0.005984191	0.088145457
0.005984191	0.089726485
-0.00192095	0.089726485
-0.00192095	0.089726485
-0.00192095	0.088935971
-0.00982609	0.089726485
-0.00982609	0.089726485
-0.00982609	0.091307513
-0.00192095	0.091307513
-0.017731223	0.091307513
-0.00982609	0.09209802
-0.00982609	0.09209802
-0.00982609	0.09209802
-0.017731223	0.091307513
-0.017731223	0.091307513
-0.017731223	0.09209802
-0.025636364	0.093679048
-0.025636364	0.093679048
-0.025636364	0.092888534
-0.033541501	0.093679048
-0.025636364	0.093679048
-0.033541501	0.094469562
-0.033541501	0.094469562
-0.033541501	0.094469562
-0.033541501	0.093679048
-0.041446641	0.095260076
-0.049351778	0.095260076
-0.041446641	0.09605059
-0.049351778	0.09605059
-0.041446641	0.095260076
-0.049351778	0.09605059
-0.049351778	0.09605059
-0.049351778	0.096841104
-0.057256919	0.096841104
-0.049351778	0.096841104
-0.057256919	0.096841104
-0.065162055	0.096841104
-0.065162055	0.096841104
-0.065162055	0.097631618
-0.057256919	0.097631618
-0.065162055	0.096841104
-0.065162055	0.097631618
-0.073067194	0.098422132
-0.065162055	0.098422132
-0.065162055	0.098422132
-0.073067194	0.098422132
-0.073067194	0.098422132
-0.073067194	0.098422132
-0.073067194	0.098422132
-0.080972332	0.098422132
-0.080972332	0.098422132
-0.080972332	0.099212646
-0.080972332	0.10000316
-0.08887747	0.099212646
-0.08887747	0.099212646
-0.096782609	0.099212646
-0.096782609	0.10000316
-0.096782609	0.099212646
-0.096782609	0.10000316
-0.096782609	0.10000316
-0.104687747	0.10000316
-0.096782609	0.10000316
-0.104687747	0.10000316
-0.104687747	0.10000316
-0.104687747	0.10000316
-0.104687747	0.10000316
-0.104687747	0.10000316
-0.112592885	0.10000316
-0.104687747	0.10158419
-0.112592885	0.10000316
-0.112592885	0.10079367
-0.120498024	0.10079367
-0.120498024	0.10158419
-0.136308301	0.10079367
-0.112592885	0.10158419
-0.128403161	0.10079367
-0.120498024	0.10079367
-0.128403161	0.10158419
-0.136308301	0.10158419
-0.136308301	0.10079367
-0.128403161	0.10079367
-0.136308301	0.10079367
-0.136308301	0.10158419
-0.144213438	0.10079367
-0.144213438	0.10079367
-0.136308301	0.10158419
-0.144213438	0.10079367
-0.144213438	0.10158419
-0.136308301	0.10079367
-0.152118579	0.10158419
-0.144213438	0.10158419
-0.160023715	0.10079367
-0.152118579	0.10158419
-0.152118579	0.10158419
-0.152118579	0.10158419
-0.152118579	0.10158419
-0.160023715	0.10079367
-0.160023715	0.10158419
-0.160023715	0.10158419
-0.167928856	0.10079367
-0.167928856	0.10079367
-0.175833989	0.10079367
-0.167928856	0.10000316
-0.175833989	0.10079367
-0.175833989	0.10079367
-0.175833989	0.10079367
-0.18373913	0.10079367
-0.175833989	0.10079367
-0.175833989	0.10079367
-0.18373913	0.10000316
-0.18373913	0.10000316
-0.18373913	0.10000316
-0.175833989	0.10000316
-0.18373913	0.10000316
-0.18373913	0.10000316
-0.18373913	0.10000316
-0.19164427	0.099212646
-0.19164427	0.099212646
-0.19164427	0.099212646
-0.19164427	0.099212646
-0.19954941	0.10000316
-0.19954941	0.099212646
-0.20745454	0.098422132
-0.19954941	0.10000316
-0.19954941	0.10000316
-0.20745454	0.099212646
-0.20745454	0.098422132
-0.19954941	0.098422132
-0.19954941	0.099212646
-0.20745454	0.099212646
-0.20745454	0.099212646
-0.21535968	0.099212646
-0.21535968	0.098422132
-0.20745454	0.098422132
-0.20745454	0.098422132
-0.21535968	0.099212646
-0.22326482	0.097631618
-0.21535968	0.098422132
-0.21535968	0.097631618
-0.22326482	0.097631618
-0.23116997	0.098422132
-0.23116997	0.097631618
-0.22326482	0.097631618
-0.23116997	0.097631618
-0.22326482	0.097631618
-0.23116997	0.097631618
-0.23907511	0.097631618
-0.23907511	0.097631618
-0.23907511	0.096841104
-0.23907511	0.096841104
-0.23907511	0.09605059
-0.24698023	0.09605059
-0.23907511	0.09605059
-0.24698023	0.09605059
-0.24698023	0.09605059
-0.23907511	0.096841104
-0.24698023	0.096841104
-0.25488537	0.095260076
-0.25488537	0.095260076
-0.23907511	0.095260076
-0.25488537	0.09605059
-0.25488537	0.095260076
-0.25488537	0.095260076
-0.24698023	0.094469562
-0.25488537	0.093679048
-0.26279051	0.094469562
-0.26279051	0.093679048
-0.25488537	0.093679048
-0.25488537	0.093679048
-0.25488537	0.093679048
-0.26279051	0.093679048
-0.26279051	0.093679048
-0.27069565	0.093679048
-0.27069565	0.092888534
-0.26279051	0.092888534
-0.27069565	0.093679048
-0.27069565	0.092888534
-0.27069565	0.09209802
-0.27069565	0.093679048
-0.27860079	0.09209802
-0.27860079	0.09209802
-0.27069565	0.092888534
-0.27860079	0.09209802
-0.27860079	0.091307513
-0.28650593	0.091307513
-0.27860079	0.091307513
-0.27860079	0.091307513
-0.28650593	0.091307513
-0.29441107	0.091307513
-0.28650593	0.090516999
-0.28650593	0.090516999
-0.28650593	0.090516999
-0.29441107	0.091307513
-0.29441107	0.089726485
-0.28650593	0.089726485
-0.29441107	0.088935971
-0.28650593	0.089726485
-0.29441107	0.088935971
-0.29441107	0.089726485
-0.3023162	0.088935971
-0.29441107	0.088935971
-0.3023162	0.088935971
-0.29441107	0.088935971
-0.3023162	0.088935971
-0.29441107	0.087354943
-0.3023162	0.088145457
-0.29441107	0.087354943
-0.3023162	0.087354943
-0.31022134	0.087354943
-0.31022134	0.086564429
-0.31022134	0.086564429
-0.3023162	0.086564429
-0.31022134	0.085773915
-0.31022134	0.085773915
-0.3023162	0.085773915
-0.3023162	0.085773915
-0.3023162	0.085773915
-0.31812648	0.085773915
-0.31022134	0.084983401
-0.3023162	0.084983401
-0.31022134	0.084192887
-0.31022134	0.084983401
-0.31812648	0.085773915
-0.31812648	0.084983401
-0.31812648	0.084192887
-0.31812648	0.084192887
-0.31812648	0.084192887
-0.31812648	0.083402373
-0.31812648	0.083402373
-0.31812648	0.083402373
-0.31812648	0.082611859
-0.31812648	0.082611859
-0.31812648	0.082611859
-0.32603162	0.082611859
-0.31812648	0.081821345
-0.32603162	0.081821345
-0.32603162	0.082611859
-0.32603162	0.081821345
-0.32603162	0.082611859
-0.33393676	0.081821345
-0.32603162	0.080240317
-0.32603162	0.081030831
-0.33393676	0.081030831
-0.32603162	0.080240317
-0.32603162	0.081030831
-0.33393676	0.080240317
-0.32603162	0.079449803
-0.33393676	0.080240317
-0.33393676	0.080240317
-0.33393676	0.079449803
-0.32603162	0.079449803
-0.33393676	0.079449803
-0.33393676	0.079449803
-0.32603162	0.079449803
-0.3418419	0.077868775
-0.33393676	0.078659289
-0.33393676	0.078659289
-0.33393676	0.078659289
-0.33393676	0.077868775
-0.3418419	0.07707826
-0.33393676	0.077868775
-0.3418419	0.07707826
-0.33393676	0.07707826
-0.3418419	0.07707826
-0.33393676	0.076287746
-0.3418419	0.076287746
-0.34974703	0.076287746
-0.3418419	0.076287746
-0.3418419	0.075497232
-0.33393676	0.075497232
-0.33393676	0.075497232
-0.3418419	0.075497232
-0.3418419	0.074706718
-0.3418419	0.074706718
-0.33393676	0.074706718
-0.3418419	0.074706718
-0.3418419	0.073916204
-0.3418419	0.074706718
-0.3418419	0.073916204
-0.3418419	0.073916204
-0.3418419	0.073916204
-0.34974703	0.073916204
-0.34974703	0.07312569
-0.34974703	0.07312569
-0.34974703	0.07312569
-0.3418419	0.07312569
-0.3418419	0.072335176
-0.34974703	0.07312569
-0.3418419	0.071544662
-0.34974703	0.072335176
-0.34974703	0.072335176
-0.34974703	0.072335176
-0.34974703	0.071544662
-0.34974703	0.071544662
-0.3418419	0.070754148
-0.34974703	0.071544662
-0.34974703	0.071544662
-0.34974703	0.071544662
-0.3418419	0.070754148
-0.3418419	0.069963634
-0.3418419	0.070754148
-0.34974703	0.070754148
-0.34974703	0.069963634
-0.34974703	0.069963634
-0.3418419	0.069963634
-0.3418419	0.069963634
-0.34974703	0.069963634
-0.3418419	0.069963634
-0.34974703	0.069963634
-0.34974703	0.06917312
-0.3418419	0.06917312
-0.3418419	0.06917312
-0.3418419	0.06917312
-0.34974703	0.068382606
-0.3418419	0.068382606
-0.35765218	0.068382606
-0.3418419	0.068382606
-0.34974703	0.067592092
-0.35765218	0.067592092
-0.34974703	0.067592092
-0.34974703	0.066801578
-0.34974703	0.067592092
-0.34974703	0.067592092
-0.3418419	0.066801578
-0.34974703	0.067592092
-0.3418419	0.066801578
-0.3418419	0.066801578
-0.3418419	0.066801578
-0.3418419	0.066801578
-0.34974703	0.067592092
-0.3418419	0.06522055
-0.3418419	0.066011064
-0.3418419	0.066011064
-0.34974703	0.066011064
-0.3418419	0.066011064
-0.3418419	0.06522055
[truncated: 98,001 more rows]
