# Supplementary material for: Reconfigurable signal modulation in a ferroelectric tunnel field-effect transistor
Source: Nat Commun. 2023 May 3;14:2530. doi: 10.1038/s41467-023-38242-w (PMC10156808; doi:10.1038/s41467-023-38242-w)
Supplement: Supplementary file 3 — Source Data [file 41467_2023_38242_MOESM3_ESM.zip › Source Data for Figures/Figure 4 and Supplementary Figure 9/Fig-4c_6-6_0.5V_1kHz 800Hz mix_Vpp0.6V_HVT.Wfm.csv]

Vin	Vout	sampling
-0.04373912	0.053124111	1.00E-06
-0.04373912	0.053124111
-0.04373912	0.053124111
-0.04373912	0.052333597
-0.05164428	0.051543083
-0.04373912	0.053124111
-0.035834	0.052333597
-0.05164428	0.052333597
-0.05164428	0.052333597
-0.04373912	0.052333597
-0.04373912	0.053124111
-0.04373912	0.053124111
-0.04373912	0.052333597
-0.04373912	0.053124111
-0.04373912	0.052333597
-0.035834	0.053124111
-0.04373912	0.053914625
-0.05164428	0.053124111
-0.04373912	0.053914625
-0.04373912	0.052333597
-0.04373912	0.052333597
-0.04373912	0.053124111
-0.04373912	0.053124111
-0.04373912	0.052333597
-0.05164428	0.052333597
-0.04373912	0.052333597
-0.04373912	0.052333597
-0.035834	0.052333597
-0.035834	0.053124111
-0.035834	0.053124111
-0.04373912	0.052333597
-0.04373912	0.052333597
-0.04373912	0.053124111
-0.04373912	0.053124111
-0.035834	0.053124111
-0.04373912	0.053124111
-0.04373912	0.052333597
-0.04373912	0.052333597
-0.035834	0.053914625
-0.04373912	0.053124111
-0.04373912	0.053124111
-0.035834	0.053124111
-0.04373912	0.053124111
-0.035834	0.053124111
-0.035834	0.053914625
-0.035834	0.053124111
-0.035834	0.053124111
-0.035834	0.053124111
-0.04373912	0.052333597
-0.035834	0.053914625
-0.04373912	0.053124111
-0.04373912	0.053914625
-0.035834	0.053124111
-0.035834	0.053914625
-0.035834	0.053914625
-0.035834	0.053124111
-0.04373912	0.053914625
-0.04373912	0.052333597
-0.035834	0.053124111
-0.035834	0.053914625
-0.04373912	0.053124111
-0.02792884	0.053914625
-0.035834	0.053124111
-0.035834	0.053124111
-0.02792884	0.052333597
-0.035834	0.053124111
-0.035834	0.053914625
-0.035834	0.052333597
-0.035834	0.053124111
-0.035834	0.053124111
-0.035834	0.053914625
-0.035834	0.053124111
-0.035834	0.053124111
-0.035834	0.053124111
-0.035834	0.053124111
-0.035834	0.053124111
-0.035834	0.053124111
-0.04373912	0.052333597
-0.035834	0.053124111
-0.035834	0.053124111
-0.035834	0.053914625
-0.04373912	0.053124111
-0.035834	0.053914625
-0.035834	0.053124111
-0.035834	0.053124111
-0.035834	0.054705139
-0.035834	0.054705139
-0.035834	0.053914625
-0.035834	0.053914625
-0.035834	0.053124111
-0.035834	0.053914625
-0.035834	0.053914625
-0.035834	0.053124111
-0.035834	0.053914625
-0.04373912	0.053124111
-0.035834	0.053914625
-0.035834	0.053914625
-0.035834	0.054705139
-0.035834	0.053914625
-0.035834	0.053124111
-0.02792884	0.053914625
-0.04373912	0.053914625
-0.035834	0.054705139
-0.035834	0.053124111
-0.02792884	0.053124111
-0.035834	0.053914625
-0.02792884	0.053914625
-0.02792884	0.053124111
-0.035834	0.053914625
-0.02792884	0.053124111
-0.035834	0.053124111
-0.035834	0.053914625
-0.035834	0.053914625
-0.02792884	0.053914625
-0.035834	0.053124111
-0.02792884	0.053914625
-0.035834	0.054705139
-0.035834	0.053914625
-0.035834	0.054705139
-0.035834	0.053124111
-0.035834	0.054705139
-0.02792884	0.054705139
-0.035834	0.053914625
-0.02792884	0.053914625
-0.035834	0.053124111
-0.035834	0.054705139
-0.02792884	0.053914625
-0.02792884	0.054705139
-0.02792884	0.054705139
-0.02792884	0.053124111
-0.035834	0.053124111
-0.035834	0.053914625
-0.02792884	0.053914625
-0.035834	0.053914625
-0.02792884	0.053914625
-0.035834	0.053914625
-0.035834	0.053124111
-0.035834	0.053914625
-0.02792884	0.053124111
-0.035834	0.053124111
-0.035834	0.053914625
-0.035834	0.053914625
-0.035834	0.053914625
-0.02792884	0.053124111
-0.035834	0.053914625
-0.035834	0.053914625
-0.035834	0.053914625
-0.035834	0.053914625
-0.035834	0.054705139
-0.035834	0.053914625
-0.02792884	0.053124111
-0.035834	0.053914625
-0.035834	0.053914625
-0.04373912	0.053914625
-0.035834	0.053914625
-0.035834	0.053124111
-0.035834	0.052333597
-0.035834	0.053914625
-0.035834	0.053914625
-0.035834	0.053914625
-0.035834	0.053124111
-0.035834	0.053124111
-0.035834	0.053914625
-0.035834	0.053914625
-0.04373912	0.053914625
-0.035834	0.053914625
-0.035834	0.053124111
-0.02792884	0.053914625
-0.04373912	0.053914625
-0.035834	0.053914625
-0.035834	0.053914625
-0.035834	0.053914625
-0.035834	0.053124111
-0.04373912	0.053914625
-0.035834	0.053914625
-0.02792884	0.053914625
-0.035834	0.053914625
-0.04373912	0.053124111
-0.035834	0.053914625
-0.035834	0.053124111
-0.035834	0.053914625
-0.035834	0.053124111
-0.035834	0.053124111
-0.035834	0.053914625
-0.035834	0.053914625
-0.04373912	0.054705139
-0.04373912	0.053914625
-0.035834	0.053124111
-0.035834	0.053914625
-0.035834	0.054705139
-0.04373912	0.053914625
-0.035834	0.053914625
-0.035834	0.053124111
-0.035834	0.053914625
-0.035834	0.053914625
-0.035834	0.053914625
-0.04373912	0.053914625
-0.04373912	0.053914625
-0.035834	0.053914625
-0.04373912	0.053914625
-0.04373912	0.053914625
-0.035834	0.053914625
-0.04373912	0.053124111
-0.035834	0.053914625
-0.04373912	0.053914625
-0.035834	0.053914625
-0.04373912	0.053914625
-0.035834	0.053124111
-0.04373912	0.053914625
-0.035834	0.053914625
-0.04373912	0.053914625
-0.04373912	0.053124111
-0.035834	0.053124111
-0.04373912	0.053124111
-0.035834	0.053914625
-0.04373912	0.053914625
-0.04373912	0.053914625
-0.05164428	0.053124111
-0.04373912	0.053914625
-0.04373912	0.053124111
-0.04373912	0.053914625
-0.04373912	0.053914625
-0.04373912	0.053124111
-0.05164428	0.053124111
-0.05164428	0.053124111
-0.035834	0.053124111
-0.04373912	0.054705139
-0.04373912	0.053124111
-0.04373912	0.053914625
-0.04373912	0.053914625
-0.05164428	0.054705139
-0.04373912	0.054705139
-0.04373912	0.053914625
-0.05164428	0.053124111
-0.04373912	0.053124111
-0.05164428	0.053914625
-0.04373912	0.053124111
-0.04373912	0.053914625
-0.05164428	0.053914625
-0.05164428	0.053124111
-0.05164428	0.053124111
-0.04373912	0.053124111
-0.04373912	0.053914625
-0.05164428	0.053124111
-0.04373912	0.052333597
-0.05164428	0.053914625
-0.05164428	0.053914625
-0.05164428	0.053914625
-0.04373912	0.053124111
-0.05164428	0.053124111
-0.05164428	0.053914625
-0.05164428	0.052333597
-0.05164428	0.053124111
-0.05164428	0.052333597
-0.05164428	0.053914625
-0.0595494	0.052333597
-0.0595494	0.053914625
-0.05164428	0.053124111
-0.0595494	0.053124111
-0.05164428	0.053124111
-0.05164428	0.053124111
-0.05164428	0.052333597
-0.05164428	0.053124111
-0.0595494	0.053124111
-0.0595494	0.052333597
-0.0595494	0.053124111
-0.0595494	0.053124111
-0.0595494	0.053124111
-0.0595494	0.053124111
-0.0595494	0.053124111
-0.0595494	0.053124111
-0.0595494	0.052333597
-0.0595494	0.053124111
-0.0595494	0.053914625
-0.0595494	0.053124111
-0.0595494	0.051543083
-0.06745456	0.053124111
-0.0595494	0.052333597
-0.06745456	0.053124111
-0.0595494	0.052333597
-0.0595494	0.053124111
-0.0595494	0.053124111
-0.0595494	0.053124111
-0.05164428	0.053124111
-0.06745456	0.053124111
-0.0595494	0.053914625
-0.0595494	0.053124111
-0.0595494	0.052333597
-0.0595494	0.052333597
-0.0595494	0.053124111
-0.06745456	0.053124111
-0.0595494	0.053124111
-0.06745456	0.053914625
-0.0595494	0.052333597
-0.06745456	0.053124111
-0.0595494	0.052333597
-0.07535968	0.052333597
-0.06745456	0.051543083
-0.07535968	0.051543083
-0.07535968	0.053124111
-0.06745456	0.052333597
-0.06745456	0.051543083
-0.06745456	0.052333597
-0.06745456	0.052333597
-0.06745456	0.052333597
-0.06745456	0.053124111
-0.07535968	0.051543083
-0.07535968	0.051543083
-0.06745456	0.052333597
-0.07535968	0.051543083
-0.07535968	0.053124111
-0.07535968	0.051543083
-0.07535968	0.053124111
-0.07535968	0.053124111
-0.07535968	0.052333597
-0.07535968	0.052333597
-0.07535968	0.050752569
-0.07535968	0.052333597
-0.07535968	0.052333597
-0.07535968	0.051543083
-0.07535968	0.052333597
-0.07535968	0.050752569
-0.08326481	0.051543083
-0.07535968	0.051543083
-0.08326481	0.051543083
-0.08326481	0.050752569
-0.08326481	0.050752569
-0.08326481	0.052333597
-0.08326481	0.051543083
-0.08326481	0.051543083
-0.08326481	0.051543083
-0.08326481	0.051543083
-0.08326481	0.051543083
-0.07535968	0.050752569
-0.08326481	0.051543083
-0.07535968	0.050752569
-0.08326481	0.051543083
-0.08326481	0.051543083
-0.09116996	0.050752569
-0.08326481	0.050752569
-0.08326481	0.050752569
-0.08326481	0.050752569
-0.08326481	0.051543083
-0.09116996	0.050752569
-0.09116996	0.051543083
-0.08326481	0.050752569
-0.09116996	0.051543083
-0.09116996	0.051543083
-0.09116996	0.050752569
-0.09116996	0.050752569
-0.08326481	0.050752569
-0.08326481	0.050752569
-0.09116996	0.051543083
-0.09116996	0.050752569
-0.09116996	0.049962055
-0.09116996	0.049962055
-0.09116996	0.051543083
-0.09907509	0.050752569
-0.09116996	0.050752569
-0.09116996	0.050752569
-0.09907509	0.049962055
-0.09116996	0.050752569
-0.09116996	0.050752569
-0.09907509	0.050752569
-0.09116996	0.049962055
-0.09116996	0.050752569
-0.09907509	0.050752569
-0.09116996	0.050752569
-0.09907509	0.049962055
-0.09907509	0.050752569
-0.09907509	0.049962055
-0.09907509	0.050752569
-0.09907509	0.049171541
-0.09907509	0.049962055
-0.10698025	0.049962055
-0.09907509	0.049962055
-0.10698025	0.049171541
-0.10698025	0.049962055
-0.10698025	0.049962055
-0.09907509	0.049171541
-0.09907509	0.050752569
-0.10698025	0.049962055
-0.10698025	0.049962055
-0.10698025	0.049171541
-0.10698025	0.048381027
-0.10698025	0.049171541
-0.10698025	0.049171541
-0.10698025	0.049171541
-0.10698025	0.049171541
-0.11488537	0.049171541
-0.10698025	0.049962055
-0.10698025	0.048381027
-0.11488537	0.049171541
-0.11488537	0.048381027
-0.11488537	0.048381027
-0.10698025	0.048381027
-0.10698025	0.049171541
-0.11488537	0.048381027
-0.11488537	0.048381027
-0.10698025	0.047590513
-0.12279053	0.048381027
-0.11488537	0.049171541
-0.11488537	0.049171541
-0.11488537	0.048381027
-0.11488537	0.048381027
-0.11488537	0.047590513
-0.12279053	0.047590513
-0.11488537	0.047590513
-0.11488537	0.047590513
-0.11488537	0.048381027
-0.11488537	0.049171541
-0.12279053	0.047590513
-0.11488537	0.047590513
-0.11488537	0.046799999
-0.12279053	0.048381027
-0.11488537	0.048381027
-0.12279053	0.047590513
-0.12279053	0.047590513
-0.11488537	0.047590513
-0.12279053	0.048381027
-0.12279053	0.047590513
-0.11488537	0.047590513
-0.12279053	0.047590513
-0.12279053	0.046799999
-0.13069565	0.047590513
-0.12279053	0.047590513
-0.11488537	0.047590513
-0.12279053	0.046009485
-0.13069565	0.046799999
-0.12279053	0.047590513
-0.13069565	0.046799999
-0.12279053	0.046799999
-0.13860078	0.046799999
-0.13069565	0.046009485
-0.12279053	0.047590513
-0.13069565	0.047590513
-0.13069565	0.046799999
-0.12279053	0.046799999
-0.13069565	0.046799999
-0.12279053	0.047590513
-0.13069565	0.046799999
-0.13069565	0.046009485
-0.13069565	0.046009485
-0.13069565	0.045218971
-0.13069565	0.046009485
-0.13860078	0.047590513
-0.13069565	0.046009485
-0.13069565	0.046009485
-0.13069565	0.046799999
-0.13069565	0.045218971
-0.13069565	0.046009485
-0.13069565	0.045218971
-0.13860078	0.045218971
-0.13069565	0.045218971
-0.13860078	0.045218971
-0.13069565	0.045218971
-0.13860078	0.045218971
-0.13860078	0.045218971
-0.13860078	0.045218971
-0.13860078	0.045218971
-0.13860078	0.045218971
-0.13860078	0.04442846
-0.14650593	0.045218971
-0.13860078	0.04442846
-0.13860078	0.04442846
-0.13860078	0.04442846
-0.14650593	0.04442846
-0.13860078	0.045218971
-0.14650593	0.04442846
-0.13860078	0.043637946
-0.13860078	0.04442846
-0.14650593	0.045218971
-0.14650593	0.04442846
-0.14650593	0.04442846
-0.14650593	0.04442846
-0.13860078	0.04442846
-0.14650593	0.043637946
-0.14650593	0.043637946
-0.14650593	0.043637946
-0.14650593	0.042847432
-0.13860078	0.043637946
-0.14650593	0.04442846
-0.13860078	0.043637946
-0.14650593	0.042847432
-0.14650593	0.043637946
-0.14650593	0.042847432
-0.14650593	0.043637946
-0.13860078	0.043637946
-0.14650593	0.043637946
-0.14650593	0.043637946
-0.14650593	0.04442846
-0.14650593	0.043637946
-0.15441106	0.042847432
-0.14650593	0.042847432
-0.14650593	0.042847432
-0.14650593	0.042847432
-0.14650593	0.042847432
-0.14650593	0.043637946
-0.15441106	0.043637946
-0.14650593	0.043637946
-0.15441106	0.042847432
-0.14650593	0.042056918
-0.14650593	0.042847432
-0.14650593	0.042847432
-0.15441106	0.042847432
-0.15441106	0.042056918
-0.15441106	0.042847432
-0.15441106	0.042847432
-0.15441106	0.042847432
-0.15441106	0.042056918
-0.15441106	0.042056918
-0.15441106	0.042056918
-0.14650593	0.042056918
-0.15441106	0.042056918
-0.15441106	0.041266404
-0.16231621	0.041266404
-0.15441106	0.042056918
-0.15441106	0.042056918
-0.15441106	0.041266404
-0.15441106	0.04047589
-0.15441106	0.042056918
-0.15441106	0.041266404
-0.15441106	0.041266404
-0.15441106	0.04047589
-0.15441106	0.041266404
-0.15441106	0.041266404
-0.16231621	0.041266404
-0.16231621	0.04047589
-0.15441106	0.04047589
-0.14650593	0.041266404
-0.15441106	0.04047589
-0.15441106	0.04047589
-0.15441106	0.04047589
-0.15441106	0.04047589
-0.15441106	0.04047589
-0.15441106	0.039685376
-0.16231621	0.04047589
-0.15441106	0.039685376
-0.15441106	0.039685376
-0.15441106	0.041266404
-0.16231621	0.04047589
-0.15441106	0.039685376
-0.14650593	0.04047589
-0.16231621	0.04047589
-0.16231621	0.039685376
-0.15441106	0.039685376
-0.16231621	0.038894862
-0.15441106	0.041266404
-0.16231621	0.039685376
-0.15441106	0.038894862
-0.15441106	0.04047589
-0.16231621	0.039685376
-0.15441106	0.04047589
-0.16231621	0.038104348
-0.16231621	0.038104348
-0.16231621	0.038894862
-0.16231621	0.039685376
-0.15441106	0.038894862
-0.16231621	0.039685376
-0.15441106	0.038894862
-0.16231621	0.039685376
-0.15441106	0.039685376
-0.16231621	0.038894862
-0.16231621	0.038894862
-0.16231621	0.038104348
-0.15441106	0.038894862
-0.16231621	0.038104348
-0.15441106	0.038104348
-0.16231621	0.038894862
-0.16231621	0.038894862
-0.15441106	0.038894862
-0.15441106	0.038104348
-0.16231621	0.038104348
-0.16231621	0.038894862
-0.15441106	0.038104348
-0.16231621	0.038104348
-0.16231621	0.038104348
-0.15441106	0.038104348
-0.16231621	0.038894862
-0.16231621	0.038104348
-0.16231621	0.038104348
-0.16231621	0.038894862
-0.15441106	0.038894862
-0.15441106	0.037313834
-0.16231621	0.039685376
-0.15441106	0.038104348
-0.16231621	0.038104348
-0.15441106	0.038104348
-0.16231621	0.037313834
-0.16231621	0.038104348
-0.16231621	0.038104348
-0.16231621	0.038104348
-0.16231621	0.037313834
-0.15441106	0.037313834
-0.16231621	0.038104348
-0.15441106	0.037313834
-0.16231621	0.038104348
-0.16231621	0.037313834
-0.16231621	0.037313834
-0.15441106	0.037313834
-0.15441106	0.038104348
-0.16231621	0.037313834
-0.16231621	0.037313834
-0.16231621	0.037313834
-0.16231621	0.038104348
-0.15441106	0.037313834
-0.16231621	0.037313834
-0.16231621	0.03652332
-0.15441106	0.037313834
-0.15441106	0.03652332
-0.15441106	0.037313834
-0.15441106	0.037313834
-0.16231621	0.03652332
-0.16231621	0.037313834
-0.16231621	0.037313834
-0.15441106	0.038104348
-0.15441106	0.03652332
-0.15441106	0.03652332
-0.15441106	0.037313834
-0.15441106	0.03652332
-0.15441106	0.03652332
-0.15441106	0.034151778
-0.16231621	0.035732806
-0.15441106	0.038104348
-0.15441106	0.03652332
-0.15441106	0.035732806
-0.15441106	0.03652332
-0.15441106	0.037313834
-0.15441106	0.037313834
-0.15441106	0.035732806
-0.15441106	0.037313834
-0.15441106	0.037313834
-0.15441106	0.035732806
-0.15441106	0.035732806
-0.16231621	0.03652332
-0.15441106	0.03652332
-0.15441106	0.03652332
-0.14650593	0.035732806
-0.14650593	0.035732806
-0.14650593	0.034942292
-0.15441106	0.03652332
-0.14650593	0.03652332
-0.15441106	0.035732806
-0.15441106	0.034942292
-0.15441106	0.03652332
-0.14650593	0.03652332
-0.15441106	0.035732806
-0.15441106	0.035732806
-0.15441106	0.035732806
-0.14650593	0.035732806
-0.15441106	0.03652332
-0.15441106	0.035732806
-0.14650593	0.03652332
-0.14650593	0.034942292
-0.14650593	0.03652332
-0.14650593	0.034942292
-0.14650593	0.034942292
-0.15441106	0.034942292
-0.14650593	0.035732806
-0.14650593	0.035732806
-0.14650593	0.034942292
-0.13860078	0.034942292
-0.14650593	0.034942292
-0.13860078	0.035732806
-0.14650593	0.03652332
-0.14650593	0.034942292
-0.13860078	0.035732806
-0.13860078	0.03652332
-0.14650593	0.035732806
-0.13860078	0.034942292
-0.13860078	0.034942292
-0.14650593	0.034942292
-0.14650593	0.035732806
-0.13860078	0.034942292
-0.13860078	0.034942292
-0.13860078	0.034942292
-0.14650593	0.035732806
-0.13860078	0.035732806
-0.13860078	0.035732806
-0.13860078	0.035732806
-0.13860078	0.035732806
-0.13860078	0.035732806
-0.13860078	0.035732806
-0.13860078	0.035732806
-0.13860078	0.035732806
-0.13069565	0.03652332
-0.13860078	0.034942292
-0.13860078	0.034942292
-0.13069565	0.034942292
-0.13069565	0.037313834
-0.13860078	0.035732806
-0.13860078	0.035732806
-0.13860078	0.035732806
-0.13860078	0.035732806
-0.13069565	0.03652332
-0.13069565	0.03652332
-0.13069565	0.035732806
-0.13069565	0.035732806
-0.12279053	0.035732806
-0.13069565	0.035732806
-0.13069565	0.035732806
-0.13069565	0.035732806
-0.13069565	0.034942292
-0.13069565	0.03652332
-0.13069565	0.035732806
-0.13069565	0.035732806
-0.12279053	0.035732806
-0.12279053	0.035732806
-0.13069565	0.035732806
-0.13069565	0.035732806
-0.13069565	0.03652332
-0.11488537	0.035732806
-0.12279053	0.03652332
-0.12279053	0.035732806
-0.12279053	0.035732806
-0.11488537	0.035732806
-0.12279053	0.035732806
-0.11488537	0.03652332
-0.11488537	0.035732806
-0.12279053	0.035732806
-0.11488537	0.037313834
-0.11488537	0.035732806
-0.12279053	0.037313834
-0.11488537	0.03652332
-0.11488537	0.03652332
-0.11488537	0.03652332
-0.11488537	0.03652332
-0.11488537	0.037313834
-0.11488537	0.03652332
-0.11488537	0.035732806
-0.11488537	0.035732806
-0.10698025	0.03652332
-0.11488537	0.037313834
-0.11488537	0.037313834
-0.11488537	0.037313834
-0.10698025	0.03652332
-0.10698025	0.037313834
-0.11488537	0.037313834
-0.11488537	0.03652332
-0.10698025	0.037313834
-0.10698025	0.03652332
-0.10698025	0.037313834
-0.10698025	0.038104348
-0.09907509	0.03652332
-0.10698025	0.035732806
-0.09907509	0.03652332
-0.10698025	0.037313834
-0.09116996	0.037313834
-0.09907509	0.037313834
-0.09907509	0.037313834
-0.09907509	0.037313834
-0.09907509	0.037313834
-0.09907509	0.037313834
-0.09907509	0.037313834
-0.09116996	0.037313834
-0.09116996	0.038104348
-0.09116996	0.038104348
-0.09907509	0.038894862
-0.09907509	0.037313834
-0.09116996	0.037313834
-0.09116996	0.03652332
-0.09116996	0.038104348
-0.09116996	0.038104348
-0.09116996	0.038104348
-0.09116996	0.038104348
-0.08326481	0.037313834
-0.08326481	0.038104348
-0.09116996	0.038104348
-0.08326481	0.038894862
-0.08326481	0.038104348
-0.08326481	0.038104348
-0.08326481	0.038894862
-0.07535968	0.038894862
-0.07535968	0.038894862
-0.08326481	0.038894862
-0.08326481	0.038104348
-0.07535968	0.038894862
-0.07535968	0.038894862
-0.06745456	0.038894862
-0.07535968	0.038894862
-0.08326481	0.038894862
-0.07535968	0.039685376
-0.06745456	0.039685376
-0.06745456	0.039685376
-0.06745456	0.038894862
-0.06745456	0.039685376
-0.07535968	0.038894862
-0.06745456	0.038894862
-0.06745456	0.039685376
-0.06745456	0.039685376
-0.07535968	0.039685376
-0.06745456	0.038104348
-0.0595494	0.039685376
-0.06745456	0.038894862
-0.0595494	0.039685376
-0.0595494	0.038894862
-0.0595494	0.04047589
-0.0595494	0.039685376
-0.0595494	0.039685376
-0.0595494	0.039685376
-0.05164428	0.039685376
-0.0595494	0.04047589
-0.06745456	0.04047589
-0.0595494	0.04047589
-0.05164428	0.041266404
-0.0595494	0.041266404
-0.05164428	0.04047589
-0.05164428	0.039685376
-0.05164428	0.041266404
-0.05164428	0.041266404
-0.05164428	0.042056918
-0.04373912	0.041266404
-0.05164428	0.041266404
-0.05164428	0.041266404
-0.05164428	0.04047589
-0.04373912	0.042056918
-0.04373912	0.042847432
-0.04373912	0.042056918
-0.04373912	0.042847432
-0.04373912	0.041266404
-0.04373912	0.042847432
-0.04373912	0.043637946
-0.04373912	0.042847432
-0.04373912	0.042847432
-0.04373912	0.042056918
-0.04373912	0.042847432
-0.04373912	0.043637946
-0.035834	0.043637946
-0.035834	0.043637946
-0.035834	0.042847432
-0.035834	0.042847432
-0.035834	0.043637946
-0.02792884	0.043637946
-0.02792884	0.04442846
-0.02002371	0.043637946
-0.02792884	0.043637946
-0.02792884	0.04442846
-0.02792884	0.04442846
-0.02792884	0.04442846
-0.02792884	0.04442846
-0.02792884	0.04442846
-0.02002371	0.045218971
-0.02002371	0.04442846
-0.02002371	0.045218971
-0.02002371	0.04442846
-0.02002371	0.04442846
-0.01211859	0.045218971
-0.01211859	0.045218971
-0.01211859	0.046009485
-0.02002371	0.045218971
-0.01211859	0.045218971
-0.01211859	0.045218971
-0.01211859	0.045218971
-0.01211859	0.046799999
-0.00421343	0.046799999
-0.01211859	0.046799999
-0.01211859	0.045218971
-0.00421343	0.046799999
-0.00421343	0.046799999
-0.01211859	0.045218971
-0.01211859	0.046799999
-0.00421343	0.046009485
-0.00421343	0.046799999
-0.00421343	0.047590513
-0.00421343	0.047590513
-0.00421343	0.048381027
0.00369169	0.047590513
0.00369169	0.047590513
0.00369169	0.047590513
0.00369169	0.048381027
0.00369169	0.048381027
0.01159685	0.047590513
0.01159685	0.047590513
0.00369169	0.047590513
0.01159685	0.048381027
0.01159685	0.049171541
0.01159685	0.049171541
0.00369169	0.048381027
0.01159685	0.048381027
0.01950197	0.048381027
0.01159685	0.049962055
0.01159685	0.049962055
0.01159685	0.049962055
0.01159685	0.049171541
0.01159685	0.049962055
0.01950197	0.049962055
0.01950197	0.050752569
0.01950197	0.050752569
0.01950197	0.049962055
0.02740711	0.049962055
0.02740711	0.050752569
0.02740711	0.050752569
0.01950197	0.050752569
0.02740711	0.051543083
0.02740711	0.051543083
0.02740711	0.051543083
0.02740711	0.051543083
0.02740711	0.051543083
0.02740711	0.051543083
0.02740711	0.051543083
0.03531225	0.051543083
0.03531225	0.052333597
0.03531225	0.052333597
0.03531225	0.051543083
0.02740711	0.051543083
0.03531225	0.052333597
0.03531225	0.052333597
0.03531225	0.053124111
0.03531225	0.052333597
0.03531225	0.052333597
0.03531225	0.053124111
0.05112254	0.053124111
0.04321739	0.053914625
0.04321739	0.053914625
0.04321739	0.053124111
0.05112254	0.053124111
0.04321739	0.053124111
0.05112254	0.053914625
0.04321739	0.053914625
0.04321739	0.053914625
0.05112254	0.053914625
0.05112254	0.053914625
0.05112254	0.053914625
0.05112254	0.054705139
0.05112254	0.054705139
0.05112254	0.054705139
0.05112254	0.054705139
0.05112254	0.057076681
0.05902766	0.054705139
0.05902766	0.055495653
0.05902766	0.056286167
0.05902766	0.054705139
0.05902766	0.055495653
0.05902766	0.055495653
0.05902766	0.056286167
0.05902766	0.055495653
0.05112254	0.056286167
0.0669328	0.056286167
0.0669328	0.056286167
0.0669328	0.056286167
0.0669328	0.056286167
0.07483794	0.056286167
0.0669328	0.056286167
0.0669328	0.056286167
0.0669328	0.057076681
0.0669328	0.057076681
0.07483794	0.057076681
0.07483794	0.057076681
0.07483794	0.057076681
0.07483794	0.057076681
0.07483794	0.057867195
0.08274308	0.057867195
0.07483794	0.057076681
0.08274308	0.057076681
0.07483794	0.057867195
0.08274308	0.057867195
0.07483794	0.058657706
0.07483794	0.057867195
0.07483794	0.057867195
0.07483794	0.057867195
0.07483794	0.057867195
0.08274308	0.058657706
0.08274308	0.05944822
0.09064822	0.058657706
0.09064822	0.05944822
0.09064822	0.058657706
0.08274308	0.058657706
0.09064822	0.05944822
0.09064822	0.05944822
0.09064822	0.05944822
0.09064822	0.060238734
0.09064822	0.05944822
0.09064822	0.05944822
0.09855336	0.060238734
0.09064822	0.060238734
0.09064822	0.060238734
0.09855336	0.060238734
0.09855336	0.060238734
0.09064822	0.061029248
0.09855336	0.061029248
0.09855336	0.061029248
0.09855336	0.061029248
0.1064585	0.060238734
0.09064822	0.061029248
0.09855336	0.061029248
0.1064585	0.061029248
0.1064585	0.061819762
0.1064585	0.061029248
0.09855336	0.061819762
0.09855336	0.061819762
0.1064585	0.062610276
0.1064585	0.062610276
0.1064585	0.061029248
0.1064585	0.061819762
0.1064585	0.061819762
0.1064585	0.062610276
0.1064585	0.062610276
0.1064585	0.061819762
0.1064585	0.061819762
0.11436363	0.062610276
0.1064585	0.06340079
0.1064585	0.062610276
0.11436363	0.06340079
0.11436363	0.06340079
0.11436363	0.062610276
0.11436363	0.06340079
0.11436363	0.064191304
0.11436363	0.06340079
0.1064585	0.06340079
0.11436363	0.06340079
0.11436363	0.064191304
0.12226877	0.064191304
0.12226877	0.064981818
0.11436363	0.064191304
0.11436363	0.064191304
0.12226877	0.064191304
0.11436363	0.064981818
0.12226877	0.064981818
0.11436363	0.065772332
0.12226877	0.064191304
0.11436363	0.064191304
0.11436363	0.064981818
0.12226877	0.064981818
0.12226877	0.065772332
0.12226877	0.064981818
0.11436363	0.064981818
0.12226877	0.065772332
0.13017391	0.065772332
0.12226877	0.065772332
0.12226877	0.066562846
0.12226877	0.065772332
0.13017391	0.064981818
0.13017391	0.06735336
0.13017391	0.066562846
0.13017391	0.066562846
0.12226877	0.066562846
0.12226877	0.066562846
0.13807905	0.06735336
0.13807905	0.068143874
0.13017391	0.066562846
0.13017391	0.066562846
0.13807905	0.066562846
0.12226877	0.06735336
0.13017391	0.068143874
0.13807905	0.06735336
0.13017391	0.06735336
0.13017391	0.06735336
0.13807905	0.068143874
0.13017391	0.068143874
0.13807905	0.068143874
0.13017391	0.06735336
0.13807905	0.068143874
0.13017391	0.068143874
0.14598419	0.068143874
0.13807905	0.068934388
0.13017391	0.068143874
0.13807905	0.068143874
0.13807905	0.068143874
0.13807905	0.068934388
0.13807905	0.068934388
0.13807905	0.068934388
0.14598419	0.069724903
0.13807905	0.069724903
0.13807905	0.069724903
0.13017391	0.069724903
0.13807905	0.070515417
0.13807905	0.069724903
0.14598419	0.069724903
0.13807905	0.069724903
0.14598419	0.070515417
0.13807905	0.070515417
0.13807905	0.070515417
0.13807905	0.069724903
0.14598419	0.070515417
0.14598419	0.070515417
0.13807905	0.070515417
0.14598419	0.070515417
0.14598419	0.069724903
0.13807905	0.070515417
0.13807905	0.071305931
0.13807905	0.072096445
0.14598419	0.071305931
0.14598419	0.072096445
0.14598419	0.070515417
0.14598419	0.072096445
0.13807905	0.071305931
0.15388932	0.071305931
0.15388932	0.070515417
0.13807905	0.072096445
0.14598419	0.072096445
0.14598419	0.072096445
0.14598419	0.072096445
0.14598419	0.071305931
0.14598419	0.072886959
0.14598419	0.072886959
0.14598419	0.072886959
0.14598419	0.072886959
0.14598419	0.072096445
0.14598419	0.072886959
0.14598419	0.072886959
0.14598419	0.072886959
0.14598419	0.072096445
0.14598419	0.073677473
0.14598419	0.072096445
0.14598419	0.073677473
0.14598419	0.073677473
0.13807905	0.072886959
0.14598419	0.072886959
0.14598419	0.073677473
0.14598419	0.073677473
0.14598419	0.073677473
0.14598419	0.072886959
0.14598419	0.072886959
0.14598419	0.073677473
0.14598419	0.073677473
0.14598419	0.073677473
0.14598419	0.073677473
0.14598419	0.072886959
0.13807905	0.074467987
0.14598419	0.074467987
0.14598419	0.074467987
0.14598419	0.074467987
0.14598419	0.074467987
0.14598419	0.074467987
0.13807905	0.074467987
0.14598419	0.074467987
0.14598419	0.074467987
0.14598419	0.075258501
0.15388932	0.075258501
0.14598419	0.075258501
0.14598419	0.073677473
0.14598419	0.073677473
0.14598419	0.074467987
0.14598419	0.075258501
0.13807905	0.075258501
0.14598419	0.075258501
0.14598419	0.074467987
0.13807905	0.075258501
0.14598419	0.076049015
0.14598419	0.075258501
0.13807905	0.075258501
0.13807905	0.075258501
0.14598419	0.076049015
0.13807905	0.076839529
0.14598419	0.075258501
0.13807905	0.075258501
0.13807905	0.076049015
0.14598419	0.076049015
0.13807905	0.076049015
0.13807905	0.076049015
0.13807905	0.076049015
0.13807905	0.076839529
0.13807905	0.076049015
0.13807905	0.076049015
0.13807905	0.076049015
0.13807905	0.076049015
0.13807905	0.076049015
0.13017391	0.076839529
0.13807905	0.076839529
0.13807905	0.076049015
0.13017391	0.076839529
0.13807905	0.076839529
0.13807905	0.076049015
0.13017391	0.076049015
0.13807905	0.076049015
0.13807905	0.076049015
0.13807905	0.076839529
0.13017391	0.076839529
0.13017391	0.076049015
0.13807905	0.076839529
0.13017391	0.076839529
0.13017391	0.078420557
0.13017391	0.077630043
0.13017391	0.076839529
0.13017391	0.076839529
0.13017391	0.076839529
0.13017391	0.076839529
0.13807905	0.076049015
0.13017391	0.076839529
0.12226877	0.076839529
0.13017391	0.077630043
0.12226877	0.076839529
0.12226877	0.076839529
0.13017391	0.076839529
0.13017391	0.077630043
0.12226877	0.077630043
0.12226877	0.077630043
0.12226877	0.076839529
0.13017391	0.077630043
0.12226877	0.077630043
0.11436363	0.077630043
0.12226877	0.076839529
0.11436363	0.077630043
0.12226877	0.077630043
0.12226877	0.078420557
0.12226877	0.077630043
0.11436363	0.077630043
0.11436363	0.078420557
0.11436363	0.077630043
0.12226877	0.079211064
0.11436363	0.077630043
0.12226877	0.076839529
0.11436363	0.077630043
0.11436363	0.076839529
0.11436363	0.077630043
0.11436363	0.077630043
0.1064585	0.077630043
0.11436363	0.077630043
0.1064585	0.077630043
0.1064585	0.077630043
0.11436363	0.077630043
0.11436363	0.077630043
0.11436363	0.078420557
0.1064585	0.078420557
0.1064585	0.077630043
0.1064585	0.078420557
0.1064585	0.078420557
0.1064585	0.078420557
0.1064585	0.078420557
0.09855336	0.077630043
0.1064585	0.078420557
0.1064585	0.077630043
0.09855336	0.078420557
0.1064585	0.078420557
0.09064822	0.078420557
0.09855336	0.077630043
0.09064822	0.077630043
0.09855336	0.078420557
0.09855336	0.078420557
0.09855336	0.077630043
0.09855336	0.077630043
0.09064822	0.078420557
0.09855336	0.079211064
0.09855336	0.077630043
0.08274308	0.077630043
0.09064822	0.077630043
0.09064822	0.078420557
0.08274308	0.078420557
0.09064822	0.078420557
0.09064822	0.076839529
0.08274308	0.077630043
0.08274308	0.077630043
0.08274308	0.077630043
0.08274308	0.077630043
0.08274308	0.076839529
0.08274308	0.077630043
0.08274308	0.077630043
0.08274308	0.078420557
0.08274308	0.077630043
0.08274308	0.076839529
0.07483794	0.078420557
0.07483794	0.077630043
0.07483794	0.076839529
0.07483794	0.077630043
0.07483794	0.078420557
0.0669328	0.078420557
0.07483794	0.077630043
0.0669328	0.076839529
0.0669328	0.077630043
0.05902766	0.078420557
0.0669328	0.077630043
0.0669328	0.077630043
0.07483794	0.076839529
0.0669328	0.077630043
0.0669328	0.077630043
0.05902766	0.077630043
0.0669328	0.076839529
0.05902766	0.077630043
0.05902766	0.077630043
0.05902766	0.077630043
0.05112254	0.076839529
0.05902766	0.076839529
0.05112254	0.076839529
0.05902766	0.077630043
0.05112254	0.076839529
0.05112254	0.076839529
0.05112254	0.076839529
0.05112254	0.076839529
0.05112254	0.076839529
0.05112254	0.076839529
0.04321739	0.075258501
0.04321739	0.076049015
0.05112254	0.076049015
0.04321739	0.076839529
0.04321739	0.076049015
0.04321739	0.076049015
0.04321739	0.076049015
0.03531225	0.076839529
0.03531225	0.076049015
0.03531225	0.076049015
0.04321739	0.075258501
0.04321739	0.076049015
0.02740711	0.076049015
0.03531225	0.075258501
0.04321739	0.075258501
0.03531225	0.076049015
0.02740711	0.076049015
0.02740711	0.076049015
0.02740711	0.075258501
0.02740711	0.075258501
0.02740711	0.076049015
0.02740711	0.076049015
0.02740711	0.075258501
0.01950197	0.075258501
0.02740711	0.075258501
0.01950197	0.075258501
0.01950197	0.074467987
0.01159685	0.074467987
0.01950197	0.074467987
0.01950197	0.075258501
0.01159685	0.075258501
0.01950197	0.073677473
0.01159685	0.075258501
0.01159685	0.075258501
0.00369169	0.074467987
0.01159685	0.074467987
0.01159685	0.074467987
0.00369169	0.074467987
0.00369169	0.074467987
0.00369169	0.073677473
0.00369169	0.072886959
0.01159685	0.073677473
0.00369169	0.074467987
0.00369169	0.073677473
-0.00421343	0.072886959
-0.00421343	0.073677473
-0.00421343	0.073677473
-0.01211859	0.072886959
-0.01211859	0.072886959
-0.00421343	0.072886959
-0.01211859	0.072096445
-0.01211859	0.072886959
-0.01211859	0.072886959
-0.01211859	0.072096445
-0.01211859	0.072096445
-0.01211859	0.072886959
-0.01211859	0.072096445
-0.02002371	0.072096445
-0.02002371	0.070515417
-0.02002371	0.072096445
-0.02002371	0.072096445
-0.02002371	0.071305931
-0.02002371	0.071305931
-0.02792884	0.070515417
-0.02792884	0.071305931
-0.02792884	0.071305931
-0.02792884	0.071305931
-0.04373912	0.070515417
-0.035834	0.071305931
-0.035834	0.070515417
-0.035834	0.070515417
-0.035834	0.069724903
-0.04373912	0.070515417
-0.035834	0.070515417
-0.035834	0.069724903
-0.04373912	0.070515417
-0.04373912	0.068934388
-0.05164428	0.069724903
-0.04373912	0.068934388
-0.05164428	0.068934388
-0.05164428	0.069724903
-0.04373912	0.069724903
-0.05164428	0.068934388
-0.0595494	0.068934388
-0.0595494	0.068934388
-0.0595494	0.068934388
-0.05164428	0.068934388
-0.0595494	0.068143874
-0.06745456	0.06735336
-0.0595494	0.068143874
-0.06745456	0.068143874
-0.0595494	0.06735336
-0.06745456	0.06735336
-0.07535968	0.06735336
-0.06745456	0.06735336
-0.07535968	0.06735336
-0.07535968	0.068143874
-0.06745456	0.066562846
-0.07535968	0.066562846
-0.07535968	0.06735336
-0.07535968	0.06735336
-0.08326481	0.065772332
-0.07535968	0.066562846
-0.07535968	0.065772332
-0.07535968	0.066562846
-0.08326481	0.065772332
-0.08326481	0.064981818
-0.08326481	0.064981818
-0.09116996	0.064981818
-0.08326481	0.064981818
-0.09116996	0.064981818
-0.09116996	0.065772332
-0.09907509	0.065772332
-0.09907509	0.064981818
-0.08326481	0.064191304
-0.09907509	0.064191304
-0.09116996	0.064191304
-0.09116996	0.065772332
-0.09116996	0.064981818
-0.09907509	0.06340079
-0.10698025	0.06340079
-0.10698025	0.064191304
-0.09907509	0.06340079
-0.10698025	0.062610276
-0.10698025	0.06340079
-0.10698025	0.06340079
-0.11488537	0.06340079
-0.10698025	0.062610276
-0.11488537	0.062610276
-0.11488537	0.062610276
-0.11488537	0.062610276
-0.11488537	0.061819762
-0.11488537	0.061819762
-0.10698025	0.061029248
-0.11488537	0.061819762
-0.12279053	0.061819762
-0.12279053	0.061029248
-0.12279053	0.060238734
-0.13069565	0.061819762
-0.12279053	0.061029248
-0.13069565	0.061029248
-0.13860078	0.060238734
-0.12279053	0.061029248
-0.13069565	0.061029248
-0.13860078	0.060238734
-0.13860078	0.05944822
-0.13860078	0.05944822
-0.13860078	0.060238734
-0.14650593	0.060238734
-0.14650593	0.058657706
-0.14650593	0.058657706
-0.13860078	0.05944822
-0.14650593	0.05944822
-0.15441106	0.05944822
-0.14650593	0.058657706
-0.15441106	0.057867195
-0.14650593	0.058657706
-0.14650593	0.057867195
-0.14650593	0.057867195
-0.15441106	0.057076681
-0.14650593	0.057867195
-0.16231621	0.057867195
-0.15441106	0.057867195
-0.16231621	0.057076681
-0.15441106	0.057076681
-0.15441106	0.057076681
-0.15441106	0.057076681
-0.16231621	0.056286167
-0.16231621	0.056286167
-0.16231621	0.056286167
-0.17022134	0.056286167
-0.17022134	0.056286167
-0.16231621	0.056286167
-0.17022134	0.055495653
-0.17022134	0.055495653
-0.17022134	0.056286167
-0.17022134	0.054705139
-0.17022134	0.053914625
-0.17812649	0.054705139
-0.17812649	0.053914625
-0.17022134	0.053914625
-0.17812649	0.054705139
-0.17812649	0.053124111
-0.17812649	0.053914625
-0.17812649	0.053124111
-0.17812649	0.054705139
-0.18603162	0.053124111
-0.18603162	0.053124111
-0.19393675	0.053124111
-0.18603162	0.053124111
-0.19393675	0.053124111
-0.19393675	0.051543083
-0.18603162	0.051543083
-0.2018419	0.052333597
-0.19393675	0.052333597
-0.19393675	0.052333597
-0.19393675	0.050752569
-0.2018419	0.051543083
-0.20974703	0.051543083
-0.19393675	0.051543083
-0.19393675	0.051543083
-0.19393675	0.050752569
-0.2018419	0.051543083
-0.2018419	0.050752569
-0.2018419	0.050752569
-0.2018419	0.049962055
-0.20974703	0.050752569
-0.2018419	0.049962055
-0.20974703	0.049171541
-0.20974703	0.049171541
-0.20974703	0.049171541
-0.20974703	0.049171541
-0.20974703	0.049171541
-0.21765218	0.048381027
-0.21765218	0.048381027
-0.22555731	0.048381027
-0.21765218	0.047590513
-0.21765218	0.048381027
-0.22555731	0.048381027
-0.21765218	0.047590513
-0.22555731	0.047590513
-0.23346243	0.047590513
-0.22555731	0.047590513
-0.22555731	0.046799999
-0.22555731	0.046799999
-0.23346243	0.047590513
-0.23346243	0.046799999
-0.22555731	0.046799999
-0.23346243	0.046799999
-0.24136756	0.046009485
-0.24136756	0.045218971
-0.24136756	0.045218971
-0.22555731	0.046009485
-0.23346243	0.046009485
-0.24136756	0.045218971
-0.24136756	0.045218971
-0.24136756	0.045218971
-0.24136756	0.045218971
-0.24927274	0.045218971
-0.24136756	0.04442846
-0.24927274	0.04442846
-0.24136756	0.04442846
-0.24927274	0.04442846
-0.24927274	0.043637946
-0.24927274	0.043637946
-0.24927274	0.043637946
-0.24927274	0.043637946
-0.25717787	0.043637946
-0.25717787	0.043637946
-0.25717787	0.042847432
-0.25717787	0.043637946
-0.24927274	0.042847432
-0.25717787	0.042056918
-0.25717787	0.042056918
-0.25717787	0.042056918
-0.25717787	0.041266404
-0.25717787	0.042056918
-0.25717787	0.041266404
-0.265083	0.041266404
-0.25717787	0.041266404
-0.265083	0.041266404
-0.265083	0.041266404
-0.25717787	0.041266404
-0.265083	0.04047589
-0.265083	0.039685376
-0.265083	0.04047589
-0.265083	0.04047589
-0.265083	0.04047589
-0.265083	0.039685376
-0.27298812	0.039685376
-0.27298812	0.039685376
-0.265083	0.04047589
-0.27298812	0.039685376
-0.27298812	0.038894862
-0.28089331	0.038894862
-0.27298812	0.038894862
-0.28089331	0.039685376
-0.27298812	0.038894862
-0.28089331	0.038104348
-0.28089331	0.038104348
-0.28879843	0.038104348
-0.27298812	0.038894862
-0.28089331	0.038104348
-0.27298812	0.038104348
-0.28089331	0.038104348
-0.28089331	0.038104348
-0.28089331	0.038104348
-0.28879843	0.037313834
-0.28089331	0.037313834
-0.28879843	0.037313834
-0.28879843	0.037313834
-0.28089331	0.037313834
-0.28879843	0.03652332
-0.28879843	0.03652332
-0.28879843	0.037313834
-0.28879843	0.03652332
-0.28879843	0.03652332
-0.28879843	0.035732806
-0.28879843	0.037313834
-0.29670356	0.035732806
-0.28879843	0.03652332
-0.28879843	0.03652332
-0.28879843	0.03652332
-0.29670356	0.034942292
-0.28879843	0.035732806
-0.29670356	0.03652332
-0.29670356	0.034942292
-0.29670356	0.034942292
-0.30460868	0.034942292
-0.28879843	0.034942292
-0.28879843	0.034942292
-0.29670356	0.034942292
-0.29670356	0.034942292
-0.29670356	0.034151778
-0.30460868	0.034151778
-0.29670356	0.034151778
-0.30460868	0.034942292
-0.29670356	0.033361264
-0.30460868	0.034151778
-0.30460868	0.033361264
-0.30460868	0.033361264
-0.29670356	0.033361264
-0.30460868	0.033361264
-0.30460868	0.033361264
-0.30460868	0.033361264
-0.30460868	0.033361264
-0.30460868	0.033361264
-0.30460868	0.03257075
-0.30460868	0.03257075
-0.30460868	0.03257075
-0.30460868	0.03257075
-0.31251381	0.03257075
-0.30460868	0.03257075
-0.30460868	0.031780235
-0.30460868	0.03257075
-0.30460868	0.03257075
-0.30460868	0.031780235
-0.31251381	0.031780235
-0.31251381	0.031780235
-0.30460868	0.031780235
-0.31251381	0.030989723
-0.30460868	0.030199209
-0.31251381	0.031780235
-0.31251381	0.030989723
-0.31251381	0.030199209
-0.31251381	0.030989723
-0.31251381	0.031780235
-0.31251381	0.030989723
-0.31251381	0.030199209
-0.31251381	0.030989723
-0.31251381	0.029408695
-0.32041899	0.030199209
-0.31251381	0.030199209
-0.30460868	0.030199209
-0.32041899	0.030199209
-0.30460868	0.030199209
-0.31251381	0.030199209
-0.31251381	0.030199209
-0.31251381	0.029408695
-0.32041899	0.029408695
-0.31251381	0.029408695
-0.31251381	0.029408695
-0.31251381	0.029408695
-0.31251381	0.029408695
-0.30460868	0.028618181
-0.31251381	0.029408695
-0.31251381	0.029408695
-0.31251381	0.028618181
-0.32041899	0.027827667
-0.31251381	0.027827667
-0.31251381	0.027827667
-0.32041899	0.029408695
-0.30460868	0.028618181
-0.32041899	0.027827667
-0.32041899	0.027827667
-0.31251381	0.027827667
-0.31251381	0.028618181
-0.31251381	0.027037155
-0.31251381	0.027827667
-0.32041899	0.027037155
-0.31251381	0.027827667
-0.32041899	0.027827667
-0.31251381	0.027827667
-0.30460868	0.027827667
-0.32041899	0.027037155
-0.31251381	0.026246641
-0.30460868	0.027827667
-0.32041899	0.027037155
-0.31251381	0.027037155
-0.32041899	0.027037155
-0.32041899	0.027037155
-0.31251381	0.027037155
-0.31251381	0.027037155
-0.31251381	0.027827667
-0.30460868	0.025456127
-0.31251381	0.024665613
-0.30460868	0.025456127
-0.31251381	0.026246641
-0.31251381	0.026246641
-0.30460868	0.026246641
-0.31251381	0.025456127
-0.31251381	0.025456127
-0.30460868	0.026246641
-0.31251381	0.026246641
-0.31251381	0.025456127
-0.31251381	0.025456127
-0.31251381	0.025456127
-0.30460868	0.026246641
-0.30460868	0.025456127
-0.31251381	0.025456127
-0.31251381	0.024665613
-0.30460868	0.024665613
-0.30460868	0.025456127
-0.30460868	0.026246641
-0.31251381	0.025456127
-0.29670356	0.024665613
-0.30460868	0.024665613
-0.30460868	0.023875099
-0.30460868	0.024665613
-0.29670356	0.024665613
-0.31251381	0.024665613
-0.30460868	0.024665613
-0.30460868	0.024665613
-0.29670356	0.024665613
-0.29670356	0.024665613
-0.30460868	0.024665613
-0.30460868	0.023875099
-0.29670356	0.023875099
-0.30460868	0.024665613
-0.30460868	0.025456127
-0.30460868	0.023875099
-0.29670356	0.023875099
-0.29670356	0.023875099
-0.29670356	0.023875099
-0.29670356	0.023875099
-0.29670356	0.023875099
-0.29670356	0.023875099
-0.29670356	0.023084585
-0.28879843	0.023875099
-0.29670356	0.023875099
-0.29670356	0.023875099
-0.28879843	0.023875099
-0.29670356	0.023875099
-0.29670356	0.023875099
-0.28879843	0.023084585
-0.28879843	0.023875099
-0.29670356	0.023084585
-0.28879843	0.023084585
-0.28879843	0.023084585
-0.28879843	0.023084585
-0.28879843	0.023084585
-0.28089331	0.023084585
-0.28879843	0.021503557
-0.28089331	0.022294071
-0.28879843	0.023084585
-0.28089331	0.023084585
-0.28089331	0.023084585
-0.28089331	0.022294071
-0.28879843	0.022294071
-0.28089331	0.023084585
-0.28089331	0.022294071
-0.27298812	0.022294071
-0.28879843	0.021503557
-0.27298812	0.023084585
-0.27298812	0.022294071
-0.28089331	0.022294071
-0.27298812	0.022294071
-0.27298812	0.022294071
-0.27298812	0.022294071
-0.28089331	0.022294071
-0.27298812	0.021503557
-0.27298812	0.023084585
-0.27298812	0.022294071
-0.27298812	0.022294071
-0.27298812	0.022294071
-0.265083	0.021503557
-0.265083	0.022294071
-0.265083	0.021503557
-0.265083	0.021503557
-0.265083	0.022294071
-0.25717787	0.021503557
-0.25717787	0.022294071
-0.265083	0.022294071
-0.25717787	0.022294071
-0.25717787	0.020713044
-0.24927274	0.021503557
-0.25717787	0.022294071
-0.25717787	0.023084585
-0.25717787	0.022294071
-0.25717787	0.021503557
-0.24927274	0.020713044
-0.25717787	0.020713044
-0.25717787	0.022294071
-0.24927274	0.022294071
-0.25717787	0.021503557
-0.24927274	0.021503557
-0.24927274	0.021503557
-0.24136756	0.021503557
-0.24927274	0.021503557
-0.24136756	0.021503557
-0.24136756	0.021503557
-0.24136756	0.020713044
-0.24927274	0.021503557
-0.24136756	0.021503557
-0.24136756	0.022294071
-0.23346243	0.021503557
-0.24136756	0.020713044
-0.24927274	0.021503557
-0.22555731	0.021503557
-0.23346243	0.022294071
-0.23346243	0.021503557
-0.22555731	0.01992253
-0.23346243	0.020713044
-0.22555731	0.021503557
-0.22555731	0.021503557
-0.22555731	0.021503557
-0.22555731	0.021503557
-0.22555731	0.021503557
-0.22555731	0.021503557
-0.21765218	0.021503557
-0.21765218	0.021503557
-0.21765218	0.021503557
-0.21765218	0.021503557
-0.21765218	0.021503557
-0.21765218	0.020713044
-0.20974703	0.021503557
-0.2018419	0.021503557
-0.20974703	0.021503557
-0.20974703	0.021503557
-0.20974703	0.021503557
-0.20974703	0.021503557
-0.2018419	0.022294071
-0.20974703	0.022294071
-0.2018419	0.020713044
-0.2018419	0.020713044
-0.2018419	0.022294071
-0.2018419	0.021503557
-0.2018419	0.022294071
-0.2018419	0.021503557
-0.2018419	0.021503557
-0.2018419	0.021503557
-0.2018419	0.021503557
-0.19393675	0.022294071
-0.19393675	0.021503557
-0.19393675	0.022294071
-0.19393675	0.020713044
-0.18603162	0.021503557
-0.18603162	0.021503557
-0.18603162	0.022294071
-0.18603162	0.022294071
-0.18603162	0.022294071
-0.18603162	0.022294071
-0.18603162	0.022294071
-0.17812649	0.022294071
-0.17812649	0.022294071
-0.17812649	0.022294071
-0.17812649	0.022294071
-0.17022134	0.023084585
-0.17022134	0.022294071
-0.16231621	0.023084585
-0.17022134	0.022294071
-0.17022134	0.021503557
-0.17022134	0.022294071
-0.16231621	0.022294071
-0.17022134	0.023084585
-0.16231621	0.022294071
-0.16231621	0.022294071
-0.17022134	0.023084585
-0.16231621	0.023084585
-0.15441106	0.023084585
-0.15441106	0.023084585
-0.15441106	0.023084585
-0.15441106	0.023084585
-0.15441106	0.023084585
-0.14650593	0.023875099
-0.14650593	0.023875099
-0.14650593	0.023084585
-0.14650593	0.023084585
-0.13860078	0.023875099
-0.14650593	0.023875099
-0.14650593	0.023875099
-0.14650593	0.024665613
-0.13860078	0.023875099
-0.13860078	0.023875099
-0.13860078	0.023875099
-0.13860078	0.024665613
-0.13860078	0.024665613
-0.13860078	0.023875099
-0.13069565	0.023875099
-0.13069565	0.024665613
-0.13069565	0.024665613
-0.13069565	0.025456127
-0.13069565	0.025456127
-0.13069565	0.024665613
-0.12279053	0.025456127
-0.12279053	0.025456127
-0.12279053	0.026246641
-0.12279053	0.024665613
-0.10698025	0.024665613
-0.11488537	0.025456127
-0.11488537	0.026246641
-0.11488537	0.026246641
-0.11488537	0.026246641
-0.11488537	0.025456127
-0.11488537	0.026246641
-0.10698025	0.026246641
-0.10698025	0.027037155
-0.11488537	0.026246641
-0.10698025	0.026246641
-0.09907509	0.027037155
-0.09907509	0.027037155
-0.09907509	0.027037155
-0.09116996	0.027037155
-0.09907509	0.026246641
-0.09116996	0.027037155
-0.09116996	0.028618181
-0.09116996	0.027037155
-0.09116996	0.027827667
-0.09116996	0.027037155
-0.07535968	0.027037155
-0.07535968	0.027827667
-0.08326481	0.029408695
-0.07535968	0.027827667
-0.07535968	0.028618181
-0.07535968	0.028618181
-0.06745456	0.028618181
-0.06745456	0.029408695
-0.07535968	0.028618181
-0.06745456	0.029408695
-0.06745456	0.029408695
-0.06745456	0.029408695
-0.06745456	0.029408695
-0.0595494	0.030199209
-0.0595494	0.030199209
-0.0595494	0.029408695
-0.04373912	0.030199209
-0.0595494	0.030199209
-0.05164428	0.030989723
-0.05164428	0.030199209
-0.05164428	0.030199209
-0.0595494	0.030199209
-0.04373912	0.030989723
-0.04373912	0.030989723
-0.04373912	0.030989723
-0.05164428	0.030199209
-0.04373912	0.031780235
-0.04373912	0.030989723
-0.04373912	0.031780235
-0.04373912	0.03257075
-0.035834	0.031780235
-0.035834	0.03257075
-0.035834	0.03257075
-0.02792884	0.03257075
-0.02792884	0.033361264
-0.02792884	0.031780235
-0.02002371	0.03257075
-0.02792884	0.033361264
-0.02002371	0.033361264
-0.02002371	0.033361264
-0.02002371	0.033361264
-0.02002371	0.033361264
-0.01211859	0.034151778
-0.02002371	0.034151778
-0.01211859	0.034151778
-0.01211859	0.034151778
-0.00421343	0.034151778
-0.01211859	0.034151778
-0.01211859	0.034942292
-0.00421343	0.035732806
-0.00421343	0.034942292
0.00369169	0.034942292
-0.00421343	0.035732806
0.00369169	0.034942292
-0.00421343	0.03652332
0.01159685	0.035732806
0.01159685	0.03652332
0.01159685	0.03652332
0.01159685	0.037313834
0.01159685	0.037313834
0.01159685	0.037313834
0.01159685	0.037313834
0.01159685	0.037313834
0.01950197	0.038104348
0.01950197	0.038104348
0.02740711	0.038894862
0.01950197	0.038104348
0.02740711	0.038894862
0.02740711	0.038104348
0.02740711	0.039685376
0.01950197	0.038894862
0.02740711	0.039685376
0.02740711	0.038894862
0.03531225	0.039685376
0.03531225	0.039685376
0.03531225	0.039685376
0.03531225	0.039685376
0.03531225	0.039685376
0.04321739	0.04047589
0.03531225	0.04047589
0.05112254	0.041266404
0.04321739	0.042056918
0.04321739	0.041266404
0.05112254	0.04047589
0.05112254	0.041266404
0.05112254	0.042056918
0.04321739	0.042056918
0.05902766	0.042847432
0.05112254	0.042056918
0.05112254	0.042847432
0.05112254	0.04442846
0.05902766	0.043637946
0.05902766	0.043637946
0.05902766	0.043637946
0.0669328	0.04442846
0.0669328	0.04442846
0.07483794	0.04442846
0.07483794	0.04442846
0.07483794	0.04442846
0.07483794	0.04442846
[truncated: 98,001 more rows]
