# Supplementary material for: Reconfigurable signal modulation in a ferroelectric tunnel field-effect transistor
Source: Nat Commun. 2023 May 3;14:2530. doi: 10.1038/s41467-023-38242-w (PMC10156808; doi:10.1038/s41467-023-38242-w)
Supplement: Supplementary file 3 — Source Data [file 41467_2023_38242_MOESM3_ESM.zip › Source Data for Figures/READ ME.txt]

Manual of using the source data

All source data are presented here for the manuscript entitled "Reconfigurable Signal Modulation in a Ferroelectric Tunnel Field-Effect Transistor". 

All the data are adapted to a clearer version for better reproduction and reinterpretation. All the codes related to data analysis can be obtained from the corresponding author of the manuscript upon reasonable requests.

Units of variables used in all data files are as below:
time: second (s);
Voltages including Vg (gate voltage), Vs (source voltage), Vd (drain voltage), Vin (input voltage), Vout (output voltage), Low-Vpeak (gate voltage at peak current in the low threshold voltage state), High-Vpeak (gate voltage at peak current in the high threshold voltage state): Volt (V);
Current including Ig (gate current), Is (source current), Id (drain current), Iout (output current): Ampere (A).

For Figure 3-4 and Supplementary Figure 8, the transient Vin-Vout were measured by the oscilloscope with a sampling time of 1 µs (indicated in the data file with sampling: 1e-6). The power spectra were obtained from by applying the fast Fourier transform algorithm to the transient data.

Please do not hesitate to contact the corresponding author if you have further questions.

-End-
