# Supplementary material for: Reconfigurable signal modulation in a ferroelectric tunnel field-effect transistor
Source: Nat Commun. 2023 May 3;14:2530. doi: 10.1038/s41467-023-38242-w (PMC10156808; doi:10.1038/s41467-023-38242-w)
Supplement: Supplementary file 3 — Source Data [file 41467_2023_38242_MOESM3_ESM.zip › Source Data for Figures/Supplementary Figure 2/SI Fig 2b_Device-to-device variability/[11_17_2021 6_52_48 PM]_17-15_IVg_initial_TFET.csv]

Vs	Vd	Id	Vg	Ig	Is
0	0.3	1.26E-10	-0.4	-2.10E-11	1.26E-10
0	0.3	1.23E-10	-0.395	-1.58E-11	1.23E-10
0	0.3	1.29E-10	-0.39	-1.64E-11	1.29E-10
0	0.3	1.55E-10	-0.385	-1.72E-11	1.55E-10
0	0.3	1.05E-10	-0.38	-1.62E-11	1.05E-10
0	0.3	1.13E-10	-0.375	-1.74E-11	1.13E-10
0	0.3	1.54E-10	-0.37	-1.80E-11	1.54E-10
0	0.3	1.61E-10	-0.365	-1.80E-11	1.61E-10
0	0.3	1.37E-10	-0.36	-1.80E-11	1.37E-10
0	0.3	1.71E-10	-0.355	-2.02E-11	1.71E-10
0	0.3	2.71E-10	-0.35	-1.80E-11	2.71E-10
0	0.3	2.07E-10	-0.345	-1.62E-11	2.07E-10
0	0.3	1.88E-10	-0.34	-2.00E-11	1.88E-10
0	0.3	3.04E-10	-0.335	-1.78E-11	3.04E-10
0	0.3	2.82E-10	-0.33	-1.80E-11	2.82E-10
0	0.3	1.91E-10	-0.325	-1.86E-11	1.91E-10
0	0.3	2.68E-10	-0.32	-1.78E-11	2.68E-10
0	0.3	3.36E-10	-0.315	-1.68E-11	3.36E-10
0	0.3	3.30E-10	-0.31	-1.74E-11	3.30E-10
0	0.3	3.85E-10	-0.305	-1.84E-11	3.85E-10
0	0.3	3.27E-10	-0.3	-1.68E-11	3.27E-10
0	0.3	3.72E-10	-0.295	-1.80E-11	3.72E-10
0	0.3	5.23E-10	-0.29	-1.74E-11	5.23E-10
0	0.3	3.86E-10	-0.285	-1.90E-11	3.86E-10
0	0.3	4.43E-10	-0.28	-1.94E-11	4.43E-10
0	0.3	5.24E-10	-0.275	-1.78E-11	5.24E-10
0	0.3	5.41E-10	-0.27	-1.76E-11	5.41E-10
0	0.3	4.36E-10	-0.265	-1.90E-11	4.36E-10
0	0.3	6.54E-10	-0.26	-1.76E-11	6.54E-10
0	0.3	6.69E-10	-0.255	-1.74E-11	6.69E-10
0	0.3	6.85E-10	-0.25	-1.96E-11	6.85E-10
0	0.3	7.67E-10	-0.245	-2.00E-11	7.67E-10
0	0.3	7.77E-10	-0.24	-1.52E-11	7.77E-10
0	0.3	7.77E-10	-0.235	-1.80E-11	7.77E-10
0	0.3	9.36E-10	-0.23	-1.84E-11	9.36E-10
0	0.3	9.80E-10	-0.225	-1.78E-11	9.80E-10
0	0.3	1.00E-09	-0.22	-1.80E-11	1.00E-09
0	0.3	1.02E-09	-0.215	-1.90E-11	1.02E-09
0	0.3	1.15E-09	-0.21	-1.80E-11	1.15E-09
0	0.3	1.16E-09	-0.205	-1.80E-11	1.16E-09
0	0.3	1.29E-09	-0.2	-1.90E-11	1.29E-09
0	0.3	1.31E-09	-0.195	-1.80E-11	1.31E-09
0	0.3	1.39E-09	-0.19	-1.72E-11	1.39E-09
0	0.3	1.56E-09	-0.185	-1.96E-11	1.56E-09
0	0.3	1.77E-09	-0.18	-1.82E-11	1.77E-09
0	0.3	1.81E-09	-0.175	-1.72E-11	1.81E-09
0	0.3	1.81E-09	-0.17	-1.72E-11	1.81E-09
0	0.3	2.01E-09	-0.165	-1.78E-11	2.01E-09
0	0.3	2.08E-09	-0.16	-1.70E-11	2.08E-09
0	0.3	2.09E-09	-0.155	-1.74E-11	2.09E-09
0	0.3	2.16E-09	-0.15	-1.84E-11	2.16E-09
0	0.3	2.39E-09	-0.145	-1.86E-11	2.39E-09
0	0.3	2.43E-09	-0.14	-1.88E-11	2.43E-09
0	0.3	2.58E-09	-0.135	-1.84E-11	2.58E-09
0	0.3	2.75E-09	-0.13	-1.72E-11	2.75E-09
0	0.3	2.75E-09	-0.125	-1.56E-11	2.75E-09
0	0.3	2.92E-09	-0.12	-1.86E-11	2.92E-09
0	0.3	3.19E-09	-0.115	-1.74E-11	3.19E-09
0	0.3	3.14E-09	-0.11	-1.78E-11	3.14E-09
0	0.3	3.25E-09	-0.105	-1.72E-11	3.25E-09
0	0.3	3.33E-09	-0.1	-1.82E-11	3.33E-09
0	0.3	3.67E-09	-0.095	-1.74E-11	3.67E-09
0	0.3	3.71E-09	-0.09	-1.72E-11	3.71E-09
0	0.3	3.84E-09	-0.085	-1.74E-11	3.84E-09
0	0.3	4.13E-09	-0.08	-1.70E-11	4.13E-09
0	0.3	4.34E-09	-0.075	-1.60E-11	4.34E-09
0	0.3	4.16E-09	-0.07	-2.00E-11	4.16E-09
0	0.3	4.33E-09	-0.065	-1.76E-11	4.33E-09
0	0.3	4.47E-09	-0.06	-1.84E-11	4.47E-09
0	0.3	4.55E-09	-0.055	-1.84E-11	4.55E-09
0	0.3	4.52E-09	-0.05	-1.84E-11	4.52E-09
0	0.3	4.68E-09	-0.045	-1.86E-11	4.68E-09
0	0.3	4.70E-09	-0.04	-1.68E-11	4.70E-09
0	0.3	4.66E-09	-0.035	-1.68E-11	4.66E-09
0	0.3	4.91E-09	-0.03	-1.80E-11	4.91E-09
0	0.3	4.96E-09	-0.025	-1.64E-11	4.96E-09
0	0.3	4.77E-09	-0.02	-1.72E-11	4.77E-09
0	0.3	4.88E-09	-0.015	-1.70E-11	4.88E-09
0	0.3	4.99E-09	-0.01	-1.60E-11	4.99E-09
0	0.3	4.94E-09	-0.005	-1.78E-11	4.94E-09
0	0.3	5.12E-09	0	-1.92E-11	5.12E-09
0	0.3	5.41E-09	0.005	-1.64E-11	5.41E-09
0	0.3	5.40E-09	0.01	-1.76E-11	5.40E-09
0	0.3	5.42E-09	0.015	-1.86E-11	5.42E-09
0	0.3	5.58E-09	0.02	-1.66E-11	5.58E-09
0	0.3	5.71E-09	0.025	-1.70E-11	5.71E-09
0	0.3	5.52E-09	0.03	-1.90E-11	5.52E-09
0	0.3	5.67E-09	0.035	-1.80E-11	5.67E-09
0	0.3	5.61E-09	0.04	-1.70E-11	5.61E-09
0	0.3	5.63E-09	0.045	-1.84E-11	5.63E-09
0	0.3	5.59E-09	0.05	-1.82E-11	5.59E-09
0	0.3	5.66E-09	0.055	-1.52E-11	5.66E-09
0	0.3	5.62E-09	0.06	-1.64E-11	5.62E-09
0	0.3	5.60E-09	0.065	-1.62E-11	5.60E-09
0	0.3	5.58E-09	0.07	-1.72E-11	5.58E-09
0	0.3	5.14E-09	0.075	-1.70E-11	5.14E-09
0	0.3	4.81E-09	0.08	-1.96E-11	4.81E-09
0	0.3	4.67E-09	0.085	-1.80E-11	4.67E-09
0	0.3	4.52E-09	0.09	-1.76E-11	4.52E-09
0	0.3	4.72E-09	0.095	-2.00E-11	4.72E-09
0	0.3	4.60E-09	0.1	-1.78E-11	4.60E-09
0	0.3	4.10E-09	0.105	-1.66E-11	4.10E-09
0	0.3	3.96E-09	0.11	-1.78E-11	3.96E-09
0	0.3	3.81E-09	0.115	-1.80E-11	3.81E-09
0	0.3	3.56E-09	0.12	-1.84E-11	3.56E-09
0	0.3	3.30E-09	0.125	-1.80E-11	3.30E-09
0	0.3	3.15E-09	0.13	-2.02E-11	3.15E-09
0	0.3	3.21E-09	0.135	-1.72E-11	3.21E-09
0	0.3	3.07E-09	0.14	-1.76E-11	3.07E-09
0	0.3	2.86E-09	0.145	-1.90E-11	2.86E-09
0	0.3	2.87E-09	0.15	-1.92E-11	2.87E-09
0	0.3	2.82E-09	0.155	-1.78E-11	2.82E-09
0	0.3	2.59E-09	0.16	-1.84E-11	2.59E-09
0	0.3	2.49E-09	0.165	-1.88E-11	2.49E-09
0	0.3	2.40E-09	0.17	-1.86E-11	2.40E-09
0	0.3	2.30E-09	0.175	-1.86E-11	2.30E-09
0	0.3	2.13E-09	0.18	-1.88E-11	2.13E-09
0	0.3	2.11E-09	0.185	-1.72E-11	2.11E-09
0	0.3	1.95E-09	0.19	-1.70E-11	1.95E-09
0	0.3	1.81E-09	0.195	-1.84E-11	1.81E-09
0	0.3	1.76E-09	0.2	-1.86E-11	1.76E-09
0	0.3	1.86E-09	0.205	-1.74E-11	1.86E-09
0	0.3	1.73E-09	0.21	-1.80E-11	1.73E-09
0	0.3	1.61E-09	0.215	-1.76E-11	1.61E-09
0	0.3	1.59E-09	0.22	-1.80E-11	1.59E-09
0	0.3	1.56E-09	0.225	-1.54E-11	1.56E-09
0	0.3	1.41E-09	0.23	-1.84E-11	1.41E-09
0	0.3	1.40E-09	0.235	-1.74E-11	1.40E-09
0	0.3	1.37E-09	0.24	-1.68E-11	1.37E-09
0	0.3	1.27E-09	0.245	-1.78E-11	1.27E-09
0	0.3	1.22E-09	0.25	-1.80E-11	1.22E-09
0	0.3	1.26E-09	0.255	-1.98E-11	1.26E-09
0	0.3	1.21E-09	0.26	-1.80E-11	1.21E-09
0	0.3	1.17E-09	0.265	-1.92E-11	1.17E-09
0	0.3	1.19E-09	0.27	-1.80E-11	1.19E-09
0	0.3	1.20E-09	0.275	-1.64E-11	1.20E-09
0	0.3	1.15E-09	0.28	-1.78E-11	1.15E-09
0	0.3	1.12E-09	0.285	-2.02E-11	1.12E-09
0	0.3	1.21E-09	0.29	-1.78E-11	1.21E-09
0	0.3	1.18E-09	0.295	-1.74E-11	1.18E-09
0	0.3	1.21E-09	0.3	-1.80E-11	1.21E-09
0	0.3	1.30E-09	0.305	-1.94E-11	1.30E-09
0	0.3	1.34E-09	0.31	-1.70E-11	1.34E-09
0	0.3	1.34E-09	0.315	-1.56E-11	1.34E-09
0	0.3	1.43E-09	0.32	-1.84E-11	1.43E-09
