# Supplementary material for: Reconfigurable signal modulation in a ferroelectric tunnel field-effect transistor
Source: Nat Commun. 2023 May 3;14:2530. doi: 10.1038/s41467-023-38242-w (PMC10156808; doi:10.1038/s41467-023-38242-w)
Supplement: Supplementary file 3 — Source Data [file 41467_2023_38242_MOESM3_ESM.zip › Source Data for Figures/Supplementary Figure 2/SI Fig 2b_Device-to-device variability/[11_17_2021 7_26_06 PM]_14-5_IVg_initial_TFET.csv]

Vs	Vd	Id	Vg	Ig	Is
0	0.3	9.87E-10	0.5	-1.88E-11	9.87E-10
0	0.3	9.87E-10	0.495	-1.86E-11	9.87E-10
0	0.3	1.01E-09	0.49	-1.72E-11	1.01E-09
0	0.3	9.35E-10	0.485	-1.70E-11	9.35E-10
0	0.3	9.85E-10	0.48	-1.86E-11	9.85E-10
0	0.3	1.00E-09	0.475	-1.80E-11	1.00E-09
0	0.3	8.32E-10	0.47	-1.86E-11	8.32E-10
0	0.3	8.24E-10	0.465	-1.86E-11	8.24E-10
0	0.3	8.70E-10	0.46	-1.88E-11	8.70E-10
0	0.3	8.10E-10	0.455	-1.72E-11	8.10E-10
0	0.3	7.60E-10	0.45	-1.82E-11	7.60E-10
0	0.3	7.79E-10	0.445	-1.98E-11	7.79E-10
0	0.3	7.38E-10	0.44	-1.86E-11	7.38E-10
0	0.3	6.64E-10	0.435	-1.80E-11	6.64E-10
0	0.3	7.00E-10	0.43	-1.94E-11	7.00E-10
0	0.3	7.35E-10	0.425	-1.84E-11	7.35E-10
0	0.3	6.81E-10	0.42	-2.00E-11	6.81E-10
0	0.3	6.71E-10	0.415	-2.16E-11	6.71E-10
0	0.3	7.32E-10	0.41	-1.88E-11	7.32E-10
0	0.3	7.56E-10	0.405	-1.80E-11	7.56E-10
0	0.3	7.33E-10	0.4	-1.76E-11	7.33E-10
0	0.3	7.80E-10	0.395	-1.68E-11	7.80E-10
0	0.3	8.16E-10	0.39	-1.78E-11	8.16E-10
0	0.3	7.70E-10	0.385	-1.80E-11	7.70E-10
0	0.3	8.49E-10	0.38	-2.00E-11	8.49E-10
0	0.3	9.03E-10	0.375	-1.96E-11	9.03E-10
0	0.3	8.73E-10	0.37	-1.90E-11	8.73E-10
0	0.3	8.76E-10	0.365	-2.04E-11	8.76E-10
0	0.3	9.88E-10	0.36	-1.90E-11	9.88E-10
0	0.3	1.04E-09	0.355	-1.70E-11	1.04E-09
0	0.3	1.03E-09	0.35	-1.90E-11	1.03E-09
0	0.3	1.15E-09	0.345	-1.84E-11	1.15E-09
0	0.3	1.27E-09	0.34	-1.84E-11	1.27E-09
0	0.3	1.26E-09	0.335	-2.04E-11	1.26E-09
0	0.3	1.32E-09	0.33	-1.80E-11	1.32E-09
0	0.3	1.31E-09	0.325	-1.80E-11	1.31E-09
0	0.3	1.35E-09	0.32	-1.94E-11	1.35E-09
0	0.3	1.58E-09	0.315	-1.84E-11	1.58E-09
0	0.3	1.64E-09	0.31	-1.98E-11	1.64E-09
0	0.3	1.67E-09	0.305	-2.00E-11	1.67E-09
0	0.3	1.70E-09	0.3	-1.90E-11	1.70E-09
0	0.3	1.85E-09	0.295	-1.86E-11	1.85E-09
0	0.3	1.99E-09	0.29	-2.16E-11	1.99E-09
0	0.3	2.17E-09	0.285	-1.94E-11	2.17E-09
0	0.3	2.17E-09	0.28	-1.76E-11	2.17E-09
0	0.3	2.25E-09	0.275	-1.94E-11	2.25E-09
0	0.3	2.30E-09	0.27	-2.00E-11	2.30E-09
0	0.3	2.68E-09	0.265	-1.94E-11	2.68E-09
0	0.3	2.70E-09	0.26	-1.80E-11	2.70E-09
0	0.3	2.89E-09	0.255	-1.94E-11	2.89E-09
0	0.3	3.16E-09	0.25	-2.02E-11	3.16E-09
0	0.3	3.12E-09	0.245	-2.06E-11	3.12E-09
0	0.3	3.10E-09	0.24	-1.80E-11	3.10E-09
0	0.3	3.20E-09	0.235	-1.86E-11	3.20E-09
0	0.3	3.38E-09	0.23	-1.80E-11	3.38E-09
0	0.3	3.59E-09	0.225	-1.98E-11	3.59E-09
0	0.3	3.73E-09	0.22	-2.02E-11	3.73E-09
0	0.3	3.88E-09	0.215	-1.86E-11	3.88E-09
0	0.3	4.05E-09	0.21	-1.76E-11	4.05E-09
0	0.3	4.37E-09	0.205	-1.86E-11	4.37E-09
0	0.3	4.51E-09	0.2	-1.62E-11	4.51E-09
0	0.3	4.65E-09	0.195	-1.86E-11	4.65E-09
0	0.3	4.71E-09	0.19	-2.06E-11	4.71E-09
0	0.3	4.80E-09	0.185	-2.10E-11	4.80E-09
0	0.3	4.92E-09	0.18	-2.00E-11	4.92E-09
0	0.3	5.00E-09	0.175	-1.90E-11	5.00E-09
0	0.3	4.98E-09	0.17	-1.90E-11	4.98E-09
0	0.3	5.26E-09	0.165	-1.86E-11	5.26E-09
0	0.3	5.35E-09	0.16	-1.78E-11	5.35E-09
0	0.3	5.38E-09	0.155	-1.86E-11	5.38E-09
0	0.3	5.59E-09	0.15	-1.82E-11	5.59E-09
0	0.3	5.68E-09	0.145	-1.74E-11	5.68E-09
0	0.3	5.75E-09	0.14	-2.10E-11	5.75E-09
0	0.3	5.55E-09	0.135	-1.94E-11	5.55E-09
0	0.3	5.85E-09	0.13	-1.68E-11	5.85E-09
0	0.3	5.88E-09	0.125	-2.02E-11	5.88E-09
0	0.3	5.84E-09	0.12	-1.80E-11	5.84E-09
0	0.3	5.91E-09	0.115	-1.84E-11	5.91E-09
0	0.3	5.48E-09	0.11	-1.80E-11	5.48E-09
0	0.3	5.35E-09	0.105	-2.02E-11	5.35E-09
0	0.3	5.31E-09	0.1	-1.82E-11	5.31E-09
0	0.3	5.45E-09	0.095	-1.82E-11	5.45E-09
0	0.3	5.30E-09	0.09	-1.74E-11	5.30E-09
0	0.3	5.34E-09	0.085	-1.76E-11	5.34E-09
0	0.3	5.59E-09	0.08	-1.76E-11	5.59E-09
0	0.3	5.35E-09	0.075	-1.88E-11	5.35E-09
0	0.3	5.39E-09	0.07	-1.94E-11	5.39E-09
0	0.3	5.48E-09	0.065	-1.80E-11	5.48E-09
0	0.3	5.19E-09	0.06	-1.96E-11	5.19E-09
0	0.3	4.66E-09	0.055	-1.92E-11	4.66E-09
0	0.3	4.77E-09	0.05	-1.94E-11	4.77E-09
0	0.3	5.17E-09	0.045	-1.96E-11	5.17E-09
0	0.3	4.82E-09	0.04	-1.94E-11	4.82E-09
0	0.3	4.42E-09	0.035	-1.88E-11	4.42E-09
0	0.3	4.78E-09	0.03	-1.78E-11	4.78E-09
0	0.3	4.41E-09	0.025	-1.68E-11	4.41E-09
0	0.3	4.15E-09	0.02	-2.00E-11	4.15E-09
0	0.3	4.19E-09	0.015	-1.96E-11	4.19E-09
0	0.3	4.21E-09	0.01	-1.88E-11	4.21E-09
0	0.3	3.98E-09	0.005	-1.98E-11	3.98E-09
0	0.3	3.92E-09	0	-1.98E-11	3.92E-09
0	0.3	3.43E-09	-0.005	-1.80E-11	3.43E-09
0	0.3	3.77E-09	-0.01	-1.76E-11	3.77E-09
0	0.3	3.64E-09	-0.015	-1.94E-11	3.64E-09
0	0.3	3.82E-09	-0.02	-1.84E-11	3.82E-09
0	0.3	3.56E-09	-0.025	-1.96E-11	3.56E-09
0	0.3	3.63E-09	-0.03	-1.92E-11	3.63E-09
0	0.3	3.26E-09	-0.035	-2.00E-11	3.26E-09
0	0.3	3.50E-09	-0.04	-1.84E-11	3.50E-09
0	0.3	3.40E-09	-0.045	-1.98E-11	3.40E-09
0	0.3	3.13E-09	-0.05	-2.02E-11	3.13E-09
0	0.3	3.08E-09	-0.055	-1.76E-11	3.08E-09
0	0.3	2.91E-09	-0.06	-1.74E-11	2.91E-09
0	0.3	2.89E-09	-0.065	-1.74E-11	2.89E-09
0	0.3	2.76E-09	-0.07	-1.96E-11	2.76E-09
0	0.3	2.98E-09	-0.075	-1.88E-11	2.98E-09
0	0.3	2.78E-09	-0.08	-1.88E-11	2.78E-09
0	0.3	2.61E-09	-0.085	-2.08E-11	2.61E-09
0	0.3	2.60E-09	-0.09	-1.68E-11	2.60E-09
0	0.3	2.33E-09	-0.095	-1.78E-11	2.33E-09
0	0.3	2.24E-09	-0.1	-1.90E-11	2.24E-09
0	0.3	2.23E-09	-0.105	-1.82E-11	2.23E-09
0	0.3	2.13E-09	-0.11	-1.70E-11	2.13E-09
0	0.3	2.11E-09	-0.115	-1.88E-11	2.11E-09
0	0.3	2.36E-09	-0.12	-1.98E-11	2.36E-09
0	0.3	2.21E-09	-0.125	-1.84E-11	2.21E-09
0	0.3	2.31E-09	-0.13	-2.02E-11	2.31E-09
0	0.3	2.21E-09	-0.135	-2.10E-11	2.21E-09
0	0.3	1.99E-09	-0.14	-2.02E-11	1.99E-09
0	0.3	1.93E-09	-0.145	-1.80E-11	1.93E-09
0	0.3	1.69E-09	-0.15	-1.82E-11	1.69E-09
0	0.3	1.57E-09	-0.155	-1.98E-11	1.57E-09
0	0.3	1.48E-09	-0.16	-1.90E-11	1.48E-09
0	0.3	1.26E-09	-0.165	-1.90E-11	1.26E-09
0	0.3	1.14E-09	-0.17	-1.90E-11	1.14E-09
0	0.3	1.04E-09	-0.175	-1.96E-11	1.04E-09
0	0.3	9.00E-10	-0.18	-1.62E-11	9.00E-10
0	0.3	8.49E-10	-0.185	-1.78E-11	8.49E-10
0	0.3	6.67E-10	-0.19	-1.90E-11	6.67E-10
0	0.3	5.59E-10	-0.195	-1.96E-11	5.59E-10
0	0.3	5.56E-10	-0.2	-1.82E-11	5.56E-10
0	0.3	4.28E-10	-0.205	-1.86E-11	4.28E-10
0	0.3	3.63E-10	-0.21	-1.94E-11	3.63E-10
0	0.3	3.66E-10	-0.215	-1.86E-11	3.66E-10
0	0.3	3.59E-10	-0.22	-1.66E-11	3.59E-10
0	0.3	2.31E-10	-0.225	-1.74E-11	2.31E-10
0	0.3	2.53E-10	-0.23	-2.10E-11	2.53E-10
0	0.3	2.44E-10	-0.235	-2.02E-11	2.44E-10
0	0.3	1.78E-10	-0.24	-2.00E-11	1.78E-10
0	0.3	1.62E-10	-0.245	-1.92E-11	1.62E-10
0	0.3	1.94E-10	-0.25	-1.84E-11	1.94E-10
0	0.3	1.74E-10	-0.255	-1.66E-11	1.74E-10
0	0.3	9.09E-11	-0.26	-1.86E-11	9.09E-11
0	0.3	1.39E-10	-0.265	-2.02E-11	1.39E-10
0	0.3	1.22E-10	-0.27	-1.74E-11	1.22E-10
0	0.3	1.06E-10	-0.275	-2.04E-11	1.06E-10
0	0.3	1.22E-10	-0.28	-1.80E-11	1.22E-10
0	0.3	8.48E-11	-0.285	-1.84E-11	8.48E-11
0	0.3	1.98E-11	-0.29	-1.94E-11	1.98E-11
0	0.3	3.13E-11	-0.295	-1.92E-11	3.13E-11
0	0.3	7.52E-11	-0.3	-1.90E-11	7.52E-11
0	0.3	2.71E-11	-0.305	-2.02E-11	2.71E-11
0	0.3	7.11E-11	-0.31	-1.90E-11	7.11E-11
0	0.3	3.82E-11	-0.315	-2.00E-11	3.82E-11
0	0.3	3.70E-11	-0.32	-1.78E-11	3.70E-11
0	0.3	3.75E-11	-0.325	-1.84E-11	3.75E-11
0	0.3	3.69E-11	-0.33	-1.88E-11	3.69E-11
0	0.3	3.60E-11	-0.335	-1.76E-11	3.60E-11
0	0.3	3.68E-11	-0.34	-1.96E-11	3.68E-11
0	0.3	3.42E-11	-0.345	-1.96E-11	3.42E-11
0	0.3	3.30E-11	-0.35	-1.96E-11	3.30E-11
0	0.3	3.30E-11	-0.355	-1.80E-11	3.30E-11
0	0.3	3.28E-11	-0.36	-1.88E-11	3.28E-11
0	0.3	3.55E-11	-0.365	-1.70E-11	3.55E-11
0	0.3	3.72E-11	-0.37	-2.06E-11	3.72E-11
0	0.3	3.56E-11	-0.375	-1.94E-11	3.56E-11
0	0.3	3.76E-11	-0.38	-1.98E-11	3.76E-11
0	0.3	3.66E-11	-0.385	-1.96E-11	3.66E-11
0	0.3	3.86E-11	-0.39	-2.08E-11	3.86E-11
0	0.3	3.84E-11	-0.395	-1.84E-11	3.84E-11
0	0.3	3.74E-11	-0.4	-1.86E-11	3.74E-11
0	0.3	3.80E-11	-0.405	-1.78E-11	3.80E-11
0	0.3	3.74E-11	-0.41	-1.90E-11	3.74E-11
0	0.3	3.87E-11	-0.415	-1.82E-11	3.87E-11
0	0.3	3.84E-11	-0.42	-2.14E-11	3.84E-11
0	0.3	3.96E-11	-0.425	-1.84E-11	3.96E-11
0	0.3	4.10E-11	-0.43	-1.96E-11	4.10E-11
0	0.3	4.28E-11	-0.435	-2.00E-11	4.28E-11
0	0.3	4.36E-11	-0.44	-2.10E-11	4.36E-11
0	0.3	4.76E-11	-0.445	-1.90E-11	4.76E-11
0	0.3	4.49E-11	-0.45	-1.74E-11	4.49E-11
0	0.3	4.36E-11	-0.455	-2.02E-11	4.36E-11
0	0.3	4.77E-11	-0.46	-1.80E-11	4.77E-11
0	0.3	4.58E-11	-0.465	-1.74E-11	4.58E-11
0	0.3	4.65E-11	-0.47	-1.70E-11	4.65E-11
0	0.3	5.16E-11	-0.475	-1.78E-11	5.16E-11
0	0.3	4.87E-11	-0.48	-1.80E-11	4.87E-11
0	0.3	4.92E-11	-0.485	-1.62E-11	4.92E-11
0	0.3	5.14E-11	-0.49	-1.92E-11	5.14E-11
0	0.3	5.09E-11	-0.495	-2.18E-11	5.09E-11
0	0.3	5.06E-11	-0.5	-1.88E-11	5.06E-11
