# Supplementary material for: Reconfigurable signal modulation in a ferroelectric tunnel field-effect transistor
Source: Nat Commun. 2023 May 3;14:2530. doi: 10.1038/s41467-023-38242-w (PMC10156808; doi:10.1038/s41467-023-38242-w)
Supplement: Supplementary file 3 — Source Data [file 41467_2023_38242_MOESM3_ESM.zip › Source Data for Figures/Supplementary Figure 2/SI Fig 2b_Device-to-device variability/[12_19_2022 3_15_04 PM]_2-39_IVg_inital_TFET_[].csv]

Vs	Vd	Id	Vg	Ig	Is
0	0.3	1.77E-10	0.65	-1.96E-11	-1.76813E-10
0	0.3	1.92E-10	0.63	-2.08E-11	-1.91565E-10
0	0.3	2.42E-10	0.61	-1.90E-11	-2.41658E-10
0	0.3	2.66E-10	0.59	-1.96E-11	-2.65845E-10
0	0.3	2.74E-10	0.57	-2.08E-11	-2.73758E-10
0	0.3	3.28E-10	0.55	-1.74E-11	-3.2817E-10
0	0.3	3.81E-10	0.53	-2.12E-11	-3.8109E-10
0	0.3	4.89E-10	0.51	-1.90E-11	-4.88798E-10
0	0.3	5.58E-10	0.49	-1.90E-11	-5.58113E-10
0	0.3	6.84E-10	0.47	-1.96E-11	-6.83948E-10
0	0.3	8.36E-10	0.45	-2.00E-11	-8.35545E-10
0	0.3	1.34E-09	0.43	-1.98E-11	-1.33883E-09
0	0.3	1.78E-09	0.41	-2.12E-11	-1.78178E-09
0	0.3	1.77E-09	0.39	-1.86E-11	-1.7709E-09
0	0.3	2.28E-09	0.37	-1.98E-11	-2.28323E-09
0	0.3	2.50E-09	0.35	-2.22E-11	-2.49915E-09
0	0.3	2.68E-09	0.33	-2.08E-11	-2.68073E-09
0	0.3	3.22E-09	0.31	-1.86E-11	-3.21503E-09
0	0.3	3.94E-09	0.29	-1.98E-11	-3.94493E-09
0	0.3	5.12E-09	0.27	-2.04E-11	-5.12333E-09
0	0.3	6.59E-09	0.25	-1.96E-11	-6.59003E-09
0	0.3	7.63E-09	0.23	-2.12E-11	-7.62743E-09
0	0.3	9.37E-09	0.21	-1.98E-11	-9.36585E-09
0	0.3	1.19E-08	0.19	-2.06E-11	-1.18836E-08
0	0.3	1.32E-08	0.17	-2.04E-11	-1.31538E-08
0	0.3	1.55E-08	0.15	-2.04E-11	-1.54703E-08
0	0.3	1.68E-08	0.13	-2.20E-11	-1.6845E-08
0	0.3	1.82E-08	0.11	-2.04E-11	-1.81562E-08
0	0.3	1.83E-08	0.09	-2.12E-11	-1.83177E-08
0	0.3	1.85E-08	0.07	-2.08E-11	-1.85064E-08
0	0.3	2.11E-08	0.05	-2.06E-11	-2.11125E-08
0	0.3	2.07E-08	0.03	-2.00E-11	-2.06531E-08
0	0.3	2.03E-08	0.01	-1.92E-11	-2.03117E-08
0	0.3	1.91E-08	-0.01	-2.08E-11	-1.90587E-08
0	0.3	1.83E-08	-0.03	-2.14E-11	-1.82778E-08
0	0.3	1.81E-08	-0.05	-1.98E-11	-1.81137E-08
0	0.3	1.68E-08	-0.07	-2.20E-11	-1.67915E-08
0	0.3	1.52E-08	-0.09	-2.10E-11	-1.52357E-08
0	0.3	1.41E-08	-0.11	-1.92E-11	-1.41195E-08
0	0.3	1.22E-08	-0.13	-2.12E-11	-1.21953E-08
0	0.3	1.15E-08	-0.15	-1.90E-11	-1.15037E-08
0	0.3	9.91E-09	-0.17	-2.12E-11	-9.90885E-09
0	0.3	8.16E-09	-0.19	-2.06E-11	-8.15685E-09
0	0.3	6.23E-09	-0.21	-2.02E-11	-6.22883E-09
0	0.3	5.96E-09	-0.23	-2.14E-11	-5.95508E-09
0	0.3	4.89E-09	-0.25	-2.00E-11	-4.89495E-09
0	0.3	3.81E-09	-0.27	-1.96E-11	-3.80693E-09
0	0.3	2.81E-09	-0.29	-1.96E-11	-2.81153E-09
0	0.3	2.15E-09	-0.31	-2.08E-11	-2.1543E-09
0	0.3	1.73E-09	-0.33	-2.12E-11	-1.73003E-09
0	0.3	1.02E-09	-0.35	-2.06E-11	-1.0173E-09
0	0.3	7.30E-10	-0.37	-2.20E-11	-7.30125E-10
0	0.3	5.42E-10	-0.39	-1.84E-11	-5.41733E-10
0	0.3	4.55E-10	-0.41	-2.22E-11	-4.5465E-10
0	0.3	3.71E-10	-0.43	-2.08E-11	-3.7095E-10
0	0.3	2.84E-10	-0.45	-2.08E-11	-2.84183E-10
0	0.3	2.27E-10	-0.47	-1.98E-11	-2.27498E-10
0	0.3	1.93E-10	-0.49	-2.06E-11	-1.9332E-10
0	0.3	1.63E-10	-0.51	-2.08E-11	-1.6323E-10
0	0.3	1.51E-10	-0.53	-1.94E-11	-1.50743E-10
0	0.3	1.33E-10	-0.55	-2.10E-11	-1.3281E-10
0	0.3	1.27E-10	-0.57	-2.08E-11	-1.2735E-10
0	0.3	1.26E-10	-0.59	-2.02E-11	-1.26323E-10
0	0.3	1.20E-10	-0.61	-2.04E-11	-1.20375E-10
0	0.3	1.12E-10	-0.63	-2.02E-11	-1.11983E-10
0	0.3	1.08E-10	-0.65	-2.06E-11	-1.07865E-10
