# Supplementary material for: Reconfigurable signal modulation in a ferroelectric tunnel field-effect transistor
Source: Nat Commun. 2023 May 3;14:2530. doi: 10.1038/s41467-023-38242-w (PMC10156808; doi:10.1038/s41467-023-38242-w)
Supplement: Supplementary file 3 — Source Data [file 41467_2023_38242_MOESM3_ESM.zip › Source Data for Figures/Supplementary Figure 2/SI Fig 2b_Device-to-device variability/[12_23_2021 5_43_10 PM]_23-17_IVg_inital_TFET.csv]

Vs	Vd	Id	Vg	Ig	Is
0	0.3	2.69E-09	0.3	3.40E-12	-2.61E-09
0	0.3	2.55E-09	0.298	-2.00E-12	-2.64E-09
0	0.3	2.59E-09	0.296	0	-2.59E-09
0	0.3	2.68E-09	0.294	4.40E-12	-2.56E-09
0	0.3	2.57E-09	0.292	1.40E-12	-2.61E-09
0	0.3	2.53E-09	0.29	-1.20E-12	-2.63E-09
0	0.3	2.76E-09	0.288	1.00E-12	-2.68E-09
0	0.3	2.74E-09	0.286	5.60E-12	-2.63E-09
0	0.3	2.57E-09	0.284	-2.00E-13	-2.64E-09
0	0.3	2.63E-09	0.282	1.00E-12	-2.69E-09
0	0.3	2.89E-09	0.28	4.20E-12	-2.76E-09
0	0.3	2.75E-09	0.278	6.00E-13	-2.76E-09
0	0.3	2.66E-09	0.276	-2.80E-12	-2.77E-09
0	0.3	2.82E-09	0.274	8.00E-13	-2.74E-09
0	0.3	2.91E-09	0.272	2.40E-12	-2.81E-09
0	0.3	2.72E-09	0.27	-8.00E-13	-2.83E-09
0	0.3	2.79E-09	0.268	-4.00E-13	-2.85E-09
0	0.3	2.96E-09	0.266	2.20E-12	-2.85E-09
0	0.3	2.78E-09	0.264	-1.20E-12	-2.84E-09
0	0.3	2.84E-09	0.262	-2.40E-12	-2.90E-09
0	0.3	3.05E-09	0.26	2.40E-12	-2.97E-09
0	0.3	3.01E-09	0.258	-2.00E-13	-3.02E-09
0	0.3	2.93E-09	0.256	-1.80E-12	-3.03E-09
0	0.3	2.98E-09	0.254	4.00E-13	-2.97E-09
0	0.3	3.06E-09	0.252	3.40E-12	-2.96E-09
0	0.3	2.79E-09	0.25	-3.00E-12	-2.86E-09
0	0.3	3.14E-09	0.248	4.00E-13	-3.16E-09
0	0.3	3.27E-09	0.246	4.40E-12	-3.13E-09
0	0.3	3.19E-09	0.244	1.00E-12	-3.21E-09
0	0.3	3.16E-09	0.242	-8.00E-13	-3.24E-09
0	0.3	3.37E-09	0.24	2.80E-12	-3.28E-09
0	0.3	3.37E-09	0.238	4.00E-13	-3.34E-09
0	0.3	3.31E-09	0.236	-4.00E-12	-3.38E-09
0	0.3	3.42E-09	0.234	-6.00E-13	-3.36E-09
0	0.3	3.30E-09	0.232	2.60E-12	-3.23E-09
0	0.3	3.37E-09	0.23	-2.20E-12	-3.39E-09
0	0.3	3.54E-09	0.228	-8.00E-13	-3.54E-09
0	0.3	3.62E-09	0.226	1.40E-12	-3.48E-09
0	0.3	3.66E-09	0.224	-8.00E-13	-3.59E-09
0	0.3	3.60E-09	0.222	-3.60E-12	-3.70E-09
0	0.3	3.72E-09	0.22	4.00E-13	-3.63E-09
0	0.3	3.78E-09	0.218	2.60E-12	-3.70E-09
0	0.3	3.60E-09	0.216	-2.00E-12	-3.62E-09
0	0.3	3.74E-09	0.214	-1.80E-12	-3.80E-09
0	0.3	3.87E-09	0.212	2.20E-12	-3.64E-09
0	0.3	3.73E-09	0.21	-1.80E-12	-3.74E-09
0	0.3	3.89E-09	0.208	-4.00E-13	-3.93E-09
0	0.3	4.16E-09	0.206	3.00E-12	-4.04E-09
0	0.3	4.01E-09	0.204	8.00E-13	-4.02E-09
0	0.3	4.12E-09	0.202	-3.20E-12	-4.21E-09
0	0.3	4.50E-09	0.2	2.00E-12	-4.45E-09
0	0.3	4.41E-09	0.198	2.00E-12	-4.33E-09
0	0.3	4.31E-09	0.196	-3.40E-12	-4.41E-09
0	0.3	4.52E-09	0.194	4.00E-13	-4.50E-09
0	0.3	4.90E-09	0.192	4.40E-12	-4.71E-09
0	0.3	4.63E-09	0.19	-6.00E-13	-4.69E-09
0	0.3	4.72E-09	0.188	-6.00E-13	-4.82E-09
0	0.3	4.80E-09	0.186	1.20E-12	-4.70E-09
0	0.3	4.66E-09	0.184	1.60E-12	-4.63E-09
0	0.3	4.65E-09	0.182	-2.80E-12	-4.69E-09
0	0.3	4.68E-09	0.18	8.00E-13	-4.66E-09
0	0.3	4.98E-09	0.178	4.20E-12	-4.88E-09
0	0.3	4.83E-09	0.176	-2.00E-13	-4.83E-09
0	0.3	4.73E-09	0.174	-8.00E-13	-4.82E-09
0	0.3	5.02E-09	0.172	4.40E-12	-4.94E-09
0	0.3	5.28E-09	0.17	1.60E-12	-5.23E-09
0	0.3	5.11E-09	0.168	-2.40E-12	-5.20E-09
0	0.3	5.27E-09	0.166	8.00E-13	-5.29E-09
0	0.3	5.41E-09	0.164	4.20E-12	-5.30E-09
0	0.3	5.70E-09	0.162	-2.00E-13	-5.76E-09
0	0.3	5.82E-09	0.16	-1.80E-12	-5.91E-09
0	0.3	5.98E-09	0.158	2.20E-12	-5.86E-09
0	0.3	6.12E-09	0.156	1.00E-12	-6.06E-09
0	0.3	6.15E-09	0.154	-6.00E-13	-6.17E-09
0	0.3	6.10E-09	0.152	3.20E-12	-6.03E-09
0	0.3	6.31E-09	0.15	2.80E-12	-6.25E-09
0	0.3	6.21E-09	0.148	-2.40E-12	-6.24E-09
0	0.3	6.41E-09	0.146	1.40E-12	-6.43E-09
0	0.3	6.50E-09	0.144	2.80E-12	-6.48E-09
0	0.3	6.69E-09	0.142	2.00E-12	-6.68E-09
0	0.3	6.74E-09	0.14	-6.00E-13	-6.77E-09
0	0.3	7.03E-09	0.138	2.60E-12	-6.89E-09
0	0.3	7.25E-09	0.136	3.20E-12	-7.12E-09
0	0.3	7.48E-09	0.134	-2.80E-12	-7.46E-09
0	0.3	7.55E-09	0.132	4.00E-13	-7.48E-09
0	0.3	7.71E-09	0.13	4.00E-12	-7.56E-09
0	0.3	7.62E-09	0.128	-2.20E-12	-7.66E-09
0	0.3	7.64E-09	0.126	-2.00E-13	-7.62E-09
0	0.3	7.97E-09	0.124	3.20E-12	-7.82E-09
0	0.3	8.04E-09	0.122	-4.00E-13	-7.99E-09
0	0.3	7.85E-09	0.12	-3.80E-12	-7.81E-09
0	0.3	7.87E-09	0.118	4.40E-12	-7.88E-09
0	0.3	8.22E-09	0.116	2.20E-12	-8.18E-09
0	0.3	8.17E-09	0.114	-2.60E-12	-8.17E-09
0	0.3	8.22E-09	0.112	2.60E-12	-8.25E-09
0	0.3	8.65E-09	0.11	2.20E-12	-8.53E-09
0	0.3	8.62E-09	0.108	-2.00E-12	-8.66E-09
0	0.3	8.60E-09	0.106	-6.00E-13	-8.55E-09
0	0.3	8.86E-09	0.104	2.20E-12	-8.70E-09
0	0.3	8.88E-09	0.102	-2.00E-12	-8.93E-09
0	0.3	9.14E-09	0.1	-2.80E-12	-9.14E-09
0	0.3	8.66E-09	0.098	1.40E-12	-8.86E-09
0	0.3	9.11E-09	0.096	2.00E-13	-9.10E-09
0	0.3	8.66E-09	0.094	-3.40E-12	-8.77E-09
0	0.3	9.26E-09	0.092	2.60E-12	-9.13E-09
0	0.3	9.24E-09	0.09	3.20E-12	-9.04E-09
0	0.3	9.23E-09	0.088	-2.80E-12	-9.32E-09
0	0.3	9.20E-09	0.086	-8.00E-13	-9.26E-09
0	0.3	9.79E-09	0.084	3.40E-12	-9.61E-09
0	0.3	9.79E-09	0.082	4.00E-13	-9.78E-09
0	0.3	9.77E-09	0.08	-3.80E-12	-9.77E-09
0	0.3	1.01E-08	0.078	2.20E-12	-1.00E-08
0	0.3	9.94E-09	0.076	1.00E-12	-9.81E-09
0	0.3	9.70E-09	0.074	-2.00E-12	-9.95E-09
0	0.3	9.87E-09	0.072	-4.00E-13	-9.97E-09
0	0.3	1.01E-08	0.07	3.80E-12	-9.97E-09
0	0.3	9.68E-09	0.068	1.20E-12	-9.68E-09
0	0.3	9.53E-09	0.066	-2.80E-12	-9.81E-09
0	0.3	9.86E-09	0.064	2.60E-12	-9.69E-09
0	0.3	1.01E-08	0.062	1.60E-12	-9.86E-09
0	0.3	1.00E-08	0.06	-4.60E-12	-9.96E-09
0	0.3	9.77E-09	0.058	-2.00E-13	-1.02E-08
0	0.3	1.06E-08	0.056	2.40E-12	-1.06E-08
0	0.3	1.06E-08	0.054	0	-1.08E-08
0	0.3	1.07E-08	0.052	-2.00E-13	-1.09E-08
0	0.3	1.10E-08	0.05	3.40E-12	-1.08E-08
0	0.3	1.03E-08	0.048	1.60E-12	-1.04E-08
0	0.3	1.03E-08	0.046	-1.40E-12	-1.04E-08
0	0.3	1.02E-08	0.044	1.40E-12	-1.05E-08
0	0.3	1.07E-08	0.042	1.20E-12	-1.06E-08
0	0.3	9.97E-09	0.04	-4.00E-12	-1.03E-08
0	0.3	1.07E-08	0.038	-1.20E-12	-1.05E-08
0	0.3	1.08E-08	0.036	4.20E-12	-1.06E-08
0	0.3	1.08E-08	0.034	-2.40E-12	-1.06E-08
0	0.3	1.04E-08	0.032	-8.00E-13	-1.04E-08
0	0.3	1.03E-08	0.03	3.00E-12	-1.06E-08
0	0.3	1.01E-08	0.028	2.00E-12	-1.00E-08
0	0.3	1.07E-08	0.026	-1.80E-12	-1.08E-08
0	0.3	1.05E-08	0.024	1.60E-12	-1.04E-08
0	0.3	1.10E-08	0.022	3.40E-12	-1.08E-08
0	0.3	1.06E-08	0.02	-2.00E-13	-1.07E-08
0	0.3	1.05E-08	0.018	-1.80E-12	-1.03E-08
0	0.3	1.10E-08	0.016	3.40E-12	-1.09E-08
0	0.3	1.04E-08	0.014	4.00E-13	-1.05E-08
0	0.3	1.03E-08	0.012	-3.20E-12	-1.01E-08
0	0.3	1.05E-08	0.01	2.60E-12	-1.03E-08
0	0.3	9.97E-09	0.008	3.80E-12	-1.03E-08
0	0.3	9.76E-09	0.006	-4.60E-12	-9.91E-09
0	0.3	1.06E-08	0.004	6.00E-13	-1.06E-08
0	0.3	9.92E-09	0.002	2.60E-12	-9.91E-09
0	0.3	9.86E-09	0	-1.40E-12	-1.02E-08
0	0.3	9.71E-09	-0.002	-1.20E-12	-9.71E-09
0	0.3	1.05E-08	-0.004	1.80E-12	-9.88E-09
0	0.3	1.02E-08	-0.006	1.40E-12	-1.02E-08
0	0.3	9.66E-09	-0.008	-2.00E-12	-9.66E-09
0	0.3	9.67E-09	-0.01	1.00E-12	-9.78E-09
0	0.3	1.01E-08	-0.012	5.00E-12	-9.96E-09
0	0.3	9.53E-09	-0.014	-4.00E-12	-9.90E-09
0	0.3	9.63E-09	-0.016	-1.40E-12	-9.56E-09
0	0.3	9.68E-09	-0.018	4.40E-12	-9.75E-09
0	0.3	9.90E-09	-0.02	1.20E-12	-1.01E-08
0	0.3	1.04E-08	-0.022	-2.80E-12	-1.05E-08
0	0.3	1.06E-08	-0.024	2.00E-12	-1.06E-08
0	0.3	1.08E-08	-0.026	1.80E-12	-1.07E-08
0	0.3	1.00E-08	-0.028	-2.40E-12	-1.03E-08
0	0.3	9.98E-09	-0.03	-8.00E-13	-9.86E-09
0	0.3	1.03E-08	-0.032	1.80E-12	-1.02E-08
0	0.3	9.99E-09	-0.034	-8.00E-13	-1.01E-08
0	0.3	9.83E-09	-0.036	-1.60E-12	-9.88E-09
0	0.3	9.90E-09	-0.038	2.60E-12	-9.76E-09
0	0.3	9.58E-09	-0.04	1.40E-12	-9.67E-09
0	0.3	9.71E-09	-0.042	-3.80E-12	-9.67E-09
0	0.3	9.86E-09	-0.044	8.00E-13	-9.86E-09
0	0.3	9.61E-09	-0.046	1.60E-12	-9.62E-09
0	0.3	9.38E-09	-0.048	-2.00E-12	-9.39E-09
0	0.3	9.21E-09	-0.05	-4.00E-12	-9.38E-09
0	0.3	9.59E-09	-0.052	1.20E-12	-9.43E-09
0	0.3	9.24E-09	-0.054	2.00E-13	-9.38E-09
0	0.3	9.13E-09	-0.056	-3.80E-12	-9.19E-09
0	0.3	8.26E-09	-0.058	4.20E-12	-8.27E-09
0	0.3	8.90E-09	-0.06	2.00E-12	-8.66E-09
0	0.3	8.08E-09	-0.062	-3.40E-12	-8.05E-09
0	0.3	9.14E-09	-0.064	-2.00E-13	-9.09E-09
0	0.3	9.50E-09	-0.066	3.80E-12	-9.40E-09
0	0.3	8.98E-09	-0.068	-6.00E-13	-8.99E-09
0	0.3	8.91E-09	-0.07	-1.80E-12	-9.05E-09
0	0.3	9.03E-09	-0.072	6.00E-13	-8.96E-09
0	0.3	8.73E-09	-0.074	2.60E-12	-8.96E-09
0	0.3	8.43E-09	-0.076	-4.00E-12	-8.57E-09
0	0.3	8.44E-09	-0.078	-1.00E-12	-8.54E-09
0	0.3	9.03E-09	-0.08	2.20E-12	-8.69E-09
0	0.3	8.35E-09	-0.082	-2.00E-13	-8.38E-09
0	0.3	7.33E-09	-0.084	-4.40E-12	-7.52E-09
0	0.3	7.48E-09	-0.086	3.20E-12	-7.37E-09
0	0.3	7.27E-09	-0.088	2.00E-12	-7.33E-09
0	0.3	7.33E-09	-0.09	-4.00E-12	-7.45E-09
0	0.3	7.28E-09	-0.092	8.00E-13	-7.33E-09
0	0.3	7.05E-09	-0.094	4.40E-12	-7.10E-09
0	0.3	6.94E-09	-0.096	-1.20E-12	-7.02E-09
0	0.3	7.49E-09	-0.098	-1.80E-12	-7.48E-09
0	0.3	7.69E-09	-0.1	4.00E-13	-7.67E-09
0	0.3	7.51E-09	-0.102	-1.20E-12	-7.46E-09
0	0.3	7.20E-09	-0.104	-3.60E-12	-7.29E-09
0	0.3	6.60E-09	-0.106	2.20E-12	-6.53E-09
0	0.3	7.38E-09	-0.108	1.80E-12	-7.18E-09
0	0.3	6.93E-09	-0.11	-2.80E-12	-7.16E-09
0	0.3	7.11E-09	-0.112	-8.00E-13	-7.06E-09
0	0.3	6.92E-09	-0.114	4.00E-12	-6.72E-09
0	0.3	6.73E-09	-0.116	2.00E-13	-6.75E-09
0	0.3	6.34E-09	-0.118	-4.40E-12	-6.49E-09
0	0.3	6.52E-09	-0.12	2.80E-12	-6.42E-09
0	0.3	6.41E-09	-0.122	1.00E-12	-6.36E-09
0	0.3	6.00E-09	-0.124	-2.20E-12	-6.05E-09
0	0.3	5.88E-09	-0.126	4.00E-13	-5.98E-09
0	0.3	6.47E-09	-0.128	2.20E-12	-6.39E-09
0	0.3	5.64E-09	-0.13	-2.40E-12	-5.76E-09
0	0.3	6.03E-09	-0.132	-1.00E-12	-5.91E-09
0	0.3	5.73E-09	-0.134	3.40E-12	-5.75E-09
0	0.3	5.77E-09	-0.136	6.00E-13	-5.76E-09
0	0.3	5.42E-09	-0.138	-3.40E-12	-5.45E-09
0	0.3	5.50E-09	-0.14	2.40E-12	-5.38E-09
0	0.3	5.25E-09	-0.142	4.00E-13	-5.14E-09
0	0.3	4.95E-09	-0.144	-4.20E-12	-5.09E-09
0	0.3	4.87E-09	-0.146	4.00E-13	-4.96E-09
0	0.3	4.87E-09	-0.148	2.00E-12	-4.78E-09
0	0.3	4.95E-09	-0.15	-1.80E-12	-5.01E-09
0	0.3	4.84E-09	-0.152	-2.00E-13	-4.93E-09
0	0.3	4.87E-09	-0.154	2.00E-12	-4.79E-09
0	0.3	4.74E-09	-0.156	-8.00E-13	-4.78E-09
0	0.3	4.77E-09	-0.158	-3.80E-12	-4.82E-09
0	0.3	4.56E-09	-0.16	2.00E-12	-4.43E-09
0	0.3	4.66E-09	-0.162	6.00E-13	-4.64E-09
0	0.3	4.31E-09	-0.164	-4.40E-12	-4.35E-09
0	0.3	4.49E-09	-0.166	1.40E-12	-4.53E-09
0	0.3	4.44E-09	-0.168	1.60E-12	-4.32E-09
0	0.3	3.90E-09	-0.17	-2.40E-12	-3.93E-09
0	0.3	3.79E-09	-0.172	-1.20E-12	-4.06E-09
0	0.3	4.02E-09	-0.174	3.40E-12	-3.98E-09
0	0.3	3.36E-09	-0.176	4.00E-13	-3.51E-09
0	0.3	3.61E-09	-0.178	-3.00E-12	-3.68E-09
0	0.3	3.75E-09	-0.18	1.20E-12	-3.76E-09
0	0.3	3.74E-09	-0.182	4.00E-13	-3.61E-09
0	0.3	3.30E-09	-0.184	-2.80E-12	-3.51E-09
0	0.3	3.46E-09	-0.186	1.60E-12	-3.52E-09
0	0.3	3.34E-09	-0.188	2.80E-12	-3.27E-09
0	0.3	3.11E-09	-0.19	-6.00E-13	-3.19E-09
0	0.3	3.39E-09	-0.192	-6.00E-13	-3.43E-09
0	0.3	3.33E-09	-0.194	2.20E-12	-3.23E-09
0	0.3	3.23E-09	-0.196	1.20E-12	-3.32E-09
0	0.3	2.94E-09	-0.198	-3.60E-12	-3.24E-09
0	0.3	2.90E-09	-0.2	2.20E-12	-3.04E-09
0	0.3	3.08E-09	-0.202	2.00E-12	-2.91E-09
0	0.3	2.76E-09	-0.204	-1.60E-12	-2.85E-09
0	0.3	2.85E-09	-0.206	-3.80E-12	-2.85E-09
0	0.3	2.78E-09	-0.208	1.00E-12	-2.69E-09
0	0.3	2.50E-09	-0.21	-2.00E-13	-2.58E-09
0	0.3	2.44E-09	-0.212	-2.60E-12	-2.57E-09
0	0.3	2.46E-09	-0.214	-6.00E-13	-2.22E-09
0	0.3	2.42E-09	-0.216	2.60E-12	-2.44E-09
0	0.3	2.01E-09	-0.218	-2.00E-12	-2.20E-09
0	0.3	2.36E-09	-0.22	-2.60E-12	-2.62E-09
0	0.3	2.36E-09	-0.222	2.60E-12	-2.29E-09
0	0.3	2.19E-09	-0.224	-6.00E-13	-2.16E-09
0	0.3	1.90E-09	-0.226	-2.80E-12	-2.02E-09
0	0.3	2.12E-09	-0.228	1.80E-12	-2.06E-09
0	0.3	2.18E-09	-0.23	3.00E-12	-2.13E-09
0	0.3	1.60E-09	-0.232	-3.00E-12	-1.94E-09
0	0.3	1.87E-09	-0.234	-8.00E-13	-1.76E-09
0	0.3	2.01E-09	-0.236	2.40E-12	-1.79E-09
0	0.3	1.81E-09	-0.238	-1.60E-12	-1.82E-09
0	0.3	1.49E-09	-0.24	-2.40E-12	-1.63E-09
0	0.3	1.91E-09	-0.242	1.40E-12	-1.71E-09
0	0.3	1.83E-09	-0.244	4.00E-13	-1.84E-09
0	0.3	1.44E-09	-0.246	-1.40E-12	-1.71E-09
0	0.3	1.98E-09	-0.248	-8.00E-13	-1.92E-09
0	0.3	1.49E-09	-0.25	3.20E-12	-1.45E-09
0	0.3	1.28E-09	-0.252	-2.80E-12	-1.42E-09
0	0.3	1.47E-09	-0.254	-1.20E-12	-1.48E-09
0	0.3	1.57E-09	-0.256	2.80E-12	-1.37E-09
0	0.3	1.64E-09	-0.258	8.00E-13	-1.61E-09
0	0.3	1.27E-09	-0.26	-3.80E-12	-1.41E-09
0	0.3	1.34E-09	-0.262	-2.60E-12	-1.46E-09
0	0.3	1.24E-09	-0.264	3.20E-12	-1.23E-09
0	0.3	1.11E-09	-0.266	-3.80E-12	-1.24E-09
0	0.3	1.19E-09	-0.268	-2.40E-12	-1.26E-09
0	0.3	1.28E-09	-0.27	2.40E-12	-1.21E-09
0	0.3	1.09E-09	-0.272	-2.00E-13	-1.06E-09
0	0.3	1.07E-09	-0.274	-6.00E-13	-1.01E-09
0	0.3	1.02E-09	-0.276	-4.00E-12	-1.02E-09
0	0.3	1.03E-09	-0.278	2.00E-13	-1.03E-09
0	0.3	1.09E-09	-0.28	3.20E-12	-1.03E-09
0	0.3	9.77E-10	-0.282	-1.80E-12	-1.10E-09
0	0.3	1.14E-09	-0.284	2.80E-12	-1.04E-09
0	0.3	5.82E-10	-0.286	-1.80E-12	-9.46E-10
0	0.3	8.23E-10	-0.288	2.00E-12	-8.15E-10
0	0.3	8.71E-10	-0.29	3.00E-12	-8.30E-10
0	0.3	8.52E-10	-0.292	-6.00E-13	-9.34E-10
0	0.3	8.13E-10	-0.294	-4.40E-12	-9.39E-10
0	0.3	9.43E-10	-0.296	2.60E-12	-8.79E-10
0	0.3	9.36E-10	-0.298	2.40E-12	-9.06E-10
0	0.3	7.26E-10	-0.3	-4.00E-12	-8.53E-10
0	0.3	7.72E-10	-0.302	4.00E-13	-7.34E-10
0	0.3	9.31E-10	-0.304	3.00E-12	-8.47E-10
0	0.3	6.18E-10	-0.306	-3.00E-12	-6.85E-10
0	0.3	6.59E-10	-0.308	8.00E-13	-7.37E-10
0	0.3	8.25E-10	-0.31	2.80E-12	-6.84E-10
0	0.3	5.44E-10	-0.312	0	-5.68E-10
0	0.3	5.42E-10	-0.314	-1.20E-12	-6.40E-10
0	0.3	6.49E-10	-0.316	3.40E-12	-5.61E-10
0	0.3	5.75E-10	-0.318	1.60E-12	-5.04E-10
0	0.3	4.46E-10	-0.32	-1.40E-12	-5.58E-10
0	0.3	4.95E-10	-0.322	1.80E-12	-4.83E-10
0	0.3	6.58E-10	-0.324	3.20E-12	-5.43E-10
0	0.3	4.40E-10	-0.326	4.00E-13	-4.80E-10
0	0.3	3.83E-10	-0.328	-2.80E-12	-4.78E-10
0	0.3	5.28E-10	-0.33	2.60E-12	-4.54E-10
0	0.3	4.69E-10	-0.332	1.60E-12	-4.37E-10
0	0.3	2.94E-10	-0.334	-3.40E-12	-3.99E-10
0	0.3	4.66E-10	-0.336	-4.00E-13	-4.63E-10
0	0.3	5.01E-10	-0.338	3.80E-12	-4.14E-10
0	0.3	3.57E-10	-0.34	-2.00E-12	-4.13E-10
0	0.3	3.04E-10	-0.342	-3.00E-12	-3.98E-10
0	0.3	4.70E-10	-0.344	2.60E-12	-3.85E-10
0	0.3	3.32E-10	-0.346	2.60E-12	-2.98E-10
0	0.3	2.36E-10	-0.348	-2.80E-12	-3.47E-10
0	0.3	3.96E-10	-0.35	6.00E-13	-3.48E-10
0	0.3	3.79E-10	-0.352	2.60E-12	-2.97E-10
0	0.3	2.65E-10	-0.354	-3.00E-12	-3.51E-10
0	0.3	2.84E-10	-0.356	-1.20E-12	-3.38E-10
0	0.3	4.20E-10	-0.358	1.80E-12	-3.19E-10
0	0.3	2.75E-10	-0.36	-2.00E-13	-2.93E-10
0	0.3	2.12E-10	-0.362	-2.20E-12	-2.94E-10
0	0.3	3.51E-10	-0.364	1.60E-12	-2.96E-10
0	0.3	3.59E-10	-0.366	3.20E-12	-2.78E-10
0	0.3	1.67E-10	-0.368	-1.40E-12	-2.63E-10
0	0.3	1.99E-10	-0.37	-2.60E-12	-2.27E-10
0	0.3	3.27E-10	-0.372	3.80E-12	-2.14E-10
0	0.3	1.53E-10	-0.374	-6.00E-13	-1.99E-10
0	0.3	1.31E-10	-0.376	-6.00E-13	-1.92E-10
0	0.3	3.13E-10	-0.378	2.80E-12	-2.06E-10
0	0.3	1.88E-10	-0.38	-1.40E-12	-1.95E-10
0	0.3	1.48E-10	-0.382	-2.20E-12	-1.86E-10
0	0.3	2.74E-10	-0.384	3.80E-12	-1.81E-10
0	0.3	1.27E-10	-0.386	1.00E-12	-1.61E-10
0	0.3	1.64E-10	-0.388	6.00E-13	-1.45E-10
0	0.3	2.51E-10	-0.39	4.00E-13	-1.46E-10
0	0.3	7.87E-11	-0.392	-1.20E-12	-1.31E-10
0	0.3	2.11E-10	-0.394	1.80E-12	-1.34E-10
0	0.3	1.92E-10	-0.396	2.40E-12	-1.46E-10
0	0.3	1.87E-10	-0.398	1.80E-12	-1.43E-10
0	0.3	1.62E-10	-0.4	4.00E-13	-1.27E-10
