# Supplementary material for: Reconfigurable signal modulation in a ferroelectric tunnel field-effect transistor
Source: Nat Commun. 2023 May 3;14:2530. doi: 10.1038/s41467-023-38242-w (PMC10156808; doi:10.1038/s41467-023-38242-w)
Supplement: Supplementary file 3 — Source Data [file 41467_2023_38242_MOESM3_ESM.zip › Source Data for Figures/Supplementary Figure 2/SI Fig 2b_Device-to-device variability/[12_29_2021 1_39_04 PM]_4-4_IVg_inital_TFET.csv]

Vs	Vd	Id	Vg	Ig	Is		abs_Is
0	0.3	6.03E-09	0.2	-1.04E-11	-6.05E-09		6.05E-09
0	0.3	6.20E-09	0.198	-8.00E-12	-5.98E-09		5.98E-09
0	0.3	5.95E-09	0.196	-1.02E-11	-6.00E-09		6.00E-09
0	0.3	6.10E-09	0.194	-1.08E-11	-6.11E-09		6.11E-09
0	0.3	6.24E-09	0.192	-8.40E-12	-6.11E-09		6.11E-09
0	0.3	6.18E-09	0.19	-8.60E-12	-6.13E-09		6.13E-09
0	0.3	6.28E-09	0.188	-1.10E-11	-6.30E-09		6.30E-09
0	0.3	6.34E-09	0.186	-1.22E-11	-6.24E-09		6.24E-09
0	0.3	6.42E-09	0.184	-9.00E-12	-6.37E-09		6.37E-09
0	0.3	6.26E-09	0.182	-8.60E-12	-6.38E-09		6.38E-09
0	0.3	6.32E-09	0.18	-1.06E-11	-6.38E-09		6.38E-09
0	0.3	6.47E-09	0.178	-9.60E-12	-6.37E-09		6.37E-09
0	0.3	6.33E-09	0.176	-9.00E-12	-6.52E-09		6.52E-09
0	0.3	6.27E-09	0.174	-1.12E-11	-6.47E-09		6.47E-09
0	0.3	6.53E-09	0.172	-1.10E-11	-6.45E-09		6.45E-09
0	0.3	6.62E-09	0.17	-7.80E-12	-6.49E-09		6.49E-09
0	0.3	6.49E-09	0.168	-1.04E-11	-6.60E-09		6.60E-09
0	0.3	6.65E-09	0.166	-9.80E-12	-6.72E-09		6.72E-09
0	0.3	6.76E-09	0.164	-7.80E-12	-6.71E-09		6.71E-09
0	0.3	6.70E-09	0.162	-1.12E-11	-6.73E-09		6.73E-09
0	0.3	6.71E-09	0.16	-1.08E-11	-6.73E-09		6.73E-09
0	0.3	6.92E-09	0.158	-8.80E-12	-6.79E-09		6.79E-09
0	0.3	6.82E-09	0.156	-9.60E-12	-6.86E-09		6.86E-09
0	0.3	6.74E-09	0.154	-1.40E-11	-6.84E-09		6.84E-09
0	0.3	6.98E-09	0.152	-1.22E-11	-6.86E-09		6.86E-09
0	0.3	7.16E-09	0.15	-8.60E-12	-7.09E-09		7.09E-09
0	0.3	6.84E-09	0.148	-1.04E-11	-6.99E-09		6.99E-09
0	0.3	7.03E-09	0.146	-1.06E-11	-7.09E-09		7.09E-09
0	0.3	6.97E-09	0.144	-1.10E-11	-7.06E-09		7.06E-09
0	0.3	6.94E-09	0.142	-1.28E-11	-6.99E-09		6.99E-09
0	0.3	7.30E-09	0.14	-1.02E-11	-7.28E-09		7.28E-09
0	0.3	7.24E-09	0.138	-9.00E-12	-7.17E-09		7.17E-09
0	0.3	7.14E-09	0.136	-8.80E-12	-7.20E-09		7.20E-09
0	0.3	7.07E-09	0.134	-1.02E-11	-7.13E-09		7.13E-09
0	0.3	7.20E-09	0.132	-1.00E-11	-6.99E-09		6.99E-09
0	0.3	7.16E-09	0.13	-8.00E-12	-7.21E-09		7.21E-09
0	0.3	7.09E-09	0.128	-1.00E-11	-7.29E-09		7.29E-09
0	0.3	7.33E-09	0.126	-1.02E-11	-7.35E-09		7.35E-09
0	0.3	7.43E-09	0.124	-7.00E-12	-7.31E-09		7.31E-09
0	0.3	7.35E-09	0.122	-9.40E-12	-7.37E-09		7.37E-09
0	0.3	7.32E-09	0.12	-1.16E-11	-7.41E-09		7.41E-09
0	0.3	7.63E-09	0.118	-9.80E-12	-7.45E-09		7.45E-09
0	0.3	7.58E-09	0.116	-1.00E-11	-7.58E-09		7.58E-09
0	0.3	7.39E-09	0.114	-1.08E-11	-7.43E-09		7.43E-09
0	0.3	7.38E-09	0.112	-1.22E-11	-7.40E-09		7.40E-09
0	0.3	7.53E-09	0.11	-6.80E-12	-7.42E-09		7.42E-09
0	0.3	7.46E-09	0.108	-1.08E-11	-7.57E-09		7.57E-09
0	0.3	7.46E-09	0.106	-1.08E-11	-7.54E-09		7.54E-09
0	0.3	7.58E-09	0.104	-9.00E-12	-7.47E-09		7.47E-09
0	0.3	7.57E-09	0.102	-1.02E-11	-7.50E-09		7.50E-09
0	0.3	7.54E-09	0.1	-1.16E-11	-7.64E-09		7.64E-09
0	0.3	7.69E-09	0.098	-1.32E-11	-7.61E-09		7.61E-09
0	0.3	7.78E-09	0.096	-8.40E-12	-7.75E-09		7.75E-09
0	0.3	7.66E-09	0.094	-1.28E-11	-7.68E-09		7.68E-09
0	0.3	7.75E-09	0.092	-1.08E-11	-7.76E-09		7.76E-09
0	0.3	7.82E-09	0.09	-8.80E-12	-7.72E-09		7.72E-09
0	0.3	7.63E-09	0.088	-9.00E-12	-7.64E-09		7.64E-09
0	0.3	7.73E-09	0.086	-1.08E-11	-7.77E-09		7.77E-09
0	0.3	7.66E-09	0.084	-1.14E-11	-7.60E-09		7.60E-09
0	0.3	7.70E-09	0.082	-7.20E-12	-7.64E-09		7.64E-09
0	0.3	7.65E-09	0.08	-1.14E-11	-7.66E-09		7.66E-09
0	0.3	7.56E-09	0.078	-1.24E-11	-7.55E-09		7.55E-09
0	0.3	7.65E-09	0.076	-8.60E-12	-7.58E-09		7.58E-09
0	0.3	7.63E-09	0.074	-8.40E-12	-7.65E-09		7.65E-09
0	0.3	7.53E-09	0.072	-1.24E-11	-7.57E-09		7.57E-09
0	0.3	7.65E-09	0.07	-9.80E-12	-7.53E-09		7.53E-09
0	0.3	7.57E-09	0.068	-1.00E-11	-7.55E-09		7.55E-09
0	0.3	7.63E-09	0.066	-1.14E-11	-7.67E-09		7.67E-09
0	0.3	7.69E-09	0.064	-1.16E-11	-7.45E-09		7.45E-09
0	0.3	7.70E-09	0.062	-8.00E-12	-7.67E-09		7.67E-09
0	0.3	7.45E-09	0.06	-1.16E-11	-7.54E-09		7.54E-09
0	0.3	7.41E-09	0.058	-1.12E-11	-7.51E-09		7.51E-09
0	0.3	7.65E-09	0.056	-9.40E-12	-7.46E-09		7.46E-09
0	0.3	7.42E-09	0.054	-8.60E-12	-7.45E-09		7.45E-09
0	0.3	7.41E-09	0.052	-1.06E-11	-7.43E-09		7.43E-09
0	0.3	7.50E-09	0.05	-1.08E-11	-7.42E-09		7.42E-09
0	0.3	7.49E-09	0.048	-9.20E-12	-7.47E-09		7.47E-09
0	0.3	7.40E-09	0.046	-1.00E-11	-7.62E-09		7.62E-09
0	0.3	7.33E-09	0.044	-1.22E-11	-7.35E-09		7.35E-09
0	0.3	7.54E-09	0.042	-7.80E-12	-7.52E-09		7.52E-09
0	0.3	7.54E-09	0.04	-9.00E-12	-7.64E-09		7.64E-09
0	0.3	7.35E-09	0.038	-1.14E-11	-7.53E-09		7.53E-09
0	0.3	7.56E-09	0.036	-8.20E-12	-7.42E-09		7.42E-09
0	0.3	7.39E-09	0.034	-8.60E-12	-7.33E-09		7.33E-09
0	0.3	7.35E-09	0.032	-1.26E-11	-7.46E-09		7.46E-09
0	0.3	7.36E-09	0.03	-8.40E-12	-7.29E-09		7.29E-09
0	0.3	7.22E-09	0.028	-9.00E-12	-7.36E-09		7.36E-09
0	0.3	7.27E-09	0.026	-1.18E-11	-7.36E-09		7.36E-09
0	0.3	7.27E-09	0.024	-8.80E-12	-7.12E-09		7.12E-09
0	0.3	7.26E-09	0.022	-8.00E-12	-7.14E-09		7.14E-09
0	0.3	7.12E-09	0.02	-1.00E-11	-7.17E-09		7.17E-09
0	0.3	7.03E-09	0.018	-9.40E-12	-7.02E-09		7.02E-09
0	0.3	7.25E-09	0.016	-9.40E-12	-7.09E-09		7.09E-09
0	0.3	6.85E-09	0.014	-7.80E-12	-7.07E-09		7.07E-09
0	0.3	6.97E-09	0.012	-1.26E-11	-7.06E-09		7.06E-09
0	0.3	7.18E-09	0.01	-9.20E-12	-7.07E-09		7.07E-09
0	0.3	7.14E-09	0.008	-8.80E-12	-7.06E-09		7.06E-09
0	0.3	6.90E-09	0.006	-1.02E-11	-7.06E-09		7.06E-09
0	0.3	6.90E-09	0.004	-1.16E-11	-6.89E-09		6.89E-09
0	0.3	6.90E-09	0.002	-8.40E-12	-6.90E-09		6.90E-09
0	0.3	6.91E-09	0	-1.00E-11	-6.89E-09		6.89E-09
0	0.3	6.76E-09	-0.002	-1.18E-11	-6.74E-09		6.74E-09
0	0.3	6.86E-09	-0.004	-8.00E-12	-6.93E-09		6.93E-09
0	0.3	6.68E-09	-0.006	-1.00E-11	-6.87E-09		6.87E-09
0	0.3	6.96E-09	-0.008	-1.14E-11	-7.06E-09		7.06E-09
0	0.3	7.07E-09	-0.01	-9.40E-12	-6.97E-09		6.97E-09
0	0.3	6.85E-09	-0.012	-7.40E-12	-6.95E-09		6.95E-09
0	0.3	6.84E-09	-0.014	-1.02E-11	-6.96E-09		6.96E-09
0	0.3	7.02E-09	-0.016	-1.00E-11	-6.97E-09		6.97E-09
0	0.3	6.85E-09	-0.018	-7.00E-12	-6.77E-09		6.77E-09
0	0.3	6.74E-09	-0.02	-1.16E-11	-6.81E-09		6.81E-09
0	0.3	6.83E-09	-0.022	-9.80E-12	-6.87E-09		6.87E-09
0	0.3	6.91E-09	-0.024	-9.60E-12	-6.94E-09		6.94E-09
0	0.3	6.69E-09	-0.026	-9.00E-12	-6.76E-09		6.76E-09
0	0.3	6.48E-09	-0.028	-1.18E-11	-6.81E-09		6.81E-09
0	0.3	6.84E-09	-0.03	-9.00E-12	-6.76E-09		6.76E-09
0	0.3	6.87E-09	-0.032	-1.02E-11	-6.81E-09		6.81E-09
0	0.3	6.64E-09	-0.034	-1.14E-11	-6.76E-09		6.76E-09
0	0.3	6.70E-09	-0.036	-1.00E-11	-6.74E-09		6.74E-09
0	0.3	6.73E-09	-0.038	-1.06E-11	-6.57E-09		6.57E-09
0	0.3	6.49E-09	-0.04	-8.60E-12	-6.55E-09		6.55E-09
0	0.3	6.50E-09	-0.042	-1.08E-11	-6.53E-09		6.53E-09
0	0.3	6.61E-09	-0.044	-1.02E-11	-6.53E-09		6.53E-09
0	0.3	6.39E-09	-0.046	-1.02E-11	-6.53E-09		6.53E-09
0	0.3	6.29E-09	-0.048	-1.06E-11	-6.36E-09		6.36E-09
0	0.3	6.31E-09	-0.05	-1.36E-11	-6.29E-09		6.29E-09
0	0.3	6.30E-09	-0.052	-8.80E-12	-6.17E-09		6.17E-09
0	0.3	6.10E-09	-0.054	-1.18E-11	-6.09E-09		6.09E-09
0	0.3	6.08E-09	-0.056	-1.20E-11	-5.92E-09		5.92E-09
0	0.3	6.18E-09	-0.058	-1.16E-11	-6.11E-09		6.11E-09
0	0.3	5.86E-09	-0.06	-8.80E-12	-5.97E-09		5.97E-09
0	0.3	5.81E-09	-0.062	-9.00E-12	-5.97E-09		5.97E-09
0	0.3	5.96E-09	-0.064	-1.04E-11	-5.88E-09		5.88E-09
0	0.3	5.80E-09	-0.066	-8.00E-12	-5.82E-09		5.82E-09
0	0.3	5.81E-09	-0.068	-1.00E-11	-5.82E-09		5.82E-09
0	0.3	5.70E-09	-0.07	-1.18E-11	-5.81E-09		5.81E-09
0	0.3	5.82E-09	-0.072	-9.80E-12	-5.76E-09		5.76E-09
0	0.3	5.77E-09	-0.074	-8.60E-12	-5.97E-09		5.97E-09
0	0.3	5.56E-09	-0.076	-9.60E-12	-5.81E-09		5.81E-09
0	0.3	5.81E-09	-0.078	-1.16E-11	-5.58E-09		5.58E-09
0	0.3	5.75E-09	-0.08	-7.40E-12	-5.71E-09		5.71E-09
0	0.3	5.40E-09	-0.082	-1.12E-11	-5.54E-09		5.54E-09
0	0.3	5.44E-09	-0.084	-1.18E-11	-5.43E-09		5.43E-09
0	0.3	5.54E-09	-0.086	-8.00E-12	-5.44E-09		5.44E-09
0	0.3	5.51E-09	-0.088	-9.40E-12	-5.61E-09		5.61E-09
0	0.3	5.25E-09	-0.09	-9.80E-12	-5.56E-09		5.56E-09
0	0.3	5.37E-09	-0.092	-8.80E-12	-5.24E-09		5.24E-09
0	0.3	5.24E-09	-0.094	-9.60E-12	-5.20E-09		5.20E-09
0	0.3	4.98E-09	-0.096	-1.08E-11	-5.06E-09		5.06E-09
0	0.3	5.25E-09	-0.098	-1.08E-11	-5.28E-09		5.28E-09
0	0.3	5.31E-09	-0.1	-8.00E-12	-5.12E-09		5.12E-09
0	0.3	4.89E-09	-0.102	-8.60E-12	-4.92E-09		4.92E-09
0	0.3	5.03E-09	-0.104	-1.30E-11	-5.16E-09		5.16E-09
0	0.3	4.81E-09	-0.106	-1.06E-11	-4.82E-09		4.82E-09
0	0.3	4.89E-09	-0.108	-1.08E-11	-4.80E-09		4.80E-09
0	0.3	4.95E-09	-0.11	-1.28E-11	-4.82E-09		4.82E-09
0	0.3	4.84E-09	-0.112	-8.40E-12	-4.80E-09		4.80E-09
0	0.3	4.58E-09	-0.114	-9.40E-12	-4.59E-09		4.59E-09
0	0.3	4.71E-09	-0.116	-1.00E-11	-4.82E-09		4.82E-09
0	0.3	4.70E-09	-0.118	-1.14E-11	-4.51E-09		4.51E-09
0	0.3	4.71E-09	-0.12	-9.60E-12	-4.60E-09		4.60E-09
0	0.3	4.23E-09	-0.122	-1.12E-11	-4.32E-09		4.32E-09
0	0.3	4.45E-09	-0.124	-1.14E-11	-4.31E-09		4.31E-09
0	0.3	4.57E-09	-0.126	-1.00E-11	-4.55E-09		4.55E-09
0	0.3	4.31E-09	-0.128	-8.00E-12	-4.34E-09		4.34E-09
0	0.3	4.01E-09	-0.13	-1.12E-11	-4.02E-09		4.02E-09
0	0.3	4.13E-09	-0.132	-9.80E-12	-3.88E-09		3.88E-09
0	0.3	4.06E-09	-0.134	-1.04E-11	-3.99E-09		3.99E-09
0	0.3	3.93E-09	-0.136	-1.10E-11	-3.90E-09		3.90E-09
0	0.3	3.92E-09	-0.138	-1.12E-11	-4.13E-09		4.13E-09
0	0.3	4.05E-09	-0.14	-1.08E-11	-3.92E-09		3.92E-09
0	0.3	3.52E-09	-0.142	-9.60E-12	-3.75E-09		3.75E-09
0	0.3	3.39E-09	-0.144	-1.22E-11	-3.60E-09		3.60E-09
0	0.3	3.54E-09	-0.146	-9.60E-12	-3.70E-09		3.70E-09
0	0.3	3.66E-09	-0.148	-9.60E-12	-3.64E-09		3.64E-09
0	0.3	3.48E-09	-0.15	-1.22E-11	-3.43E-09		3.43E-09
0	0.3	3.31E-09	-0.152	-1.02E-11	-2.95E-09		2.95E-09
0	0.3	3.21E-09	-0.154	-9.00E-12	-3.24E-09		3.24E-09
0	0.3	3.23E-09	-0.156	-1.00E-11	-3.30E-09		3.30E-09
0	0.3	3.11E-09	-0.158	-1.20E-11	-3.22E-09		3.22E-09
0	0.3	3.16E-09	-0.16	-1.16E-11	-3.12E-09		3.12E-09
0	0.3	2.98E-09	-0.162	-9.20E-12	-2.96E-09		2.96E-09
0	0.3	2.96E-09	-0.164	-1.00E-11	-3.12E-09		3.12E-09
0	0.3	3.02E-09	-0.166	-1.14E-11	-2.89E-09		2.89E-09
0	0.3	2.35E-09	-0.168	-7.80E-12	-2.38E-09		2.38E-09
0	0.3	2.60E-09	-0.17	-1.14E-11	-2.55E-09		2.55E-09
0	0.3	2.57E-09	-0.172	-1.18E-11	-2.75E-09		2.75E-09
0	0.3	2.43E-09	-0.174	-1.22E-11	-2.50E-09		2.50E-09
0	0.3	2.34E-09	-0.176	-9.00E-12	-2.50E-09		2.50E-09
0	0.3	2.10E-09	-0.178	-1.22E-11	-2.02E-09		2.02E-09
0	0.3	2.47E-09	-0.18	-1.00E-11	-2.38E-09		2.38E-09
0	0.3	2.19E-09	-0.182	-1.06E-11	-2.23E-09		2.23E-09
0	0.3	1.96E-09	-0.184	-1.08E-11	-2.01E-09		2.01E-09
0	0.3	2.12E-09	-0.186	-1.14E-11	-2.11E-09		2.11E-09
0	0.3	1.94E-09	-0.188	-8.20E-12	-1.65E-09		1.65E-09
0	0.3	1.72E-09	-0.19	-1.04E-11	-1.72E-09		1.72E-09
0	0.3	1.74E-09	-0.192	-1.16E-11	-1.82E-09		1.82E-09
0	0.3	1.84E-09	-0.194	-1.10E-11	-1.82E-09		1.82E-09
0	0.3	1.74E-09	-0.196	-9.60E-12	-1.74E-09		1.74E-09
0	0.3	1.64E-09	-0.198	-1.00E-11	-1.81E-09		1.81E-09
0	0.3	1.47E-09	-0.2	-1.34E-11	-1.33E-09		1.33E-09
0	0.3	1.59E-09	-0.202	-8.80E-12	-1.51E-09		1.51E-09
0	0.3	1.39E-09	-0.204	-1.20E-11	-1.47E-09		1.47E-09
0	0.3	1.24E-09	-0.206	-1.16E-11	-1.23E-09		1.23E-09
0	0.3	1.30E-09	-0.208	-9.60E-12	-1.16E-09		1.16E-09
0	0.3	1.29E-09	-0.21	-8.40E-12	-1.24E-09		1.24E-09
0	0.3	1.10E-09	-0.212	-1.06E-11	-1.17E-09		1.17E-09
0	0.3	1.14E-09	-0.214	-1.06E-11	-1.10E-09		1.10E-09
0	0.3	1.11E-09	-0.216	-7.40E-12	-1.05E-09		1.05E-09
0	0.3	1.09E-09	-0.218	-1.06E-11	-9.63E-10		9.63E-10
0	0.3	1.03E-09	-0.22	-9.40E-12	-8.47E-10		8.47E-10
0	0.3	9.48E-10	-0.222	-8.20E-12	-9.53E-10		9.53E-10
0	0.3	9.71E-10	-0.224	-1.02E-11	-8.55E-10		8.55E-10
0	0.3	8.31E-10	-0.226	-8.60E-12	-8.05E-10		8.05E-10
0	0.3	6.38E-10	-0.228	-1.16E-11	-7.52E-10		7.52E-10
0	0.3	7.59E-10	-0.23	-1.04E-11	-7.41E-10		7.41E-10
0	0.3	7.73E-10	-0.232	-7.80E-12	-6.93E-10		6.93E-10
0	0.3	6.16E-10	-0.234	-1.24E-11	-7.37E-10		7.37E-10
0	0.3	5.41E-10	-0.236	-1.22E-11	-6.85E-10		6.85E-10
0	0.3	6.92E-10	-0.238	-9.60E-12	-6.03E-10		6.03E-10
0	0.3	5.03E-10	-0.24	-9.60E-12	-5.91E-10		5.91E-10
0	0.3	3.37E-10	-0.242	-1.28E-11	-4.69E-10		4.69E-10
0	0.3	5.43E-10	-0.244	-1.00E-11	-4.35E-10		4.35E-10
0	0.3	4.77E-10	-0.246	-9.60E-12	-4.76E-10		4.76E-10
0	0.3	2.96E-10	-0.248	-1.08E-11	-3.84E-10		3.84E-10
0	0.3	4.46E-10	-0.25	-8.40E-12	-4.22E-10		4.22E-10
0	0.3	5.07E-10	-0.252	-8.40E-12	-3.81E-10		3.81E-10
0	0.3	2.51E-10	-0.254	-1.06E-11	-3.36E-10		3.36E-10
0	0.3	3.25E-10	-0.256	-1.20E-11	-3.20E-10		3.20E-10
0	0.3	4.47E-10	-0.258	-8.40E-12	-3.44E-10		3.44E-10
0	0.3	2.00E-10	-0.26	-9.40E-12	-2.67E-10		2.67E-10
0	0.3	1.76E-10	-0.262	-1.20E-11	-2.49E-10		2.49E-10
0	0.3	4.21E-10	-0.264	-1.16E-11	-2.96E-10		2.96E-10
0	0.3	2.81E-10	-0.266	-1.06E-11	-2.47E-10		2.47E-10
0	0.3	1.45E-10	-0.268	-1.06E-11	-2.53E-10		2.53E-10
0	0.3	2.85E-10	-0.27	-1.14E-11	-2.53E-10		2.53E-10
0	0.3	3.00E-10	-0.272	-9.40E-12	-2.17E-10		2.17E-10
0	0.3	1.22E-10	-0.274	-1.20E-11	-2.06E-10		2.06E-10
0	0.3	1.73E-10	-0.276	-1.00E-11	-2.27E-10		2.27E-10
0	0.3	3.00E-10	-0.278	-9.80E-12	-1.71E-10		1.71E-10
0	0.3	2.12E-10	-0.28	-1.02E-11	-2.14E-10		2.14E-10
0	0.3	1.63E-10	-0.282	-1.30E-11	-1.53E-10		1.53E-10
0	0.3	2.02E-10	-0.284	-7.40E-12	-1.25E-10		1.25E-10
0	0.3	1.77E-10	-0.286	-1.02E-11	-1.18E-10		1.18E-10
0	0.3	1.86E-10	-0.288	-8.00E-12	-1.11E-10		1.11E-10
0	0.3	1.56E-10	-0.29	-1.26E-11	-1.21E-10		1.21E-10
0	0.3	1.92E-10	-0.292	-1.00E-11	-1.05E-10		1.05E-10
0	0.3	1.85E-10	-0.294	-9.00E-12	-9.25E-11		9.25E-11
0	0.3	1.41E-10	-0.296	-8.40E-12	-7.57E-11		7.57E-11
0	0.3	1.46E-10	-0.298	-1.08E-11	-8.06E-11		8.06E-11
0	0.3	1.63E-10	-0.3	-9.40E-12	-8.95E-11		8.95E-11
0	0.3	1.44E-10	-0.302	-8.80E-12	-7.44E-11		7.44E-11
0	0.3	7.68E-11	-0.304	-1.00E-11	-7.98E-11		7.98E-11
0	0.3	1.68E-10	-0.306	-9.80E-12	-6.69E-11		6.69E-11
0	0.3	1.64E-10	-0.308	-1.20E-11	-6.64E-11		6.64E-11
0	0.3	1.30E-10	-0.31	-1.00E-11	-6.33E-11		6.33E-11
0	0.3	5.79E-11	-0.312	-9.40E-12	-4.95E-11		4.95E-11
0	0.3	6.36E-11	-0.314	-1.02E-11	-5.61E-11		5.61E-11
0	0.3	1.42E-10	-0.316	-8.40E-12	-5.25E-11		5.25E-11
0	0.3	1.21E-10	-0.318	-8.40E-12	-4.92E-11		4.92E-11
0	0.3	1.45E-10	-0.32	-1.02E-11	-4.85E-11		4.85E-11
0	0.3	1.45E-10	-0.322	-1.04E-11	-4.54E-11		4.54E-11
0	0.3	1.52E-10	-0.324	-9.60E-12	-4.58E-11		4.58E-11
0	0.3	1.42E-10	-0.326	-1.00E-11	-4.30E-11		4.30E-11
0	0.3	1.43E-10	-0.328	-9.60E-12	-4.21E-11		4.21E-11
0	0.3	1.43E-10	-0.33	-9.00E-12	-4.18E-11		4.18E-11
0	0.3	1.39E-10	-0.332	-9.60E-12	-3.68E-11		3.68E-11
0	0.3	1.36E-10	-0.334	-9.60E-12	-4.04E-11		4.04E-11
0	0.3	1.40E-10	-0.336	-7.40E-12	-3.70E-11		3.70E-11
0	0.3	1.38E-10	-0.338	-1.00E-11	-3.70E-11		3.70E-11
0	0.3	1.40E-10	-0.34	-1.04E-11	-3.73E-11		3.73E-11
0	0.3	1.39E-10	-0.342	-1.00E-11	-3.75E-11		3.75E-11
0	0.3	1.43E-10	-0.344	-1.00E-11	-3.53E-11		3.53E-11
0	0.3	1.44E-10	-0.346	-8.80E-12	-3.35E-11		3.35E-11
0	0.3	1.30E-10	-0.348	-9.40E-12	-3.31E-11		3.31E-11
0	0.3	1.27E-10	-0.35	-9.60E-12	-3.26E-11		3.26E-11
0	0.3	1.35E-10	-0.352	-8.60E-12	-3.21E-11		3.21E-11
0	0.3	1.32E-10	-0.354	-1.00E-11	-3.35E-11		3.35E-11
0	0.3	1.30E-10	-0.356	-8.40E-12	-3.18E-11		3.18E-11
0	0.3	1.32E-10	-0.358	-9.00E-12	-3.16E-11		3.16E-11
0	0.3	1.37E-10	-0.36	-9.60E-12	-3.21E-11		3.21E-11
0	0.3	1.28E-10	-0.362	-1.08E-11	-3.05E-11		3.05E-11
0	0.3	1.39E-10	-0.364	-1.00E-11	-3.10E-11		3.10E-11
0	0.3	1.36E-10	-0.366	-8.00E-12	-3.06E-11		3.06E-11
0	0.3	1.37E-10	-0.368	-9.60E-12	-3.09E-11		3.09E-11
0	0.3	1.37E-10	-0.37	-8.00E-12	-3.15E-11		3.15E-11
0	0.3	1.36E-10	-0.372	-9.00E-12	-3.15E-11		3.15E-11
0	0.3	1.40E-10	-0.374	-9.60E-12	-3.16E-11		3.16E-11
0	0.3	1.45E-10	-0.376	-9.40E-12	-3.18E-11		3.18E-11
0	0.3	1.32E-10	-0.378	-9.60E-12	-3.19E-11		3.19E-11
0	0.3	1.33E-10	-0.38	-1.12E-11	-3.16E-11		3.16E-11
0	0.3	1.38E-10	-0.382	-1.02E-11	-3.17E-11		3.17E-11
0	0.3	1.38E-10	-0.384	-7.80E-12	-3.23E-11		3.23E-11
0	0.3	1.39E-10	-0.386	-8.00E-12	-3.21E-11		3.21E-11
0	0.3	1.36E-10	-0.388	-9.40E-12	-3.26E-11		3.26E-11
0	0.3	1.34E-10	-0.39	-8.80E-12	-3.27E-11		3.27E-11
0	0.3	1.32E-10	-0.392	-9.80E-12	-3.26E-11		3.26E-11
0	0.3	1.39E-10	-0.394	-8.80E-12	-3.30E-11		3.30E-11
0	0.3	1.35E-10	-0.396	-9.40E-12	-3.32E-11		3.32E-11
0	0.3	1.37E-10	-0.398	-9.40E-12	-3.37E-11		3.37E-11
0	0.3	1.38E-10	-0.4	-8.80E-12	-3.42E-11		3.42E-11
0	0.3	1.35E-10	-0.402	-1.02E-11	-3.43E-11		3.43E-11
0	0.3	1.38E-10	-0.404	-1.02E-11	-3.46E-11		3.46E-11
0	0.3	1.37E-10	-0.406	-7.60E-12	-3.44E-11		3.44E-11
0	0.3	1.38E-10	-0.408	-9.40E-12	-3.40E-11		3.40E-11
0	0.3	1.36E-10	-0.41	-9.00E-12	-3.45E-11		3.45E-11
0	0.3	1.35E-10	-0.412	-8.40E-12	-3.49E-11		3.49E-11
0	0.3	1.36E-10	-0.414	-9.00E-12	-3.64E-11		3.64E-11
0	0.3	1.32E-10	-0.416	-9.00E-12	-3.65E-11		3.65E-11
0	0.3	1.34E-10	-0.418	-7.80E-12	-3.63E-11		3.63E-11
0	0.3	1.31E-10	-0.42	-9.40E-12	-3.77E-11		3.77E-11
0	0.3	1.35E-10	-0.422	-9.60E-12	-3.64E-11		3.64E-11
0	0.3	1.40E-10	-0.424	-8.60E-12	-3.73E-11		3.73E-11
0	0.3	1.38E-10	-0.426	-8.40E-12	-3.78E-11		3.78E-11
0	0.3	1.41E-10	-0.428	-9.00E-12	-3.85E-11		3.85E-11
0	0.3	1.47E-10	-0.43	-1.00E-11	-3.86E-11		3.86E-11
0	0.3	1.43E-10	-0.432	-9.00E-12	-3.97E-11		3.97E-11
0	0.3	1.47E-10	-0.434	-9.60E-12	-3.94E-11		3.94E-11
0	0.3	1.49E-10	-0.436	-9.80E-12	-3.99E-11		3.99E-11
0	0.3	1.39E-10	-0.438	-1.02E-11	-4.00E-11		4.00E-11
0	0.3	1.46E-10	-0.44	-7.40E-12	-4.06E-11		4.06E-11
0	0.3	1.46E-10	-0.442	-1.00E-11	-4.13E-11		4.13E-11
0	0.3	1.51E-10	-0.444	-9.00E-12	-4.14E-11		4.14E-11
0	0.3	1.46E-10	-0.446	-7.80E-12	-4.23E-11		4.23E-11
0	0.3	1.51E-10	-0.448	-9.60E-12	-4.21E-11		4.21E-11
0	0.3	1.49E-10	-0.45	-9.00E-12	-4.27E-11		4.27E-11
0	0.3	1.52E-10	-0.452	-9.40E-12	-4.18E-11		4.18E-11
0	0.3	1.52E-10	-0.454	-8.60E-12	-4.30E-11		4.30E-11
0	0.3	1.39E-10	-0.456	-1.02E-11	-4.36E-11		4.36E-11
0	0.3	1.41E-10	-0.458	-9.00E-12	-4.46E-11		4.46E-11
0	0.3	1.51E-10	-0.46	-7.60E-12	-4.46E-11		4.46E-11
0	0.3	1.54E-10	-0.462	-1.04E-11	-4.61E-11		4.61E-11
0	0.3	1.46E-10	-0.464	-1.08E-11	-4.56E-11		4.56E-11
0	0.3	1.48E-10	-0.466	-1.00E-11	-4.65E-11		4.65E-11
0	0.3	1.46E-10	-0.468	-9.60E-12	-4.69E-11		4.69E-11
0	0.3	1.52E-10	-0.47	-1.02E-11	-4.74E-11		4.74E-11
0	0.3	1.54E-10	-0.472	-8.40E-12	-4.82E-11		4.82E-11
0	0.3	1.54E-10	-0.474	-9.20E-12	-4.82E-11		4.82E-11
0	0.3	1.52E-10	-0.476	-1.02E-11	-4.82E-11		4.82E-11
0	0.3	1.50E-10	-0.478	-1.12E-11	-4.91E-11		4.91E-11
0	0.3	1.25E-10	-0.48	-9.00E-12	-4.83E-11		4.83E-11
0	0.3	1.51E-10	-0.482	-1.02E-11	-4.92E-11		4.92E-11
0	0.3	1.56E-10	-0.484	-1.06E-11	-5.10E-11		5.10E-11
0	0.3	1.55E-10	-0.486	-9.60E-12	-5.04E-11		5.04E-11
0	0.3	1.28E-10	-0.488	-9.20E-12	-5.09E-11		5.09E-11
0	0.3	1.42E-10	-0.49	-1.00E-11	-5.26E-11		5.26E-11
0	0.3	1.47E-10	-0.492	-1.08E-11	-5.16E-11		5.16E-11
0	0.3	1.59E-10	-0.494	-8.60E-12	-5.25E-11		5.25E-11
0	0.3	1.38E-10	-0.496	-1.06E-11	-5.12E-11		5.12E-11
0	0.3	1.39E-10	-0.498	-9.00E-12	-5.39E-11		5.39E-11
0	0.3	1.29E-10	-0.5	-9.40E-12	-5.25E-11		5.25E-11
