# Supplementary material for: Reconfigurable signal modulation in a ferroelectric tunnel field-effect transistor
Source: Nat Commun. 2023 May 3;14:2530. doi: 10.1038/s41467-023-38242-w (PMC10156808; doi:10.1038/s41467-023-38242-w)
Supplement: Supplementary file 3 — Source Data [file 41467_2023_38242_MOESM3_ESM.zip › Source Data for Figures/Supplementary Figure 2/SI Fig 2b_Device-to-device variability/[12_29_2021 1_47_12 PM]_4-5_IVg_inital_TFET.csv]

Vs	Vd	Id	Vg	Ig	Is
0	0.3	2.95E-09	0.2	-1.28E-11	-2.81E-09
0	0.3	2.83E-09	0.198	-1.48E-11	-2.92E-09
0	0.3	2.84E-09	0.196	-1.54E-11	-2.88E-09
0	0.3	2.94E-09	0.194	-1.42E-11	-2.85E-09
0	0.3	2.97E-09	0.192	-1.42E-11	-2.87E-09
0	0.3	2.73E-09	0.19	-1.56E-11	-2.93E-09
0	0.3	2.97E-09	0.188	-1.44E-11	-2.92E-09
0	0.3	2.97E-09	0.186	-1.18E-11	-2.88E-09
0	0.3	2.93E-09	0.184	-1.72E-11	-3.02E-09
0	0.3	2.89E-09	0.182	-1.52E-11	-2.91E-09
0	0.3	3.09E-09	0.18	-1.32E-11	-2.98E-09
0	0.3	2.99E-09	0.178	-1.38E-11	-2.96E-09
0	0.3	2.94E-09	0.176	-1.82E-11	-3.03E-09
0	0.3	3.15E-09	0.174	-1.24E-11	-3.05E-09
0	0.3	3.06E-09	0.172	-1.38E-11	-3.06E-09
0	0.3	3.35E-09	0.17	-1.38E-11	-3.51E-09
0	0.3	3.34E-09	0.168	-1.48E-11	-3.26E-09
0	0.3	3.38E-09	0.166	-1.28E-11	-3.28E-09
0	0.3	3.29E-09	0.164	-1.26E-11	-3.35E-09
0	0.3	3.22E-09	0.162	-1.64E-11	-3.38E-09
0	0.3	3.45E-09	0.16	-1.48E-11	-3.44E-09
0	0.3	3.45E-09	0.158	-1.38E-11	-3.35E-09
0	0.3	3.34E-09	0.156	-1.38E-11	-3.41E-09
0	0.3	3.40E-09	0.154	-1.48E-11	-3.43E-09
0	0.3	3.53E-09	0.152	-1.32E-11	-3.41E-09
0	0.3	3.58E-09	0.15	-1.56E-11	-3.67E-09
0	0.3	3.34E-09	0.148	-1.50E-11	-3.49E-09
0	0.3	3.75E-09	0.146	-1.40E-11	-3.57E-09
0	0.3	3.76E-09	0.144	-1.40E-11	-3.69E-09
0	0.3	3.48E-09	0.142	-1.56E-11	-3.55E-09
0	0.3	3.74E-09	0.14	-1.56E-11	-3.70E-09
0	0.3	3.77E-09	0.138	-1.46E-11	-3.73E-09
0	0.3	3.72E-09	0.136	-1.60E-11	-3.74E-09
0	0.3	3.65E-09	0.134	-1.56E-11	-3.74E-09
0	0.3	4.15E-09	0.132	-1.58E-11	-4.09E-09
0	0.3	3.82E-09	0.13	-1.32E-11	-3.83E-09
0	0.3	3.73E-09	0.128	-1.66E-11	-3.82E-09
0	0.3	4.11E-09	0.126	-1.38E-11	-3.97E-09
0	0.3	4.01E-09	0.124	-1.50E-11	-3.93E-09
0	0.3	4.03E-09	0.122	-1.38E-11	-4.05E-09
0	0.3	4.21E-09	0.12	-1.54E-11	-4.15E-09
0	0.3	4.18E-09	0.118	-1.40E-11	-4.18E-09
0	0.3	4.31E-09	0.116	-1.50E-11	-4.52E-09
0	0.3	4.30E-09	0.114	-1.70E-11	-4.40E-09
0	0.3	4.54E-09	0.112	-1.24E-11	-4.49E-09
0	0.3	4.22E-09	0.11	-1.76E-11	-4.29E-09
0	0.3	4.58E-09	0.108	-1.62E-11	-4.58E-09
0	0.3	4.72E-09	0.106	-1.36E-11	-4.58E-09
0	0.3	4.67E-09	0.104	-1.38E-11	-4.56E-09
0	0.3	4.54E-09	0.102	-1.50E-11	-4.64E-09
0	0.3	4.43E-09	0.1	-1.40E-11	-4.41E-09
0	0.3	4.47E-09	0.098	-1.36E-11	-4.51E-09
0	0.3	4.78E-09	0.096	-1.76E-11	-4.76E-09
0	0.3	4.67E-09	0.094	-1.54E-11	-4.63E-09
0	0.3	4.73E-09	0.092	-1.40E-11	-4.61E-09
0	0.3	4.95E-09	0.09	-1.42E-11	-4.84E-09
0	0.3	4.97E-09	0.088	-1.62E-11	-5.07E-09
0	0.3	4.69E-09	0.086	-1.38E-11	-4.59E-09
0	0.3	4.61E-09	0.084	-1.32E-11	-4.71E-09
0	0.3	4.62E-09	0.082	-1.66E-11	-4.67E-09
0	0.3	4.71E-09	0.08	-1.56E-11	-4.62E-09
0	0.3	4.97E-09	0.078	-1.38E-11	-4.70E-09
0	0.3	4.67E-09	0.076	-1.56E-11	-4.77E-09
0	0.3	4.71E-09	0.074	-1.60E-11	-4.79E-09
0	0.3	4.79E-09	0.072	-1.30E-11	-4.64E-09
0	0.3	4.82E-09	0.07	-1.38E-11	-4.89E-09
0	0.3	4.79E-09	0.068	-1.60E-11	-4.87E-09
0	0.3	4.93E-09	0.066	-1.44E-11	-4.78E-09
0	0.3	4.91E-09	0.064	-1.40E-11	-4.93E-09
0	0.3	4.80E-09	0.062	-1.48E-11	-4.81E-09
0	0.3	4.89E-09	0.06	-1.44E-11	-4.83E-09
0	0.3	4.99E-09	0.058	-1.58E-11	-4.94E-09
0	0.3	4.77E-09	0.056	-1.34E-11	-4.80E-09
0	0.3	4.60E-09	0.054	-1.72E-11	-4.76E-09
0	0.3	4.80E-09	0.052	-1.24E-11	-4.65E-09
0	0.3	4.96E-09	0.05	-1.24E-11	-4.88E-09
0	0.3	4.75E-09	0.048	-1.54E-11	-4.70E-09
0	0.3	4.80E-09	0.046	-1.56E-11	-4.76E-09
0	0.3	4.79E-09	0.044	-1.56E-11	-4.65E-09
0	0.3	4.64E-09	0.042	-1.34E-11	-4.73E-09
0	0.3	4.53E-09	0.04	-1.76E-11	-4.73E-09
0	0.3	4.67E-09	0.038	-1.28E-11	-4.64E-09
0	0.3	4.73E-09	0.036	-1.38E-11	-4.66E-09
0	0.3	4.61E-09	0.034	-1.60E-11	-4.56E-09
0	0.3	4.49E-09	0.032	-1.70E-11	-4.50E-09
0	0.3	4.63E-09	0.03	-1.38E-11	-4.50E-09
0	0.3	4.42E-09	0.028	-1.52E-11	-4.53E-09
0	0.3	4.34E-09	0.026	-1.90E-11	-4.42E-09
0	0.3	4.55E-09	0.024	-1.50E-11	-4.43E-09
0	0.3	4.21E-09	0.022	-1.54E-11	-4.29E-09
0	0.3	4.17E-09	0.02	-1.66E-11	-4.22E-09
0	0.3	4.53E-09	0.018	-1.52E-11	-4.55E-09
0	0.3	4.40E-09	0.016	-1.54E-11	-4.39E-09
0	0.3	4.41E-09	0.014	-1.62E-11	-4.55E-09
0	0.3	4.40E-09	0.012	-1.50E-11	-4.39E-09
0	0.3	4.59E-09	0.01	-1.38E-11	-4.38E-09
0	0.3	4.12E-09	0.008	-1.60E-11	-4.18E-09
0	0.3	4.08E-09	0.006	-1.72E-11	-4.16E-09
0	0.3	4.24E-09	0.004	-1.54E-11	-4.21E-09
0	0.3	4.23E-09	0.002	-1.56E-11	-4.14E-09
0	0.3	4.03E-09	0	-1.76E-11	-4.20E-09
0	0.3	4.14E-09	-0.002	-1.38E-11	-4.10E-09
0	0.3	3.98E-09	-0.004	-1.54E-11	-3.94E-09
0	0.3	3.82E-09	-0.006	-1.60E-11	-3.96E-09
0	0.3	4.03E-09	-0.008	-1.70E-11	-4.01E-09
0	0.3	3.98E-09	-0.01	-1.40E-11	-3.94E-09
0	0.3	3.91E-09	-0.012	-1.52E-11	-3.94E-09
0	0.3	3.75E-09	-0.014	-1.62E-11	-3.83E-09
0	0.3	3.86E-09	-0.016	-1.44E-11	-3.75E-09
0	0.3	3.83E-09	-0.018	-1.52E-11	-3.76E-09
0	0.3	3.62E-09	-0.02	-1.64E-11	-3.76E-09
0	0.3	3.87E-09	-0.022	-1.70E-11	-3.77E-09
0	0.3	3.88E-09	-0.024	-1.56E-11	-3.80E-09
0	0.3	3.61E-09	-0.026	-1.38E-11	-3.70E-09
0	0.3	3.63E-09	-0.028	-1.74E-11	-3.76E-09
0	0.3	3.71E-09	-0.03	-1.60E-11	-3.64E-09
0	0.3	3.59E-09	-0.032	-1.48E-11	-3.55E-09
0	0.3	3.37E-09	-0.034	-1.78E-11	-3.46E-09
0	0.3	3.55E-09	-0.036	-1.58E-11	-3.51E-09
0	0.3	3.34E-09	-0.038	-1.42E-11	-3.30E-09
0	0.3	3.26E-09	-0.04	-1.56E-11	-3.41E-09
0	0.3	3.34E-09	-0.042	-1.64E-11	-3.36E-09
0	0.3	3.31E-09	-0.044	-1.38E-11	-3.27E-09
0	0.3	3.14E-09	-0.046	-1.66E-11	-3.29E-09
0	0.3	3.13E-09	-0.048	-1.56E-11	-3.22E-09
0	0.3	3.48E-09	-0.05	-1.68E-11	-3.41E-09
0	0.3	3.16E-09	-0.052	-1.56E-11	-3.16E-09
0	0.3	2.94E-09	-0.054	-1.68E-11	-3.04E-09
0	0.3	3.01E-09	-0.056	-1.76E-11	-2.96E-09
0	0.3	3.09E-09	-0.058	-1.40E-11	-2.99E-09
0	0.3	2.88E-09	-0.06	-1.48E-11	-2.97E-09
0	0.3	2.82E-09	-0.062	-1.62E-11	-2.89E-09
0	0.3	2.99E-09	-0.064	-1.62E-11	-2.86E-09
0	0.3	2.82E-09	-0.066	-1.26E-11	-2.86E-09
0	0.3	2.70E-09	-0.068	-1.62E-11	-2.83E-09
0	0.3	2.84E-09	-0.07	-1.34E-11	-2.84E-09
0	0.3	2.73E-09	-0.072	-1.38E-11	-2.70E-09
0	0.3	2.57E-09	-0.074	-1.66E-11	-2.62E-09
0	0.3	2.68E-09	-0.076	-1.62E-11	-2.59E-09
0	0.3	2.60E-09	-0.078	-1.48E-11	-2.54E-09
0	0.3	2.39E-09	-0.08	-1.62E-11	-2.54E-09
0	0.3	2.39E-09	-0.082	-1.80E-11	-2.46E-09
0	0.3	2.49E-09	-0.084	-1.34E-11	-2.41E-09
0	0.3	2.41E-09	-0.086	-1.46E-11	-2.36E-09
0	0.3	2.27E-09	-0.088	-1.54E-11	-2.36E-09
0	0.3	2.38E-09	-0.09	-1.64E-11	-2.31E-09
0	0.3	2.25E-09	-0.092	-1.36E-11	-2.24E-09
0	0.3	2.06E-09	-0.094	-1.86E-11	-2.22E-09
0	0.3	2.15E-09	-0.096	-1.62E-11	-2.14E-09
0	0.3	2.19E-09	-0.098	-1.44E-11	-2.09E-09
0	0.3	2.05E-09	-0.1	-1.56E-11	-2.15E-09
0	0.3	1.94E-09	-0.102	-1.54E-11	-2.06E-09
0	0.3	2.01E-09	-0.104	-1.52E-11	-1.91E-09
0	0.3	1.90E-09	-0.106	-1.40E-11	-1.84E-09
0	0.3	1.65E-09	-0.108	-1.56E-11	-1.77E-09
0	0.3	1.78E-09	-0.11	-1.62E-11	-1.78E-09
0	0.3	1.87E-09	-0.112	-1.18E-11	-1.77E-09
0	0.3	1.60E-09	-0.114	-1.60E-11	-1.68E-09
0	0.3	1.63E-09	-0.116	-1.64E-11	-1.73E-09
0	0.3	1.80E-09	-0.118	-1.40E-11	-1.69E-09
0	0.3	1.63E-09	-0.12	-1.48E-11	-1.65E-09
0	0.3	1.50E-09	-0.122	-1.74E-11	-1.59E-09
0	0.3	1.59E-09	-0.124	-1.84E-11	-1.54E-09
0	0.3	1.59E-09	-0.126	-1.52E-11	-1.52E-09
0	0.3	1.38E-09	-0.128	-1.66E-11	-1.48E-09
0	0.3	1.49E-09	-0.13	-1.60E-11	-1.49E-09
0	0.3	1.45E-09	-0.132	-1.30E-11	-1.36E-09
0	0.3	1.33E-09	-0.134	-1.40E-11	-1.40E-09
0	0.3	1.26E-09	-0.136	-1.78E-11	-1.35E-09
0	0.3	1.40E-09	-0.138	-1.56E-11	-1.29E-09
0	0.3	1.23E-09	-0.14	-1.38E-11	-1.27E-09
0	0.3	1.12E-09	-0.142	-1.72E-11	-1.23E-09
0	0.3	1.30E-09	-0.144	-1.64E-11	-1.23E-09
0	0.3	1.20E-09	-0.146	-1.48E-11	-1.15E-09
0	0.3	1.07E-09	-0.148	-1.50E-11	-1.15E-09
0	0.3	1.10E-09	-0.15	-1.54E-11	-1.17E-09
0	0.3	1.25E-09	-0.152	-1.70E-11	-1.14E-09
0	0.3	9.90E-10	-0.154	-1.54E-11	-1.04E-09
0	0.3	1.08E-09	-0.156	-1.50E-11	-1.03E-09
0	0.3	1.10E-09	-0.158	-1.60E-11	-1.01E-09
0	0.3	1.04E-09	-0.16	-1.78E-11	-1.02E-09
0	0.3	1.09E-09	-0.162	-1.38E-11	-9.68E-10
0	0.3	1.03E-09	-0.164	-1.50E-11	-9.16E-10
0	0.3	9.62E-10	-0.166	-1.40E-11	-9.14E-10
0	0.3	8.22E-10	-0.168	-1.38E-11	-8.71E-10
0	0.3	8.43E-10	-0.17	-1.56E-11	-8.56E-10
0	0.3	1.03E-09	-0.172	-1.32E-11	-9.32E-10
0	0.3	7.17E-10	-0.174	-1.24E-11	-7.92E-10
0	0.3	5.92E-10	-0.176	-1.70E-11	-6.89E-10
0	0.3	7.52E-10	-0.178	-1.50E-11	-6.53E-10
0	0.3	6.85E-10	-0.18	-1.24E-11	-6.60E-10
0	0.3	5.63E-10	-0.182	-1.56E-11	-6.84E-10
0	0.3	6.75E-10	-0.184	-1.54E-11	-6.49E-10
0	0.3	7.40E-10	-0.186	-1.60E-11	-6.66E-10
0	0.3	5.58E-10	-0.188	-1.54E-11	-6.55E-10
0	0.3	4.73E-10	-0.19	-1.64E-11	-5.34E-10
0	0.3	6.22E-10	-0.192	-1.30E-11	-5.21E-10
0	0.3	5.20E-10	-0.194	-1.44E-11	-5.41E-10
0	0.3	4.26E-10	-0.196	-1.50E-11	-5.52E-10
0	0.3	6.23E-10	-0.198	-1.56E-11	-5.29E-10
0	0.3	5.60E-10	-0.2	-1.32E-11	-5.05E-10
0	0.3	3.89E-10	-0.202	-1.48E-11	-4.78E-10
0	0.3	3.97E-10	-0.204	-1.62E-11	-4.59E-10
0	0.3	5.15E-10	-0.206	-1.44E-11	-4.34E-10
0	0.3	3.74E-10	-0.208	-1.24E-11	-4.03E-10
0	0.3	2.74E-10	-0.21	-1.76E-11	-3.83E-10
0	0.3	4.40E-10	-0.212	-1.54E-11	-3.95E-10
0	0.3	4.37E-10	-0.214	-1.46E-11	-3.80E-10
0	0.3	2.47E-10	-0.216	-1.44E-11	-3.43E-10
0	0.3	2.90E-10	-0.218	-1.54E-11	-3.24E-10
0	0.3	4.31E-10	-0.22	-1.38E-11	-3.12E-10
0	0.3	2.50E-10	-0.222	-1.54E-11	-2.86E-10
0	0.3	1.78E-10	-0.224	-1.54E-11	-2.85E-10
0	0.3	2.93E-10	-0.226	-1.44E-11	-2.42E-10
0	0.3	3.24E-10	-0.228	-1.22E-11	-2.47E-10
0	0.3	1.32E-10	-0.23	-1.64E-11	-2.30E-10
0	0.3	1.91E-10	-0.232	-1.60E-11	-2.18E-10
0	0.3	3.05E-10	-0.234	-1.32E-11	-2.03E-10
0	0.3	1.61E-10	-0.236	-1.28E-11	-1.99E-10
0	0.3	1.14E-10	-0.238	-1.62E-11	-1.87E-10
0	0.3	2.73E-10	-0.24	-1.54E-11	-1.72E-10
0	0.3	1.57E-10	-0.242	-1.48E-11	-1.60E-10
0	0.3	2.23E-10	-0.244	-1.62E-11	-1.52E-10
0	0.3	2.65E-10	-0.246	-1.18E-11	-1.88E-10
0	0.3	1.79E-10	-0.248	-1.46E-11	-1.33E-10
0	0.3	2.10E-10	-0.25	-1.22E-11	-1.25E-10
0	0.3	1.85E-10	-0.252	-1.54E-11	-1.17E-10
0	0.3	1.94E-10	-0.254	-1.44E-11	-1.26E-10
0	0.3	1.53E-10	-0.256	-1.70E-11	-1.11E-10
0	0.3	1.80E-10	-0.258	-1.34E-11	-1.06E-10
0	0.3	6.05E-11	-0.26	-1.28E-11	-9.35E-11
0	0.3	1.45E-10	-0.262	-1.42E-11	-8.91E-11
0	0.3	1.31E-10	-0.264	-1.40E-11	-8.97E-11
0	0.3	1.56E-10	-0.266	-1.48E-11	-8.99E-11
0	0.3	6.32E-11	-0.268	-1.38E-11	-8.29E-11
0	0.3	1.50E-10	-0.27	-1.54E-11	-7.42E-11
0	0.3	1.59E-10	-0.272	-1.48E-11	-8.10E-11
0	0.3	7.10E-11	-0.274	-1.60E-11	-6.49E-11
0	0.3	1.43E-10	-0.276	-1.18E-11	-6.64E-11
0	0.3	1.27E-10	-0.278	-1.42E-11	-6.25E-11
0	0.3	6.96E-11	-0.28	-1.32E-11	-6.26E-11
0	0.3	1.43E-10	-0.282	-1.30E-11	-7.13E-11
0	0.3	1.59E-10	-0.284	-1.44E-11	-5.02E-11
0	0.3	1.24E-10	-0.286	-1.38E-11	-4.65E-11
0	0.3	1.46E-10	-0.288	-1.48E-11	-4.72E-11
0	0.3	1.48E-10	-0.29	-1.50E-11	-4.29E-11
0	0.3	1.61E-10	-0.292	-1.40E-11	-5.11E-11
0	0.3	1.53E-10	-0.294	-1.38E-11	-4.64E-11
0	0.3	1.47E-10	-0.296	-1.38E-11	-4.17E-11
0	0.3	1.44E-10	-0.298	-1.44E-11	-3.81E-11
0	0.3	1.45E-10	-0.3	-1.40E-11	-3.38E-11
0	0.3	1.31E-10	-0.302	-1.48E-11	-3.42E-11
0	0.3	1.48E-10	-0.304	-1.62E-11	-3.99E-11
0	0.3	1.45E-10	-0.306	-1.46E-11	-3.33E-11
0	0.3	1.38E-10	-0.308	-1.58E-11	-3.29E-11
0	0.3	1.40E-10	-0.31	-1.46E-11	-2.96E-11
0	0.3	1.35E-10	-0.312	-1.58E-11	-2.63E-11
0	0.3	1.39E-10	-0.314	-1.54E-11	-2.62E-11
0	0.3	1.36E-10	-0.316	-1.40E-11	-3.05E-11
0	0.3	1.35E-10	-0.318	-1.48E-11	-2.98E-11
0	0.3	1.45E-10	-0.32	-1.66E-11	-2.96E-11
0	0.3	1.36E-10	-0.322	-1.42E-11	-2.94E-11
0	0.3	1.38E-10	-0.324	-1.38E-11	-2.82E-11
0	0.3	1.24E-10	-0.326	-1.50E-11	-2.69E-11
0	0.3	1.27E-10	-0.328	-1.44E-11	-2.85E-11
0	0.3	1.30E-10	-0.33	-1.48E-11	-2.94E-11
0	0.3	1.26E-10	-0.332	-1.40E-11	-2.98E-11
0	0.3	1.32E-10	-0.334	-1.42E-11	-2.61E-11
0	0.3	1.32E-10	-0.336	-1.36E-11	-2.58E-11
0	0.3	1.33E-10	-0.338	-1.54E-11	-2.70E-11
0	0.3	1.33E-10	-0.34	-1.28E-11	-2.63E-11
0	0.3	1.31E-10	-0.342	-1.44E-11	-2.66E-11
0	0.3	1.33E-10	-0.344	-1.38E-11	-2.59E-11
0	0.3	1.31E-10	-0.346	-1.34E-11	-2.50E-11
0	0.3	1.30E-10	-0.348	-1.50E-11	-2.46E-11
0	0.3	1.30E-10	-0.35	-1.44E-11	-2.57E-11
0	0.3	1.28E-10	-0.352	-1.54E-11	-2.57E-11
0	0.3	1.28E-10	-0.354	-1.38E-11	-2.41E-11
0	0.3	1.35E-10	-0.356	-1.38E-11	-2.56E-11
0	0.3	1.27E-10	-0.358	-1.28E-11	-2.47E-11
0	0.3	1.28E-10	-0.36	-1.48E-11	-2.40E-11
0	0.3	1.12E-10	-0.362	-1.54E-11	-2.44E-11
0	0.3	1.26E-10	-0.364	-1.38E-11	-2.49E-11
0	0.3	1.28E-10	-0.366	-1.48E-11	-2.46E-11
0	0.3	1.33E-10	-0.368	-1.38E-11	-2.50E-11
0	0.3	1.30E-10	-0.37	-1.40E-11	-2.58E-11
0	0.3	1.31E-10	-0.372	-1.34E-11	-2.56E-11
0	0.3	1.34E-10	-0.374	-1.32E-11	-2.51E-11
0	0.3	-7.26E-11	-0.376	-1.72E-11	-2.53E-11
0	0.3	1.33E-10	-0.378	-1.44E-11	-2.55E-11
0	0.3	1.33E-10	-0.38	-1.36E-11	-2.57E-11
0	0.3	1.31E-10	-0.382	-1.54E-11	-2.54E-11
0	0.3	1.30E-10	-0.384	-1.50E-11	-2.55E-11
0	0.3	1.34E-10	-0.386	-1.40E-11	-2.63E-11
0	0.3	1.36E-10	-0.388	-1.50E-11	-2.77E-11
0	0.3	1.37E-10	-0.39	-1.40E-11	-2.76E-11
0	0.3	1.40E-10	-0.392	-1.34E-11	-2.83E-11
0	0.3	1.40E-10	-0.394	-1.36E-11	-2.88E-11
0	0.3	1.38E-10	-0.396	-1.38E-11	-2.87E-11
0	0.3	1.35E-10	-0.398	-1.28E-11	-2.74E-11
0	0.3	1.36E-10	-0.4	-1.50E-11	-2.73E-11
0	0.3	1.40E-10	-0.402	-1.40E-11	-2.80E-11
0	0.3	1.35E-10	-0.404	-1.44E-11	-2.84E-11
0	0.3	1.37E-10	-0.406	-1.56E-11	-2.89E-11
0	0.3	1.34E-10	-0.408	-1.60E-11	-2.95E-11
0	0.3	1.31E-10	-0.41	-1.22E-11	-3.03E-11
0	0.3	1.40E-10	-0.412	-1.38E-11	-3.05E-11
0	0.3	1.40E-10	-0.414	-1.42E-11	-3.12E-11
0	0.3	1.37E-10	-0.416	-1.46E-11	-3.27E-11
0	0.3	1.35E-10	-0.418	-1.62E-11	-3.25E-11
0	0.3	1.37E-10	-0.42	-1.54E-11	-3.25E-11
0	0.3	1.39E-10	-0.422	-1.50E-11	-3.20E-11
0	0.3	1.45E-10	-0.424	-1.44E-11	-3.34E-11
0	0.3	1.38E-10	-0.426	-1.48E-11	-3.42E-11
0	0.3	1.36E-10	-0.428	-1.60E-11	-3.30E-11
0	0.3	1.42E-10	-0.43	-1.38E-11	-3.49E-11
0	0.3	1.44E-10	-0.432	-1.56E-11	-3.46E-11
0	0.3	1.39E-10	-0.434	-1.80E-11	-3.36E-11
0	0.3	1.44E-10	-0.436	-1.60E-11	-3.55E-11
0	0.3	1.43E-10	-0.438	-1.56E-11	-3.47E-11
0	0.3	1.44E-10	-0.44	-1.40E-11	-3.56E-11
0	0.3	1.39E-10	-0.442	-1.48E-11	-3.63E-11
0	0.3	1.40E-10	-0.444	-1.42E-11	-3.79E-11
0	0.3	1.46E-10	-0.446	-1.38E-11	-3.73E-11
0	0.3	1.44E-10	-0.448	-1.60E-11	-3.60E-11
0	0.3	1.41E-10	-0.45	-1.54E-11	-3.73E-11
0	0.3	1.40E-10	-0.452	-1.50E-11	-3.78E-11
0	0.3	1.39E-10	-0.454	-1.32E-11	-3.83E-11
0	0.3	1.48E-10	-0.456	-1.42E-11	-3.78E-11
0	0.3	1.13E-10	-0.458	-1.42E-11	-3.96E-11
0	0.3	1.18E-10	-0.46	-1.34E-11	-4.17E-11
0	0.3	1.41E-10	-0.462	-1.56E-11	-3.88E-11
0	0.3	1.50E-10	-0.464	-1.48E-11	-3.94E-11
0	0.3	1.46E-10	-0.466	-1.54E-11	-4.24E-11
0	0.3	1.39E-10	-0.468	-1.40E-11	-4.24E-11
0	0.3	1.48E-10	-0.47	-1.38E-11	-4.27E-11
0	0.3	1.43E-10	-0.472	-1.58E-11	-4.23E-11
0	0.3	1.35E-10	-0.474	-1.72E-11	-4.31E-11
0	0.3	1.49E-10	-0.476	-1.54E-11	-4.40E-11
0	0.3	1.39E-10	-0.478	-1.44E-11	-4.51E-11
0	0.3	1.60E-10	-0.48	-1.66E-11	-4.65E-11
0	0.3	1.51E-10	-0.482	-1.54E-11	-4.60E-11
0	0.3	1.18E-10	-0.484	-1.40E-11	-4.55E-11
0	0.3	1.27E-10	-0.486	-1.30E-11	-4.67E-11
0	0.3	1.49E-10	-0.488	-1.60E-11	-4.76E-11
0	0.3	1.44E-10	-0.49	-1.40E-11	-5.02E-11
0	0.3	1.51E-10	-0.492	-1.46E-11	-4.86E-11
0	0.3	1.57E-10	-0.494	-1.40E-11	-5.04E-11
0	0.3	1.51E-10	-0.496	-1.66E-11	-5.05E-11
0	0.3	1.33E-10	-0.498	-1.50E-11	-5.10E-11
0	0.3	1.31E-10	-0.5	-1.40E-11	-5.12E-11
