# Supplementary material for: Reconfigurable signal modulation in a ferroelectric tunnel field-effect transistor
Source: Nat Commun. 2023 May 3;14:2530. doi: 10.1038/s41467-023-38242-w (PMC10156808; doi:10.1038/s41467-023-38242-w)
Supplement: Supplementary file 3 — Source Data [file 41467_2023_38242_MOESM3_ESM.zip › Source Data for Figures/Supplementary Figure 2/SI Fig 2b_Device-to-device variability/[12_29_2021 4_09_24 PM]_24-18_IVg_inital_TFET.csv]

Vs	Vd	Id	Vg	Ig	Is
0	0.3	1.02E-08	0.1	-1.72E-11	-1.02E-08
0	0.3	1.00E-08	0.098	-1.98E-11	-1.02E-08
0	0.3	1.04E-08	0.096	-1.70E-11	-1.04E-08
0	0.3	1.03E-08	0.094	-2.00E-11	-1.04E-08
0	0.3	1.04E-08	0.092	-1.72E-11	-1.04E-08
0	0.3	1.08E-08	0.09	-2.00E-11	-1.07E-08
0	0.3	1.06E-08	0.088	-2.06E-11	-1.07E-08
0	0.3	1.09E-08	0.086	-1.94E-11	-1.09E-08
0	0.3	1.05E-08	0.084	-1.96E-11	-1.07E-08
0	0.3	1.07E-08	0.082	-1.78E-11	-1.06E-08
0	0.3	1.06E-08	0.08	-1.94E-11	-1.05E-08
0	0.3	1.08E-08	0.078	-1.90E-11	-1.08E-08
0	0.3	1.09E-08	0.076	-1.78E-11	-1.08E-08
0	0.3	1.09E-08	0.074	-2.00E-11	-1.10E-08
0	0.3	1.11E-08	0.072	-1.88E-11	-1.11E-08
0	0.3	1.09E-08	0.07	-1.98E-11	-1.09E-08
0	0.3	1.11E-08	0.068	-1.74E-11	-1.11E-08
0	0.3	1.11E-08	0.066	-2.04E-11	-1.11E-08
0	0.3	1.09E-08	0.064	-1.86E-11	-1.10E-08
0	0.3	1.12E-08	0.062	-1.86E-11	-1.12E-08
0	0.3	1.09E-08	0.06	-2.14E-11	-1.11E-08
0	0.3	1.12E-08	0.058	-1.62E-11	-1.11E-08
0	0.3	1.13E-08	0.056	-2.02E-11	-1.14E-08
0	0.3	1.11E-08	0.054	-1.90E-11	-1.11E-08
0	0.3	1.14E-08	0.052	-1.98E-11	-1.13E-08
0	0.3	1.14E-08	0.05	-2.10E-11	-1.14E-08
0	0.3	1.15E-08	0.048	-1.92E-11	-1.15E-08
0	0.3	1.15E-08	0.046	-2.02E-11	-1.16E-08
0	0.3	1.16E-08	0.044	-1.70E-11	-1.14E-08
0	0.3	1.17E-08	0.042	-2.16E-11	-1.16E-08
0	0.3	1.15E-08	0.04	-1.76E-11	-1.18E-08
0	0.3	1.18E-08	0.038	-1.92E-11	-1.17E-08
0	0.3	1.16E-08	0.036	-1.96E-11	-1.17E-08
0	0.3	1.18E-08	0.034	-1.78E-11	-1.17E-08
0	0.3	1.16E-08	0.032	-2.04E-11	-1.16E-08
0	0.3	1.17E-08	0.03	-1.82E-11	-1.17E-08
0	0.3	1.15E-08	0.028	-2.00E-11	-1.17E-08
0	0.3	1.16E-08	0.026	-1.92E-11	-1.17E-08
0	0.3	1.16E-08	0.024	-1.86E-11	-1.16E-08
0	0.3	1.13E-08	0.022	-2.08E-11	-1.16E-08
0	0.3	1.16E-08	0.02	-1.86E-11	-1.13E-08
0	0.3	1.15E-08	0.018	-1.94E-11	-1.15E-08
0	0.3	1.16E-08	0.016	-1.88E-11	-1.16E-08
0	0.3	1.17E-08	0.014	-1.92E-11	-1.16E-08
0	0.3	1.13E-08	0.012	-2.00E-11	-1.13E-08
0	0.3	1.15E-08	0.01	-1.92E-11	-1.14E-08
0	0.3	1.13E-08	0.008	-2.18E-11	-1.15E-08
0	0.3	1.15E-08	0.006	-1.78E-11	-1.12E-08
0	0.3	1.14E-08	0.004	-2.06E-11	-1.13E-08
0	0.3	1.16E-08	0.002	-1.74E-11	-1.16E-08
0	0.3	1.16E-08	0	-1.98E-11	-1.16E-08
0	0.3	1.12E-08	-0.002	-1.94E-11	-1.14E-08
0	0.3	1.15E-08	-0.004	-1.76E-11	-1.13E-08
0	0.3	1.15E-08	-0.006	-1.90E-11	-1.16E-08
0	0.3	1.13E-08	-0.008	-1.98E-11	-1.12E-08
0	0.3	1.14E-08	-0.01	-1.90E-11	-1.12E-08
0	0.3	1.12E-08	-0.012	-1.96E-11	-1.13E-08
0	0.3	1.13E-08	-0.014	-2.04E-11	-1.11E-08
0	0.3	1.08E-08	-0.016	-2.20E-11	-1.10E-08
0	0.3	1.09E-08	-0.018	-1.76E-11	-1.10E-08
0	0.3	1.11E-08	-0.02	-1.98E-11	-1.09E-08
0	0.3	1.07E-08	-0.022	-2.02E-11	-1.10E-08
0	0.3	1.07E-08	-0.024	-1.82E-11	-1.07E-08
0	0.3	1.09E-08	-0.026	-2.16E-11	-1.08E-08
0	0.3	1.07E-08	-0.028	-1.86E-11	-1.07E-08
0	0.3	1.05E-08	-0.03	-2.24E-11	-1.07E-08
0	0.3	1.05E-08	-0.032	-1.92E-11	-1.06E-08
0	0.3	1.03E-08	-0.034	-1.76E-11	-1.04E-08
0	0.3	1.04E-08	-0.036	-2.02E-11	-1.03E-08
0	0.3	1.03E-08	-0.038	-1.88E-11	-1.01E-08
0	0.3	1.06E-08	-0.04	-1.92E-11	-1.03E-08
0	0.3	1.05E-08	-0.042	-2.04E-11	-1.01E-08
0	0.3	1.03E-08	-0.044	-1.78E-11	-9.95E-09
0	0.3	1.01E-08	-0.046	-1.94E-11	-1.02E-08
0	0.3	1.02E-08	-0.048	-2.06E-11	-1.03E-08
0	0.3	9.98E-09	-0.05	-1.82E-11	-9.90E-09
0	0.3	9.89E-09	-0.052	-1.96E-11	-9.81E-09
0	0.3	1.02E-08	-0.054	-1.86E-11	-9.94E-09
0	0.3	9.90E-09	-0.056	-2.00E-11	-9.67E-09
0	0.3	9.81E-09	-0.058	-1.82E-11	-9.92E-09
0	0.3	9.92E-09	-0.06	-1.72E-11	-9.60E-09
0	0.3	9.71E-09	-0.062	-1.80E-11	-9.88E-09
0	0.3	9.99E-09	-0.064	-2.04E-11	-9.34E-09
0	0.3	8.87E-09	-0.066	-1.98E-11	-9.66E-09
0	0.3	9.45E-09	-0.068	-1.98E-11	-9.14E-09
0	0.3	8.70E-09	-0.07	-2.10E-11	-8.02E-09
0	0.3	9.32E-09	-0.072	-2.00E-11	-8.98E-09
0	0.3	8.75E-09	-0.074	-1.82E-11	-8.72E-09
0	0.3	8.87E-09	-0.076	-2.00E-11	-9.23E-09
0	0.3	8.48E-09	-0.078	-2.20E-11	-8.68E-09
0	0.3	9.14E-09	-0.08	-1.86E-11	-8.80E-09
0	0.3	8.49E-09	-0.082	-1.80E-11	-8.70E-09
0	0.3	8.34E-09	-0.084	-1.90E-11	-8.69E-09
0	0.3	8.86E-09	-0.086	-2.00E-11	-8.77E-09
0	0.3	8.56E-09	-0.088	-2.06E-11	-8.01E-09
0	0.3	8.54E-09	-0.09	-1.86E-11	-8.51E-09
0	0.3	8.27E-09	-0.092	-2.28E-11	-8.46E-09
0	0.3	8.46E-09	-0.094	-1.88E-11	-8.27E-09
0	0.3	8.12E-09	-0.096	-1.88E-11	-8.13E-09
0	0.3	7.63E-09	-0.098	-2.06E-11	-7.65E-09
0	0.3	8.32E-09	-0.1	-2.04E-11	-8.19E-09
0	0.3	8.04E-09	-0.102	-1.62E-11	-8.06E-09
0	0.3	7.75E-09	-0.104	-1.94E-11	-7.48E-09
0	0.3	7.94E-09	-0.106	-2.08E-11	-7.84E-09
0	0.3	7.82E-09	-0.108	-1.58E-11	-7.77E-09
0	0.3	7.11E-09	-0.11	-1.88E-11	-7.10E-09
0	0.3	7.40E-09	-0.112	-2.16E-11	-7.31E-09
0	0.3	7.46E-09	-0.114	-2.14E-11	-7.40E-09
0	0.3	7.11E-09	-0.116	-1.82E-11	-6.91E-09
0	0.3	6.96E-09	-0.118	-2.12E-11	-7.34E-09
0	0.3	6.71E-09	-0.12	-1.96E-11	-6.84E-09
0	0.3	6.96E-09	-0.122	-1.78E-11	-6.89E-09
0	0.3	6.84E-09	-0.124	-2.04E-11	-6.83E-09
0	0.3	6.24E-09	-0.126	-1.90E-11	-6.23E-09
0	0.3	7.08E-09	-0.128	-1.86E-11	-7.02E-09
0	0.3	6.48E-09	-0.13	-1.66E-11	-6.65E-09
0	0.3	6.57E-09	-0.132	-2.04E-11	-6.67E-09
0	0.3	6.30E-09	-0.134	-1.92E-11	-5.96E-09
0	0.3	6.27E-09	-0.136	-1.84E-11	-6.31E-09
0	0.3	6.23E-09	-0.138	-2.04E-11	-6.21E-09
0	0.3	6.23E-09	-0.14	-2.00E-11	-6.14E-09
0	0.3	6.16E-09	-0.142	-1.86E-11	-6.10E-09
0	0.3	6.14E-09	-0.144	-1.86E-11	-6.15E-09
0	0.3	5.69E-09	-0.146	-2.04E-11	-5.91E-09
0	0.3	5.96E-09	-0.148	-1.94E-11	-6.04E-09
0	0.3	5.87E-09	-0.15	-1.96E-11	-5.74E-09
0	0.3	5.64E-09	-0.152	-2.02E-11	-5.69E-09
0	0.3	5.44E-09	-0.154	-1.96E-11	-5.32E-09
0	0.3	5.31E-09	-0.156	-1.76E-11	-5.39E-09
0	0.3	5.48E-09	-0.158	-2.14E-11	-5.37E-09
0	0.3	5.20E-09	-0.16	-1.80E-11	-5.41E-09
0	0.3	4.96E-09	-0.162	-1.78E-11	-4.99E-09
0	0.3	5.10E-09	-0.164	-2.10E-11	-4.91E-09
0	0.3	5.27E-09	-0.166	-1.98E-11	-5.29E-09
0	0.3	4.83E-09	-0.168	-1.84E-11	-4.97E-09
0	0.3	4.89E-09	-0.17	-1.66E-11	-4.98E-09
0	0.3	4.82E-09	-0.172	-2.14E-11	-4.85E-09
0	0.3	4.94E-09	-0.174	-1.78E-11	-4.85E-09
0	0.3	4.20E-09	-0.176	-1.66E-11	-4.50E-09
0	0.3	4.69E-09	-0.178	-2.10E-11	-4.61E-09
0	0.3	4.83E-09	-0.18	-1.82E-11	-4.60E-09
0	0.3	4.74E-09	-0.182	-1.92E-11	-4.68E-09
0	0.3	4.39E-09	-0.184	-2.06E-11	-4.75E-09
0	0.3	4.31E-09	-0.186	-2.00E-11	-3.94E-09
0	0.3	4.56E-09	-0.188	-1.72E-11	-4.63E-09
0	0.3	4.12E-09	-0.19	-1.84E-11	-4.34E-09
0	0.3	3.62E-09	-0.192	-2.00E-11	-4.18E-09
0	0.3	4.34E-09	-0.194	-1.90E-11	-4.19E-09
0	0.3	3.83E-09	-0.196	-1.92E-11	-4.11E-09
0	0.3	3.95E-09	-0.198	-1.94E-11	-3.98E-09
0	0.3	3.85E-09	-0.2	-1.94E-11	-3.87E-09
0	0.3	3.85E-09	-0.202	-1.80E-11	-3.69E-09
0	0.3	3.55E-09	-0.204	-1.86E-11	-3.72E-09
0	0.3	3.37E-09	-0.206	-2.06E-11	-3.49E-09
0	0.3	3.56E-09	-0.208	-1.64E-11	-3.44E-09
0	0.3	3.37E-09	-0.21	-1.70E-11	-3.52E-09
0	0.3	3.10E-09	-0.212	-2.20E-11	-3.23E-09
0	0.3	3.29E-09	-0.214	-1.94E-11	-3.31E-09
0	0.3	3.32E-09	-0.216	-1.78E-11	-3.34E-09
0	0.3	3.07E-09	-0.218	-2.08E-11	-3.15E-09
0	0.3	3.05E-09	-0.22	-1.92E-11	-3.01E-09
0	0.3	3.04E-09	-0.222	-1.70E-11	-2.96E-09
0	0.3	2.90E-09	-0.224	-2.02E-11	-2.99E-09
0	0.3	2.72E-09	-0.226	-2.10E-11	-2.88E-09
0	0.3	2.63E-09	-0.228	-1.86E-11	-2.66E-09
0	0.3	2.70E-09	-0.23	-1.80E-11	-2.71E-09
0	0.3	2.64E-09	-0.232	-2.12E-11	-2.83E-09
0	0.3	2.72E-09	-0.234	-1.92E-11	-2.66E-09
0	0.3	2.57E-09	-0.236	-1.76E-11	-2.53E-09
0	0.3	2.45E-09	-0.238	-2.00E-11	-2.55E-09
0	0.3	2.59E-09	-0.24	-2.22E-11	-2.60E-09
0	0.3	2.58E-09	-0.242	-1.76E-11	-2.47E-09
0	0.3	2.37E-09	-0.244	-1.68E-11	-2.44E-09
0	0.3	2.16E-09	-0.246	-2.04E-11	-2.27E-09
0	0.3	2.27E-09	-0.248	-1.88E-11	-2.20E-09
0	0.3	2.11E-09	-0.25	-1.82E-11	-2.00E-09
0	0.3	1.92E-09	-0.252	-1.98E-11	-2.02E-09
0	0.3	1.98E-09	-0.254	-1.98E-11	-1.86E-09
0	0.3	1.93E-09	-0.256	-1.66E-11	-1.81E-09
0	0.3	1.72E-09	-0.258	-1.96E-11	-1.80E-09
0	0.3	1.77E-09	-0.26	-1.92E-11	-1.82E-09
0	0.3	1.82E-09	-0.262	-2.06E-11	-1.70E-09
0	0.3	1.59E-09	-0.264	-1.84E-11	-1.63E-09
0	0.3	1.54E-09	-0.266	-2.10E-11	-1.67E-09
0	0.3	1.72E-09	-0.268	-1.74E-11	-1.62E-09
0	0.3	1.54E-09	-0.27	-1.94E-11	-1.52E-09
0	0.3	1.35E-09	-0.272	-2.16E-11	-1.46E-09
0	0.3	1.51E-09	-0.274	-1.98E-11	-1.47E-09
0	0.3	1.59E-09	-0.276	-1.76E-11	-1.56E-09
0	0.3	1.28E-09	-0.278	-1.88E-11	-1.42E-09
0	0.3	1.28E-09	-0.28	-1.94E-11	-1.29E-09
0	0.3	1.34E-09	-0.282	-1.76E-11	-1.24E-09
0	0.3	1.14E-09	-0.284	-1.88E-11	-1.19E-09
0	0.3	1.08E-09	-0.286	-2.16E-11	-1.16E-09
0	0.3	1.24E-09	-0.288	-1.88E-11	-1.13E-09
0	0.3	1.12E-09	-0.29	-1.84E-11	-1.10E-09
0	0.3	1.10E-09	-0.292	-1.96E-11	-1.05E-09
0	0.3	1.08E-09	-0.294	-1.76E-11	-1.02E-09
0	0.3	9.72E-10	-0.296	-1.94E-11	-1.03E-09
0	0.3	1.06E-09	-0.298	-1.96E-11	-9.81E-10
0	0.3	1.04E-09	-0.3	-1.86E-11	-9.63E-10
0	0.3	1.01E-09	-0.302	-1.98E-11	-9.54E-10
0	0.3	8.83E-10	-0.304	-2.00E-11	-8.40E-10
0	0.3	9.08E-10	-0.306	-1.82E-11	-8.08E-10
0	0.3	7.25E-10	-0.308	-2.04E-11	-7.97E-10
0	0.3	7.03E-10	-0.31	-2.00E-11	-7.83E-10
0	0.3	8.59E-10	-0.312	-2.16E-11	-8.09E-10
0	0.3	6.99E-10	-0.314	-1.98E-11	-7.20E-10
0	0.3	6.53E-10	-0.316	-2.00E-11	-6.90E-10
0	0.3	7.43E-10	-0.318	-2.00E-11	-6.31E-10
0	0.3	6.45E-10	-0.32	-1.88E-11	-6.14E-10
0	0.3	5.06E-10	-0.322	-1.94E-11	-6.66E-10
0	0.3	5.94E-10	-0.324	-1.92E-11	-5.45E-10
0	0.3	5.99E-10	-0.326	-1.78E-11	-5.45E-10
0	0.3	4.34E-10	-0.328	-1.86E-11	-5.11E-10
0	0.3	4.67E-10	-0.33	-1.82E-11	-5.07E-10
0	0.3	5.77E-10	-0.332	-1.82E-11	-4.85E-10
0	0.3	4.52E-10	-0.334	-1.86E-11	-4.87E-10
0	0.3	4.10E-10	-0.336	-2.16E-11	-5.28E-10
0	0.3	5.47E-10	-0.338	-1.84E-11	-4.61E-10
0	0.3	4.49E-10	-0.34	-1.74E-11	-4.06E-10
0	0.3	2.81E-10	-0.342	-1.98E-11	-3.79E-10
0	0.3	4.03E-10	-0.344	-1.90E-11	-3.90E-10
0	0.3	4.92E-10	-0.346	-1.90E-11	-3.84E-10
0	0.3	2.77E-10	-0.348	-2.06E-11	-3.45E-10
0	0.3	2.51E-10	-0.35	-2.10E-11	-3.46E-10
0	0.3	3.85E-10	-0.352	-1.92E-11	-2.74E-10
0	0.3	3.03E-10	-0.354	-1.70E-11	-2.91E-10
0	0.3	1.78E-10	-0.356	-1.98E-11	-2.93E-10
0	0.3	3.19E-10	-0.358	-2.04E-11	-2.75E-10
0	0.3	3.47E-10	-0.36	-1.72E-11	-2.54E-10
0	0.3	1.70E-10	-0.362	-1.78E-11	-2.28E-10
0	0.3	1.69E-10	-0.364	-2.08E-11	-2.51E-10
0	0.3	3.48E-10	-0.366	-1.82E-11	-2.30E-10
0	0.3	1.58E-10	-0.368	-1.92E-11	-2.24E-10
0	0.3	1.31E-10	-0.37	-2.20E-11	-2.20E-10
0	0.3	3.26E-10	-0.372	-2.04E-11	-2.29E-10
0	0.3	1.91E-10	-0.374	-2.06E-11	-2.05E-10
0	0.3	1.34E-10	-0.376	-1.98E-11	-1.84E-10
0	0.3	2.88E-10	-0.378	-1.88E-11	-1.90E-10
0	0.3	1.63E-10	-0.38	-1.86E-11	-1.71E-10
0	0.3	1.17E-10	-0.382	-2.10E-11	-1.74E-10
0	0.3	2.84E-10	-0.384	-1.94E-11	-1.79E-10
0	0.3	1.68E-10	-0.386	-1.86E-11	-1.80E-10
0	0.3	2.20E-10	-0.388	-1.86E-11	-1.48E-10
0	0.3	2.37E-10	-0.39	-1.78E-11	-1.51E-10
0	0.3	1.99E-10	-0.392	-2.00E-11	-1.36E-10
0	0.3	2.18E-10	-0.394	-1.60E-11	-1.40E-10
0	0.3	1.90E-10	-0.396	-1.94E-11	-1.37E-10
0	0.3	2.09E-10	-0.398	-1.90E-11	-1.25E-10
0	0.3	1.70E-10	-0.4	-2.04E-11	-1.20E-10
0	0.3	1.77E-10	-0.402	-1.72E-11	-1.17E-10
0	0.3	1.55E-10	-0.404	-2.04E-11	-1.01E-10
0	0.3	1.66E-10	-0.406	-1.86E-11	-9.80E-11
0	0.3	1.45E-10	-0.408	-1.72E-11	-9.51E-11
0	0.3	1.98E-10	-0.41	-1.84E-11	-8.63E-11
0	0.3	1.40E-10	-0.412	-1.86E-11	-9.99E-11
0	0.3	1.67E-10	-0.414	-1.66E-11	-8.66E-11
0	0.3	1.76E-10	-0.416	-1.92E-11	-9.82E-11
0	0.3	7.53E-11	-0.418	-2.12E-11	-1.13E-10
0	0.3	2.16E-10	-0.42	-1.78E-11	-1.05E-10
0	0.3	1.75E-10	-0.422	-1.98E-11	-1.03E-10
0	0.3	1.84E-10	-0.424	-1.68E-11	-1.05E-10
0	0.3	1.73E-10	-0.426	-1.88E-11	-1.00E-10
0	0.3	1.61E-10	-0.428	-1.96E-11	-1.01E-10
0	0.3	1.70E-10	-0.43	-1.66E-11	-9.18E-11
0	0.3	1.49E-10	-0.432	-2.00E-11	-9.35E-11
0	0.3	1.72E-10	-0.434	-1.74E-11	-8.72E-11
0	0.3	1.62E-10	-0.436	-1.92E-11	-8.37E-11
0	0.3	1.56E-10	-0.438	-2.04E-11	-8.48E-11
0	0.3	1.48E-10	-0.44	-2.00E-11	-8.20E-11
0	0.3	1.50E-10	-0.442	-1.96E-11	-8.12E-11
0	0.3	1.37E-10	-0.444	-1.88E-11	-7.88E-11
0	0.3	1.53E-10	-0.446	-1.80E-11	-7.41E-11
0	0.3	1.49E-10	-0.448	-1.98E-11	-7.83E-11
0	0.3	1.42E-10	-0.45	-2.06E-11	-7.80E-11
0	0.3	1.37E-10	-0.452	-2.06E-11	-7.12E-11
0	0.3	9.62E-11	-0.454	-1.92E-11	-6.86E-11
0	0.3	1.45E-10	-0.456	-1.86E-11	-6.65E-11
0	0.3	1.31E-10	-0.458	-2.02E-11	-6.40E-11
0	0.3	1.35E-10	-0.46	-2.04E-11	-6.40E-11
0	0.3	6.96E-11	-0.462	-1.78E-11	-6.20E-11
0	0.3	6.86E-11	-0.464	-1.82E-11	-6.28E-11
0	0.3	6.39E-11	-0.466	-1.82E-11	-6.04E-11
0	0.3	1.29E-10	-0.468	-1.76E-11	-6.23E-11
0	0.3	1.62E-10	-0.47	-1.94E-11	-5.73E-11
0	0.3	1.42E-10	-0.472	-1.92E-11	-5.40E-11
0	0.3	1.45E-10	-0.474	-1.88E-11	-5.32E-11
0	0.3	1.46E-10	-0.476	-1.84E-11	-4.99E-11
0	0.3	1.31E-10	-0.478	-1.78E-11	-5.34E-11
0	0.3	1.31E-10	-0.48	-1.78E-11	-5.39E-11
0	0.3	1.36E-10	-0.482	-1.78E-11	-5.34E-11
0	0.3	1.60E-10	-0.484	-2.04E-11	-5.19E-11
0	0.3	1.56E-10	-0.486	-1.88E-11	-5.01E-11
0	0.3	1.27E-10	-0.488	-1.78E-11	-5.05E-11
0	0.3	1.23E-10	-0.49	-1.88E-11	-5.07E-11
0	0.3	1.23E-10	-0.492	-1.88E-11	-4.69E-11
0	0.3	1.24E-10	-0.494	-1.82E-11	-4.72E-11
0	0.3	1.36E-10	-0.496	-1.90E-11	-4.90E-11
0	0.3	1.46E-10	-0.498	-1.96E-11	-4.95E-11
0	0.3	1.56E-10	-0.5	-1.96E-11	-4.91E-11
