# Supplementary material for: Reconfigurable signal modulation in a ferroelectric tunnel field-effect transistor
Source: Nat Commun. 2023 May 3;14:2530. doi: 10.1038/s41467-023-38242-w (PMC10156808; doi:10.1038/s41467-023-38242-w)
Supplement: Supplementary file 3 — Source Data [file 41467_2023_38242_MOESM3_ESM.zip › Source Data for Figures/Supplementary Figure 2/SI Fig 2b_Device-to-device variability/[12_6_2021 3_39_06 PM]_23-5_IVg_inital_TFET.csv]

Vs	Vd	Id	Vg	Ig	Is
0	0.3	1.80E-08	0.2	-5.20E-12	-1.83E-08
0	0.3	1.94E-08	0.195	-2.80E-12	-1.92E-08
0	0.3	1.98E-08	0.19	-4.00E-12	-2.06E-08
0	0.3	2.13E-08	0.185	-3.60E-12	-2.14E-08
0	0.3	2.30E-08	0.18	-4.60E-12	-2.30E-08
0	0.3	2.38E-08	0.175	-4.60E-12	-2.42E-08
0	0.3	2.63E-08	0.17	-3.00E-12	-2.63E-08
0	0.3	2.85E-08	0.165	-6.60E-12	-2.82E-08
0	0.3	2.85E-08	0.16	-5.20E-12	-2.94E-08
0	0.3	3.07E-08	0.155	-4.80E-12	-3.03E-08
0	0.3	3.20E-08	0.15	-2.40E-12	-3.14E-08
0	0.3	3.36E-08	0.145	-5.60E-12	-3.33E-08
0	0.3	3.35E-08	0.14	-5.60E-12	-3.36E-08
0	0.3	3.70E-08	0.135	-2.20E-12	-3.63E-08
0	0.3	3.85E-08	0.13	-4.00E-12	-3.84E-08
0	0.3	3.84E-08	0.125	-2.80E-12	-3.82E-08
0	0.3	4.05E-08	0.12	-4.20E-12	-3.96E-08
0	0.3	4.08E-08	0.115	-5.40E-12	-4.08E-08
0	0.3	4.24E-08	0.11	-3.40E-12	-4.27E-08
0	0.3	4.35E-08	0.105	-5.60E-12	-4.37E-08
0	0.3	4.24E-08	0.1	-6.20E-12	-4.10E-08
0	0.3	4.26E-08	0.095	-4.20E-12	-4.24E-08
0	0.3	4.35E-08	0.09	-4.80E-12	-4.29E-08
0	0.3	4.56E-08	0.085	-4.80E-12	-4.60E-08
0	0.3	4.63E-08	0.08	-5.80E-12	-4.64E-08
0	0.3	4.61E-08	0.075	-2.00E-12	-4.73E-08
0	0.3	4.78E-08	0.07	-4.80E-12	-4.75E-08
0	0.3	4.69E-08	0.065	-4.20E-12	-4.72E-08
0	0.3	4.67E-08	0.06	-4.60E-12	-4.60E-08
0	0.3	4.73E-08	0.055	-3.80E-12	-4.76E-08
0	0.3	4.70E-08	0.05	-3.40E-12	-4.66E-08
0	0.3	4.36E-08	0.045	-6.20E-12	-4.43E-08
0	0.3	4.51E-08	0.04	-3.60E-12	-4.44E-08
0	0.3	4.71E-08	0.035	-5.40E-12	-4.64E-08
0	0.3	4.59E-08	0.03	-3.00E-12	-4.63E-08
0	0.3	4.52E-08	0.025	-4.60E-12	-4.66E-08
0	0.3	4.53E-08	0.02	-5.00E-12	-4.62E-08
0	0.3	4.62E-08	0.015	-3.40E-12	-4.67E-08
0	0.3	4.48E-08	0.01	-6.40E-12	-4.72E-08
0	0.3	4.85E-08	0.005	-5.40E-12	-4.64E-08
0	0.3	4.76E-08	0	-4.00E-12	-4.73E-08
0	0.3	4.43E-08	-0.005	-3.40E-12	-4.48E-08
0	0.3	4.37E-08	-0.01	-2.80E-12	-4.30E-08
0	0.3	4.33E-08	-0.015	-5.00E-12	-4.35E-08
0	0.3	4.12E-08	-0.02	-2.20E-12	-4.21E-08
0	0.3	4.05E-08	-0.025	-4.00E-12	-4.02E-08
0	0.3	4.11E-08	-0.03	-4.20E-12	-4.12E-08
0	0.3	4.01E-08	-0.035	-2.40E-12	-4.04E-08
0	0.3	3.86E-08	-0.04	-4.20E-12	-3.93E-08
0	0.3	3.81E-08	-0.045	-3.00E-12	-3.76E-08
0	0.3	4.02E-08	-0.05	-7.80E-12	-3.99E-08
0	0.3	3.86E-08	-0.055	-5.00E-12	-4.06E-08
0	0.3	3.79E-08	-0.06	-4.60E-12	-3.74E-08
0	0.3	3.65E-08	-0.065	-3.40E-12	-3.72E-08
0	0.3	3.46E-08	-0.07	-6.20E-12	-3.44E-08
0	0.3	3.24E-08	-0.075	-6.00E-12	-3.29E-08
0	0.3	3.09E-08	-0.08	-4.40E-12	-3.21E-08
0	0.3	2.97E-08	-0.085	-5.40E-12	-3.04E-08
0	0.3	2.93E-08	-0.09	-4.60E-12	-3.03E-08
0	0.3	2.73E-08	-0.095	-5.40E-12	-2.79E-08
0	0.3	2.82E-08	-0.1	-4.80E-12	-2.74E-08
0	0.3	2.61E-08	-0.105	-4.60E-12	-2.67E-08
0	0.3	2.57E-08	-0.11	-5.80E-12	-2.60E-08
0	0.3	2.47E-08	-0.115	-3.20E-12	-2.49E-08
0	0.3	2.29E-08	-0.12	-4.60E-12	-2.22E-08
0	0.3	2.29E-08	-0.125	-3.60E-12	-2.18E-08
0	0.3	2.10E-08	-0.13	-5.20E-12	-2.09E-08
0	0.3	1.99E-08	-0.135	-4.20E-12	-1.96E-08
0	0.3	1.91E-08	-0.14	-3.00E-12	-1.93E-08
0	0.3	1.80E-08	-0.145	-6.80E-12	-1.85E-08
0	0.3	1.76E-08	-0.15	-4.80E-12	-1.62E-08
0	0.3	1.60E-08	-0.155	-5.60E-12	-1.58E-08
0	0.3	1.50E-08	-0.16	-4.60E-12	-1.50E-08
0	0.3	1.38E-08	-0.165	-4.20E-12	-1.43E-08
0	0.3	1.22E-08	-0.17	-5.40E-12	-1.26E-08
0	0.3	1.23E-08	-0.175	-4.20E-12	-1.18E-08
0	0.3	1.09E-08	-0.18	-5.40E-12	-1.07E-08
0	0.3	1.04E-08	-0.185	-5.00E-12	-9.93E-09
0	0.3	9.26E-09	-0.19	-6.40E-12	-1.01E-08
0	0.3	9.42E-09	-0.195	-4.80E-12	-9.03E-09
0	0.3	8.42E-09	-0.2	-7.20E-12	-8.75E-09
0	0.3	6.88E-09	-0.205	-3.80E-12	-6.68E-09
0	0.3	6.83E-09	-0.21	-3.40E-12	-6.84E-09
0	0.3	5.75E-09	-0.215	-4.80E-12	-6.12E-09
0	0.3	5.32E-09	-0.22	-3.40E-12	-5.05E-09
0	0.3	4.66E-09	-0.225	-3.40E-12	-4.85E-09
0	0.3	4.09E-09	-0.23	-2.80E-12	-4.29E-09
0	0.3	3.48E-09	-0.235	-6.20E-12	-3.70E-09
0	0.3	3.53E-09	-0.24	-5.60E-12	-3.48E-09
0	0.3	3.00E-09	-0.245	-3.60E-12	-3.10E-09
0	0.3	2.47E-09	-0.25	-4.20E-12	-2.57E-09
0	0.3	2.29E-09	-0.255	-5.00E-12	-2.30E-09
0	0.3	2.26E-09	-0.26	-3.80E-12	-2.30E-09
0	0.3	1.94E-09	-0.265	-4.20E-12	-2.08E-09
0	0.3	1.79E-09	-0.27	-5.20E-12	-1.73E-09
0	0.3	1.42E-09	-0.275	-2.40E-12	-1.44E-09
0	0.3	1.25E-09	-0.28	-3.00E-12	-1.31E-09
0	0.3	1.10E-09	-0.285	-5.40E-12	-1.18E-09
0	0.3	8.79E-10	-0.29	-6.20E-12	-9.38E-10
0	0.3	6.50E-10	-0.295	-4.20E-12	-7.23E-10
0	0.3	7.78E-10	-0.3	-5.20E-12	-7.84E-10
0	0.3	6.61E-10	-0.305	-5.20E-12	-6.55E-10
0	0.3	5.86E-10	-0.31	-4.20E-12	-5.69E-10
0	0.3	4.99E-10	-0.315	-5.00E-12	-5.83E-10
0	0.3	5.55E-10	-0.32	-5.00E-12	-5.39E-10
0	0.3	4.21E-10	-0.325	-2.00E-12	-4.38E-10
0	0.3	3.41E-10	-0.33	-5.20E-12	-3.70E-10
0	0.3	2.94E-10	-0.335	-5.20E-12	-3.25E-10
0	0.3	3.19E-10	-0.34	-3.60E-12	-2.71E-10
0	0.3	1.83E-10	-0.345	-3.80E-12	-2.32E-10
0	0.3	1.51E-10	-0.35	-4.40E-12	-1.95E-10
0	0.3	2.17E-10	-0.355	-3.80E-12	-1.87E-10
0	0.3	1.85E-10	-0.36	-3.00E-12	-1.81E-10
0	0.3	1.27E-10	-0.365	-3.60E-12	-1.75E-10
0	0.3	1.20E-10	-0.37	-5.00E-12	-1.46E-10
0	0.3	1.63E-10	-0.375	-6.40E-12	-1.11E-10
0	0.3	1.03E-10	-0.38	-4.00E-12	-8.73E-11
0	0.3	1.40E-10	-0.385	-5.80E-12	-9.15E-11
0	0.3	5.45E-11	-0.39	-4.00E-12	-8.45E-11
0	0.3	1.27E-10	-0.395	-4.60E-12	-8.04E-11
0	0.3	1.12E-10	-0.4	-5.00E-12	-6.63E-11
0	0.3	1.28E-10	-0.405	-4.00E-12	-7.80E-11
0	0.3	1.03E-10	-0.41	-4.60E-12	-6.44E-11
0	0.3	9.55E-11	-0.415	-4.00E-12	-5.78E-11
0	0.3	9.06E-11	-0.42	-3.60E-12	-5.41E-11
0	0.3	9.79E-11	-0.425	-3.40E-12	-5.43E-11
0	0.3	1.05E-10	-0.43	-5.20E-12	-5.63E-11
0	0.3	2.31E-11	-0.435	-5.60E-12	-5.18E-11
0	0.3	2.37E-11	-0.44	-4.20E-12	-5.03E-11
0	0.3	1.72E-11	-0.445	-4.60E-12	-4.88E-11
0	0.3	9.47E-11	-0.45	-4.60E-12	-5.04E-11
0	0.3	8.95E-11	-0.455	-5.80E-12	-4.81E-11
0	0.3	8.65E-11	-0.46	-4.20E-12	-4.78E-11
0	0.3	6.38E-11	-0.465	-3.60E-12	-4.70E-11
0	0.3	4.15E-11	-0.47	-5.60E-12	-4.73E-11
0	0.3	7.74E-11	-0.475	-3.20E-12	-4.70E-11
0	0.3	2.94E-11	-0.48	-4.80E-12	-4.86E-11
0	0.3	8.75E-11	-0.485	-2.20E-12	-4.82E-11
0	0.3	2.56E-11	-0.49	-4.20E-12	-4.81E-11
0	0.3	2.36E-11	-0.495	-2.80E-12	-4.89E-11
0	0.3	8.99E-11	-0.5	-5.60E-12	-4.91E-11
