# Supplementary material for: Reconfigurable signal modulation in a ferroelectric tunnel field-effect transistor
Source: Nat Commun. 2023 May 3;14:2530. doi: 10.1038/s41467-023-38242-w (PMC10156808; doi:10.1038/s41467-023-38242-w)
Supplement: Supplementary file 3 — Source Data [file 41467_2023_38242_MOESM3_ESM.zip › Source Data for Figures/Supplementary Figure 2/SI Fig 2b_Device-to-device variability/[12_6_2021 4_10_43 PM]_23-7_IVg_inital_TFET.csv]

Vs	Vd	Id	Vg	Ig	Is
0	0.3	2.0497E-09	0.2	-5.6E-12	-2.0174E-09
0	0.3	2.0857E-09	0.195	-5.6E-12	-2.0552E-09
0	0.3	1.9933E-09	0.19	-3.6E-12	-1.9648E-09
0	0.3	1.8823E-09	0.185	-3.8E-12	-1.9429E-09
0	0.3	1.9781E-09	0.18	-3.6E-12	-1.9626E-09
0	0.3	2.0933E-09	0.175	-3.4E-12	-2.0342E-09
0	0.3	1.9615E-09	0.17	-2.8E-12	-1.9729E-09
0	0.3	2.0623E-09	0.165	-5E-12	-2.0732E-09
0	0.3	2.1578E-09	0.16	-5.6E-12	-2.0761E-09
0	0.3	2.1772E-09	0.155	-5.8E-12	-2.1519E-09
0	0.3	2.3119E-09	0.15	-5.4E-12	-2.3277E-09
0	0.3	2.5382E-09	0.145	-4.8E-12	-2.4051E-09
0	0.3	2.635E-09	0.14	-2.8E-12	-2.545E-09
0	0.3	2.5021E-09	0.135	-4.4E-12	-2.5691E-09
0	0.3	2.5591E-09	0.13	-5.8E-12	-2.5496E-09
0	0.3	2.8134E-09	0.125	-5.6E-12	-2.7627E-09
0	0.3	2.8004E-09	0.12	-5.8E-12	-2.8547E-09
0	0.3	2.9147E-09	0.115	-5.8E-12	-2.9144E-09
0	0.3	3.2324E-09	0.11	-4.2E-12	-3.0474E-09
0	0.3	3.1298E-09	0.105	-4.2E-12	-3.1354E-09
0	0.3	3.4394E-09	0.1	-3.6E-12	-3.439E-09
0	0.3	3.4579E-09	0.095	-2.6E-12	-3.4718E-09
0	0.3	3.5839E-09	0.09	-4.6E-12	-3.4835E-09
0	0.3	3.5699E-09	0.085	-2.8E-12	-3.6314E-09
0	0.3	3.823E-09	0.08	-5.2E-12	-3.8134E-09
0	0.3	3.9052E-09	0.075	-6.2E-12	-3.8611E-09
0	0.3	3.9288E-09	0.07	-4.6E-12	-3.9688E-09
0	0.3	4.0686E-09	0.065	-4.2E-12	-3.9799E-09
0	0.3	4.2717E-09	0.06	-5.2E-12	-4.2466E-09
0	0.3	4.3472E-09	0.055	-2.4E-12	-4.2518E-09
0	0.3	4.5962E-09	0.05	-3.6E-12	-4.5688E-09
0	0.3	4.738E-09	0.045	-4.6E-12	-4.6689E-09
0	0.3	4.8041E-09	0.04	-3E-12	-4.7412E-09
0	0.3	4.9592E-09	0.035	-4E-12	-4.8778E-09
0	0.3	4.8553E-09	0.03	-5.4E-12	-4.8014E-09
0	0.3	5.1307E-09	0.025	-4.2E-12	-5.0269E-09
0	0.3	4.8792E-09	0.02	-4E-12	-4.9782E-09
0	0.3	4.6031E-09	0.015	-7.4E-12	-4.7119E-09
0	0.3	4.6325E-09	0.01	-4E-12	-4.6618E-09
0	0.3	4.559E-09	0.005	-4E-12	-4.4221E-09
0	0.3	4.8408E-09	0	-4E-12	-4.9109E-09
0	0.3	5.1387E-09	-0.005	-4.4E-12	-4.9871E-09
0	0.3	4.8555E-09	-0.01	-3E-12	-4.7731E-09
0	0.3	5.2714E-09	-0.015	-2.6E-12	-4.9426E-09
0	0.3	5.2754E-09	-0.02	-3.2E-12	-5.5187E-09
0	0.3	5.4158E-09	-0.025	-5E-12	-5.4951E-09
0	0.3	5.4755E-09	-0.03	-3.8E-12	-5.4876E-09
0	0.3	5.5035E-09	-0.035	-4.6E-12	-5.5447E-09
0	0.3	5.2573E-09	-0.04	-5E-12	-5.3596E-09
0	0.3	5.1844E-09	-0.045	-3.4E-12	-5.2598E-09
0	0.3	5.0661E-09	-0.05	-4E-12	-5.095E-09
0	0.3	4.644E-09	-0.055	-5.6E-12	-4.6766E-09
0	0.3	4.6465E-09	-0.06	-4.6E-12	-4.7093E-09
0	0.3	4.5882E-09	-0.065	-4.2E-12	-4.6382E-09
0	0.3	4.5784E-09	-0.07	-5E-12	-4.5567E-09
0	0.3	4.7234E-09	-0.075	-5.6E-12	-4.7524E-09
0	0.3	4.5393E-09	-0.08	-4.6E-12	-4.583E-09
0	0.3	4.2285E-09	-0.085	-4.6E-12	-4.3297E-09
0	0.3	4.2485E-09	-0.09	-4E-12	-4.1895E-09
0	0.3	4.1185E-09	-0.095	-3.4E-12	-4.1805E-09
0	0.3	4.1001E-09	-0.1	-5E-12	-4.1168E-09
0	0.3	3.8438E-09	-0.105	-4.8E-12	-3.8157E-09
0	0.3	3.7495E-09	-0.11	-3.8E-12	-3.7431E-09
0	0.3	3.5663E-09	-0.115	-3.8E-12	-3.6591E-09
0	0.3	3.3169E-09	-0.12	-5.8E-12	-3.4306E-09
0	0.3	3.6299E-09	-0.125	-6.4E-12	-3.5734E-09
0	0.3	3.4027E-09	-0.13	-4.4E-12	-3.4483E-09
0	0.3	3.1531E-09	-0.135	-4.4E-12	-3.1736E-09
0	0.3	3.2034E-09	-0.14	-4E-12	-3.1595E-09
0	0.3	3.1661E-09	-0.145	-3.6E-12	-3.1412E-09
0	0.3	2.9409E-09	-0.15	-3.8E-12	-3.0099E-09
0	0.3	2.872E-09	-0.155	-4.2E-12	-2.9422E-09
0	0.3	2.9012E-09	-0.16	-4.2E-12	-2.822E-09
0	0.3	2.6808E-09	-0.165	-3.4E-12	-2.7632E-09
0	0.3	2.5988E-09	-0.17	-4.8E-12	-2.6503E-09
0	0.3	2.5807E-09	-0.175	-6.2E-12	-2.5095E-09
0	0.3	2.4304E-09	-0.18	-3.4E-12	-2.4413E-09
0	0.3	2.3155E-09	-0.185	-6.2E-12	-2.4086E-09
0	0.3	2.1953E-09	-0.19	-5.4E-12	-2.1986E-09
0	0.3	2.0612E-09	-0.195	-1.8E-12	-2.0774E-09
0	0.3	2.0721E-09	-0.2	-4E-12	-2.1278E-09
0	0.3	1.9101E-09	-0.205	-5.6E-12	-1.9139E-09
0	0.3	1.88E-09	-0.21	-3E-12	-1.843E-09
0	0.3	1.6231E-09	-0.215	-2.6E-12	-1.7036E-09
0	0.3	1.5462E-09	-0.22	-7.2E-12	-1.5831E-09
0	0.3	1.5674E-09	-0.225	-7E-12	-1.515E-09
0	0.3	1.2869E-09	-0.23	-4.2E-12	-1.3015E-09
0	0.3	1.1863E-09	-0.235	-2.4E-12	-1.2695E-09
0	0.3	1.2719E-09	-0.24	-4.8E-12	-1.2128E-09
0	0.3	1.0371E-09	-0.245	-3.4E-12	-1.0088E-09
0	0.3	8.8098E-10	-0.25	-5E-12	-8.6047E-10
0	0.3	7.9241E-10	-0.255	-3.2E-12	-8.0148E-10
0	0.3	6.9046E-10	-0.26	-4E-12	-7.4242E-10
0	0.3	7.4169E-10	-0.265	-4E-12	-7.7848E-10
0	0.3	7.1635E-10	-0.27	-2.8E-12	-6.5381E-10
0	0.3	4.9866E-10	-0.275	-2.4E-12	-5.8255E-10
0	0.3	4.2361E-10	-0.28	-5.6E-12	-4.4451E-10
0	0.3	4.6438E-10	-0.285	-5.8E-12	-3.8554E-10
0	0.3	3.3941E-10	-0.29	-4.6E-12	-3.6298E-10
0	0.3	3.0963E-10	-0.295	-5.2E-12	-3.349E-10
0	0.3	3.1004E-10	-0.3	-4.2E-12	-2.5851E-10
0	0.3	2.3438E-10	-0.305	-1.2E-12	-2.1466E-10
0	0.3	1.1982E-10	-0.31	-3.2E-12	-1.7693E-10
0	0.3	1.9044E-10	-0.315	-3.6E-12	-1.6208E-10
0	0.3	1.97E-10	-0.32	-2E-12	-1.693E-10
0	0.3	9.864E-11	-0.325	-3E-12	-1.2339E-10
0	0.3	1.4029E-10	-0.33	-5.2E-12	-1.535E-10
0	0.3	1.7121E-10	-0.335	-5E-12	-1.2655E-10
0	0.3	1.3346E-10	-0.34	-3.6E-12	-1.1958E-10
0	0.3	1.4606E-10	-0.345	-5.6E-12	-9.877E-11
0	0.3	1.3048E-10	-0.35	-3E-12	-1.2019E-10
0	0.3	1.276E-10	-0.355	-4.6E-12	-8.94E-11
0	0.3	1.2192E-10	-0.36	-4E-12	-8.50724E-11
0	0.3	1.2231E-10	-0.365	-3.4E-12	-7.5343E-11
0	0.3	5.518E-11	-0.37	-4.4E-12	-7.2684E-11
0	0.3	1.0525E-10	-0.375	-5.6E-12	-6.43632E-11
0	0.3	9.626E-11	-0.38	-3.6E-12	-5.9835E-11
0	0.3	9.415E-11	-0.385	-4.2E-12	-5.42244E-11
0	0.3	1.0118E-10	-0.39	-4.4E-12	-5.55738E-11
0	0.3	9.143E-11	-0.395	-3.6E-12	-5.3487E-11
0	0.3	9.921E-11	-0.4	-3E-12	-5.33936E-11
0	0.3	9.223E-11	-0.405	-2.8E-12	-4.96586E-11
0	0.3	9.461E-11	-0.41	-3.4E-12	-4.9853E-11
0	0.3	8.706E-11	-0.415	-5.2E-12	-4.69188E-11
0	0.3	9.304E-11	-0.42	-1.4E-12	-4.53194E-11
0	0.3	8.574E-11	-0.425	-4.6E-12	-4.49902E-11
0	0.3	8.001E-11	-0.43	-3.4E-12	-4.37014E-11
0	0.3	8.467E-11	-0.435	-2.4E-12	-4.31208E-11
0	0.3	8.997E-11	-0.44	-3.2E-12	-4.12798E-11
0	0.3	2.974E-11	-0.445	-4.6E-12	-4.20738E-11
0	0.3	7.788E-11	-0.45	-4.8E-12	-4.03892E-11
0	0.3	-9.46E-12	-0.455	-2E-12	-3.98086E-11
0	0.3	8.116E-11	-0.46	-3.6E-12	-3.96054E-11
0	0.3	-3.38E-12	-0.465	-4E-12	-3.92898E-11
0	0.3	1.197E-11	-0.47	-3.4E-12	-3.84778E-11
0	0.3	9.194E-11	-0.475	-1.8E-12	-3.79004E-11
0	0.3	2.37E-12	-0.48	-2.4E-12	-3.55432E-11
0	0.3	8.6E-12	-0.485	-3.2E-12	-3.70038E-11
0	0.3	2.93814E-11	-0.49	-6.2E-12	-3.70102E-11
0	0.3	3.31344E-11	-0.495	-4.6E-12	-3.51012E-11
0	0.3	3.9173E-11	-0.5	-4.6E-12	-3.73054E-11
