# Supplementary material for: Reconfigurable signal modulation in a ferroelectric tunnel field-effect transistor
Source: Nat Commun. 2023 May 3;14:2530. doi: 10.1038/s41467-023-38242-w (PMC10156808; doi:10.1038/s41467-023-38242-w)
Supplement: Supplementary file 3 — Source Data [file 41467_2023_38242_MOESM3_ESM.zip › Source Data for Figures/Supplementary Figure 2/SI Fig 2b_Device-to-device variability/[2_14_2022 5_10_00 PM]_23-11_IVg_inital_TFET.csv]

Vs	Vd	Id	Vg	Ig	Is
0	0.3	1.4223E-09	0.2	-1.6E-11	-1.439E-09
0	0.3	1.7451E-09	0.198	-1.64E-11	-1.7626E-09
0	0.3	1.7065E-09	0.196	-1.58E-11	-1.5879E-09
0	0.3	1.5951E-09	0.194	-1.78E-11	-1.4802E-09
0	0.3	1.5726E-09	0.192	-1.44E-11	-1.662E-09
0	0.3	1.9244E-09	0.19	-1.56E-11	-1.8589E-09
0	0.3	1.8113E-09	0.188	-1.32E-11	-1.6294E-09
0	0.3	1.7708E-09	0.186	-1.46E-11	-1.8168E-09
0	0.3	1.7475E-09	0.184	-1.64E-11	-1.8079E-09
0	0.3	1.9633E-09	0.182	-1.58E-11	-1.9124E-09
0	0.3	2.0005E-09	0.18	-1.52E-11	-1.9849E-09
0	0.3	1.8856E-09	0.178	-1.5E-11	-1.9325E-09
0	0.3	2.1802E-09	0.176	-1.68E-11	-1.941E-09
0	0.3	2.1732E-09	0.174	-1.54E-11	-2.0982E-09
0	0.3	2.0605E-09	0.172	-1.58E-11	-2.0106E-09
0	0.3	2.4596E-09	0.17	-1.66E-11	-2.3785E-09
0	0.3	2.4912E-09	0.168	-1.58E-11	-2.4006E-09
0	0.3	2.2704E-09	0.166	-1.48E-11	-2.2699E-09
0	0.3	2.567E-09	0.164	-1.46E-11	-2.6716E-09
0	0.3	2.5705E-09	0.162	-1.58E-11	-2.679E-09
0	0.3	2.598E-09	0.16	-1.66E-11	-2.6072E-09
0	0.3	2.4921E-09	0.158	-1.54E-11	-2.6339E-09
0	0.3	2.6661E-09	0.156	-1.52E-11	-2.7924E-09
0	0.3	2.615E-09	0.154	-1.52E-11	-2.5093E-09
0	0.3	2.9959E-09	0.152	-1.46E-11	-2.9539E-09
0	0.3	3.3244E-09	0.15	-1.74E-11	-3.2789E-09
0	0.3	2.7778E-09	0.148	-1.64E-11	-2.8335E-09
0	0.3	3.1649E-09	0.146	-1.68E-11	-2.9173E-09
0	0.3	2.9572E-09	0.144	-1.68E-11	-3.091E-09
0	0.3	3.1928E-09	0.142	-1.54E-11	-3.2164E-09
0	0.3	3.1819E-09	0.14	-1.82E-11	-3.165E-09
0	0.3	3.2921E-09	0.138	-1.74E-11	-3.2435E-09
0	0.3	3.1923E-09	0.136	-1.6E-11	-3.2747E-09
0	0.3	3.4439E-09	0.134	-1.68E-11	-3.5091E-09
0	0.3	3.6345E-09	0.132	-1.48E-11	-3.617E-09
0	0.3	3.5263E-09	0.13	-1.62E-11	-3.6158E-09
0	0.3	3.5468E-09	0.128	-1.76E-11	-3.4131E-09
0	0.3	3.9222E-09	0.126	-1.86E-11	-4.047E-09
0	0.3	3.7604E-09	0.124	-1.7E-11	-3.8377E-09
0	0.3	3.8407E-09	0.122	-1.72E-11	-3.8391E-09
0	0.3	4.2028E-09	0.12	-1.7E-11	-3.9624E-09
0	0.3	4.2483E-09	0.118	-1.68E-11	-4.2102E-09
0	0.3	4.2498E-09	0.116	-1.68E-11	-4.4033E-09
0	0.3	4.1629E-09	0.114	-1.68E-11	-4.2516E-09
0	0.3	4.4463E-09	0.112	-1.64E-11	-4.1668E-09
0	0.3	4.5416E-09	0.11	-1.6E-11	-4.3819E-09
0	0.3	4.1222E-09	0.108	-1.64E-11	-4.1792E-09
0	0.3	4.644E-09	0.106	-1.72E-11	-4.7463E-09
0	0.3	4.6882E-09	0.104	-1.68E-11	-4.5063E-09
0	0.3	4.1622E-09	0.102	-1.76E-11	-4.3945E-09
0	0.3	4.8726E-09	0.1	-1.7E-11	-4.8507E-09
0	0.3	4.6965E-09	0.098	-1.7E-11	-4.8497E-09
0	0.3	4.8574E-09	0.096	-1.54E-11	-5.0316E-09
0	0.3	4.8218E-09	0.094	-1.7E-11	-4.7814E-09
0	0.3	5.2818E-09	0.092	-1.62E-11	-5.3043E-09
0	0.3	4.9736E-09	0.09	-1.6E-11	-4.9891E-09
0	0.3	5.0923E-09	0.088	-1.86E-11	-5.1112E-09
0	0.3	5.1396E-09	0.086	-1.68E-11	-5.1793E-09
0	0.3	5.4004E-09	0.084	-1.42E-11	-5.5197E-09
0	0.3	5.599E-09	0.082	-1.76E-11	-5.6866E-09
0	0.3	5.7432E-09	0.08	-1.74E-11	-5.6976E-09
0	0.3	6.0443E-09	0.078	-1.76E-11	-5.909E-09
0	0.3	5.1459E-09	0.076	-1.62E-11	-5.4296E-09
0	0.3	5.5969E-09	0.074	-1.66E-11	-5.253E-09
0	0.3	5.7731E-09	0.072	-1.76E-11	-5.8873E-09
0	0.3	5.3706E-09	0.07	-1.7E-11	-5.4096E-09
0	0.3	5.742E-09	0.068	-1.6E-11	-5.7872E-09
0	0.3	5.8704E-09	0.066	-1.64E-11	-5.6542E-09
0	0.3	5.9245E-09	0.064	-1.74E-11	-5.8836E-09
0	0.3	5.9667E-09	0.062	-1.54E-11	-6.1815E-09
0	0.3	5.9692E-09	0.06	-1.6E-11	-5.7897E-09
0	0.3	6.169E-09	0.058	-1.58E-11	-6.2924E-09
0	0.3	6.1197E-09	0.056	-1.6E-11	-6.2429E-09
0	0.3	6.6619E-09	0.054	-1.46E-11	-6.8257E-09
0	0.3	7.0057E-09	0.052	-1.68E-11	-6.9346E-09
0	0.3	7.0248E-09	0.05	-1.62E-11	-7.0153E-09
0	0.3	6.893E-09	0.048	-1.72E-11	-6.9362E-09
0	0.3	6.9287E-09	0.046	-1.7E-11	-7.0278E-09
0	0.3	6.5074E-09	0.044	-1.6E-11	-6.4978E-09
0	0.3	6.688E-09	0.042	-1.52E-11	-6.9181E-09
0	0.3	6.2127E-09	0.04	-1.62E-11	-6.6007E-09
0	0.3	6.6437E-09	0.038	-1.42E-11	-6.5644E-09
0	0.3	6.6621E-09	0.036	-1.62E-11	-6.6537E-09
0	0.3	6.6184E-09	0.034	-1.52E-11	-6.7698E-09
0	0.3	6.2111E-09	0.032	-1.6E-11	-5.9007E-09
0	0.3	6.0642E-09	0.03	-1.68E-11	-5.9667E-09
0	0.3	6.3797E-09	0.028	-1.7E-11	-6.5063E-09
0	0.3	6.0855E-09	0.026	-1.64E-11	-6.152E-09
0	0.3	6.261E-09	0.024	-1.68E-11	-6.3308E-09
0	0.3	5.3107E-09	0.022	-1.54E-11	-5.5243E-09
0	0.3	5.2845E-09	0.02	-1.58E-11	-5.2856E-09
0	0.3	5.4398E-09	0.018	-1.52E-11	-5.3712E-09
0	0.3	5.3757E-09	0.016	-1.6E-11	-5.5447E-09
0	0.3	6.2029E-09	0.014	-1.7E-11	-6.102E-09
0	0.3	6.6003E-09	0.012	-1.68E-11	-6.3625E-09
0	0.3	6.6163E-09	0.01	-1.76E-11	-6.7093E-09
0	0.3	6.4039E-09	0.008	-1.66E-11	-6.6301E-09
0	0.3	5.6317E-09	0.006	-1.76E-11	-5.6787E-09
0	0.3	5.746E-09	0.004	-1.64E-11	-5.7673E-09
0	0.3	5.6155E-09	0.002	-1.76E-11	-5.6507E-09
0	0.3	5.6436E-09	0	-1.74E-11	-5.2556E-09
0	0.3	5.5382E-09	-0.002	-1.54E-11	-5.385E-09
0	0.3	5.7459E-09	-0.004	-1.52E-11	-5.6425E-09
0	0.3	5.4961E-09	-0.006	-1.64E-11	-5.6286E-09
0	0.3	5.3481E-09	-0.008	-1.7E-11	-5.0129E-09
0	0.3	5.7858E-09	-0.01	-1.42E-11	-5.8122E-09
0	0.3	5.2033E-09	-0.012	-1.54E-11	-5.4492E-09
0	0.3	5.065E-09	-0.014	-1.62E-11	-5.3774E-09
0	0.3	5.134E-09	-0.016	-1.78E-11	-5.3766E-09
0	0.3	4.8571E-09	-0.018	-1.48E-11	-4.9239E-09
0	0.3	4.9505E-09	-0.02	-1.74E-11	-5.1764E-09
0	0.3	5.1115E-09	-0.022	-1.66E-11	-5.5968E-09
0	0.3	5.2338E-09	-0.024	-1.48E-11	-5.0251E-09
0	0.3	4.8768E-09	-0.026	-1.64E-11	-4.911E-09
0	0.3	5.0045E-09	-0.028	-1.6E-11	-4.9235E-09
0	0.3	4.9125E-09	-0.03	-1.54E-11	-4.9125E-09
0	0.3	4.9764E-09	-0.032	-1.74E-11	-4.9427E-09
0	0.3	4.422E-09	-0.034	-1.46E-11	-4.5333E-09
0	0.3	5.0036E-09	-0.036	-1.52E-11	-4.9038E-09
0	0.3	4.5343E-09	-0.038	-1.58E-11	-4.5694E-09
0	0.3	4.8824E-09	-0.04	-1.72E-11	-4.5688E-09
0	0.3	5.028E-09	-0.042	-1.58E-11	-4.963E-09
0	0.3	5.1565E-09	-0.044	-1.52E-11	-5.0328E-09
0	0.3	4.5209E-09	-0.046	-1.64E-11	-4.7491E-09
0	0.3	4.7965E-09	-0.048	-1.5E-11	-4.7986E-09
0	0.3	4.9593E-09	-0.05	-1.62E-11	-4.9007E-09
0	0.3	4.9521E-09	-0.052	-1.68E-11	-5.2479E-09
0	0.3	4.5485E-09	-0.054	-1.7E-11	-4.3191E-09
0	0.3	4.346E-09	-0.056	-1.7E-11	-4.4846E-09
0	0.3	4.5694E-09	-0.058	-1.62E-11	-4.7558E-09
0	0.3	4.1956E-09	-0.06	-1.7E-11	-4.5661E-09
0	0.3	4.235E-09	-0.062	-1.58E-11	-4.2871E-09
0	0.3	4.047E-09	-0.064	-1.74E-11	-4.1037E-09
0	0.3	3.9342E-09	-0.066	-1.7E-11	-4.0137E-09
0	0.3	4.1659E-09	-0.068	-1.76E-11	-3.9792E-09
0	0.3	4.2028E-09	-0.07	-1.72E-11	-3.928E-09
0	0.3	3.8159E-09	-0.072	-1.6E-11	-3.7489E-09
0	0.3	3.7752E-09	-0.074	-1.72E-11	-3.707E-09
0	0.3	3.9177E-09	-0.076	-1.64E-11	-3.7351E-09
0	0.3	3.796E-09	-0.078	-1.7E-11	-3.8208E-09
0	0.3	4.0083E-09	-0.08	-1.52E-11	-4.2178E-09
0	0.3	4.0548E-09	-0.082	-1.52E-11	-4.0646E-09
0	0.3	4.021E-09	-0.084	-1.68E-11	-3.8502E-09
0	0.3	4.2049E-09	-0.086	-1.58E-11	-3.8868E-09
0	0.3	3.5566E-09	-0.088	-1.64E-11	-3.6961E-09
0	0.3	3.9901E-09	-0.09	-1.6E-11	-3.8285E-09
0	0.3	3.739E-09	-0.092	-1.52E-11	-4.002E-09
0	0.3	3.1493E-09	-0.094	-1.6E-11	-3.3038E-09
0	0.3	3.2832E-09	-0.096	-1.5E-11	-3.2189E-09
0	0.3	3.2878E-09	-0.098	-1.54E-11	-3.4439E-09
0	0.3	2.9847E-09	-0.1	-1.74E-11	-3.0653E-09
0	0.3	2.9753E-09	-0.102	-1.56E-11	-3.0354E-09
0	0.3	3.1943E-09	-0.104	-1.52E-11	-3.0428E-09
0	0.3	2.8217E-09	-0.106	-1.78E-11	-2.9394E-09
0	0.3	2.8828E-09	-0.108	-1.76E-11	-3.0159E-09
0	0.3	3.1029E-09	-0.11	-1.56E-11	-3.0719E-09
0	0.3	3.3192E-09	-0.112	-1.7E-11	-3.1682E-09
0	0.3	2.9103E-09	-0.114	-1.68E-11	-3.178E-09
0	0.3	2.9921E-09	-0.116	-1.6E-11	-3.0005E-09
0	0.3	3.2094E-09	-0.118	-1.58E-11	-3.1129E-09
0	0.3	2.4014E-09	-0.12	-1.7E-11	-2.4257E-09
0	0.3	2.2049E-09	-0.122	-1.64E-11	-2.4107E-09
0	0.3	2.6109E-09	-0.124	-1.68E-11	-2.5599E-09
0	0.3	2.7185E-09	-0.126	-1.52E-11	-2.6816E-09
0	0.3	2.5146E-09	-0.128	-1.6E-11	-2.5434E-09
0	0.3	2.5862E-09	-0.13	-1.7E-11	-2.5556E-09
0	0.3	2.5664E-09	-0.132	-1.6E-11	-2.4298E-09
0	0.3	2.491E-09	-0.134	-1.64E-11	-2.4292E-09
0	0.3	2.4451E-09	-0.136	-1.7E-11	-2.5595E-09
0	0.3	2.3987E-09	-0.138	-1.64E-11	-2.3386E-09
0	0.3	2.1259E-09	-0.14	-1.58E-11	-2.0828E-09
0	0.3	2.1379E-09	-0.142	-1.82E-11	-2.2567E-09
0	0.3	2.316E-09	-0.144	-1.82E-11	-2.3107E-09
0	0.3	2.2742E-09	-0.146	-1.56E-11	-2.0888E-09
0	0.3	1.962E-09	-0.148	-1.68E-11	-2.108E-09
0	0.3	2.1804E-09	-0.15	-1.74E-11	-2.2031E-09
0	0.3	2.1725E-09	-0.152	-1.68E-11	-2.0717E-09
0	0.3	1.8857E-09	-0.154	-1.54E-11	-1.9532E-09
0	0.3	1.8079E-09	-0.156	-1.6E-11	-1.8592E-09
0	0.3	1.6382E-09	-0.158	-1.76E-11	-1.6902E-09
0	0.3	1.4425E-09	-0.16	-1.52E-11	-1.4167E-09
0	0.3	1.5664E-09	-0.162	-1.74E-11	-1.6533E-09
0	0.3	1.5986E-09	-0.164	-1.66E-11	-1.5463E-09
0	0.3	1.457E-09	-0.166	-1.64E-11	-1.4656E-09
0	0.3	1.2775E-09	-0.168	-1.76E-11	-1.3049E-09
0	0.3	1.4447E-09	-0.17	-1.54E-11	-1.5065E-09
0	0.3	1.4724E-09	-0.172	-1.7E-11	-1.3932E-09
0	0.3	1.2932E-09	-0.174	-1.66E-11	-1.3732E-09
0	0.3	1.5702E-09	-0.176	-1.62E-11	-1.6026E-09
0	0.3	1.5837E-09	-0.178	-1.74E-11	-1.5256E-09
0	0.3	1.4428E-09	-0.18	-1.52E-11	-1.375E-09
0	0.3	1.2894E-09	-0.182	-1.48E-11	-1.4179E-09
0	0.3	1.2771E-09	-0.184	-1.58E-11	-1.3158E-09
0	0.3	1.2686E-09	-0.186	-1.58E-11	-1.1723E-09
0	0.3	1.041E-09	-0.188	-1.72E-11	-1.0922E-09
0	0.3	1.0555E-09	-0.19	-1.58E-11	-1.1279E-09
0	0.3	1.3161E-09	-0.192	-1.6E-11	-1.2653E-09
0	0.3	1.2659E-09	-0.194	-1.7E-11	-1.2726E-09
0	0.3	1.3028E-09	-0.196	-1.58E-11	-1.3605E-09
0	0.3	1.3065E-09	-0.198	-1.58E-11	-1.2315E-09
0	0.3	1.0495E-09	-0.2	-1.54E-11	-1.0897E-09
0	0.3	1.0783E-09	-0.202	-1.78E-11	-1.0106E-09
0	0.3	1.0279E-09	-0.204	-1.6E-11	-1.0977E-09
0	0.3	1.0874E-09	-0.206	-1.74E-11	-1.1013E-09
0	0.3	9.963E-10	-0.208	-1.64E-11	-9.7951E-10
0	0.3	9.824E-10	-0.21	-1.5E-11	-9.5045E-10
0	0.3	9.78E-10	-0.212	-1.72E-11	-9.6009E-10
0	0.3	8.1664E-10	-0.214	-1.68E-11	-8.68E-10
0	0.3	9.0983E-10	-0.216	-1.7E-11	-9.5555E-10
0	0.3	1.05972E-09	-0.218	-1.82E-11	-9.9921E-10
0	0.3	8.9685E-10	-0.22	-1.74E-11	-8.8184E-10
0	0.3	8.4777E-10	-0.222	-1.54E-11	-9.2603E-10
0	0.3	7.5929E-10	-0.224	-1.74E-11	-7.5459E-10
0	0.3	8.0893E-10	-0.226	-1.52E-11	-7.6031E-10
0	0.3	6.0283E-10	-0.228	-1.7E-11	-6.6619E-10
0	0.3	7.065E-10	-0.23	-1.46E-11	-7.372E-10
0	0.3	8.1327E-10	-0.232	-1.56E-11	-7.4213E-10
0	0.3	7.1927E-10	-0.234	-1.72E-11	-7.0252E-10
0	0.3	5.5275E-10	-0.236	-1.7E-11	-6.4745E-10
0	0.3	6.7026E-10	-0.238	-1.52E-11	-6.0399E-10
0	0.3	5.8887E-10	-0.24	-1.56E-11	-6.12E-10
0	0.3	5.9003E-10	-0.242	-1.66E-11	-6.3512E-10
0	0.3	7.0172E-10	-0.244	-1.62E-11	-6.2454E-10
0	0.3	6.2797E-10	-0.246	-1.54E-11	-6.2977E-10
0	0.3	5.4149E-10	-0.248	-1.46E-11	-5.7135E-10
0	0.3	5.9148E-10	-0.25	-1.48E-11	-5.4971E-10
0	0.3	5.6792E-10	-0.252	-1.52E-11	-5.4534E-10
0	0.3	4.4766E-10	-0.254	-1.58E-11	-5.4425E-10
0	0.3	4.3619E-10	-0.256	-1.6E-11	-4.2873E-10
0	0.3	5.0395E-10	-0.258	-1.52E-11	-4.4712E-10
0	0.3	3.8193E-10	-0.26	-1.54E-11	-4.1673E-10
0	0.3	3.0762E-10	-0.262	-1.48E-11	-3.8378E-10
0	0.3	4.3782E-10	-0.264	-1.74E-11	-3.7366E-10
0	0.3	3.9266E-10	-0.266	-1.6E-11	-4.4487E-10
0	0.3	2.6998E-10	-0.268	-1.64E-11	-3.2694E-10
0	0.3	3.5488E-10	-0.27	-1.9E-11	-2.9768E-10
0	0.3	3.641E-10	-0.272	-1.56E-11	-2.8703E-10
0	0.3	2.1848E-10	-0.274	-1.48E-11	-2.7706E-10
0	0.3	2.6662E-10	-0.276	-1.74E-11	-2.5821E-10
0	0.3	4.1929E-10	-0.278	-1.52E-11	-3.597E-10
0	0.3	2.8861E-10	-0.28	-1.7E-11	-3.1237E-10
0	0.3	2.214E-10	-0.282	-1.7E-11	-3.0009E-10
0	0.3	3.2982E-10	-0.284	-1.76E-11	-2.6263E-10
0	0.3	2.996E-10	-0.286	-1.68E-11	-2.5473E-10
0	0.3	1.6348E-10	-0.288	-1.62E-11	-2.6813E-10
0	0.3	2.9156E-10	-0.29	-1.7E-11	-2.6383E-10
0	0.3	2.96E-10	-0.292	-1.74E-11	-2.1573E-10
0	0.3	1.6115E-10	-0.294	-1.6E-11	-2.3141E-10
0	0.3	2.9392E-10	-0.296	-1.42E-11	-2.5003E-10
0	0.3	2.5553E-10	-0.298	-1.6E-11	-2.1651E-10
0	0.3	1.2866E-10	-0.3	-1.64E-11	-1.7735E-10
0	0.3	1.2098E-10	-0.302	-1.68E-11	-1.883E-10
0	0.3	2.8445E-10	-0.304	-1.7E-11	-2.259E-10
0	0.3	1.6709E-10	-0.306	-1.72E-11	-1.6974E-10
0	0.3	1.5852E-10	-0.308	-1.7E-11	-1.5073E-10
0	0.3	2.2067E-10	-0.31	-1.5E-11	-1.5036E-10
0	0.3	1.2673E-10	-0.312	-1.54E-11	-1.5001E-10
0	0.3	1.7462E-10	-0.314	-1.68E-11	-1.4907E-10
0	0.3	1.8697E-10	-0.316	-1.74E-11	-1.3636E-10
0	0.3	1.4879E-10	-0.318	-1.76E-11	-1.3534E-10
0	0.3	2.2109E-10	-0.32	-1.54E-11	-1.3712E-10
0	0.3	1.0204E-10	-0.322	-1.64E-11	-1.2199E-10
0	0.3	1.2721E-10	-0.324	-1.78E-11	-1.2094E-10
0	0.3	1.7313E-10	-0.326	-1.58E-11	-1.1772E-10
0	0.3	9.413E-11	-0.328	-1.64E-11	-1.145E-10
0	0.3	1.2048E-10	-0.33	-1.68E-11	-9.841E-11
0	0.3	1.8211E-10	-0.332	-1.64E-11	-1.1917E-10
0	0.3	1.0329E-10	-0.334	-1.74E-11	-1.1028E-10
0	0.3	2.028E-10	-0.336	-1.66E-11	-1.1313E-10
0	0.3	5.19E-11	-0.338	-1.54E-11	-1.1166E-10
0	0.3	1.6674E-10	-0.34	-1.76E-11	-1.1138E-10
0	0.3	1.7194E-10	-0.342	-1.58E-11	-1.5721E-10
0	0.3	1.2417E-10	-0.344	-1.78E-11	-1.127032E-10
0	0.3	1.6291E-10	-0.346	-1.84E-11	-1.0869E-10
0	0.3	1.3771E-10	-0.348	-1.6E-11	-1.0584E-10
0	0.3	1.2198E-10	-0.35	-1.76E-11	-1.1677E-10
0	0.3	1.6371E-10	-0.352	-1.64E-11	-9.922E-11
0	0.3	5.183E-11	-0.354	-1.64E-11	-1.0902E-10
0	0.3	1.2741E-10	-0.356	-1.6E-11	-1.1124E-10
0	0.3	1.4194E-10	-0.358	-1.64E-11	-9.02618E-11
0	0.3	1.4914E-10	-0.36	-1.64E-11	-7.91496E-11
0	0.3	1.2156E-10	-0.362	-1.52E-11	-8.41562E-11
0	0.3	1.1208E-10	-0.364	-1.82E-11	-8.13202E-11
0	0.3	1.4676E-10	-0.366	-1.66E-11	-8.60396E-11
0	0.3	1.4082E-10	-0.368	-1.58E-11	-7.95712E-11
0	0.3	1.0341E-10	-0.37	-1.68E-11	-8.67656E-11
0	0.3	1.3449E-10	-0.372	-1.54E-11	-7.72096E-11
0	0.3	1.5874E-10	-0.374	-1.52E-11	-7.28704E-11
0	0.3	1.2133E-10	-0.376	-1.72E-11	-7.05078E-11
0	0.3	1.3356E-10	-0.378	-1.74E-11	-6.8161E-11
0	0.3	1.1599E-10	-0.38	-1.64E-11	-8.17954E-11
0	0.3	1.3654E-10	-0.382	-1.68E-11	-6.17428E-11
0	0.3	1.257E-10	-0.384	-1.64E-11	-6.05292E-11
0	0.3	1.3432E-10	-0.386	-1.58E-11	-5.98622E-11
0	0.3	1.2842E-10	-0.388	-1.74E-11	-6.188E-11
0	0.3	1.4348E-10	-0.39	-1.7E-11	-6.5146E-11
0	0.3	1.2315E-10	-0.392	-1.64E-11	-5.5866E-11
0	0.3	1.1115E-10	-0.394	-1.74E-11	-6.23946E-11
0	0.3	1.2975E-10	-0.396	-1.74E-11	-6.444E-11
0	0.3	1.3825E-10	-0.398	-1.56E-11	-6.22264E-11
0	0.3	1.4012E-10	-0.4	-1.6E-11	-6.68462E-11
0	0.3	1.1289E-10	-0.402	-1.8E-11	-6.90186E-11
0	0.3	1.3297E-10	-0.404	-1.72E-11	-6.05688E-11
0	0.3	1.257E-10	-0.406	-1.68E-11	-5.89198E-11
