# Supplementary material for: Reconfigurable signal modulation in a ferroelectric tunnel field-effect transistor
Source: Nat Commun. 2023 May 3;14:2530. doi: 10.1038/s41467-023-38242-w (PMC10156808; doi:10.1038/s41467-023-38242-w)
Supplement: Supplementary file 3 — Source Data [file 41467_2023_38242_MOESM3_ESM.zip › Source Data for Figures/Supplementary Figure 2/SI Fig 2b_Device-to-device variability/[4_23_2022 2_26_56 PM]_26-1_IVg_inital_TFET.csv]

Vs	Vd	Id	Vg	Ig	Is
0	0.3	5.14E-10	0.5	-5.00E-12	-6.89E-10
0	0.3	6.67E-10	0.48	-6.00E-12	-6.99E-10
0	0.3	8.90E-10	0.46	-4.60E-12	-6.93E-10
0	0.3	6.97E-10	0.44	-7.80E-12	-7.71E-10
0	0.3	7.18E-10	0.42	-7.00E-12	-8.36E-10
0	0.3	1.14E-09	0.4	-5.20E-12	-9.61E-10
0	0.3	1.28E-09	0.38	-6.20E-12	-1.12E-09
0	0.3	1.20E-09	0.36	-5.80E-12	-1.18E-09
0	0.3	1.39E-09	0.34	-5.60E-12	-1.47E-09
0	0.3	2.02E-09	0.32	-6.60E-12	-1.80E-09
0	0.3	2.25E-09	0.3	-5.60E-12	-2.03E-09
0	0.3	2.25E-09	0.28	-6.20E-12	-2.48E-09
0	0.3	2.89E-09	0.26	-6.20E-12	-2.75E-09
0	0.3	3.53E-09	0.24	-6.20E-12	-3.45E-09
0	0.3	3.73E-09	0.22	-6.20E-12	-3.82E-09
0	0.3	4.27E-09	0.2	-7.80E-12	-4.12E-09
0	0.3	4.82E-09	0.18	-6.80E-12	-4.51E-09
0	0.3	4.90E-09	0.16	-6.20E-12	-4.91E-09
0	0.3	5.03E-09	0.14	-6.80E-12	-4.89E-09
0	0.3	5.01E-09	0.12	-6.80E-12	-4.94E-09
0	0.3	4.72E-09	0.1	-6.80E-12	-4.85E-09
0	0.3	4.58E-09	0.08	-5.20E-12	-4.62E-09
0	0.3	5.07E-09	0.06	-5.80E-12	-4.80E-09
0	0.3	4.24E-09	0.04	-4.60E-12	-4.24E-09
0	0.3	3.98E-09	0.02	-6.80E-12	-4.14E-09
0	0.3	3.99E-09	0	-5.00E-12	-3.80E-09
0	0.3	3.56E-09	-0.02	-5.00E-12	-3.61E-09
0	0.3	3.06E-09	-0.04	-8.40E-12	-3.36E-09
0	0.3	2.87E-09	-0.06	-8.40E-12	-2.81E-09
0	0.3	2.56E-09	-0.08	-5.20E-12	-2.51E-09
0	0.3	1.83E-09	-0.1	-5.80E-12	-2.07E-09
0	0.3	1.56E-09	-0.12	-8.40E-12	-1.64E-09
0	0.3	1.35E-09	-0.14	-5.40E-12	-1.27E-09
0	0.3	1.04E-09	-0.16	-7.80E-12	-8.35E-10
0	0.3	5.05E-10	-0.18	-5.20E-12	-5.98E-10
0	0.3	2.75E-10	-0.2	-6.80E-12	-4.38E-10
0	0.3	4.10E-10	-0.22	-7.80E-12	-2.59E-10
0	0.3	7.89E-11	-0.24	-7.20E-12	-1.95E-10
0	0.3	2.19E-10	-0.26	-7.80E-12	-1.09E-10
0	0.3	1.92E-10	-0.28	-5.80E-12	-7.15E-11
0	0.3	-8.42E-11	-0.3	-7.40E-12	-5.35E-11
0	0.3	-1.29E-10	-0.32	-6.40E-12	-4.75E-11
0	0.3	1.44E-10	-0.34	-5.20E-12	-4.23E-11
0	0.3	1.61E-10	-0.36	-6.80E-12	-4.34E-11
0	0.3	-1.25E-10	-0.38	-6.20E-12	-4.66E-11
0	0.3	5.63E-11	-0.4	-4.60E-12	-4.62E-11
0	0.3	1.95E-10	-0.42	-8.00E-12	-4.80E-11
0	0.3	-8.32E-11	-0.44	-7.40E-12	-5.05E-11
0	0.3	-1.26E-10	-0.46	-7.20E-12	-5.46E-11
0	0.3	1.47E-10	-0.48	-4.80E-12	-6.39E-11
0	0.3	2.18E-10	-0.5	-5.60E-12	-7.40E-11
