# Supplementary material for: Reconfigurable signal modulation in a ferroelectric tunnel field-effect transistor
Source: Nat Commun. 2023 May 3;14:2530. doi: 10.1038/s41467-023-38242-w (PMC10156808; doi:10.1038/s41467-023-38242-w)
Supplement: Supplementary file 3 — Source Data [file 41467_2023_38242_MOESM3_ESM.zip › Source Data for Figures/Supplementary Figure 2/SI Fig 2b_Device-to-device variability/[4_23_2022 5_33_13 PM]_26-2_IVg_inital_TFET_[].csv]

Vs	Vd	Id	Vg	Ig	Is
0	0.3	3.5682E-09	0.5	-6.2E-12	-3.385E-09
0	0.3	3.0912E-09	0.48	-5.2E-12	-3.2489E-09
0	0.3	2.9435E-09	0.46	-6.8E-12	-3.1338E-09
0	0.3	3.1365E-09	0.44	-5.8E-12	-3.0481E-09
0	0.3	2.9227E-09	0.42	-5E-12	-2.9059E-09
0	0.3	2.6288E-09	0.4	-6.6E-12	-2.7623E-09
0	0.3	2.8827E-09	0.38	-6.8E-12	-2.7073E-09
0	0.3	3.0301E-09	0.36	-4.4E-12	-2.8812E-09
0	0.3	2.7721E-09	0.34	-5.6E-12	-2.9046E-09
0	0.3	3.1006E-09	0.32	-5E-12	-3.0246E-09
0	0.3	3.4986E-09	0.3	-6.4E-12	-3.2487E-09
0	0.3	3.4238E-09	0.28	-6.6E-12	-3.3374E-09
0	0.3	3.7792E-09	0.26	-7.8E-12	-3.7723E-09
0	0.3	4.5246E-09	0.24	-5.6E-12	-4.2275E-09
0	0.3	4.9537E-09	0.22	-4.2E-12	-4.7972E-09
0	0.3	5.5328E-09	0.2	-5.8E-12	-5.5026E-09
0	0.3	6.4216E-09	0.18	-5.6E-12	-6.1858E-09
0	0.3	7.2142E-09	0.16	-3.8E-12	-6.8946E-09
0	0.3	7.6131E-09	0.14	-7.2E-12	-7.6366E-09
0	0.3	8.0256E-09	0.12	-5.8E-12	-7.9294E-09
0	0.3	8.4775E-09	0.1	-4.6E-12	-8.2324E-09
0	0.3	8.4104E-09	0.08	-7.6E-12	-8.6429E-09
0	0.3	7.9419E-09	0.06	-6.2E-12	-8.1361E-09
0	0.3	7.7373E-09	0.04	-6.6E-12	-7.4905E-09
0	0.3	7.0595E-09	0.02	-5.8E-12	-7.264E-09
0	0.3	6.794E-09	0	-6.2E-12	-6.9711E-09
0	0.3	6.5989E-09	-0.02	-6.4E-12	-6.5511E-09
0	0.3	6.1828E-09	-0.04	-5.6E-12	-5.9751E-09
0	0.3	6.2725E-09	-0.06	-7.2E-12	-6.4695E-09
0	0.3	6.5864E-09	-0.08	-6.4E-12	-6.5022E-09
0	0.3	6.0946E-09	-0.1	-4.6E-12	-5.8611E-09
0	0.3	5.2035E-09	-0.12	-7E-12	-5.3813E-09
0	0.3	4.8071E-09	-0.14	-6.6E-12	-4.894E-09
0	0.3	4.5643E-09	-0.16	-6E-12	-4.6258E-09
0	0.3	3.5709E-09	-0.18	-6.8E-12	-3.6292E-09
0	0.3	2.9313E-09	-0.2	-8E-12	-3.3365E-09
0	0.3	2.9727E-09	-0.22	-6.2E-12	-2.9681E-09
0	0.3	1.9859E-09	-0.24	-5.8E-12	-2.2627E-09
0	0.3	1.567E-09	-0.26	-6.2E-12	-1.7391E-09
0	0.3	1.342E-09	-0.28	-6.2E-12	-1.3422E-09
0	0.3	1.0234E-09	-0.3	-5.6E-12	-1.167E-09
0	0.3	6.622E-10	-0.32	-7.2E-12	-8.0127E-10
0	0.3	4.7154E-10	-0.34	-6.8E-12	-4.7844E-10
0	0.3	5.1301E-10	-0.36	-6E-12	-3.8878E-10
0	0.3	1.4339E-10	-0.38	-6.8E-12	-3.0003E-10
0	0.3	1.221E-10	-0.4	-6.2E-12	-2.1414E-10
0	0.3	3.8857E-10	-0.42	-5.8E-12	-2.0246E-10
0	0.3	1.4604E-10	-0.44	-5.2E-12	-1.8997E-10
0	0.3	2.3063E-10	-0.46	-6.8E-12	-1.6308E-10
0	0.3	3.0173E-10	-0.48	-4.8E-12	-1.4679E-10
0	0.3	2.0421E-10	-0.5	-6.8E-12	-1.2934E-10
