# Supplementary material for: Reconfigurable signal modulation in a ferroelectric tunnel field-effect transistor
Source: Nat Commun. 2023 May 3;14:2530. doi: 10.1038/s41467-023-38242-w (PMC10156808; doi:10.1038/s41467-023-38242-w)
Supplement: Supplementary file 3 — Source Data [file 41467_2023_38242_MOESM3_ESM.zip › Source Data for Figures/Supplementary Figure 2/SI Fig 2b_Device-to-device variability/[5_17_2022 4_27_43 PM]_27-7_IVg_inital_TFET_[0.1-0.5Vds].csv]

Vs	Vd	Id	Vg	Ig	Is
0	0.3	1.31E-09	0.5	-7.40E-12	-1.15E-09
0	0.3	1.13E-09	0.49	-9.40E-12	-1.01E-09
0	0.3	1.03E-09	0.48	-6.80E-12	-9.86E-10
0	0.3	5.29E-10	0.47	-9.00E-12	-7.95E-10
0	0.3	8.49E-10	0.46	-8.40E-12	-7.59E-10
0	0.3	8.35E-10	0.45	-7.60E-12	-6.88E-10
0	0.3	4.18E-10	0.44	-7.20E-12	-6.39E-10
0	0.3	6.17E-10	0.43	-7.20E-12	-6.69E-10
0	0.3	9.30E-10	0.42	-8.20E-12	-6.64E-10
0	0.3	5.38E-10	0.41	-7.40E-12	-6.50E-10
0	0.3	5.00E-10	0.4	-8.60E-12	-6.49E-10
0	0.3	8.92E-10	0.39	-9.00E-12	-6.46E-10
0	0.3	6.74E-10	0.38	-9.00E-12	-6.39E-10
0	0.3	4.18E-10	0.37	-9.20E-12	-6.81E-10
0	0.3	8.16E-10	0.36	-9.00E-12	-6.55E-10
0	0.3	7.80E-10	0.35	-8.20E-12	-6.63E-10
0	0.3	4.42E-10	0.34	-1.02E-11	-6.91E-10
0	0.3	7.83E-10	0.33	-8.40E-12	-6.98E-10
0	0.3	1.03E-09	0.32	-9.00E-12	-7.76E-10
0	0.3	7.15E-10	0.31	-8.80E-12	-9.16E-10
0	0.3	7.93E-10	0.3	-7.40E-12	-9.02E-10
0	0.3	9.90E-10	0.29	-9.40E-12	-9.52E-10
0	0.3	1.27E-09	0.28	-8.60E-12	-1.07E-09
0	0.3	1.27E-09	0.27	-8.00E-12	-1.12E-09
0	0.3	1.06E-09	0.26	-9.00E-12	-1.17E-09
0	0.3	1.63E-09	0.25	-9.40E-12	-1.36E-09
0	0.3	1.38E-09	0.24	-9.40E-12	-1.52E-09
0	0.3	1.55E-09	0.23	-8.20E-12	-1.72E-09
0	0.3	1.96E-09	0.22	-7.80E-12	-1.70E-09
0	0.3	1.79E-09	0.21	-9.40E-12	-1.86E-09
0	0.3	1.87E-09	0.2	-7.80E-12	-2.11E-09
0	0.3	2.51E-09	0.19	-8.80E-12	-2.28E-09
0	0.3	2.85E-09	0.18	-9.60E-12	-2.51E-09
0	0.3	2.71E-09	0.17	-1.04E-11	-2.81E-09
0	0.3	3.35E-09	0.16	-8.80E-12	-3.20E-09
0	0.3	3.43E-09	0.15	-9.60E-12	-3.20E-09
0	0.3	3.62E-09	0.14	-9.40E-12	-3.73E-09
0	0.3	4.08E-09	0.13	-7.60E-12	-4.08E-09
0	0.3	4.92E-09	0.12	-8.80E-12	-4.43E-09
0	0.3	5.03E-09	0.11	-1.08E-11	-4.93E-09
0	0.3	5.23E-09	0.1	-8.80E-12	-5.45E-09
0	0.3	5.93E-09	0.09	-1.00E-11	-5.68E-09
0	0.3	6.17E-09	0.08	-1.00E-11	-5.96E-09
0	0.3	5.89E-09	0.07	-7.80E-12	-6.03E-09
0	0.3	6.55E-09	0.06	-8.40E-12	-6.41E-09
0	0.3	6.89E-09	0.05	-9.60E-12	-6.66E-09
0	0.3	6.61E-09	0.04	-9.80E-12	-6.81E-09
0	0.3	6.70E-09	0.03	-6.60E-12	-6.78E-09
0	0.3	7.56E-09	0.02	-8.80E-12	-7.16E-09
0	0.3	6.84E-09	0.01	-8.40E-12	-7.08E-09
0	0.3	6.91E-09	0	-8.20E-12	-6.99E-09
0	0.3	7.35E-09	-0.01	-9.60E-12	-7.20E-09
0	0.3	6.77E-09	-0.02	-8.60E-12	-6.77E-09
0	0.3	6.72E-09	-0.03	-7.60E-12	-7.10E-09
0	0.3	7.19E-09	-0.04	-8.60E-12	-6.96E-09
0	0.3	6.90E-09	-0.05	-6.80E-12	-6.88E-09
0	0.3	6.48E-09	-0.06	-8.80E-12	-6.77E-09
0	0.3	6.72E-09	-0.07	-7.80E-12	-6.65E-09
0	0.3	6.73E-09	-0.08	-7.20E-12	-6.59E-09
0	0.3	6.00E-09	-0.09	-7.80E-12	-6.15E-09
0	0.3	5.69E-09	-0.1	-8.40E-12	-5.86E-09
0	0.3	5.84E-09	-0.11	-7.80E-12	-5.61E-09
0	0.3	5.10E-09	-0.12	-8.40E-12	-5.23E-09
0	0.3	4.69E-09	-0.13	-7.60E-12	-4.95E-09
0	0.3	4.71E-09	-0.14	-8.40E-12	-4.58E-09
0	0.3	4.21E-09	-0.15	-8.40E-12	-4.08E-09
0	0.3	3.63E-09	-0.16	-8.80E-12	-3.92E-09
0	0.3	3.36E-09	-0.17	-8.40E-12	-3.34E-09
0	0.3	3.13E-09	-0.18	-8.20E-12	-3.07E-09
0	0.3	2.56E-09	-0.19	-8.80E-12	-2.80E-09
0	0.3	2.45E-09	-0.2	-8.20E-12	-2.51E-09
0	0.3	2.21E-09	-0.21	-8.80E-12	-2.12E-09
0	0.3	1.62E-09	-0.22	-8.80E-12	-1.88E-09
0	0.3	1.37E-09	-0.23	-7.40E-12	-1.58E-09
0	0.3	1.42E-09	-0.24	-7.40E-12	-1.25E-09
0	0.3	1.11E-09	-0.25	-9.00E-12	-1.00E-09
0	0.3	1.12E-09	-0.26	-8.80E-12	-1.03E-09
0	0.3	1.01E-09	-0.27	-8.00E-12	-7.68E-10
0	0.3	4.70E-10	-0.28	-1.04E-11	-6.65E-10
0	0.3	4.67E-10	-0.29	-8.40E-12	-5.49E-10
0	0.3	6.85E-10	-0.3	-8.00E-12	-4.22E-10
0	0.3	1.77E-10	-0.31	-9.60E-12	-2.98E-10
0	0.3	3.54E-10	-0.32	-9.20E-12	-2.45E-10
0	0.3	3.79E-10	-0.33	-7.80E-12	-2.19E-10
0	0.3	3.12E-10	-0.34	-7.20E-12	-1.51E-10
0	0.3	2.77E-10	-0.35	-9.60E-12	-1.17E-10
0	0.3	-1.66E-10	-0.36	-8.40E-12	-8.59E-11
0	0.3	2.10E-10	-0.37	-7.20E-12	-7.21E-11
0	0.3	2.44E-10	-0.38	-9.00E-12	-6.58E-11
0	0.3	-1.84E-10	-0.39	-9.40E-12	-5.03E-11
0	0.3	9.37E-11	-0.4	-1.02E-11	-4.64E-11
0	0.3	2.61E-10	-0.41	-8.00E-12	-4.10E-11
0	0.3	-1.65E-10	-0.42	-6.60E-12	-3.90E-11
0	0.3	2.72E-11	-0.43	-7.40E-12	-3.81E-11
0	0.3	2.69E-10	-0.44	-8.20E-12	-3.64E-11
0	0.3	-1.61E-10	-0.45	-7.40E-12	-3.68E-11
0	0.3	-3.99E-12	-0.46	-7.40E-12	-3.75E-11
0	0.3	2.75E-10	-0.47	-8.20E-12	-3.83E-11
0	0.3	-1.45E-10	-0.48	-8.20E-12	-4.02E-11
0	0.3	-2.06E-10	-0.49	-8.80E-12	-4.08E-11
0	0.3	1.99E-10	-0.5	-9.80E-12	-4.31E-11
