# Supplementary material for: Reconfigurable signal modulation in a ferroelectric tunnel field-effect transistor
Source: Nat Commun. 2023 May 3;14:2530. doi: 10.1038/s41467-023-38242-w (PMC10156808; doi:10.1038/s41467-023-38242-w)
Supplement: Supplementary file 3 — Source Data [file 41467_2023_38242_MOESM3_ESM.zip › Source Data for Figures/Supplementary Figure 2/SI Fig 2b_Device-to-device variability/[6_1_2022 4_54_22 PM]_28-9_IVg_inital_TFET.csv]

Vs	Vd	Id	Vg	Ig	Is
0	0.3	2.484E-09	0.6	-1.2E-12	-2.5826E-09
0	0.3	2.5542E-09	0.598	-2.6E-12	-2.6145E-09
0	0.3	2.6192E-09	0.596	-4.2E-12	-2.4613E-09
0	0.3	2.5555E-09	0.594	-3.2E-12	-2.4103E-09
0	0.3	2.3127E-09	0.592	-5.4E-12	-2.3465E-09
0	0.3	2.6132E-09	0.59	-4.6E-12	-2.67E-09
0	0.3	2.7121E-09	0.588	-2.6E-12	-2.5969E-09
0	0.3	2.3186E-09	0.586	-3E-12	-2.3389E-09
0	0.3	2.4549E-09	0.584	-4.6E-12	-2.4796E-09
0	0.3	2.6718E-09	0.582	-3.8E-12	-2.512E-09
0	0.3	2.6444E-09	0.58	-2.6E-12	-2.5335E-09
0	0.3	2.3394E-09	0.578	-2.2E-12	-2.439E-09
0	0.3	2.2563E-09	0.576	-4.4E-12	-2.3771E-09
0	0.3	2.5475E-09	0.574	-3.2E-12	-2.4391E-09
0	0.3	2.5766E-09	0.572	-4.4E-12	-2.4926E-09
0	0.3	2.3394E-09	0.57	-2.2E-12	-2.4232E-09
0	0.3	2.6056E-09	0.568	-4E-12	-2.5193E-09
0	0.3	2.5753E-09	0.566	-3.4E-12	-2.4745E-09
0	0.3	2.3912E-09	0.564	-3.8E-12	-2.4857E-09
0	0.3	2.3045E-09	0.562	-5.6E-12	-2.4129E-09
0	0.3	2.747E-09	0.56	-3.2E-12	-2.5199E-09
0	0.3	2.5391E-09	0.558	-3.2E-12	-2.4951E-09
0	0.3	2.5013E-09	0.556	-2.8E-12	-2.5841E-09
0	0.3	2.6484E-09	0.554	-2.2E-12	-2.5286E-09
0	0.3	2.5724E-09	0.552	-1.8E-12	-2.5044E-09
0	0.3	2.4811E-09	0.55	-4.4E-12	-2.5542E-09
0	0.3	2.5481E-09	0.548	-4.4E-12	-2.6061E-09
0	0.3	2.7639E-09	0.546	-3.6E-12	-2.6221E-09
0	0.3	2.5328E-09	0.544	-6E-13	-2.5833E-09
0	0.3	2.5119E-09	0.542	-2.8E-12	-2.5383E-09
0	0.3	2.7159E-09	0.54	-3.8E-12	-2.5514E-09
0	0.3	2.6809E-09	0.538	-3.2E-12	-2.6438E-09
0	0.3	2.4272E-09	0.536	-2.8E-12	-2.5435E-09
0	0.3	2.6335E-09	0.534	-3.4E-12	-2.6842E-09
0	0.3	2.7535E-09	0.532	-2.6E-12	-2.5479E-09
0	0.3	2.6231E-09	0.53	-2.8E-12	-2.6623E-09
0	0.3	2.5271E-09	0.528	-3.6E-12	-2.6259E-09
0	0.3	2.8927E-09	0.526	-5.6E-12	-2.8024E-09
0	0.3	2.8126E-09	0.524	-2.6E-12	-2.7255E-09
0	0.3	2.756E-09	0.522	-4E-12	-2.8022E-09
0	0.3	2.8466E-09	0.52	-3.2E-12	-2.7147E-09
0	0.3	2.9056E-09	0.518	-1.6E-12	-2.8057E-09
0	0.3	2.698E-09	0.516	-4E-12	-2.7307E-09
0	0.3	2.6856E-09	0.514	-3.8E-12	-2.7042E-09
0	0.3	2.9661E-09	0.512	-1.4E-12	-2.8038E-09
0	0.3	2.9522E-09	0.51	-1.8E-12	-2.8367E-09
0	0.3	2.8057E-09	0.508	-3.8E-12	-2.9407E-09
0	0.3	2.7562E-09	0.506	-3.8E-12	-2.7199E-09
0	0.3	2.9783E-09	0.504	-3.8E-12	-2.8247E-09
0	0.3	2.6651E-09	0.502	-6E-13	-2.7239E-09
0	0.3	2.7515E-09	0.5	-2.6E-12	-2.7221E-09
0	0.3	2.909E-09	0.498	-3.6E-12	-2.7327E-09
0	0.3	2.8228E-09	0.496	-2.8E-12	-2.8058E-09
0	0.3	2.7023E-09	0.494	-3.8E-12	-2.8416E-09
0	0.3	2.9356E-09	0.492	-4.8E-12	-2.8555E-09
0	0.3	2.9731E-09	0.49	-2.2E-12	-2.8163E-09
0	0.3	2.8601E-09	0.488	-4.2E-12	-2.8491E-09
0	0.3	2.9017E-09	0.486	-3.2E-12	-2.9315E-09
0	0.3	3.026E-09	0.484	-3.4E-12	-2.9082E-09
0	0.3	2.7431E-09	0.482	-1.2E-12	-2.8061E-09
0	0.3	2.7326E-09	0.48	-4.8E-12	-2.8495E-09
0	0.3	2.9517E-09	0.478	-3.8E-12	-2.8399E-09
0	0.3	3.027E-09	0.476	-3.8E-12	-2.8778E-09
0	0.3	2.7293E-09	0.474	-4.6E-12	-2.9155E-09
0	0.3	2.8986E-09	0.472	-6.2E-12	-2.915E-09
0	0.3	3.1655E-09	0.47	-1.2E-12	-3.0134E-09
0	0.3	3.0068E-09	0.468	-4E-12	-3.0212E-09
0	0.3	2.9371E-09	0.466	-3.6E-12	-3.0713E-09
0	0.3	3.1835E-09	0.464	-5E-12	-3.1001E-09
0	0.3	3.1554E-09	0.462	-3.8E-12	-3.067E-09
0	0.3	2.9536E-09	0.46	-5.4E-12	-3.0751E-09
0	0.3	3.1902E-09	0.458	-2.2E-12	-3.0838E-09
0	0.3	3.2682E-09	0.456	-2.8E-12	-3.0923E-09
0	0.3	3.1592E-09	0.454	-2.4E-12	-3.2497E-09
0	0.3	3.1481E-09	0.452	-4.6E-12	-3.2275E-09
0	0.3	3.4107E-09	0.45	-2.6E-12	-3.2489E-09
0	0.3	3.2857E-09	0.448	-3E-12	-3.2014E-09
0	0.3	3.2055E-09	0.446	-4.4E-12	-3.3201E-09
0	0.3	3.467E-09	0.444	-2.6E-12	-3.3585E-09
0	0.3	3.4976E-09	0.442	-2.6E-12	-3.2255E-09
0	0.3	3.341E-09	0.44	-3.4E-12	-3.4441E-09
0	0.3	3.6168E-09	0.438	-3.8E-12	-3.6626E-09
0	0.3	3.8091E-09	0.436	-2.8E-12	-3.413E-09
0	0.3	3.526E-09	0.434	-3.2E-12	-3.7294E-09
0	0.3	3.5603E-09	0.432	-4.2E-12	-3.5962E-09
0	0.3	3.7963E-09	0.43	-3.8E-12	-3.5999E-09
0	0.3	3.8281E-09	0.428	-1.4E-12	-3.7253E-09
0	0.3	3.5369E-09	0.426	-4.8E-12	-3.7463E-09
0	0.3	3.5789E-09	0.424	-5.8E-12	-3.8109E-09
0	0.3	3.8368E-09	0.422	-1.8E-12	-3.641E-09
0	0.3	4.0294E-09	0.42	-3.2E-12	-3.9136E-09
0	0.3	3.9171E-09	0.418	-4.4E-12	-4.0042E-09
0	0.3	4.2559E-09	0.416	-3.4E-12	-4.0836E-09
0	0.3	4.2325E-09	0.414	-2.6E-12	-4.2489E-09
0	0.3	3.8641E-09	0.412	-2.8E-12	-3.9687E-09
0	0.3	4.3011E-09	0.41	-4.8E-12	-4.3136E-09
0	0.3	4.3157E-09	0.408	-3.8E-12	-4.2431E-09
0	0.3	4.0577E-09	0.406	-3.4E-12	-4.1833E-09
0	0.3	4.3759E-09	0.404	-3.2E-12	-4.5597E-09
0	0.3	4.5146E-09	0.402	-2.2E-12	-4.2567E-09
0	0.3	4.6367E-09	0.4	-2E-12	-4.4826E-09
0	0.3	4.0655E-09	0.398	-4.4E-12	-4.1334E-09
0	0.3	4.4294E-09	0.396	-5.6E-12	-4.3877E-09
0	0.3	4.4809E-09	0.394	-3.6E-12	-4.4224E-09
0	0.3	4.3898E-09	0.392	-2.8E-12	-4.6984E-09
0	0.3	4.9687E-09	0.39	-3.8E-12	-4.7497E-09
0	0.3	4.7717E-09	0.388	-3.4E-12	-4.5862E-09
0	0.3	4.9893E-09	0.386	-3.4E-12	-5.005E-09
0	0.3	4.547E-09	0.384	-3.8E-12	-4.7493E-09
0	0.3	5.0851E-09	0.382	-2.8E-12	-4.7888E-09
0	0.3	4.6537E-09	0.38	-4.6E-12	-4.5511E-09
0	0.3	4.7185E-09	0.378	-4.4E-12	-4.8003E-09
0	0.3	5.3891E-09	0.376	-5E-12	-5.3968E-09
0	0.3	5.6148E-09	0.374	-3.2E-12	-5.5035E-09
0	0.3	5.6218E-09	0.372	-2.2E-12	-5.6815E-09
0	0.3	5.4161E-09	0.37	-5E-12	-5.5348E-09
0	0.3	6.0679E-09	0.368	-2.6E-12	-6.029E-09
0	0.3	6.1774E-09	0.366	-1.8E-12	-5.9649E-09
0	0.3	5.8923E-09	0.364	-3.8E-12	-6.0767E-09
0	0.3	6.4657E-09	0.362	-5.4E-12	-6.4112E-09
0	0.3	6.0364E-09	0.36	-3.8E-12	-5.8601E-09
0	0.3	6.1428E-09	0.358	-2.6E-12	-6.2138E-09
0	0.3	6.4862E-09	0.356	-6E-12	-6.2235E-09
0	0.3	6.4616E-09	0.354	-3.6E-12	-6.4005E-09
0	0.3	6.5353E-09	0.352	-2.4E-12	-6.6415E-09
0	0.3	6.479E-09	0.35	-5E-12	-6.5441E-09
0	0.3	7.0589E-09	0.348	-2.2E-12	-6.6397E-09
0	0.3	6.513E-09	0.346	-3.2E-12	-6.2782E-09
0	0.3	6.7039E-09	0.344	-2.4E-12	-6.7842E-09
0	0.3	6.8153E-09	0.342	-4E-12	-6.7137E-09
0	0.3	6.5856E-09	0.34	-4.6E-12	-6.5595E-09
0	0.3	6.4113E-09	0.338	-2.8E-12	-6.3674E-09
0	0.3	7.0698E-09	0.336	-4.8E-12	-7.0168E-09
0	0.3	7.6634E-09	0.334	-2.8E-12	-7.5576E-09
0	0.3	7.305E-09	0.332	-2E-12	-7.3457E-09
0	0.3	7.498E-09	0.33	-4.6E-12	-7.5233E-09
0	0.3	7.9331E-09	0.328	-6E-12	-7.8466E-09
0	0.3	8.4352E-09	0.326	-2.6E-12	-8.4363E-09
0	0.3	8.3504E-09	0.324	-5.8E-12	-8.5873E-09
0	0.3	8.601E-09	0.322	-6.4E-12	-8.5839E-09
0	0.3	8.5279E-09	0.32	-2.2E-12	-8.3903E-09
0	0.3	8.9342E-09	0.318	-5.4E-12	-8.8333E-09
0	0.3	8.9544E-09	0.316	-5.4E-12	-9.1848E-09
0	0.3	8.9562E-09	0.314	-3.2E-12	-8.4716E-09
0	0.3	8.723E-09	0.312	-3.2E-12	-9.1345E-09
0	0.3	8.9368E-09	0.31	-4.6E-12	-9.0693E-09
0	0.3	9.3199E-09	0.308	-3.6E-12	-8.9962E-09
0	0.3	9.8035E-09	0.306	-2.6E-12	-9.5314E-09
0	0.3	1.00129E-08	0.304	-2.8E-12	-9.9746E-09
0	0.3	1.0302E-08	0.302	-6.4E-12	-1.00123E-08
0	0.3	1.04369E-08	0.3	-2.2E-12	-1.02939E-08
0	0.3	1.05481E-08	0.298	-4E-12	-1.03887E-08
0	0.3	1.09312E-08	0.296	-5.6E-12	-1.08058E-08
0	0.3	1.14669E-08	0.294	-3E-12	-1.1256E-08
0	0.3	1.06466E-08	0.292	-4E-12	-1.10197E-08
0	0.3	1.10214E-08	0.29	-3.2E-12	-1.08344E-08
0	0.3	1.131E-08	0.288	-2.2E-12	-1.16254E-08
0	0.3	1.1858E-08	0.286	-5.4E-12	-1.16304E-08
0	0.3	1.17746E-08	0.284	-3E-12	-1.16794E-08
0	0.3	1.20968E-08	0.282	-4.4E-12	-1.2311E-08
0	0.3	1.239E-08	0.28	-1.4E-12	-1.2622E-08
0	0.3	1.26554E-08	0.278	-4.4E-12	-1.23056E-08
0	0.3	1.2596E-08	0.276	-3E-12	-1.2728E-08
0	0.3	1.31894E-08	0.274	-3.4E-12	-1.30658E-08
0	0.3	1.33438E-08	0.272	-3.4E-12	-1.3143E-08
0	0.3	1.32318E-08	0.27	-3.2E-12	-1.3071E-08
0	0.3	1.39248E-08	0.268	-3.2E-12	-1.36556E-08
0	0.3	1.3581E-08	0.266	-3.4E-12	-1.43564E-08
0	0.3	1.44484E-08	0.264	-2.4E-12	-1.40324E-08
0	0.3	1.43108E-08	0.262	-3.2E-12	-1.42156E-08
0	0.3	1.38596E-08	0.26	-2.2E-12	-1.40326E-08
0	0.3	1.56094E-08	0.258	-5E-12	-1.51376E-08
0	0.3	1.4886E-08	0.256	-2.2E-12	-1.50114E-08
0	0.3	1.50798E-08	0.254	-3.6E-12	-1.5201E-08
0	0.3	1.51642E-08	0.252	-3E-12	-1.54284E-08
0	0.3	1.60956E-08	0.25	-2.6E-12	-1.6335E-08
0	0.3	1.72542E-08	0.248	-4.6E-12	-1.79258E-08
0	0.3	1.8049E-08	0.246	-2E-12	-1.78318E-08
0	0.3	1.6574E-08	0.244	-4E-12	-1.78032E-08
0	0.3	1.66934E-08	0.242	-1.6E-12	-1.70584E-08
0	0.3	1.7931E-08	0.24	-2E-12	-1.70506E-08
0	0.3	1.70192E-08	0.238	-3.6E-12	-1.81504E-08
0	0.3	1.80888E-08	0.236	-3.2E-12	-1.73156E-08
0	0.3	1.85316E-08	0.234	-4E-12	-1.80618E-08
0	0.3	1.87406E-08	0.232	-1.4E-12	-1.7662E-08
0	0.3	1.82E-08	0.23	-5.4E-12	-1.86018E-08
0	0.3	1.79454E-08	0.228	-5.8E-12	-1.81424E-08
0	0.3	1.87994E-08	0.226	-1.8E-12	-1.82814E-08
0	0.3	1.89708E-08	0.224	-3.4E-12	-1.92016E-08
0	0.3	2.003E-08	0.222	-2.8E-12	-1.94832E-08
0	0.3	1.94326E-08	0.22	-4.4E-12	-1.98014E-08
0	0.3	1.94356E-08	0.218	-4.4E-12	-1.97694E-08
0	0.3	1.99752E-08	0.216	-4.6E-12	-1.94086E-08
0	0.3	2.0135E-08	0.214	-4.4E-12	-1.99468E-08
0	0.3	2.02022E-08	0.212	-1.2E-12	-2.05504E-08
0	0.3	2.03042E-08	0.21	-4E-12	-2.09044E-08
0	0.3	2.0753E-08	0.208	-1E-12	-2.01456E-08
0	0.3	2.08318E-08	0.206	-4.6E-12	-2.05302E-08
0	0.3	2.08304E-08	0.204	-2.2E-12	-2.1166E-08
0	0.3	2.162E-08	0.202	-4E-12	-2.14546E-08
0	0.3	2.15578E-08	0.2	-3.8E-12	-2.14874E-08
0	0.3	2.20808E-08	0.198	-2.8E-12	-2.19618E-08
0	0.3	2.22768E-08	0.196	-5.2E-12	-2.20988E-08
0	0.3	2.17552E-08	0.194	-3E-12	-2.18106E-08
0	0.3	2.33708E-08	0.192	-3.6E-12	-2.34376E-08
0	0.3	2.3019E-08	0.19	-3.4E-12	-2.3158E-08
0	0.3	2.28978E-08	0.188	-2.2E-12	-2.29044E-08
0	0.3	2.2803E-08	0.186	-4E-12	-2.31102E-08
0	0.3	2.40644E-08	0.184	-2.8E-12	-2.39876E-08
0	0.3	2.44092E-08	0.182	-5.4E-12	-2.37996E-08
0	0.3	2.4028E-08	0.18	-3.2E-12	-2.38664E-08
0	0.3	2.38878E-08	0.178	-4.4E-12	-2.38806E-08
0	0.3	2.41126E-08	0.176	-4E-12	-2.3759E-08
0	0.3	2.51158E-08	0.174	-3.8E-12	-2.45868E-08
0	0.3	2.47716E-08	0.172	-4E-12	-2.51046E-08
0	0.3	2.52336E-08	0.17	-2.2E-12	-2.45788E-08
0	0.3	2.55292E-08	0.168	-4E-12	-2.5171E-08
0	0.3	2.56864E-08	0.166	-2.2E-12	-2.59948E-08
0	0.3	2.58942E-08	0.164	-2.8E-12	-2.57912E-08
0	0.3	2.50692E-08	0.162	-4.2E-12	-2.56864E-08
0	0.3	2.6311E-08	0.16	-3E-12	-2.64334E-08
0	0.3	2.60852E-08	0.158	-4.8E-12	-2.56798E-08
0	0.3	2.72214E-08	0.156	-2E-12	-2.57722E-08
0	0.3	2.74202E-08	0.154	-4.8E-12	-2.7268E-08
0	0.3	2.64108E-08	0.152	-3.4E-12	-2.6163E-08
0	0.3	2.66606E-08	0.15	-3.8E-12	-2.71762E-08
0	0.3	2.7053E-08	0.148	-3.4E-12	-2.71168E-08
0	0.3	2.7476E-08	0.146	-2E-12	-2.7056E-08
0	0.3	2.7194E-08	0.144	-2.8E-12	-2.73084E-08
0	0.3	2.80912E-08	0.142	-3.8E-12	-2.82464E-08
0	0.3	2.80306E-08	0.14	-3.8E-12	-2.79934E-08
0	0.3	2.8016E-08	0.138	-4.4E-12	-2.8516E-08
0	0.3	2.82624E-08	0.136	-2.6E-12	-2.76656E-08
0	0.3	2.86712E-08	0.134	-4.2E-12	-2.87392E-08
0	0.3	2.8517E-08	0.132	-2.8E-12	-2.85568E-08
0	0.3	2.94622E-08	0.13	-3.4E-12	-2.95946E-08
0	0.3	2.92642E-08	0.128	-2.2E-12	-3.01266E-08
0	0.3	2.97182E-08	0.126	-4.4E-12	-2.92142E-08
0	0.3	2.94962E-08	0.124	-2.8E-12	-2.94512E-08
0	0.3	2.9346E-08	0.122	-3.8E-12	-2.9179E-08
0	0.3	2.95744E-08	0.12	-5.4E-12	-2.9575E-08
0	0.3	2.95582E-08	0.118	-2.4E-12	-2.9573E-08
0	0.3	2.96536E-08	0.116	-5E-12	-2.91684E-08
0	0.3	3.0203E-08	0.114	-1.6E-12	-3.02408E-08
0	0.3	3.03154E-08	0.112	-4E-12	-2.97786E-08
0	0.3	3.03852E-08	0.11	-3.8E-12	-3.04202E-08
0	0.3	3.07488E-08	0.108	-3.2E-12	-3.07046E-08
0	0.3	3.08802E-08	0.106	-4.4E-12	-3.10744E-08
0	0.3	3.13934E-08	0.104	-6E-13	-3.14216E-08
0	0.3	3.17976E-08	0.102	-3.6E-12	-3.11434E-08
0	0.3	3.14578E-08	0.1	-3.8E-12	-3.12036E-08
0	0.3	3.24444E-08	0.098	-3.2E-12	-3.2376E-08
0	0.3	3.16604E-08	0.096	-6.4E-12	-3.17662E-08
0	0.3	3.20038E-08	0.094	-2E-12	-3.18204E-08
0	0.3	3.35756E-08	0.092	-2.2E-12	-3.30944E-08
0	0.3	3.30014E-08	0.09	-5E-12	-3.23126E-08
0	0.3	3.26262E-08	0.088	-4E-12	-3.19778E-08
0	0.3	3.23964E-08	0.086	-4.6E-12	-3.24424E-08
0	0.3	3.31768E-08	0.084	-2.6E-12	-3.28974E-08
0	0.3	3.3145E-08	0.082	-4.4E-12	-3.2521E-08
0	0.3	3.2475E-08	0.08	-6E-12	-3.21822E-08
0	0.3	3.29016E-08	0.078	-4.4E-12	-3.18264E-08
0	0.3	3.30744E-08	0.076	-4.4E-12	-3.28556E-08
0	0.3	3.23904E-08	0.074	-2.6E-12	-3.3128E-08
0	0.3	3.2483E-08	0.072	-3.6E-12	-3.28868E-08
0	0.3	3.28316E-08	0.07	-4.8E-12	-3.26362E-08
0	0.3	3.35474E-08	0.068	-2.4E-12	-3.36906E-08
0	0.3	3.37346E-08	0.066	-2.8E-12	-3.36176E-08
0	0.3	3.38348E-08	0.064	-2.4E-12	-3.34976E-08
0	0.3	3.28328E-08	0.062	-2E-12	-3.3449E-08
0	0.3	3.3586E-08	0.06	-2E-12	-3.27548E-08
0	0.3	3.34322E-08	0.058	-3E-12	-3.30606E-08
0	0.3	3.30392E-08	0.056	-2.6E-12	-3.34152E-08
0	0.3	3.2813E-08	0.054	-3E-12	-3.29424E-08
0	0.3	3.29276E-08	0.052	-3E-12	-3.3036E-08
0	0.3	3.3592E-08	0.05	-4.2E-12	-3.37202E-08
0	0.3	3.39452E-08	0.048	-2.4E-12	-3.29124E-08
0	0.3	3.36052E-08	0.046	-5.4E-12	-3.36912E-08
0	0.3	3.39596E-08	0.044	-2.2E-12	-3.41052E-08
0	0.3	3.3909E-08	0.042	-4.8E-12	-3.36632E-08
0	0.3	3.50684E-08	0.04	-2.2E-12	-3.40982E-08
0	0.3	3.67504E-08	0.038	-4E-12	-3.74066E-08
0	0.3	3.6387E-08	0.036	-2.8E-12	-3.6401E-08
0	0.3	3.7598E-08	0.034	-3.2E-12	-3.73622E-08
0	0.3	3.64632E-08	0.032	-5E-12	-3.63446E-08
0	0.3	3.81474E-08	0.03	-1.8E-12	-3.77368E-08
0	0.3	3.74086E-08	0.028	-3.6E-12	-3.74576E-08
0	0.3	3.7438E-08	0.026	-3.6E-12	-3.88536E-08
0	0.3	3.67148E-08	0.024	-2.6E-12	-3.79062E-08
0	0.3	3.5834E-08	0.022	-4.4E-12	-3.60808E-08
0	0.3	3.80422E-08	0.02	-1.6E-12	-3.76086E-08
0	0.3	3.76294E-08	0.018	-2.8E-12	-3.63074E-08
0	0.3	3.65626E-08	0.016	-2E-12	-3.67132E-08
0	0.3	3.67734E-08	0.014	-2E-12	-3.65566E-08
0	0.3	3.72882E-08	0.012	-2.2E-12	-3.6945E-08
0	0.3	3.67136E-08	0.01	-2.6E-12	-3.52032E-08
0	0.3	3.6814E-08	0.008	-3.2E-12	-3.60778E-08
0	0.3	3.62202E-08	0.006	-3E-12	-3.62326E-08
0	0.3	3.562E-08	0.004	-5E-12	-3.60438E-08
0	0.3	3.40066E-08	0.002	-2.2E-12	-3.4461E-08
0	0.3	3.45698E-08	0	-1E-12	-3.41744E-08
0	0.3	3.56942E-08	-0.002	-5E-12	-3.47862E-08
0	0.3	3.53978E-08	-0.004	-3E-12	-3.50974E-08
0	0.3	3.60366E-08	-0.006	-4.6E-12	-3.55512E-08
0	0.3	3.42126E-08	-0.008	-1.8E-12	-3.4206E-08
0	0.3	3.53092E-08	-0.01	-3.2E-12	-3.53602E-08
0	0.3	3.52556E-08	-0.012	-5E-12	-3.5791E-08
0	0.3	3.3294E-08	-0.014	-2.8E-12	-3.40718E-08
0	0.3	3.15886E-08	-0.016	-6E-12	-3.16486E-08
0	0.3	3.34972E-08	-0.018	-2.6E-12	-3.33138E-08
0	0.3	3.30838E-08	-0.02	-1.8E-12	-3.28392E-08
0	0.3	3.27738E-08	-0.022	-3.6E-12	-3.20412E-08
0	0.3	3.2876E-08	-0.024	-3E-12	-3.15332E-08
0	0.3	3.4362E-08	-0.026	-4E-12	-3.42826E-08
0	0.3	3.32474E-08	-0.028	-1.8E-12	-3.25218E-08
0	0.3	3.30896E-08	-0.03	-3.8E-12	-3.28392E-08
0	0.3	3.49274E-08	-0.032	-3.8E-12	-3.36688E-08
0	0.3	3.5561E-08	-0.034	-3.6E-12	-3.58538E-08
0	0.3	3.4478E-08	-0.036	-3.6E-12	-3.52064E-08
0	0.3	3.5036E-08	-0.038	-3.2E-12	-3.47234E-08
0	0.3	3.33966E-08	-0.04	-5.4E-12	-3.33E-08
0	0.3	3.38894E-08	-0.042	-4.8E-12	-3.39692E-08
0	0.3	3.41194E-08	-0.044	-1.8E-12	-3.3972E-08
0	0.3	3.41106E-08	-0.046	-5.2E-12	-3.35546E-08
0	0.3	3.4071E-08	-0.048	-4E-12	-3.46042E-08
0	0.3	3.32324E-08	-0.05	-5.6E-12	-3.33848E-08
0	0.3	3.38054E-08	-0.052	-4.2E-12	-3.32226E-08
0	0.3	3.32308E-08	-0.054	-2.8E-12	-3.3684E-08
0	0.3	3.22818E-08	-0.056	-4.2E-12	-3.20686E-08
0	0.3	3.16244E-08	-0.058	-3.4E-12	-3.16308E-08
0	0.3	3.27222E-08	-0.06	-5.6E-12	-3.28246E-08
0	0.3	3.17388E-08	-0.062	-3.4E-12	-3.2023E-08
0	0.3	3.3019E-08	-0.064	-3.4E-12	-3.3286E-08
0	0.3	3.15164E-08	-0.066	-3.2E-12	-3.24816E-08
0	0.3	3.21938E-08	-0.068	-1E-12	-3.191E-08
0	0.3	3.27668E-08	-0.07	-4.6E-12	-3.28692E-08
0	0.3	3.18628E-08	-0.072	-1E-12	-3.15578E-08
0	0.3	3.20676E-08	-0.074	-3.8E-12	-3.09224E-08
0	0.3	3.14824E-08	-0.076	-2.2E-12	-3.06376E-08
0	0.3	2.97398E-08	-0.078	-2.8E-12	-3.12242E-08
0	0.3	2.9074E-08	-0.08	-3.4E-12	-2.82034E-08
0	0.3	2.8316E-08	-0.082	-3.4E-12	-2.81596E-08
0	0.3	2.82524E-08	-0.084	-3.8E-12	-2.75996E-08
0	0.3	2.71932E-08	-0.086	-1.2E-12	-2.73208E-08
0	0.3	2.72408E-08	-0.088	-4.8E-12	-2.7676E-08
0	0.3	2.6659E-08	-0.09	-5.8E-12	-2.6482E-08
0	0.3	2.67302E-08	-0.092	-3.2E-12	-2.68304E-08
0	0.3	2.78844E-08	-0.094	-3.6E-12	-2.79288E-08
0	0.3	2.7211E-08	-0.096	-3E-12	-2.77134E-08
0	0.3	2.69246E-08	-0.098	-5.4E-12	-2.7171E-08
0	0.3	2.65304E-08	-0.1	-2.4E-12	-2.63844E-08
0	0.3	2.65388E-08	-0.102	-3.2E-12	-2.65672E-08
0	0.3	2.6288E-08	-0.104	-4.6E-12	-2.61552E-08
0	0.3	2.6434E-08	-0.106	-4.4E-12	-2.6179E-08
0	0.3	2.56948E-08	-0.108	-7E-12	-2.55924E-08
0	0.3	2.55958E-08	-0.11	-3.4E-12	-2.5084E-08
0	0.3	2.61608E-08	-0.112	-6.4E-12	-2.61304E-08
0	0.3	2.5795E-08	-0.114	-4.8E-12	-2.58884E-08
0	0.3	2.54448E-08	-0.116	-2.8E-12	-2.57364E-08
0	0.3	2.50286E-08	-0.118	-4.6E-12	-2.52174E-08
0	0.3	2.44524E-08	-0.12	-3.6E-12	-2.45242E-08
0	0.3	2.40776E-08	-0.122	-4.4E-12	-2.40664E-08
0	0.3	2.32824E-08	-0.124	-1.2E-12	-2.34722E-08
0	0.3	2.48526E-08	-0.126	-3.2E-12	-2.51088E-08
0	0.3	2.4155E-08	-0.128	-3.6E-12	-2.55382E-08
0	0.3	2.34576E-08	-0.13	-4E-12	-2.4663E-08
0	0.3	2.34072E-08	-0.132	-5.6E-12	-2.41666E-08
0	0.3	2.6658E-08	-0.134	-2E-12	-2.62898E-08
0	0.3	2.6161E-08	-0.136	-3.8E-12	-2.56206E-08
0	0.3	2.68084E-08	-0.138	-2.8E-12	-2.58378E-08
0	0.3	2.56996E-08	-0.14	-5E-12	-2.58786E-08
0	0.3	2.52894E-08	-0.142	-4.8E-12	-2.62238E-08
0	0.3	2.51986E-08	-0.144	-3E-12	-2.49456E-08
0	0.3	2.55534E-08	-0.146	-5.4E-12	-2.44422E-08
0	0.3	2.61222E-08	-0.148	-2.2E-12	-2.57674E-08
0	0.3	2.48126E-08	-0.15	-5.4E-12	-2.4723E-08
0	0.3	2.45928E-08	-0.152	-5.2E-12	-2.46182E-08
0	0.3	2.4126E-08	-0.154	-3.8E-12	-2.49634E-08
0	0.3	2.29784E-08	-0.156	-4.8E-12	-2.3231E-08
0	0.3	2.21538E-08	-0.158	-3.2E-12	-2.24016E-08
0	0.3	2.28516E-08	-0.16	-5E-12	-2.32974E-08
0	0.3	2.26188E-08	-0.162	-2.8E-12	-2.19656E-08
0	0.3	2.21466E-08	-0.164	-3.8E-12	-2.21092E-08
0	0.3	2.12074E-08	-0.166	-5.4E-12	-2.09858E-08
0	0.3	2.16398E-08	-0.168	-3E-12	-2.24642E-08
0	0.3	2.14664E-08	-0.17	-3.8E-12	-2.1999E-08
0	0.3	2.05338E-08	-0.172	-2.8E-12	-2.11884E-08
0	0.3	2.13312E-08	-0.174	-3.4E-12	-2.10158E-08
0	0.3	2.1287E-08	-0.176	-5.6E-12	-2.171E-08
0	0.3	2.05104E-08	-0.178	-5.4E-12	-2.02366E-08
0	0.3	2.04198E-08	-0.18	-6.6E-12	-2.06306E-08
0	0.3	2.0542E-08	-0.182	-1.8E-12	-2.02242E-08
0	0.3	1.89486E-08	-0.184	-4E-12	-1.95942E-08
0	0.3	1.79906E-08	-0.186	-5E-12	-1.74796E-08
0	0.3	1.83668E-08	-0.188	-2.6E-12	-1.79238E-08
0	0.3	1.86884E-08	-0.19	-4.4E-12	-1.80798E-08
0	0.3	1.78426E-08	-0.192	-2.6E-12	-1.78314E-08
0	0.3	1.71882E-08	-0.194	-6.4E-12	-1.74392E-08
0	0.3	1.88718E-08	-0.196	-5.2E-12	-1.86474E-08
0	0.3	1.78796E-08	-0.198	-2.2E-12	-1.80982E-08
0	0.3	1.64336E-08	-0.2	-5E-12	-1.58972E-08
0	0.3	1.63832E-08	-0.202	-3.8E-12	-1.65254E-08
0	0.3	1.62828E-08	-0.204	-5.4E-12	-1.67892E-08
0	0.3	1.52664E-08	-0.206	-2.6E-12	-1.51514E-08
0	0.3	1.61902E-08	-0.208	-6.4E-12	-1.54936E-08
0	0.3	1.59048E-08	-0.21	-3.4E-12	-1.58884E-08
0	0.3	1.59426E-08	-0.212	-5E-12	-1.34184E-08
0	0.3	1.46586E-08	-0.214	-5.6E-12	-1.51174E-08
0	0.3	1.35078E-08	-0.216	-3E-12	-1.3184E-08
0	0.3	1.3023E-08	-0.218	-4.8E-12	-1.36118E-08
0	0.3	1.258E-08	-0.22	-2.2E-12	-1.43072E-08
0	0.3	1.18074E-08	-0.222	-2.6E-12	-1.2758E-08
0	0.3	1.13694E-08	-0.224	-4.8E-12	-1.1608E-08
0	0.3	1.21492E-08	-0.226	-2.8E-12	-1.09838E-08
0	0.3	1.18956E-08	-0.228	-4.4E-12	-1.19478E-08
0	0.3	1.08318E-08	-0.23	-1.6E-12	-1.12208E-08
0	0.3	1.06532E-08	-0.232	-4.2E-12	-1.01236E-08
0	0.3	1.05524E-08	-0.234	-3.6E-12	-1.00384E-08
0	0.3	9.7254E-09	-0.236	-4.4E-12	-1.05474E-08
0	0.3	1.00434E-08	-0.238	-3E-12	-8.5066E-09
0	0.3	1.01362E-08	-0.24	-3.4E-12	-8.5078E-09
0	0.3	1.03506E-08	-0.242	-2.8E-12	-9.0192E-09
0	0.3	9.0218E-09	-0.244	-6E-12	-8.5746E-09
0	0.3	9.1604E-09	-0.246	-5.6E-12	-8.5386E-09
0	0.3	7.9017E-09	-0.248	-4.6E-12	-8.7286E-09
0	0.3	9.2163E-09	-0.25	-4.8E-12	-8.951E-09
0	0.3	9.676E-09	-0.252	-1.8E-12	-9.5483E-09
0	0.3	8.0137E-09	-0.254	-5.4E-12	-8.518E-09
0	0.3	8.9177E-09	-0.256	-5.2E-12	-7.8575E-09
0	0.3	8.6477E-09	-0.258	-3E-12	-7.7551E-09
0	0.3	7.4928E-09	-0.26	-2.6E-12	-7.8444E-09
0	0.3	7.3973E-09	-0.262	-2.8E-12	-7.5942E-09
0	0.3	9.0458E-09	-0.264	-2.4E-12	-8.1158E-09
0	0.3	6.47E-09	-0.266	-3E-12	-6.4608E-09
0	0.3	7.0544E-09	-0.268	-4.6E-12	-6.6514E-09
0	0.3	6.5448E-09	-0.27	-4.2E-12	-7.7566E-09
0	0.3	6.0956E-09	-0.272	-1.6E-12	-6.8271E-09
0	0.3	7.0185E-09	-0.274	-4.6E-12	-7.3556E-09
0	0.3	6.0652E-09	-0.276	-5.4E-12	-6.135E-09
0	0.3	5.7743E-09	-0.278	-3.4E-12	-5.4007E-09
0	0.3	6.1271E-09	-0.28	-2.2E-12	-6.542E-09
0	0.3	5.8515E-09	-0.282	-5.6E-12	-6.0841E-09
0	0.3	6.2337E-09	-0.284	-4E-12	-6.0683E-09
0	0.3	6.0522E-09	-0.286	-4E-12	-5.731E-09
0	0.3	4.3526E-09	-0.288	-5.4E-12	-5.539E-09
0	0.3	4.8677E-09	-0.29	-3.2E-12	-5.0206E-09
0	0.3	4.4865E-09	-0.292	-2.2E-12	-4.1089E-09
0	0.3	5.2832E-09	-0.294	-4.6E-12	-4.9008E-09
0	0.3	4.792E-09	-0.296	-6.6E-12	-4.8959E-09
0	0.3	4.9479E-09	-0.298	-5.6E-12	-4.4887E-09
0	0.3	4.496E-09	-0.3	-4.4E-12	-4.4033E-09
0	0.3	4.0598E-09	-0.302	-5.6E-12	-4.3498E-09
0	0.3	4.4756E-09	-0.304	-5E-12	-4.6771E-09
0	0.3	4.5667E-09	-0.306	-4.8E-12	-4.2908E-09
0	0.3	3.7838E-09	-0.308	-3.4E-12	-3.7682E-09
0	0.3	3.2956E-09	-0.31	-5.4E-12	-3.7042E-09
0	0.3	4.5065E-09	-0.312	-3.4E-12	-4.0662E-09
0	0.3	4.6406E-09	-0.314	-2.2E-12	-4.4942E-09
0	0.3	4.2196E-09	-0.316	-3.8E-12	-4.1199E-09
0	0.3	4.127E-09	-0.318	-5E-12	-3.9544E-09
0	0.3	3.5951E-09	-0.32	-1.2E-12	-3.7383E-09
0	0.3	3.4896E-09	-0.322	-4.8E-12	-3.4144E-09
0	0.3	2.5547E-09	-0.324	-6.4E-12	-2.4972E-09
0	0.3	3.4497E-09	-0.326	-2.6E-12	-3.3416E-09
0	0.3	2.2632E-09	-0.328	-2.8E-12	-2.1705E-09
0	0.3	3.4733E-09	-0.33	-4.8E-12	-3.579E-09
0	0.3	3.843E-09	-0.332	-3.2E-12	-3.1865E-09
0	0.3	2.7848E-09	-0.334	-1.4E-12	-2.6918E-09
0	0.3	2.0574E-09	-0.336	-2.8E-12	-1.9606E-09
0	0.3	2.6939E-09	-0.338	-3.8E-12	-2.5122E-09
0	0.3	2.3698E-09	-0.34	-3.2E-12	-2.331E-09
0	0.3	2.1427E-09	-0.342	-3.2E-12	-2.4112E-09
0	0.3	2.2912E-09	-0.344	-4.4E-12	-2.2582E-09
0	0.3	1.6535E-09	-0.346	-4.4E-12	-1.5377E-09
0	0.3	2.2058E-09	-0.348	-3.4E-12	-2.1852E-09
0	0.3	1.9865E-09	-0.35	-5.8E-12	-1.8668E-09
0	0.3	2.1106E-09	-0.352	-4.8E-12	-2.0095E-09
0	0.3	1.9706E-09	-0.354	-3.2E-12	-1.8687E-09
0	0.3	1.7854E-09	-0.356	-3.8E-12	-1.9017E-09
0	0.3	1.6359E-09	-0.358	-4.6E-12	-1.183E-09
0	0.3	1.6693E-09	-0.36	-2.4E-12	-1.5367E-09
0	0.3	1.5792E-09	-0.362	-4.6E-12	-1.6867E-09
0	0.3	1.5038E-09	-0.364	-4E-12	-1.651E-09
0	0.3	1.601E-09	-0.366	-2.6E-12	-1.7336E-09
0	0.3	1.1546E-09	-0.368	-2.2E-12	-1.1141E-09
0	0.3	1.3645E-09	-0.37	-5.6E-12	-1.4958E-09
0	0.3	1.6557E-09	-0.372	-4E-12	-1.7286E-09
0	0.3	1.5315E-09	-0.374	-1.8E-12	-1.3905E-09
0	0.3	1.1775E-09	-0.376	-6E-12	-1.2739E-09
0	0.3	1.3261E-09	-0.378	-4.4E-12	-1.2673E-09
0	0.3	1.2702E-09	-0.38	-4E-12	-1.231E-09
0	0.3	9.683E-10	-0.382	-2.2E-12	-1.1059E-09
0	0.3	1.0287E-09	-0.384	-5.2E-12	-1.0714E-09
0	0.3	1.115E-09	-0.386	-2.6E-12	-1.0837E-09
0	0.3	9.892E-10	-0.388	-3.2E-12	-1.1451E-09
0	0.3	1.0243E-09	-0.39	-3.2E-12	-8.3887E-10
0	0.3	7.536E-10	-0.392	-3.8E-12	-9.2446E-10
0	0.3	7.5523E-10	-0.394	-5.6E-12	-8.163E-10
0	0.3	9.3618E-10	-0.396	-4.4E-12	-9.5726E-10
0	0.3	7.6789E-10	-0.398	-4.4E-12	-7.7536E-10
0	0.3	4.6764E-10	-0.4	-4.4E-12	-6.0377E-10
0	0.3	7.3921E-10	-0.402	-4.8E-12	-7.7554E-10
0	0.3	8.5608E-10	-0.404	-3.4E-12	-7.7605E-10
0	0.3	6.975E-10	-0.406	-4.6E-12	-8.0598E-10
0	0.3	4.4626E-10	-0.408	-4.4E-12	-5.7955E-10
0	0.3	6.6259E-10	-0.41	-4E-12	-5.9393E-10
0	0.3	6.7732E-10	-0.412	-3.2E-12	-5.7082E-10
0	0.3	4.0383E-10	-0.414	-3.2E-12	-5.9615E-10
0	0.3	6.4566E-10	-0.416	-3.6E-12	-6.0982E-10
0	0.3	6.0722E-10	-0.418	-2.6E-12	-4.9725E-10
0	0.3	3.2768E-10	-0.42	-3.8E-12	-4.22E-10
0	0.3	3.7465E-10	-0.422	-4E-12	-4.5542E-10
0	0.3	5.317E-10	-0.424	-3.2E-12	-4.5896E-10
0	0.3	2.5511E-10	-0.426	-3.8E-12	-3.1709E-10
0	0.3	2.7766E-10	-0.428	-5.6E-12	-4.1031E-10
0	0.3	4.59E-10	-0.43	-5.8E-12	-3.7526E-10
0	0.3	4.1393E-10	-0.432	-2.6E-12	-3.3864E-10
0	0.3	2.0889E-10	-0.434	-3.4E-12	-3.8504E-10
0	0.3	2.445E-10	-0.436	-5.4E-12	-2.7799E-10
0	0.3	4.0952E-10	-0.438	-3.8E-12	-2.7819E-10
0	0.3	2.3203E-10	-0.44	-3.2E-12	-2.9707E-10
0	0.3	1.4473E-10	-0.442	-4.2E-12	-2.6226E-10
0	0.3	3.4277E-10	-0.444	-3.4E-12	-2.5747E-10
0	0.3	3.7326E-10	-0.446	-1.6E-12	-2.6774E-10
0	0.3	1.2032E-10	-0.448	-3.4E-12	-2.5229E-10
0	0.3	3.2685E-10	-0.45	-5.8E-12	-2.6766E-10
0	0.3	3.4647E-10	-0.452	-3.2E-12	-2.7494E-10
0	0.3	1.2447E-10	-0.454	-4.2E-12	-1.986E-10
0	0.3	3.8054E-10	-0.456	-4.4E-12	-2.2712E-10
0	0.3	1.4502E-10	-0.458	-4E-12	-1.7658E-10
0	0.3	2.4149E-10	-0.46	-5E-12	-1.5847E-10
0	0.3	2.7764E-10	-0.462	-3.2E-12	-1.9942E-10
0	0.3	8.605E-11	-0.464	-2.6E-12	-1.7617E-10
0	0.3	1.6712E-10	-0.466	-4E-12	-1.9419E-10
0	0.3	3.0954E-10	-0.468	-2.6E-12	-2.0732E-10
0	0.3	9.675E-11	-0.47	-1E-12	-1.5792E-10
0	0.3	1.965E-10	-0.472	-4.6E-12	-1.2287E-10
0	0.3	2.2947E-10	-0.474	-4.8E-12	-1.39E-10
0	0.3	2.0588E-10	-0.476	-6.2E-12	-1.7044E-10
0	0.3	2.7013E-10	-0.478	-3.2E-12	-1.7245E-10
0	0.3	2.0055E-10	-0.48	-6.4E-12	-1.231E-10
0	0.3	2.165E-10	-0.482	-2.8E-12	-1.2809E-10
0	0.3	2.1028E-10	-0.484	-4.6E-12	-1.329E-10
0	0.3	1.8641E-10	-0.486	-4.2E-12	-1.1E-10
0	0.3	2.4269E-10	-0.488	-3.4E-12	-1.4376E-10
0	0.3	2.05E-10	-0.49	-4.8E-12	-1.2313E-10
0	0.3	2.4086E-10	-0.492	-5.2E-12	-1.4473E-10
0	0.3	2.0646E-10	-0.494	-3.8E-12	-1.3903E-10
0	0.3	2.097E-10	-0.496	-6E-12	-1.1071E-10
0	0.3	2.3325E-10	-0.498	-2.8E-12	-1.3023E-10
0	0.3	2.1746E-10	-0.5	-5.2E-12	-1.2127E-10
