# Supplementary material for: Reconfigurable signal modulation in a ferroelectric tunnel field-effect transistor
Source: Nat Commun. 2023 May 3;14:2530. doi: 10.1038/s41467-023-38242-w (PMC10156808; doi:10.1038/s41467-023-38242-w)
Supplement: Supplementary file 3 — Source Data [file 41467_2023_38242_MOESM3_ESM.zip › Source Data for Figures/Supplementary Figure 2/SI Fig 2b_Device-to-device variability/[7_13_2022 6_27_09 PM]_29-14_IVg_inital_TFET.csv]

Vs	Vd	Id	Vg	Ig	Is
0	0.3	1.70E-08	0.4	-6.20E-12	-1.56E-08
0	0.3	1.54E-08	0.39	-1.04E-11	-1.61E-08
0	0.3	1.62E-08	0.38	-6.60E-12	-1.63E-08
0	0.3	1.44E-08	0.37	-6.00E-12	-1.54E-08
0	0.3	1.63E-08	0.36	-1.02E-11	-1.59E-08
0	0.3	1.55E-08	0.35	-4.80E-12	-1.59E-08
0	0.3	1.57E-08	0.34	-1.12E-11	-1.52E-08
0	0.3	1.54E-08	0.33	-9.40E-12	-1.43E-08
0	0.3	1.56E-08	0.32	-7.40E-12	-1.54E-08
0	0.3	1.47E-08	0.31	-1.12E-11	-1.46E-08
0	0.3	1.50E-08	0.3	-6.40E-12	-1.46E-08
0	0.3	1.47E-08	0.29	-1.06E-11	-1.45E-08
0	0.3	1.46E-08	0.28	-8.80E-12	-1.45E-08
0	0.3	1.44E-08	0.27	-8.40E-12	-1.43E-08
0	0.3	1.43E-08	0.26	-1.10E-11	-1.45E-08
0	0.3	1.50E-08	0.25	-6.60E-12	-1.48E-08
0	0.3	1.52E-08	0.24	-1.02E-11	-1.51E-08
0	0.3	1.55E-08	0.23	-6.80E-12	-1.54E-08
0	0.3	1.53E-08	0.22	-7.60E-12	-1.49E-08
0	0.3	1.47E-08	0.21	-1.20E-11	-1.48E-08
0	0.3	1.52E-08	0.2	-6.20E-12	-1.52E-08
0	0.3	1.57E-08	0.19	-1.12E-11	-1.57E-08
0	0.3	1.59E-08	0.18	-1.04E-11	-1.61E-08
0	0.3	1.73E-08	0.17	-6.00E-12	-1.72E-08
0	0.3	1.78E-08	0.16	-1.34E-11	-1.76E-08
0	0.3	1.96E-08	0.15	-7.40E-12	-1.92E-08
0	0.3	1.92E-08	0.14	-1.16E-11	-1.88E-08
0	0.3	1.99E-08	0.13	-8.60E-12	-2.01E-08
0	0.3	2.09E-08	0.12	-6.40E-12	-2.06E-08
0	0.3	2.17E-08	0.11	-1.14E-11	-2.14E-08
0	0.3	2.26E-08	0.1	-6.00E-12	-2.23E-08
0	0.3	2.35E-08	0.09	-1.08E-11	-2.33E-08
0	0.3	2.42E-08	0.08	-1.04E-11	-2.40E-08
0	0.3	2.46E-08	0.07	-8.20E-12	-2.44E-08
0	0.3	2.54E-08	0.06	-1.28E-11	-2.49E-08
0	0.3	2.58E-08	0.05	-7.20E-12	-2.55E-08
0	0.3	2.60E-08	0.04	-1.12E-11	-2.56E-08
0	0.3	2.67E-08	0.03	-8.60E-12	-2.60E-08
0	0.3	2.64E-08	0.02	-9.00E-12	-2.58E-08
0	0.3	2.53E-08	0.01	-1.12E-11	-2.55E-08
0	0.3	2.53E-08	0	-7.00E-12	-2.48E-08
0	0.3	2.35E-08	-0.01	-9.80E-12	-2.36E-08
0	0.3	2.29E-08	-0.02	-7.20E-12	-2.28E-08
0	0.3	2.50E-08	-0.03	-9.80E-12	-2.43E-08
0	0.3	2.28E-08	-0.04	-9.80E-12	-2.27E-08
0	0.3	2.21E-08	-0.05	-6.00E-12	-2.18E-08
0	0.3	2.09E-08	-0.06	-1.12E-11	-2.07E-08
0	0.3	1.95E-08	-0.07	-9.60E-12	-1.92E-08
0	0.3	1.90E-08	-0.08	-9.20E-12	-1.86E-08
0	0.3	1.66E-08	-0.09	-8.60E-12	-1.74E-08
0	0.3	1.68E-08	-0.1	-7.40E-12	-1.70E-08
0	0.3	1.64E-08	-0.11	-1.14E-11	-1.57E-08
0	0.3	1.53E-08	-0.12	-7.00E-12	-1.55E-08
0	0.3	1.34E-08	-0.13	-1.26E-11	-1.29E-08
0	0.3	1.29E-08	-0.14	-6.60E-12	-1.22E-08
0	0.3	1.24E-08	-0.15	-9.80E-12	-1.25E-08
0	0.3	1.08E-08	-0.16	-1.06E-11	-1.06E-08
0	0.3	1.06E-08	-0.17	-7.00E-12	-1.14E-08
0	0.3	1.13E-08	-0.18	-1.34E-11	-9.84E-09
0	0.3	8.80E-09	-0.19	-1.06E-11	-9.01E-09
0	0.3	8.58E-09	-0.2	-8.60E-12	-7.24E-09
0	0.3	7.87E-09	-0.21	-1.02E-11	-8.04E-09
0	0.3	6.86E-09	-0.22	-5.40E-12	-7.48E-09
0	0.3	6.56E-09	-0.23	-8.00E-12	-6.28E-09
0	0.3	5.41E-09	-0.24	-1.08E-11	-5.05E-09
0	0.3	4.28E-09	-0.25	-1.18E-11	-4.26E-09
0	0.3	3.90E-09	-0.26	-6.40E-12	-4.15E-09
0	0.3	3.31E-09	-0.27	-1.12E-11	-3.40E-09
0	0.3	2.95E-09	-0.28	-1.28E-11	-3.16E-09
0	0.3	2.35E-09	-0.29	-7.40E-12	-2.48E-09
0	0.3	1.88E-09	-0.3	-9.80E-12	-2.00E-09
0	0.3	1.44E-09	-0.31	-1.02E-11	-1.51E-09
0	0.3	1.54E-09	-0.32	-8.40E-12	-1.58E-09
0	0.3	1.10E-09	-0.33	-8.20E-12	-1.12E-09
0	0.3	7.21E-10	-0.34	-1.20E-11	-9.79E-10
0	0.3	7.68E-10	-0.35	-7.60E-12	-7.68E-10
0	0.3	5.77E-10	-0.36	-7.20E-12	-6.48E-10
0	0.3	4.87E-10	-0.37	-1.20E-11	-5.38E-10
0	0.3	4.25E-10	-0.38	-8.00E-12	-3.90E-10
0	0.3	3.78E-10	-0.39	-8.20E-12	-3.70E-10
0	0.3	2.39E-10	-0.4	-1.24E-11	-2.81E-10
0	0.3	2.42E-10	-0.41	-9.20E-12	-2.18E-10
0	0.3	2.45E-10	-0.42	-6.60E-12	-2.17E-10
0	0.3	1.49E-10	-0.43	-1.30E-11	-1.78E-10
0	0.3	1.66E-10	-0.44	-1.26E-11	-1.25E-10
0	0.3	1.72E-10	-0.45	-6.60E-12	-1.38E-10
0	0.3	1.15E-10	-0.46	-7.40E-12	-1.11E-10
0	0.3	1.08E-10	-0.47	-5.20E-12	-1.10E-10
0	0.3	1.20E-10	-0.48	-5.80E-12	-8.46E-11
0	0.3	1.05E-10	-0.49	-6.00E-12	-7.49E-11
0	0.3	2.04E-11	-0.5	-1.28E-11	-6.08E-11
0	0.3	9.82E-11	-0.51	-7.40E-12	-4.88E-11
0	0.3	5.12E-11	-0.52	-1.24E-11	-4.81E-11
0	0.3	5.72E-11	-0.53	-1.00E-11	-4.37E-11
0	0.3	4.55E-11	-0.54	-8.20E-12	-4.39E-11
0	0.3	4.41E-11	-0.55	-1.04E-11	-4.43E-11
0	0.3	5.47E-11	-0.56	-9.20E-12	-4.39E-11
0	0.3	4.59E-11	-0.57	-6.60E-12	-4.36E-11
0	0.3	4.20E-11	-0.58	-1.08E-11	-4.44E-11
0	0.3	5.71E-11	-0.59	-6.20E-12	-4.57E-11
0	0.3	4.72E-11	-0.6	-5.80E-12	-4.53E-11
