# Supplementary material for: Reconfigurable signal modulation in a ferroelectric tunnel field-effect transistor
Source: Nat Commun. 2023 May 3;14:2530. doi: 10.1038/s41467-023-38242-w (PMC10156808; doi:10.1038/s41467-023-38242-w)
Supplement: Supplementary file 3 — Source Data [file 41467_2023_38242_MOESM3_ESM.zip › Source Data for Figures/Supplementary Figure 2/SI Fig 2b_Device-to-device variability/[7_15_2022 3_06_40 PM]_12-25_IVg_inital_TFET.csv]

Vs	Vd	Id	Vg	Ig	Is
0	0.3	3.84E-09	0.5	-5.20E-12	-4.15E-09
0	0.3	3.90E-09	0.498	-2.60E-12	-3.98E-09
0	0.3	4.14E-09	0.496	-3.00E-12	-4.21E-09
0	0.3	4.12E-09	0.494	-6.60E-12	-4.38E-09
0	0.3	3.78E-09	0.492	-5.00E-12	-3.83E-09
0	0.3	3.84E-09	0.49	-2.00E-12	-3.85E-09
0	0.3	3.90E-09	0.488	-7.20E-12	-3.98E-09
0	0.3	3.93E-09	0.486	-6.20E-12	-3.96E-09
0	0.3	3.77E-09	0.484	-1.80E-12	-3.83E-09
0	0.3	3.40E-09	0.482	-3.60E-12	-3.42E-09
0	0.3	3.79E-09	0.48	-9.40E-12	-3.80E-09
0	0.3	3.73E-09	0.478	-2.60E-12	-3.76E-09
0	0.3	3.86E-09	0.476	-4.00E-13	-3.94E-09
0	0.3	3.62E-09	0.474	-6.60E-12	-3.60E-09
0	0.3	3.56E-09	0.472	-5.00E-12	-3.56E-09
0	0.3	2.99E-09	0.47	-1.60E-12	-3.03E-09
0	0.3	3.21E-09	0.468	-3.40E-12	-3.16E-09
0	0.3	3.14E-09	0.466	-6.20E-12	-3.11E-09
0	0.3	2.95E-09	0.464	-3.40E-12	-2.97E-09
0	0.3	3.28E-09	0.462	-3.20E-12	-3.25E-09
0	0.3	2.85E-09	0.46	-6.40E-12	-2.83E-09
0	0.3	3.02E-09	0.458	-3.60E-12	-2.93E-09
0	0.3	2.94E-09	0.456	-3.80E-12	-2.85E-09
0	0.3	3.14E-09	0.454	-6.20E-12	-3.00E-09
0	0.3	2.84E-09	0.452	-6.00E-12	-2.87E-09
0	0.3	3.16E-09	0.45	-2.40E-12	-3.15E-09
0	0.3	2.88E-09	0.448	-4.20E-12	-2.87E-09
0	0.3	2.76E-09	0.446	-8.00E-12	-2.77E-09
0	0.3	2.97E-09	0.444	-4.20E-12	-3.00E-09
0	0.3	2.73E-09	0.442	-2.60E-12	-2.74E-09
0	0.3	2.77E-09	0.44	-5.20E-12	-2.76E-09
0	0.3	2.61E-09	0.438	-6.40E-12	-2.65E-09
0	0.3	2.62E-09	0.436	-2.80E-12	-2.64E-09
0	0.3	2.77E-09	0.434	-3.40E-12	-2.81E-09
0	0.3	2.54E-09	0.432	-8.40E-12	-2.54E-09
0	0.3	2.80E-09	0.43	-5.80E-12	-2.76E-09
0	0.3	2.56E-09	0.428	-2.40E-12	-2.49E-09
0	0.3	2.58E-09	0.426	-8.00E-12	-2.61E-09
0	0.3	2.60E-09	0.424	-5.60E-12	-2.62E-09
0	0.3	2.79E-09	0.422	-1.00E-12	-2.75E-09
0	0.3	2.67E-09	0.42	-5.00E-12	-2.69E-09
0	0.3	2.64E-09	0.418	-6.40E-12	-2.66E-09
0	0.3	2.70E-09	0.416	-7.20E-12	-2.71E-09
0	0.3	2.53E-09	0.414	-3.40E-12	-2.52E-09
0	0.3	2.61E-09	0.412	-5.60E-12	-2.57E-09
0	0.3	2.52E-09	0.41	-7.20E-12	-2.48E-09
0	0.3	2.51E-09	0.408	-2.60E-12	-2.56E-09
0	0.3	2.50E-09	0.406	-4.40E-12	-2.47E-09
0	0.3	2.57E-09	0.404	-6.60E-12	-2.56E-09
0	0.3	2.66E-09	0.402	-3.00E-12	-2.66E-09
0	0.3	2.54E-09	0.4	-2.80E-12	-2.53E-09
0	0.3	2.56E-09	0.398	-8.40E-12	-2.53E-09
0	0.3	2.48E-09	0.396	-6.20E-12	-2.52E-09
0	0.3	2.55E-09	0.394	-1.80E-12	-2.52E-09
0	0.3	2.51E-09	0.392	-3.00E-12	-2.50E-09
0	0.3	2.57E-09	0.39	-9.60E-12	-2.58E-09
0	0.3	2.58E-09	0.388	-6.40E-12	-2.56E-09
0	0.3	2.69E-09	0.386	-4.20E-12	-2.65E-09
0	0.3	2.61E-09	0.384	-8.00E-12	-2.61E-09
0	0.3	2.73E-09	0.382	-4.20E-12	-2.70E-09
0	0.3	2.80E-09	0.38	-2.00E-12	-2.75E-09
0	0.3	2.67E-09	0.378	-6.60E-12	-2.67E-09
0	0.3	2.67E-09	0.376	-5.60E-12	-2.63E-09
0	0.3	2.61E-09	0.374	-2.60E-12	-2.59E-09
0	0.3	2.59E-09	0.372	-5.20E-12	-2.55E-09
0	0.3	2.56E-09	0.37	-6.40E-12	-2.56E-09
0	0.3	2.64E-09	0.368	-8.00E-13	-2.61E-09
0	0.3	2.63E-09	0.366	-2.60E-12	-2.61E-09
0	0.3	2.60E-09	0.364	-8.00E-12	-2.59E-09
0	0.3	2.70E-09	0.362	-3.60E-12	-2.63E-09
0	0.3	2.59E-09	0.36	-1.40E-12	-2.58E-09
0	0.3	2.68E-09	0.358	-6.20E-12	-2.76E-09
0	0.3	2.65E-09	0.356	-3.00E-12	-2.67E-09
0	0.3	2.74E-09	0.354	-1.80E-12	-2.71E-09
0	0.3	2.69E-09	0.352	-7.40E-12	-2.69E-09
0	0.3	2.64E-09	0.35	-5.20E-12	-2.66E-09
0	0.3	2.65E-09	0.348	-2.40E-12	-2.66E-09
0	0.3	2.64E-09	0.346	-3.20E-12	-2.67E-09
0	0.3	2.71E-09	0.344	-6.20E-12	-2.69E-09
0	0.3	2.76E-09	0.342	-1.40E-12	-2.77E-09
0	0.3	2.82E-09	0.34	-4.40E-12	-2.80E-09
0	0.3	2.71E-09	0.338	-8.00E-12	-2.73E-09
0	0.3	2.72E-09	0.336	-5.20E-12	-2.75E-09
0	0.3	2.68E-09	0.334	-3.00E-12	-2.60E-09
0	0.3	2.76E-09	0.332	-5.60E-12	-2.79E-09
0	0.3	2.89E-09	0.33	-6.80E-12	-2.87E-09
0	0.3	2.93E-09	0.328	-2.60E-12	-2.98E-09
0	0.3	2.87E-09	0.326	-3.40E-12	-2.88E-09
0	0.3	2.97E-09	0.324	-7.00E-12	-2.89E-09
0	0.3	2.98E-09	0.322	-5.00E-12	-2.93E-09
0	0.3	3.00E-09	0.32	-2.00E-12	-3.00E-09
0	0.3	2.96E-09	0.318	-2.60E-12	-2.91E-09
0	0.3	2.93E-09	0.316	-5.60E-12	-2.95E-09
0	0.3	2.96E-09	0.314	-2.60E-12	-2.97E-09
0	0.3	3.10E-09	0.312	-3.40E-12	-3.09E-09
0	0.3	3.08E-09	0.31	-7.80E-12	-3.09E-09
0	0.3	3.14E-09	0.308	-5.20E-12	-3.18E-09
0	0.3	3.20E-09	0.306	-2.40E-12	-3.14E-09
0	0.3	3.12E-09	0.304	-5.40E-12	-3.15E-09
0	0.3	3.09E-09	0.302	-6.20E-12	-3.25E-09
0	0.3	3.18E-09	0.3	-4.60E-12	-3.06E-09
0	0.3	3.24E-09	0.298	-2.00E-12	-3.23E-09
0	0.3	3.31E-09	0.296	-6.40E-12	-3.24E-09
0	0.3	3.19E-09	0.294	-3.00E-12	-3.20E-09
0	0.3	3.38E-09	0.292	-3.20E-12	-3.40E-09
0	0.3	3.17E-09	0.29	-7.40E-12	-3.17E-09
0	0.3	3.28E-09	0.288	-7.20E-12	-3.25E-09
0	0.3	3.55E-09	0.286	-1.40E-12	-3.51E-09
0	0.3	3.48E-09	0.284	-6.40E-12	-3.48E-09
0	0.3	3.61E-09	0.282	-7.20E-12	-3.48E-09
0	0.3	3.54E-09	0.28	-3.20E-12	-3.38E-09
0	0.3	3.60E-09	0.278	-3.80E-12	-3.63E-09
0	0.3	3.75E-09	0.276	-8.00E-12	-3.65E-09
0	0.3	3.72E-09	0.274	-4.60E-12	-3.63E-09
0	0.3	3.89E-09	0.272	-3.00E-12	-3.97E-09
0	0.3	3.84E-09	0.27	-6.80E-12	-3.82E-09
0	0.3	3.49E-09	0.268	-5.20E-12	-3.55E-09
0	0.3	3.74E-09	0.266	-1.80E-12	-3.77E-09
0	0.3	3.72E-09	0.264	-3.60E-12	-3.75E-09
0	0.3	4.02E-09	0.262	-9.00E-12	-3.97E-09
0	0.3	4.07E-09	0.26	-4.60E-12	-4.16E-09
0	0.3	4.29E-09	0.258	-3.00E-12	-4.21E-09
0	0.3	4.12E-09	0.256	-6.80E-12	-4.08E-09
0	0.3	3.84E-09	0.254	-6.80E-12	-3.80E-09
0	0.3	4.10E-09	0.252	-2.00E-12	-4.16E-09
0	0.3	4.36E-09	0.25	-6.00E-12	-4.28E-09
0	0.3	4.01E-09	0.248	-7.80E-12	-4.00E-09
0	0.3	4.53E-09	0.246	-3.00E-12	-4.46E-09
0	0.3	4.44E-09	0.244	-4.20E-12	-4.55E-09
0	0.3	4.21E-09	0.242	-8.40E-12	-4.15E-09
0	0.3	4.24E-09	0.24	-5.40E-12	-4.34E-09
0	0.3	4.29E-09	0.238	-4.00E-12	-4.23E-09
0	0.3	4.29E-09	0.236	-8.00E-12	-4.27E-09
0	0.3	4.67E-09	0.234	-8.00E-12	-4.28E-09
0	0.3	4.51E-09	0.232	-2.20E-12	-4.53E-09
0	0.3	4.76E-09	0.23	-4.60E-12	-4.61E-09
0	0.3	5.21E-09	0.228	-7.40E-12	-5.14E-09
0	0.3	4.57E-09	0.226	-4.60E-12	-4.60E-09
0	0.3	4.69E-09	0.224	-3.40E-12	-4.50E-09
0	0.3	4.42E-09	0.222	-5.00E-12	-4.52E-09
0	0.3	4.54E-09	0.22	-7.20E-12	-4.50E-09
0	0.3	4.64E-09	0.218	-2.00E-12	-4.59E-09
0	0.3	5.06E-09	0.216	-4.00E-12	-4.94E-09
0	0.3	4.81E-09	0.214	-8.00E-12	-4.82E-09
0	0.3	5.11E-09	0.212	-2.60E-12	-4.97E-09
0	0.3	5.30E-09	0.21	-2.00E-12	-5.09E-09
0	0.3	5.66E-09	0.208	-9.00E-12	-5.55E-09
0	0.3	5.85E-09	0.206	-3.60E-12	-5.97E-09
0	0.3	5.84E-09	0.204	-3.00E-12	-5.69E-09
0	0.3	5.86E-09	0.202	-7.40E-12	-5.82E-09
0	0.3	5.79E-09	0.2	-7.20E-12	-6.04E-09
0	0.3	5.82E-09	0.198	-1.40E-12	-5.80E-09
0	0.3	5.42E-09	0.196	-2.00E-12	-5.31E-09
0	0.3	5.53E-09	0.194	-5.80E-12	-5.62E-09
0	0.3	5.62E-09	0.192	-3.40E-12	-5.74E-09
0	0.3	6.08E-09	0.19	-3.60E-12	-6.14E-09
0	0.3	6.38E-09	0.188	-7.60E-12	-6.76E-09
0	0.3	5.94E-09	0.186	-3.00E-12	-6.05E-09
0	0.3	5.86E-09	0.184	-3.60E-12	-5.98E-09
0	0.3	6.55E-09	0.182	-7.80E-12	-6.21E-09
0	0.3	6.17E-09	0.18	-2.60E-12	-6.18E-09
0	0.3	6.46E-09	0.178	-2.60E-12	-6.32E-09
0	0.3	6.18E-09	0.176	-6.60E-12	-6.20E-09
0	0.3	7.04E-09	0.174	-6.80E-12	-6.91E-09
0	0.3	6.14E-09	0.172	-1.60E-12	-6.14E-09
0	0.3	6.69E-09	0.17	-5.80E-12	-6.57E-09
0	0.3	6.30E-09	0.168	-6.60E-12	-6.23E-09
0	0.3	6.49E-09	0.166	-4.40E-12	-6.56E-09
0	0.3	6.80E-09	0.164	-3.40E-12	-6.42E-09
0	0.3	6.91E-09	0.162	-8.40E-12	-7.06E-09
0	0.3	7.36E-09	0.16	-4.20E-12	-7.45E-09
0	0.3	7.47E-09	0.158	-1.20E-12	-7.56E-09
0	0.3	7.47E-09	0.156	-5.60E-12	-7.42E-09
0	0.3	7.62E-09	0.154	-4.00E-12	-7.65E-09
0	0.3	7.29E-09	0.152	-2.00E-12	-7.65E-09
0	0.3	8.02E-09	0.15	-3.80E-12	-7.61E-09
0	0.3	7.61E-09	0.148	-5.20E-12	-7.31E-09
0	0.3	7.31E-09	0.146	-4.60E-12	-7.39E-09
0	0.3	7.72E-09	0.144	-3.80E-12	-7.66E-09
0	0.3	8.62E-09	0.142	-6.60E-12	-8.72E-09
0	0.3	8.25E-09	0.14	-5.40E-12	-8.30E-09
0	0.3	8.52E-09	0.138	-2.20E-12	-8.35E-09
0	0.3	8.79E-09	0.136	-6.20E-12	-9.06E-09
0	0.3	8.10E-09	0.134	-6.80E-12	-8.20E-09
0	0.3	8.07E-09	0.132	-2.40E-12	-8.03E-09
0	0.3	7.95E-09	0.13	-1.40E-12	-8.02E-09
0	0.3	8.64E-09	0.128	-6.80E-12	-8.83E-09
0	0.3	8.13E-09	0.126	-7.00E-12	-8.05E-09
0	0.3	8.03E-09	0.124	-4.00E-12	-8.08E-09
0	0.3	8.24E-09	0.122	-6.20E-12	-8.23E-09
0	0.3	8.09E-09	0.12	-8.00E-12	-8.08E-09
0	0.3	8.69E-09	0.118	-2.40E-12	-8.71E-09
0	0.3	8.61E-09	0.116	-3.60E-12	-8.69E-09
0	0.3	8.78E-09	0.114	-5.60E-12	-8.65E-09
0	0.3	8.37E-09	0.112	-4.00E-12	-8.18E-09
0	0.3	8.50E-09	0.11	-1.40E-12	-8.56E-09
0	0.3	8.58E-09	0.108	-7.60E-12	-8.58E-09
0	0.3	8.47E-09	0.106	-5.20E-12	-8.55E-09
0	0.3	8.49E-09	0.104	-3.60E-12	-8.46E-09
0	0.3	8.61E-09	0.102	-3.60E-12	-8.54E-09
0	0.3	8.69E-09	0.1	-6.40E-12	-8.65E-09
0	0.3	8.77E-09	0.098	-3.40E-12	-8.86E-09
0	0.3	9.10E-09	0.096	-1.00E-12	-9.08E-09
0	0.3	9.63E-09	0.094	-7.40E-12	-9.77E-09
0	0.3	8.91E-09	0.092	-5.80E-12	-8.92E-09
0	0.3	9.41E-09	0.09	-3.00E-12	-9.30E-09
0	0.3	9.98E-09	0.088	-3.60E-12	-1.01E-08
0	0.3	9.92E-09	0.086	-9.00E-12	-9.87E-09
0	0.3	9.33E-09	0.084	-3.00E-12	-9.42E-09
0	0.3	9.35E-09	0.082	-3.40E-12	-9.39E-09
0	0.3	9.64E-09	0.08	-7.80E-12	-9.27E-09
0	0.3	9.40E-09	0.078	-4.20E-12	-9.53E-09
0	0.3	9.46E-09	0.076	-1.80E-12	-9.50E-09
0	0.3	9.63E-09	0.074	-6.60E-12	-9.61E-09
0	0.3	9.38E-09	0.072	-6.20E-12	-9.52E-09
0	0.3	9.76E-09	0.07	-1.40E-12	-9.66E-09
0	0.3	9.38E-09	0.068	-3.20E-12	-9.47E-09
0	0.3	9.30E-09	0.066	-7.40E-12	-9.29E-09
0	0.3	9.17E-09	0.064	-5.20E-12	-9.35E-09
0	0.3	9.35E-09	0.062	-2.80E-12	-9.47E-09
0	0.3	9.34E-09	0.06	-8.40E-12	-9.32E-09
0	0.3	9.75E-09	0.058	-5.20E-12	-9.71E-09
0	0.3	9.95E-09	0.056	-1.20E-12	-9.96E-09
0	0.3	1.02E-08	0.054	-4.00E-12	-1.04E-08
0	0.3	9.35E-09	0.052	-6.80E-12	-9.47E-09
0	0.3	9.66E-09	0.05	-5.20E-12	-9.63E-09
0	0.3	9.20E-09	0.048	-1.60E-12	-9.25E-09
0	0.3	8.93E-09	0.046	-6.40E-12	-8.94E-09
0	0.3	9.88E-09	0.044	-5.80E-12	-9.87E-09
0	0.3	9.35E-09	0.042	-3.00E-12	-9.36E-09
0	0.3	9.27E-09	0.04	-3.00E-12	-9.22E-09
0	0.3	9.39E-09	0.038	-7.20E-12	-9.40E-09
0	0.3	9.36E-09	0.036	-1.40E-12	-9.39E-09
0	0.3	9.21E-09	0.034	-3.00E-12	-9.18E-09
0	0.3	9.22E-09	0.032	-7.20E-12	-9.12E-09
0	0.3	8.81E-09	0.03	-5.80E-12	-8.75E-09
0	0.3	9.05E-09	0.028	-1.20E-12	-8.95E-09
0	0.3	8.79E-09	0.026	-4.60E-12	-8.94E-09
0	0.3	8.92E-09	0.024	-5.80E-12	-9.09E-09
0	0.3	9.00E-09	0.022	-2.80E-12	-8.80E-09
0	0.3	8.81E-09	0.02	-3.80E-12	-8.84E-09
0	0.3	8.83E-09	0.018	-7.20E-12	-8.87E-09
0	0.3	8.75E-09	0.016	-5.60E-12	-8.70E-09
0	0.3	8.71E-09	0.014	-2.20E-12	-8.72E-09
0	0.3	8.85E-09	0.012	-6.80E-12	-8.95E-09
0	0.3	8.59E-09	0.01	-6.60E-12	-8.54E-09
0	0.3	8.36E-09	0.008	-2.60E-12	-8.38E-09
0	0.3	8.80E-09	0.006	-4.60E-12	-8.84E-09
0	0.3	8.80E-09	0.004	-5.80E-12	-8.87E-09
0	0.3	8.38E-09	0.002	-2.60E-12	-8.45E-09
0	0.3	8.86E-09	0	-2.20E-12	-9.02E-09
0	0.3	8.45E-09	-0.002	-7.40E-12	-8.39E-09
0	0.3	8.19E-09	-0.004	-4.80E-12	-8.39E-09
0	0.3	8.11E-09	-0.006	-2.80E-12	-8.05E-09
0	0.3	7.79E-09	-0.008	-6.20E-12	-7.99E-09
0	0.3	7.82E-09	-0.01	-6.20E-12	-8.00E-09
0	0.3	8.33E-09	-0.012	-2.00E-12	-8.39E-09
0	0.3	7.80E-09	-0.014	-3.20E-12	-7.99E-09
0	0.3	7.33E-09	-0.016	-6.80E-12	-7.36E-09
0	0.3	7.49E-09	-0.018	-4.00E-13	-7.44E-09
0	0.3	7.41E-09	-0.02	-3.00E-12	-7.34E-09
0	0.3	7.22E-09	-0.022	-6.40E-12	-7.42E-09
0	0.3	7.41E-09	-0.024	-3.00E-12	-7.44E-09
0	0.3	7.40E-09	-0.026	-3.80E-12	-7.24E-09
0	0.3	7.31E-09	-0.028	-7.40E-12	-7.41E-09
0	0.3	7.10E-09	-0.03	-8.60E-12	-7.26E-09
0	0.3	7.11E-09	-0.032	-2.80E-12	-7.17E-09
0	0.3	7.22E-09	-0.034	-4.20E-12	-7.27E-09
0	0.3	7.25E-09	-0.036	-7.80E-12	-7.28E-09
0	0.3	6.96E-09	-0.038	-5.00E-12	-6.97E-09
0	0.3	7.13E-09	-0.04	-1.40E-12	-6.95E-09
0	0.3	6.51E-09	-0.042	-7.20E-12	-6.42E-09
0	0.3	6.39E-09	-0.044	-3.60E-12	-6.41E-09
0	0.3	6.34E-09	-0.046	-2.20E-12	-6.27E-09
0	0.3	6.20E-09	-0.048	-3.40E-12	-6.30E-09
0	0.3	6.20E-09	-0.05	-7.80E-12	-6.32E-09
0	0.3	6.23E-09	-0.052	-6.00E-12	-6.20E-09
0	0.3	6.08E-09	-0.054	-3.80E-12	-6.07E-09
0	0.3	6.10E-09	-0.056	-7.40E-12	-6.11E-09
0	0.3	6.16E-09	-0.058	-5.60E-12	-6.07E-09
0	0.3	5.95E-09	-0.06	-4.20E-12	-5.96E-09
0	0.3	6.06E-09	-0.062	-2.00E-12	-6.18E-09
0	0.3	6.01E-09	-0.064	-7.20E-12	-6.11E-09
0	0.3	5.79E-09	-0.066	-1.80E-12	-5.92E-09
0	0.3	5.56E-09	-0.068	-3.60E-12	-5.65E-09
0	0.3	5.59E-09	-0.07	-7.20E-12	-5.59E-09
0	0.3	5.57E-09	-0.072	-4.80E-12	-5.66E-09
0	0.3	5.41E-09	-0.074	-1.40E-12	-5.52E-09
0	0.3	5.34E-09	-0.076	-3.60E-12	-5.39E-09
0	0.3	5.20E-09	-0.078	-7.40E-12	-5.26E-09
0	0.3	5.22E-09	-0.08	-1.40E-12	-5.30E-09
0	0.3	5.46E-09	-0.082	-2.80E-12	-5.33E-09
0	0.3	5.02E-09	-0.084	-7.00E-12	-5.11E-09
0	0.3	4.76E-09	-0.086	-5.60E-12	-4.84E-09
0	0.3	4.64E-09	-0.088	-2.20E-12	-4.70E-09
0	0.3	4.70E-09	-0.09	-8.00E-12	-4.80E-09
0	0.3	4.47E-09	-0.092	-4.60E-12	-4.38E-09
0	0.3	4.53E-09	-0.094	-3.00E-12	-4.45E-09
0	0.3	4.62E-09	-0.096	-3.20E-12	-4.47E-09
0	0.3	4.45E-09	-0.098	-5.60E-12	-4.45E-09
0	0.3	4.23E-09	-0.1	-3.00E-12	-4.25E-09
0	0.3	4.21E-09	-0.102	-3.60E-12	-4.14E-09
0	0.3	4.31E-09	-0.104	-8.80E-12	-4.36E-09
0	0.3	4.18E-09	-0.106	-4.60E-12	-4.14E-09
0	0.3	4.17E-09	-0.108	-3.80E-12	-4.05E-09
0	0.3	4.01E-09	-0.11	-6.40E-12	-3.93E-09
0	0.3	3.94E-09	-0.112	-6.80E-12	-4.03E-09
0	0.3	4.12E-09	-0.114	-2.80E-12	-4.09E-09
0	0.3	3.70E-09	-0.116	-4.40E-12	-3.78E-09
0	0.3	3.68E-09	-0.118	-6.40E-12	-3.75E-09
0	0.3	3.67E-09	-0.12	-1.40E-12	-3.69E-09
0	0.3	3.64E-09	-0.122	-3.40E-12	-3.59E-09
0	0.3	3.63E-09	-0.124	-7.20E-12	-3.54E-09
0	0.3	3.84E-09	-0.126	-4.60E-12	-3.74E-09
0	0.3	3.85E-09	-0.128	-2.00E-12	-3.94E-09
0	0.3	3.66E-09	-0.13	-6.20E-12	-3.59E-09
0	0.3	3.56E-09	-0.132	-7.00E-12	-3.60E-09
0	0.3	3.48E-09	-0.134	-1.80E-12	-3.50E-09
0	0.3	3.68E-09	-0.136	-2.60E-12	-3.66E-09
0	0.3	3.66E-09	-0.138	-7.80E-12	-3.73E-09
0	0.3	3.48E-09	-0.14	-5.60E-12	-3.49E-09
0	0.3	3.63E-09	-0.142	-1.80E-12	-3.54E-09
0	0.3	3.42E-09	-0.144	-8.00E-12	-3.42E-09
0	0.3	3.19E-09	-0.146	-6.80E-12	-3.21E-09
0	0.3	3.33E-09	-0.148	-3.60E-12	-3.32E-09
0	0.3	3.23E-09	-0.15	-5.60E-12	-3.23E-09
0	0.3	3.03E-09	-0.152	-7.80E-12	-3.12E-09
0	0.3	3.09E-09	-0.154	-2.60E-12	-3.07E-09
0	0.3	3.00E-09	-0.156	-2.60E-12	-2.99E-09
0	0.3	2.88E-09	-0.158	-5.80E-12	-2.94E-09
0	0.3	2.80E-09	-0.16	-5.80E-12	-2.85E-09
0	0.3	2.74E-09	-0.162	-2.20E-12	-2.65E-09
0	0.3	2.75E-09	-0.164	-3.40E-12	-2.73E-09
0	0.3	2.74E-09	-0.166	-5.00E-12	-2.71E-09
0	0.3	2.61E-09	-0.168	-4.00E-12	-2.66E-09
0	0.3	2.76E-09	-0.17	-2.60E-12	-2.75E-09
0	0.3	2.45E-09	-0.172	-7.20E-12	-2.48E-09
0	0.3	2.42E-09	-0.174	-5.80E-12	-2.44E-09
0	0.3	2.47E-09	-0.176	-1.40E-12	-2.44E-09
0	0.3	2.33E-09	-0.178	-6.20E-12	-2.33E-09
0	0.3	2.30E-09	-0.18	-7.20E-12	-2.32E-09
0	0.3	2.26E-09	-0.182	-2.60E-12	-2.28E-09
0	0.3	2.23E-09	-0.184	-2.80E-12	-2.24E-09
0	0.3	2.24E-09	-0.186	-5.60E-12	-2.19E-09
0	0.3	2.11E-09	-0.188	-2.40E-12	-2.15E-09
0	0.3	2.17E-09	-0.19	-2.40E-12	-2.18E-09
0	0.3	1.88E-09	-0.192	-5.20E-12	-2.01E-09
0	0.3	1.98E-09	-0.194	-6.80E-12	-1.97E-09
0	0.3	1.98E-09	-0.196	-1.40E-12	-1.98E-09
0	0.3	1.91E-09	-0.198	-6.40E-12	-1.92E-09
0	0.3	2.27E-09	-0.2	-4.60E-12	-2.27E-09
0	0.3	1.82E-09	-0.202	-2.00E-12	-1.83E-09
0	0.3	1.79E-09	-0.204	-2.00E-12	-1.78E-09
0	0.3	1.65E-09	-0.206	-5.60E-12	-1.70E-09
0	0.3	1.71E-09	-0.208	-3.40E-12	-1.65E-09
0	0.3	1.65E-09	-0.21	-3.40E-12	-1.63E-09
0	0.3	1.57E-09	-0.212	-5.80E-12	-1.58E-09
0	0.3	1.53E-09	-0.214	-6.20E-12	-1.53E-09
0	0.3	1.47E-09	-0.216	-1.60E-12	-1.46E-09
0	0.3	1.52E-09	-0.218	-2.80E-12	-1.50E-09
0	0.3	1.47E-09	-0.22	-5.80E-12	-1.49E-09
0	0.3	1.44E-09	-0.222	-1.80E-12	-1.42E-09
0	0.3	1.40E-09	-0.224	-2.80E-12	-1.40E-09
0	0.3	1.33E-09	-0.226	-6.80E-12	-1.34E-09
0	0.3	1.30E-09	-0.228	-5.80E-12	-1.32E-09
0	0.3	1.34E-09	-0.23	-2.40E-12	-1.35E-09
0	0.3	1.25E-09	-0.232	-5.00E-12	-1.26E-09
0	0.3	1.12E-09	-0.234	-6.40E-12	-1.19E-09
0	0.3	1.16E-09	-0.236	-2.00E-12	-1.19E-09
0	0.3	1.17E-09	-0.238	-1.40E-12	-1.17E-09
0	0.3	1.07E-09	-0.24	-7.20E-12	-1.09E-09
0	0.3	1.06E-09	-0.242	-6.40E-12	-1.06E-09
0	0.3	9.94E-10	-0.244	-1.80E-12	-9.78E-10
0	0.3	1.01E-09	-0.246	-5.20E-12	-1.00E-09
0	0.3	1.19E-09	-0.248	-6.40E-12	-1.21E-09
0	0.3	9.50E-10	-0.25	-3.60E-12	-9.05E-10
0	0.3	8.91E-10	-0.252	-5.60E-12	-9.18E-10
0	0.3	8.99E-10	-0.254	-2.80E-12	-8.84E-10
0	0.3	7.93E-10	-0.256	-2.60E-12	-7.84E-10
0	0.3	7.85E-10	-0.258	-7.80E-12	-7.94E-10
0	0.3	7.25E-10	-0.26	-5.20E-12	-7.45E-10
0	0.3	1.04E-09	-0.262	-4.00E-13	-1.02E-09
0	0.3	9.46E-10	-0.264	-7.40E-12	-9.74E-10
0	0.3	8.81E-10	-0.266	-5.80E-12	-9.25E-10
0	0.3	9.04E-10	-0.268	-1.20E-12	-8.80E-10
0	0.3	8.21E-10	-0.27	-5.80E-12	-8.20E-10
0	0.3	8.20E-10	-0.272	-6.00E-12	-8.62E-10
0	0.3	7.88E-10	-0.274	-8.00E-13	-7.93E-10
0	0.3	7.44E-10	-0.276	-4.40E-12	-7.41E-10
0	0.3	4.44E-10	-0.278	-7.80E-12	-4.64E-10
0	0.3	4.20E-10	-0.28	-4.20E-12	-4.24E-10
0	0.3	3.97E-10	-0.282	-4.40E-12	-3.86E-10
0	0.3	3.84E-10	-0.284	-4.80E-12	-3.93E-10
0	0.3	3.69E-10	-0.286	-5.60E-12	-4.08E-10
0	0.3	3.69E-10	-0.288	-1.20E-12	-3.64E-10
0	0.3	3.29E-10	-0.29	-4.40E-12	-3.34E-10
0	0.3	3.16E-10	-0.292	-6.80E-12	-3.32E-10
0	0.3	3.37E-10	-0.294	-3.60E-12	-3.31E-10
0	0.3	3.25E-10	-0.296	-3.80E-12	-3.06E-10
0	0.3	2.69E-10	-0.298	-7.00E-12	-2.82E-10
0	0.3	2.60E-10	-0.3	-5.80E-12	-2.60E-10
0	0.3	4.30E-10	-0.302	-2.00E-13	-4.25E-10
0	0.3	3.73E-10	-0.304	-6.20E-12	-3.87E-10
0	0.3	3.84E-10	-0.306	-4.40E-12	-3.92E-10
0	0.3	4.05E-10	-0.308	-3.60E-12	-3.90E-10
0	0.3	3.27E-10	-0.31	-2.00E-12	-3.25E-10
0	0.3	2.98E-10	-0.312	-6.40E-12	-3.12E-10
0	0.3	2.95E-10	-0.314	-2.60E-12	-2.89E-10
0	0.3	2.91E-10	-0.316	-1.20E-12	-2.77E-10
0	0.3	2.86E-10	-0.318	-7.80E-12	-2.92E-10
0	0.3	2.62E-10	-0.32	-5.20E-12	-2.69E-10
0	0.3	2.56E-10	-0.322	-1.80E-12	-2.56E-10
0	0.3	2.36E-10	-0.324	-6.40E-12	-2.39E-10
0	0.3	1.95E-10	-0.326	-6.60E-12	-2.27E-10
0	0.3	1.52E-10	-0.328	-1.80E-12	-1.36E-10
0	0.3	1.23E-10	-0.33	-3.00E-12	-1.18E-10
0	0.3	9.64E-11	-0.332	-7.00E-12	-1.17E-10
0	0.3	1.14E-10	-0.334	-5.20E-12	-1.08E-10
0	0.3	1.34E-10	-0.336	-1.40E-12	-1.14E-10
0	0.3	9.85E-11	-0.338	-7.20E-12	-1.00E-10
0	0.3	1.40E-10	-0.34	-3.40E-12	-1.36E-10
0	0.3	1.60E-10	-0.342	-8.00E-13	-1.39E-10
0	0.3	1.38E-10	-0.344	-5.00E-12	-1.49E-10
0	0.3	1.24E-10	-0.346	-5.20E-12	-1.33E-10
0	0.3	1.47E-10	-0.348	-2.40E-12	-1.24E-10
0	0.3	1.15E-10	-0.35	-5.80E-12	-1.19E-10
0	0.3	9.12E-11	-0.352	-8.60E-12	-1.20E-10
0	0.3	1.35E-10	-0.354	-1.80E-12	-1.15E-10
0	0.3	1.21E-10	-0.356	-2.40E-12	-1.06E-10
0	0.3	1.05E-10	-0.358	-5.80E-12	-1.21E-10
0	0.3	1.62E-10	-0.36	-5.80E-12	-1.44E-10
0	0.3	1.50E-10	-0.362	-1.40E-12	-1.37E-10
0	0.3	1.17E-10	-0.364	-8.00E-12	-1.27E-10
0	0.3	1.09E-10	-0.366	-7.40E-12	-1.28E-10
0	0.3	1.33E-10	-0.368	-1.80E-12	-1.20E-10
0	0.3	1.16E-10	-0.37	-4.20E-12	-1.17E-10
0	0.3	1.09E-10	-0.372	-3.60E-12	-1.01E-10
0	0.3	1.30E-10	-0.374	-4.60E-12	-1.12E-10
0	0.3	1.14E-10	-0.376	-7.60E-12	-1.20E-10
0	0.3	1.13E-10	-0.378	-5.60E-12	-1.04E-10
0	0.3	1.23E-10	-0.38	-3.20E-12	-1.07E-10
0	0.3	8.99E-11	-0.382	-5.40E-12	-1.01E-10
0	0.3	1.01E-10	-0.384	-1.40E-12	-9.43E-11
0	0.3	1.11E-10	-0.386	-5.00E-12	-9.33E-11
0	0.3	6.29E-11	-0.388	-3.20E-12	-7.01E-11
0	0.3	1.01E-10	-0.39	-1.80E-12	-7.14E-11
0	0.3	6.14E-11	-0.392	-5.80E-12	-7.93E-11
0	0.3	9.70E-11	-0.394	-1.80E-12	-8.00E-11
0	0.3	7.66E-11	-0.396	-2.40E-12	-7.18E-11
0	0.3	8.86E-11	-0.398	-8.00E-13	-7.15E-11
0	0.3	8.60E-11	-0.4	-8.00E-13	-7.13E-11
0	0.3	9.36E-11	-0.402	-2.40E-12	-7.15E-11
0	0.3	6.32E-11	-0.404	-1.40E-12	-6.59E-11
0	0.3	6.34E-11	-0.406	-5.60E-12	-6.39E-11
0	0.3	7.21E-11	-0.408	-3.00E-12	-6.36E-11
0	0.3	6.13E-11	-0.41	-6.00E-13	-5.99E-11
0	0.3	8.33E-11	-0.412	-3.40E-12	-6.22E-11
0	0.3	5.89E-11	-0.414	-2.60E-12	-6.14E-11
0	0.3	6.11E-11	-0.416	-2.00E-13	-5.99E-11
0	0.3	5.42E-11	-0.418	-4.40E-12	-5.72E-11
0	0.3	5.59E-11	-0.42	-6.00E-12	-6.03E-11
0	0.3	5.44E-11	-0.422	-5.80E-12	-5.96E-11
0	0.3	6.24E-11	-0.424	-1.80E-12	-5.96E-11
0	0.3	5.40E-11	-0.426	-4.20E-12	-5.87E-11
0	0.3	6.52E-11	-0.428	-2.40E-12	-6.10E-11
0	0.3	6.07E-11	-0.43	-1.20E-12	-5.85E-11
0	0.3	5.45E-11	-0.432	-3.80E-12	-5.75E-11
0	0.3	5.09E-11	-0.434	-5.20E-12	-5.69E-11
0	0.3	5.07E-11	-0.436	-3.40E-12	-5.63E-11
0	0.3	5.62E-11	-0.438	-2.20E-12	-5.55E-11
0	0.3	6.60E-11	-0.44	-1.40E-12	-6.07E-11
0	0.3	6.13E-11	-0.442	-5.00E-12	-6.11E-11
0	0.3	6.28E-11	-0.444	-2.60E-12	-5.91E-11
0	0.3	6.48E-11	-0.446	-5.00E-12	-6.05E-11
0	0.3	5.95E-11	-0.448	-6.20E-12	-6.15E-11
0	0.3	6.39E-11	-0.45	-6.80E-12	-6.11E-11
0	0.3	5.84E-11	-0.452	-7.20E-12	-6.02E-11
0	0.3	5.69E-11	-0.454	-5.60E-12	-5.87E-11
0	0.3	5.95E-11	-0.456	-2.00E-12	-6.01E-11
0	0.3	6.39E-11	-0.458	-3.00E-12	-5.79E-11
0	0.3	6.12E-11	-0.46	-7.40E-12	-5.87E-11
0	0.3	5.40E-11	-0.462	-5.60E-12	-5.91E-11
0	0.3	5.80E-11	-0.464	-4.00E-13	-5.85E-11
0	0.3	6.13E-11	-0.466	8.00E-13	-5.61E-11
0	0.3	6.05E-11	-0.468	-7.00E-12	-5.81E-11
0	0.3	5.89E-11	-0.47	-5.20E-12	-6.13E-11
0	0.3	5.80E-11	-0.472	-3.20E-12	-6.04E-11
0	0.3	6.45E-11	-0.474	-1.80E-12	-5.99E-11
0	0.3	5.79E-11	-0.476	-2.20E-12	-6.13E-11
0	0.3	6.13E-11	-0.478	-2.00E-13	-5.98E-11
0	0.3	6.51E-11	-0.48	-3.00E-12	-6.01E-11
0	0.3	6.03E-11	-0.482	-5.80E-12	-5.97E-11
0	0.3	5.74E-11	-0.484	-4.20E-12	-6.06E-11
0	0.3	6.21E-11	-0.486	-1.40E-12	-6.11E-11
0	0.3	5.66E-11	-0.488	-4.00E-12	-6.02E-11
0	0.3	6.19E-11	-0.49	-1.00E-12	-6.11E-11
0	0.3	5.52E-11	-0.492	-4.60E-12	-6.04E-11
0	0.3	6.02E-11	-0.494	-6.00E-13	-5.88E-11
0	0.3	5.68E-11	-0.496	-6.80E-12	-5.89E-11
0	0.3	6.09E-11	-0.498	-1.40E-12	-5.96E-11
0	0.3	6.43E-11	-0.5	-3.60E-12	-6.16E-11
