# Supplementary material for: Reconfigurable signal modulation in a ferroelectric tunnel field-effect transistor
Source: Nat Commun. 2023 May 3;14:2530. doi: 10.1038/s41467-023-38242-w (PMC10156808; doi:10.1038/s41467-023-38242-w)
Supplement: Supplementary file 3 — Source Data [file 41467_2023_38242_MOESM3_ESM.zip › Source Data for Figures/Supplementary Figure 2/SI Fig 2b_Device-to-device variability/[7_15_2022 3_21_57 PM]_28-14_IVg_inital_TFET.csv]

Vs	Vd	Id	Vg	Ig	Is
0	0.3	1.9253E-09	0.5	2E-13	-1.8114E-09
0	0.3	1.6193E-09	0.49	-2.4E-12	-1.5999E-09
0	0.3	1.5876E-09	0.48	-8.4E-12	-1.6085E-09
0	0.3	1.4616E-09	0.47	-6E-13	-1.4326E-09
0	0.3	1.5129E-09	0.46	-2.6E-12	-1.4398E-09
0	0.3	1.3981E-09	0.45	-5.4E-12	-1.3281E-09
0	0.3	1.4468E-09	0.44	-5.8E-12	-1.3724E-09
0	0.3	1.4089E-09	0.43	-8E-13	-1.3364E-09
0	0.3	1.3423E-09	0.42	-7.4E-12	-1.2941E-09
0	0.3	1.3264E-09	0.41	-4E-12	-1.2699E-09
0	0.3	1.4314E-09	0.4	-1.8E-12	-1.3444E-09
0	0.3	1.3404E-09	0.39	-3.8E-12	-1.277E-09
0	0.3	1.3593E-09	0.38	-7.6E-12	-1.3166E-09
0	0.3	1.43E-09	0.37	-2E-13	-1.3403E-09
0	0.3	1.4944E-09	0.36	-2.6E-12	-1.4268E-09
0	0.3	1.5675E-09	0.35	-7.4E-12	-1.5103E-09
0	0.3	1.7382E-09	0.34	-3E-12	-1.6156E-09
0	0.3	1.8248E-09	0.33	-3E-12	-1.748E-09
0	0.3	1.7362E-09	0.32	-8.2E-12	-1.7047E-09
0	0.3	1.9535E-09	0.31	-6E-12	-1.8445E-09
0	0.3	2.2065E-09	0.3	-8E-13	-2.1249E-09
0	0.3	2.3649E-09	0.29	-5.8E-12	-2.2817E-09
0	0.3	2.5656E-09	0.28	-5E-12	-2.4953E-09
0	0.3	2.6897E-09	0.27	-1.8E-12	-2.6213E-09
0	0.3	2.754E-09	0.26	-3.6E-12	-2.7376E-09
0	0.3	3.0514E-09	0.25	-6.6E-12	-2.9257E-09
0	0.3	3.0654E-09	0.24	-1.4E-12	-3.033E-09
0	0.3	3.5018E-09	0.23	-4.2E-12	-3.4393E-09
0	0.3	3.4319E-09	0.22	-5.6E-12	-3.3658E-09
0	0.3	3.5795E-09	0.21	-4.4E-12	-3.3911E-09
0	0.3	3.8625E-09	0.2	-3E-12	-3.789E-09
0	0.3	4.103E-09	0.19	-5.2E-12	-4.1153E-09
0	0.3	3.9797E-09	0.18	-6.8E-12	-4.258E-09
0	0.3	4.1675E-09	0.17	-2.8E-12	-4.0464E-09
0	0.3	4.2569E-09	0.16	-7.8E-12	-4.3535E-09
0	0.3	4.4188E-09	0.15	-5E-12	-4.4472E-09
0	0.3	4.4497E-09	0.14	-3.6E-12	-4.2935E-09
0	0.3	4.5347E-09	0.13	-4E-12	-4.4928E-09
0	0.3	4.4236E-09	0.12	-6.6E-12	-4.5182E-09
0	0.3	4.485E-09	0.11	-3.4E-12	-4.4975E-09
0	0.3	4.5759E-09	0.1	-2E-12	-4.4587E-09
0	0.3	4.6369E-09	0.09	-6.2E-12	-4.645E-09
0	0.3	4.7825E-09	0.08	-2.8E-12	-4.7177E-09
0	0.3	4.5709E-09	0.07	-3.4E-12	-4.5302E-09
0	0.3	4.6062E-09	0.06	-6.2E-12	-4.5752E-09
0	0.3	4.2261E-09	0.05	-7E-12	-4.389E-09
0	0.3	4.3226E-09	0.04	-1.4E-12	-4.2937E-09
0	0.3	4.2429E-09	0.03	-4E-12	-4.2647E-09
0	0.3	3.9656E-09	0.02	-6.2E-12	-3.8853E-09
0	0.3	4.0662E-09	0.01	-1.8E-12	-4.0255E-09
0	0.3	4.0284E-09	0	-3.8E-12	-3.9675E-09
0	0.3	3.9924E-09	-0.01	-6E-12	-4.0059E-09
0	0.3	3.5959E-09	-0.02	-3.6E-12	-3.4798E-09
0	0.3	4.2445E-09	-0.03	-2E-12	-4.0783E-09
0	0.3	3.1654E-09	-0.04	-8.2E-12	-3.1076E-09
0	0.3	2.8677E-09	-0.05	-1.8E-12	-2.9011E-09
0	0.3	2.6805E-09	-0.06	-2.6E-12	-2.6837E-09
0	0.3	2.4876E-09	-0.07	-6.6E-12	-2.5565E-09
0	0.3	2.5642E-09	-0.08	-3.4E-12	-2.6842E-09
0	0.3	2.7066E-09	-0.09	1E-12	-2.6634E-09
0	0.3	1.9372E-09	-0.1	-6E-12	-2.2155E-09
0	0.3	1.6786E-09	-0.11	-5.2E-12	-1.7109E-09
0	0.3	1.9925E-09	-0.12	-2E-12	-1.9941E-09
0	0.3	1.679E-09	-0.13	-4.6E-12	-1.6795E-09
0	0.3	1.5802E-09	-0.14	-6.6E-12	-1.5241E-09
0	0.3	1.3097E-09	-0.15	-2.6E-12	-1.3001E-09
0	0.3	1.3707E-09	-0.16	-5.6E-12	-1.277E-09
0	0.3	1.5307E-09	-0.17	-6.2E-12	-1.5171E-09
0	0.3	1.2531E-09	-0.18	-1.8E-12	-1.2437E-09
0	0.3	1.1878E-09	-0.19	-2.4E-12	-1.1008E-09
0	0.3	1.0181E-09	-0.2	-5E-12	-1.01882E-09
0	0.3	8.4329E-10	-0.21	-5.2E-12	-7.9652E-10
0	0.3	7.3623E-10	-0.22	-2E-12	-7.3454E-10
0	0.3	5.7658E-10	-0.23	-7.8E-12	-6.3844E-10
0	0.3	5.6108E-10	-0.24	-5.4E-12	-5.0426E-10
0	0.3	4.8227E-10	-0.25	-2E-12	-4.6308E-10
0	0.3	3.9335E-10	-0.26	-5.6E-12	-4.0117E-10
0	0.3	3.7988E-10	-0.27	-7.2E-12	-3.8176E-10
0	0.3	3.5333E-10	-0.28	-8E-13	-3.28E-10
0	0.3	2.3158E-10	-0.29	-1.8E-12	-2.0217E-10
0	0.3	1.8294E-10	-0.3	-7.4E-12	-1.784E-10
0	0.3	1.5487E-10	-0.31	-1.2E-12	-1.2531E-10
0	0.3	1.8333E-10	-0.32	-2.6E-12	-1.4247E-10
0	0.3	1.6092E-10	-0.33	-2.6E-12	-1.1602E-10
0	0.3	8.86374E-11	-0.34	-4E-13	-5.72234E-11
0	0.3	5.6239E-11	-0.35	-4.2E-12	-4.77408E-11
0	0.3	5.76872E-11	-0.36	-2.6E-12	-4.23322E-11
0	0.3	4.36826E-11	-0.37	-8E-13	-3.72516E-11
0	0.3	4.29418E-11	-0.38	-7.2E-12	-3.90372E-11
0	0.3	3.4269E-11	-0.39	-2E-12	-2.9892E-11
0	0.3	3.52328E-11	-0.4	-3E-12	-2.39458E-11
0	0.3	3.10614E-11	-0.41	-6.4E-12	-2.40472E-11
0	0.3	3.2983E-11	-0.42	-3.6E-12	-2.24046E-11
0	0.3	2.81146E-11	-0.43	-6.8E-12	-2.2768E-11
0	0.3	3.26854E-11	-0.44	-5.2E-12	-2.25852E-11
0	0.3	2.88138E-11	-0.45	-1.8E-12	-2.213E-11
0	0.3	2.332E-11	-0.46	-5E-12	-2.26054E-11
0	0.3	2.96658E-11	-0.47	-1.6E-12	-2.3748E-11
0	0.3	3.27472E-11	-0.48	-3E-12	-2.39228E-11
0	0.3	2.97934E-11	-0.49	-6.4E-12	-2.39038E-11
0	0.3	2.63158E-11	-0.5	-4.8E-12	-2.53434E-11
