# Supplementary material for: Reconfigurable signal modulation in a ferroelectric tunnel field-effect transistor
Source: Nat Commun. 2023 May 3;14:2530. doi: 10.1038/s41467-023-38242-w (PMC10156808; doi:10.1038/s41467-023-38242-w)
Supplement: Supplementary file 3 — Source Data [file 41467_2023_38242_MOESM3_ESM.zip › Source Data for Figures/Supplementary Figure 2/SI Fig 2b_Device-to-device variability/[7_15_2022 3_23_35 PM]_28-17_IVg_inital_TFET.csv]

Vs	Vd	Id	Vg	Ig	Is
0	0.3	1.2927E-08	0.5	-3.2E-12	-1.072E-08
0	0.3	1.00402E-08	0.49	-6.2E-12	-9.9078E-09
0	0.3	9.4854E-09	0.48	-5.8E-12	-9.8156E-09
0	0.3	7.8613E-09	0.47	-4E-12	-6.489E-09
0	0.3	7.8514E-09	0.46	-5.2E-12	-7.3306E-09
0	0.3	6.5E-09	0.45	-1.8E-12	-6.2991E-09
0	0.3	5.5999E-09	0.44	-1.2E-12	-5.4395E-09
0	0.3	4.6243E-09	0.43	-8E-12	-5.0578E-09
0	0.3	3.7112E-09	0.42	-1.6E-12	-4.3698E-09
0	0.3	3.7963E-09	0.41	-1.8E-12	-3.8112E-09
0	0.3	3.3716E-09	0.4	-6.2E-12	-3.4303E-09
0	0.3	3.1536E-09	0.39	-4.2E-12	-3.1483E-09
0	0.3	2.8592E-09	0.38	-3E-12	-2.8449E-09
0	0.3	2.7098E-09	0.37	-5.6E-12	-2.6521E-09
0	0.3	3.0097E-09	0.36	-5E-12	-2.9067E-09
0	0.3	2.8708E-09	0.35	-2E-12	-2.8186E-09
0	0.3	2.7468E-09	0.34	-6.2E-12	-2.6787E-09
0	0.3	2.7977E-09	0.33	-5E-12	-2.7485E-09
0	0.3	3.0162E-09	0.32	-3.2E-12	-2.8927E-09
0	0.3	3.2131E-09	0.31	-4.6E-12	-3.113E-09
0	0.3	3.4494E-09	0.3	-5.8E-12	-3.4951E-09
0	0.3	4.1663E-09	0.29	-1.2E-12	-4.0434E-09
0	0.3	4.1704E-09	0.28	-3.2E-12	-3.939E-09
0	0.3	4.7822E-09	0.27	-7.8E-12	-4.688E-09
0	0.3	5.6922E-09	0.26	-4E-12	-5.4389E-09
0	0.3	6.6303E-09	0.25	-2E-12	-6.4771E-09
0	0.3	9.0832E-09	0.24	-7.2E-12	-8.6375E-09
0	0.3	9.3364E-09	0.23	-6.2E-12	-9.2508E-09
0	0.3	1.04469E-08	0.22	-3E-12	-1.02522E-08
0	0.3	1.18472E-08	0.21	-3E-12	-1.16518E-08
0	0.3	1.4073E-08	0.2	-6.6E-12	-1.30596E-08
0	0.3	1.56696E-08	0.19	-2E-12	-1.53312E-08
0	0.3	1.76906E-08	0.18	-7.8E-12	-1.77808E-08
0	0.3	2.03704E-08	0.17	-2E-12	-2.08344E-08
0	0.3	2.25922E-08	0.16	-4E-12	-2.21782E-08
0	0.3	2.4853E-08	0.15	-6.8E-12	-2.50858E-08
0	0.3	2.58196E-08	0.14	-3.6E-12	-2.5652E-08
0	0.3	2.82044E-08	0.13	-7.2E-12	-2.75192E-08
0	0.3	3.27896E-08	0.12	-2E-12	-3.23664E-08
0	0.3	3.55604E-08	0.11	-5E-12	-3.4585E-08
0	0.3	3.555E-08	0.1	-8.6E-12	-3.48942E-08
0	0.3	3.80266E-08	0.09	-1.4E-12	-3.65196E-08
0	0.3	4.04696E-08	0.08	-6.6E-12	-3.9815E-08
0	0.3	4.07962E-08	0.07	-2.6E-12	-4.03224E-08
0	0.3	3.64322E-08	0.06	-4.8E-12	-3.45144E-08
0	0.3	3.68124E-08	0.05	-5E-12	-3.69234E-08
0	0.3	3.77824E-08	0.04	-1.2E-12	-3.78808E-08
0	0.3	3.72666E-08	0.03	-7.4E-12	-3.74474E-08
0	0.3	3.84874E-08	0.02	-1.8E-12	-3.90206E-08
0	0.3	3.79388E-08	0.01	-5E-12	-3.65816E-08
0	0.3	3.6654E-08	0	-6.2E-12	-3.69256E-08
0	0.3	4.01878E-08	-0.01	-1.2E-12	-3.95284E-08
0	0.3	3.7278E-08	-0.02	-5.6E-12	-3.70154E-08
0	0.3	3.30092E-08	-0.03	-4E-12	-3.68448E-08
0	0.3	3.40094E-08	-0.04	-4.2E-12	-3.25106E-08
0	0.3	3.42106E-08	-0.05	-5.6E-12	-3.35236E-08
0	0.3	3.56332E-08	-0.06	-3.4E-12	-3.49856E-08
0	0.3	3.40278E-08	-0.07	-8E-12	-3.34824E-08
0	0.3	3.03004E-08	-0.08	-2.8E-12	-3.06768E-08
0	0.3	2.87758E-08	-0.09	-6.6E-12	-2.859E-08
0	0.3	2.5823E-08	-0.1	-2E-12	-2.76338E-08
0	0.3	2.58332E-08	-0.11	-2.8E-12	-2.49698E-08
0	0.3	2.25782E-08	-0.12	-7.4E-12	-2.2503E-08
0	0.3	2.01996E-08	-0.13	-3.4E-12	-2.02484E-08
0	0.3	1.9069E-08	-0.14	-4.6E-12	-1.95042E-08
0	0.3	1.6E-08	-0.15	-4.2E-12	-1.67028E-08
0	0.3	1.43764E-08	-0.16	-2.6E-12	-1.3472E-08
0	0.3	1.2191E-08	-0.17	-9.2E-12	-1.1723E-08
0	0.3	1.12884E-08	-0.18	-3.8E-12	-1.11594E-08
0	0.3	8.4673E-09	-0.19	-2E-12	-7.879E-09
0	0.3	7.0277E-09	-0.2	-3.6E-12	-7.1631E-09
0	0.3	5.9848E-09	-0.21	-6.6E-12	-6.5445E-09
0	0.3	5.9644E-09	-0.22	-6E-12	-5.9777E-09
0	0.3	5.4748E-09	-0.23	-1.8E-12	-5.6118E-09
0	0.3	4.0953E-09	-0.24	-7.8E-12	-4.4592E-09
0	0.3	2.3012E-09	-0.25	-5.8E-12	-2.5202E-09
0	0.3	1.7595E-09	-0.26	-2.2E-12	-1.8547E-09
0	0.3	1.6929E-09	-0.27	-6.2E-12	-1.5685E-09
0	0.3	1.9451E-09	-0.28	-6E-12	-2.1589E-09
0	0.3	1.6205E-09	-0.29	-1.6E-12	-1.8355E-09
0	0.3	1.0031E-09	-0.3	-1.8E-12	-1.12E-09
0	0.3	1.014E-09	-0.31	-7.8E-12	-1.0761E-09
0	0.3	5.5556E-10	-0.32	-4.4E-12	-5.8751E-10
0	0.3	3.842E-10	-0.33	-4E-13	-4.0495E-10
0	0.3	2.9048E-10	-0.34	-6.2E-12	-2.8676E-10
0	0.3	2.3463E-10	-0.35	-5.8E-12	-2.6194E-10
0	0.3	2.0651E-10	-0.36	-1.8E-12	-1.8526E-10
0	0.3	1.6363E-10	-0.37	-3.4E-12	-1.4296E-10
0	0.3	1.1108E-10	-0.38	-6.2E-12	-1.1083E-10
0	0.3	1.3686E-10	-0.39	-3.8E-12	-1.0677E-10
0	0.3	9.746E-11	-0.4	-3.6E-12	-8.85336E-11
0	0.3	9.815E-11	-0.41	-1.4E-12	-7.04094E-11
0	0.3	6.846E-11	-0.42	-1.8E-12	-6.21826E-11
0	0.3	6.748E-11	-0.43	-3E-12	-5.63466E-11
0	0.3	6.539E-11	-0.44	-3E-12	-5.35042E-11
0	0.3	5.4795E-11	-0.45	-2.6E-12	-5.16074E-11
0	0.3	5.16178E-11	-0.46	-6.4E-12	-4.899E-11
0	0.3	5.32076E-11	-0.47	-1.2E-12	-4.91182E-11
0	0.3	5.3171E-11	-0.48	-2.2E-12	-4.56774E-11
0	0.3	4.9348E-11	-0.49	-7E-12	-4.41606E-11
0	0.3	4.53128E-11	-0.5	-5.4E-12	-4.3752E-11
