# Supplementary material for: Reconfigurable signal modulation in a ferroelectric tunnel field-effect transistor
Source: Nat Commun. 2023 May 3;14:2530. doi: 10.1038/s41467-023-38242-w (PMC10156808; doi:10.1038/s41467-023-38242-w)
Supplement: Supplementary file 3 — Source Data [file 41467_2023_38242_MOESM3_ESM.zip › Source Data for Figures/Supplementary Figure 2/SI Fig 2b_Device-to-device variability/_[12_29_2021 3_40_14 PM]_6-6_IVg_inital_TFET.csv]

Vs	Vd	Id	Vg	Ig	Is		Is_abs
0	0.3	2.42E-09	0.3	-2.00E-11	-2.67E-09		2.67E-09
0	0.3	2.66E-09	0.298	-1.98E-11	-2.57E-09		2.57E-09
0	0.3	2.67E-09	0.296	-1.86E-11	-2.76E-09		2.76E-09
0	0.3	2.64E-09	0.294	-2.18E-11	-2.72E-09		2.72E-09
0	0.3	2.82E-09	0.292	-1.94E-11	-2.68E-09		2.68E-09
0	0.3	2.98E-09	0.29	-1.72E-11	-2.99E-09		2.99E-09
0	0.3	2.91E-09	0.288	-2.12E-11	-2.96E-09		2.96E-09
0	0.3	3.08E-09	0.286	-1.98E-11	-3.12E-09		3.12E-09
0	0.3	3.32E-09	0.284	-1.72E-11	-3.23E-09		3.23E-09
0	0.3	3.36E-09	0.282	-1.86E-11	-3.36E-09		3.36E-09
0	0.3	3.42E-09	0.28	-2.08E-11	-3.46E-09		3.46E-09
0	0.3	3.58E-09	0.278	-1.78E-11	-3.53E-09		3.53E-09
0	0.3	4.06E-09	0.276	-1.92E-11	-4.00E-09		4.00E-09
0	0.3	3.94E-09	0.274	-1.96E-11	-3.90E-09		3.90E-09
0	0.3	3.95E-09	0.272	-1.92E-11	-3.84E-09		3.84E-09
0	0.3	4.22E-09	0.27	-1.76E-11	-4.14E-09		4.14E-09
0	0.3	4.00E-09	0.268	-1.90E-11	-4.06E-09		4.06E-09
0	0.3	4.27E-09	0.266	-2.26E-11	-4.42E-09		4.42E-09
0	0.3	4.83E-09	0.264	-1.82E-11	-4.52E-09		4.52E-09
0	0.3	4.86E-09	0.262	-1.86E-11	-4.84E-09		4.84E-09
0	0.3	4.43E-09	0.26	-2.16E-11	-4.51E-09		4.51E-09
0	0.3	4.68E-09	0.258	-2.10E-11	-4.67E-09		4.67E-09
0	0.3	4.82E-09	0.256	-1.94E-11	-4.69E-09		4.69E-09
0	0.3	4.82E-09	0.254	-1.84E-11	-4.83E-09		4.83E-09
0	0.3	4.90E-09	0.252	-2.10E-11	-4.88E-09		4.88E-09
0	0.3	5.16E-09	0.25	-2.00E-11	-4.95E-09		4.95E-09
0	0.3	5.42E-09	0.248	-1.72E-11	-5.40E-09		5.40E-09
0	0.3	5.33E-09	0.246	-2.14E-11	-5.44E-09		5.44E-09
0	0.3	5.44E-09	0.244	-2.16E-11	-5.50E-09		5.50E-09
0	0.3	5.67E-09	0.242	-1.96E-11	-5.58E-09		5.58E-09
0	0.3	5.85E-09	0.24	-1.98E-11	-6.06E-09		6.06E-09
0	0.3	5.98E-09	0.238	-2.12E-11	-6.02E-09		6.02E-09
0	0.3	6.22E-09	0.236	-1.76E-11	-6.10E-09		6.10E-09
0	0.3	6.56E-09	0.234	-1.98E-11	-6.31E-09		6.31E-09
0	0.3	6.39E-09	0.232	-2.00E-11	-6.43E-09		6.43E-09
0	0.3	6.57E-09	0.23	-2.16E-11	-6.58E-09		6.58E-09
0	0.3	7.44E-09	0.228	-1.90E-11	-7.17E-09		7.17E-09
0	0.3	6.97E-09	0.226	-1.90E-11	-6.81E-09		6.81E-09
0	0.3	6.99E-09	0.224	-2.08E-11	-6.98E-09		6.98E-09
0	0.3	7.64E-09	0.222	-2.16E-11	-7.47E-09		7.47E-09
0	0.3	7.70E-09	0.22	-1.88E-11	-7.49E-09		7.49E-09
0	0.3	7.67E-09	0.218	-2.12E-11	-7.67E-09		7.67E-09
0	0.3	8.18E-09	0.216	-2.02E-11	-8.07E-09		8.07E-09
0	0.3	8.15E-09	0.214	-1.78E-11	-8.21E-09		8.21E-09
0	0.3	8.52E-09	0.212	-2.04E-11	-8.48E-09		8.48E-09
0	0.3	8.23E-09	0.21	-1.98E-11	-8.48E-09		8.48E-09
0	0.3	8.79E-09	0.208	-1.92E-11	-8.78E-09		8.78E-09
0	0.3	9.12E-09	0.206	-1.72E-11	-8.94E-09		8.94E-09
0	0.3	9.21E-09	0.204	-2.08E-11	-9.74E-09		9.74E-09
0	0.3	9.14E-09	0.202	-2.12E-11	-9.36E-09		9.36E-09
0	0.3	9.69E-09	0.2	-2.02E-11	-9.26E-09		9.26E-09
0	0.3	9.46E-09	0.198	-2.10E-11	-9.55E-09		9.55E-09
0	0.3	9.75E-09	0.196	-2.08E-11	-9.92E-09		9.92E-09
0	0.3	1.01E-08	0.194	-1.92E-11	-1.01E-08		1.01E-08
0	0.3	1.11E-08	0.192	-1.96E-11	-1.11E-08		1.11E-08
0	0.3	1.10E-08	0.19	-2.08E-11	-1.10E-08		1.10E-08
0	0.3	1.10E-08	0.188	-1.98E-11	-1.10E-08		1.10E-08
0	0.3	1.14E-08	0.186	-2.02E-11	-1.10E-08		1.10E-08
0	0.3	1.15E-08	0.184	-2.00E-11	-1.15E-08		1.15E-08
0	0.3	1.21E-08	0.182	-2.00E-11	-1.18E-08		1.18E-08
0	0.3	1.16E-08	0.18	-2.00E-11	-1.20E-08		1.20E-08
0	0.3	1.20E-08	0.178	-1.82E-11	-1.20E-08		1.20E-08
0	0.3	1.20E-08	0.176	-2.10E-11	-1.23E-08		1.23E-08
0	0.3	1.23E-08	0.174	-1.92E-11	-1.20E-08		1.20E-08
0	0.3	1.29E-08	0.172	-2.08E-11	-1.27E-08		1.27E-08
0	0.3	1.26E-08	0.17	-2.16E-11	-1.25E-08		1.25E-08
0	0.3	1.32E-08	0.168	-1.96E-11	-1.33E-08		1.33E-08
0	0.3	1.34E-08	0.166	-2.26E-11	-1.36E-08		1.36E-08
0	0.3	1.38E-08	0.164	-1.86E-11	-1.36E-08		1.36E-08
0	0.3	1.33E-08	0.162	-2.08E-11	-1.36E-08		1.36E-08
0	0.3	1.34E-08	0.16	-1.98E-11	-1.37E-08		1.37E-08
0	0.3	1.40E-08	0.158	-2.06E-11	-1.41E-08		1.41E-08
0	0.3	1.40E-08	0.156	-2.04E-11	-1.39E-08		1.39E-08
0	0.3	1.44E-08	0.154	-1.78E-11	-1.43E-08		1.43E-08
0	0.3	1.49E-08	0.152	-1.96E-11	-1.50E-08		1.50E-08
0	0.3	1.56E-08	0.15	-2.08E-11	-1.55E-08		1.55E-08
0	0.3	1.57E-08	0.148	-2.02E-11	-1.58E-08		1.58E-08
0	0.3	1.57E-08	0.146	-2.12E-11	-1.60E-08		1.60E-08
0	0.3	1.61E-08	0.144	-1.82E-11	-1.61E-08		1.61E-08
0	0.3	1.58E-08	0.142	-2.12E-11	-1.59E-08		1.59E-08
0	0.3	1.63E-08	0.14	-1.94E-11	-1.63E-08		1.63E-08
0	0.3	1.61E-08	0.138	-2.02E-11	-1.62E-08		1.62E-08
0	0.3	1.64E-08	0.136	-2.16E-11	-1.65E-08		1.65E-08
0	0.3	1.72E-08	0.134	-2.04E-11	-1.66E-08		1.66E-08
0	0.3	1.68E-08	0.132	-2.14E-11	-1.74E-08		1.74E-08
0	0.3	1.72E-08	0.13	-1.82E-11	-1.70E-08		1.70E-08
0	0.3	1.72E-08	0.128	-2.22E-11	-1.67E-08		1.67E-08
0	0.3	1.76E-08	0.126	-2.14E-11	-1.69E-08		1.69E-08
0	0.3	1.77E-08	0.124	-1.88E-11	-1.75E-08		1.75E-08
0	0.3	1.76E-08	0.122	-2.00E-11	-1.75E-08		1.75E-08
0	0.3	1.77E-08	0.12	-1.94E-11	-1.79E-08		1.79E-08
0	0.3	1.83E-08	0.118	-2.20E-11	-1.81E-08		1.81E-08
0	0.3	1.81E-08	0.116	-1.94E-11	-1.82E-08		1.82E-08
0	0.3	1.86E-08	0.114	-2.16E-11	-1.89E-08		1.89E-08
0	0.3	1.86E-08	0.112	-2.10E-11	-1.88E-08		1.88E-08
0	0.3	1.91E-08	0.11	-2.06E-11	-1.85E-08		1.85E-08
0	0.3	1.80E-08	0.108	-2.12E-11	-1.81E-08		1.81E-08
0	0.3	1.84E-08	0.106	-1.64E-11	-1.82E-08		1.82E-08
0	0.3	1.79E-08	0.104	-1.98E-11	-1.83E-08		1.83E-08
0	0.3	1.90E-08	0.102	-2.04E-11	-1.91E-08		1.91E-08
0	0.3	1.95E-08	0.1	-2.04E-11	-1.94E-08		1.94E-08
0	0.3	1.93E-08	0.098	-2.36E-11	-1.96E-08		1.96E-08
0	0.3	1.97E-08	0.096	-1.98E-11	-1.93E-08		1.93E-08
0	0.3	2.02E-08	0.094	-2.26E-11	-2.00E-08		2.00E-08
0	0.3	2.00E-08	0.092	-1.98E-11	-2.02E-08		2.02E-08
0	0.3	1.98E-08	0.09	-2.08E-11	-2.02E-08		2.02E-08
0	0.3	2.01E-08	0.088	-2.02E-11	-1.98E-08		1.98E-08
0	0.3	2.00E-08	0.086	-2.06E-11	-2.00E-08		2.00E-08
0	0.3	1.95E-08	0.084	-2.14E-11	-2.00E-08		2.00E-08
0	0.3	1.93E-08	0.082	-1.98E-11	-1.97E-08		1.97E-08
0	0.3	1.96E-08	0.08	-2.06E-11	-2.01E-08		2.01E-08
0	0.3	1.95E-08	0.078	-1.92E-11	-2.00E-08		2.00E-08
0	0.3	2.07E-08	0.076	-1.90E-11	-2.04E-08		2.04E-08
0	0.3	1.97E-08	0.074	-2.10E-11	-2.02E-08		2.02E-08
0	0.3	2.00E-08	0.072	-2.06E-11	-1.95E-08		1.95E-08
0	0.3	2.02E-08	0.07	-2.16E-11	-1.98E-08		1.98E-08
0	0.3	1.95E-08	0.068	-1.86E-11	-1.95E-08		1.95E-08
0	0.3	1.98E-08	0.066	-2.24E-11	-1.98E-08		1.98E-08
0	0.3	1.92E-08	0.064	-2.10E-11	-1.98E-08		1.98E-08
0	0.3	2.12E-08	0.062	-1.98E-11	-2.14E-08		2.14E-08
0	0.3	2.08E-08	0.06	-2.44E-11	-2.10E-08		2.10E-08
0	0.3	2.10E-08	0.058	-1.92E-11	-2.09E-08		2.09E-08
0	0.3	2.04E-08	0.056	-2.04E-11	-2.01E-08		2.01E-08
0	0.3	1.97E-08	0.054	-2.12E-11	-2.01E-08		2.01E-08
0	0.3	1.99E-08	0.052	-2.04E-11	-2.04E-08		2.04E-08
0	0.3	1.96E-08	0.05	-2.06E-11	-1.92E-08		1.92E-08
0	0.3	2.00E-08	0.048	-1.92E-11	-1.92E-08		1.92E-08
0	0.3	2.02E-08	0.046	-1.94E-11	-2.01E-08		2.01E-08
0	0.3	2.06E-08	0.044	-1.96E-11	-2.04E-08		2.04E-08
0	0.3	2.06E-08	0.042	-1.98E-11	-2.01E-08		2.01E-08
0	0.3	1.96E-08	0.04	-2.16E-11	-1.95E-08		1.95E-08
0	0.3	1.97E-08	0.038	-1.84E-11	-1.97E-08		1.97E-08
0	0.3	1.94E-08	0.036	-2.10E-11	-1.91E-08		1.91E-08
0	0.3	1.94E-08	0.034	-1.94E-11	-1.96E-08		1.96E-08
0	0.3	1.92E-08	0.032	-2.18E-11	-1.96E-08		1.96E-08
0	0.3	1.90E-08	0.03	-2.04E-11	-1.92E-08		1.92E-08
0	0.3	1.91E-08	0.028	-2.02E-11	-1.90E-08		1.90E-08
0	0.3	1.88E-08	0.026	-2.32E-11	-1.91E-08		1.91E-08
0	0.3	1.89E-08	0.024	-1.94E-11	-1.87E-08		1.87E-08
0	0.3	2.05E-08	0.022	-2.08E-11	-2.02E-08		2.02E-08
0	0.3	2.01E-08	0.02	-1.94E-11	-2.08E-08		2.08E-08
0	0.3	2.02E-08	0.018	-2.10E-11	-2.07E-08		2.07E-08
0	0.3	1.98E-08	0.016	-1.86E-11	-2.03E-08		2.03E-08
0	0.3	1.97E-08	0.014	-1.96E-11	-1.96E-08		1.96E-08
0	0.3	1.99E-08	0.012	-2.14E-11	-1.98E-08		1.98E-08
0	0.3	1.99E-08	0.01	-1.60E-11	-1.99E-08		1.99E-08
0	0.3	1.97E-08	0.008	-2.18E-11	-2.00E-08		2.00E-08
0	0.3	1.96E-08	0.006	-2.02E-11	-1.98E-08		1.98E-08
0	0.3	1.90E-08	0.004	-2.14E-11	-1.93E-08		1.93E-08
0	0.3	1.84E-08	0.002	-2.10E-11	-1.92E-08		1.92E-08
0	0.3	1.93E-08	0	-1.78E-11	-1.87E-08		1.87E-08
0	0.3	1.86E-08	-0.002	-2.10E-11	-1.88E-08		1.88E-08
0	0.3	1.86E-08	-0.004	-1.78E-11	-1.86E-08		1.86E-08
0	0.3	1.83E-08	-0.006	-2.12E-11	-1.84E-08		1.84E-08
0	0.3	1.92E-08	-0.008	-1.86E-11	-1.87E-08		1.87E-08
0	0.3	1.84E-08	-0.01	-1.98E-11	-1.84E-08		1.84E-08
0	0.3	1.76E-08	-0.012	-2.16E-11	-1.77E-08		1.77E-08
0	0.3	1.78E-08	-0.014	-1.74E-11	-1.77E-08		1.77E-08
0	0.3	1.73E-08	-0.016	-2.24E-11	-1.75E-08		1.75E-08
0	0.3	1.77E-08	-0.018	-1.86E-11	-1.72E-08		1.72E-08
0	0.3	1.73E-08	-0.02	-1.92E-11	-1.70E-08		1.70E-08
0	0.3	1.75E-08	-0.022	-2.00E-11	-1.71E-08		1.71E-08
0	0.3	1.68E-08	-0.024	-1.86E-11	-1.68E-08		1.68E-08
0	0.3	1.61E-08	-0.026	-2.10E-11	-1.65E-08		1.65E-08
0	0.3	1.63E-08	-0.028	-1.86E-11	-1.63E-08		1.63E-08
0	0.3	1.62E-08	-0.03	-2.12E-11	-1.61E-08		1.61E-08
0	0.3	1.59E-08	-0.032	-1.88E-11	-1.53E-08		1.53E-08
0	0.3	1.57E-08	-0.034	-2.26E-11	-1.52E-08		1.52E-08
0	0.3	1.52E-08	-0.036	-2.04E-11	-1.55E-08		1.55E-08
0	0.3	1.53E-08	-0.038	-1.92E-11	-1.54E-08		1.54E-08
0	0.3	1.54E-08	-0.04	-2.08E-11	-1.58E-08		1.58E-08
0	0.3	1.49E-08	-0.042	-1.80E-11	-1.50E-08		1.50E-08
0	0.3	1.49E-08	-0.044	-2.16E-11	-1.50E-08		1.50E-08
0	0.3	1.44E-08	-0.046	-1.76E-11	-1.43E-08		1.43E-08
0	0.3	1.48E-08	-0.048	-2.14E-11	-1.47E-08		1.47E-08
0	0.3	1.49E-08	-0.05	-2.04E-11	-1.45E-08		1.45E-08
0	0.3	1.42E-08	-0.052	-1.92E-11	-1.40E-08		1.40E-08
0	0.3	1.43E-08	-0.054	-2.12E-11	-1.42E-08		1.42E-08
0	0.3	1.38E-08	-0.056	-1.78E-11	-1.40E-08		1.40E-08
0	0.3	1.41E-08	-0.058	-2.34E-11	-1.38E-08		1.38E-08
0	0.3	1.33E-08	-0.06	-2.10E-11	-1.39E-08		1.39E-08
0	0.3	1.34E-08	-0.062	-2.04E-11	-1.37E-08		1.37E-08
0	0.3	1.32E-08	-0.064	-2.10E-11	-1.34E-08		1.34E-08
0	0.3	1.37E-08	-0.066	-1.96E-11	-1.36E-08		1.36E-08
0	0.3	1.28E-08	-0.068	-2.06E-11	-1.30E-08		1.30E-08
0	0.3	1.28E-08	-0.07	-1.92E-11	-1.25E-08		1.25E-08
0	0.3	1.25E-08	-0.072	-2.14E-11	-1.29E-08		1.29E-08
0	0.3	1.24E-08	-0.074	-2.06E-11	-1.26E-08		1.26E-08
0	0.3	1.33E-08	-0.076	-2.22E-11	-1.24E-08		1.24E-08
0	0.3	1.24E-08	-0.078	-2.12E-11	-1.21E-08		1.21E-08
0	0.3	1.24E-08	-0.08	-2.04E-11	-1.19E-08		1.19E-08
0	0.3	1.16E-08	-0.082	-2.22E-11	-1.18E-08		1.18E-08
0	0.3	1.22E-08	-0.084	-1.78E-11	-1.16E-08		1.16E-08
0	0.3	1.19E-08	-0.086	-2.26E-11	-1.14E-08		1.14E-08
0	0.3	1.10E-08	-0.088	-1.90E-11	-1.09E-08		1.09E-08
0	0.3	1.09E-08	-0.09	-2.12E-11	-1.07E-08		1.07E-08
0	0.3	1.05E-08	-0.092	-2.08E-11	-1.06E-08		1.06E-08
0	0.3	1.08E-08	-0.094	-1.98E-11	-1.05E-08		1.05E-08
0	0.3	1.02E-08	-0.096	-2.20E-11	-1.04E-08		1.04E-08
0	0.3	1.05E-08	-0.098	-1.70E-11	-1.04E-08		1.04E-08
0	0.3	1.01E-08	-0.1	-2.22E-11	-1.04E-08		1.04E-08
0	0.3	1.04E-08	-0.102	-1.76E-11	-9.78E-09		9.78E-09
0	0.3	9.99E-09	-0.104	-1.88E-11	-9.85E-09		9.85E-09
0	0.3	9.66E-09	-0.106	-2.16E-11	-9.16E-09		9.16E-09
0	0.3	9.01E-09	-0.108	-2.16E-11	-9.36E-09		9.36E-09
0	0.3	9.08E-09	-0.11	-1.82E-11	-8.99E-09		8.99E-09
0	0.3	8.88E-09	-0.112	-2.04E-11	-8.73E-09		8.73E-09
0	0.3	8.66E-09	-0.114	-2.26E-11	-8.86E-09		8.86E-09
0	0.3	8.70E-09	-0.116	-2.22E-11	-8.55E-09		8.55E-09
0	0.3	8.50E-09	-0.118	-1.86E-11	-8.85E-09		8.85E-09
0	0.3	7.85E-09	-0.12	-2.16E-11	-7.94E-09		7.94E-09
0	0.3	7.78E-09	-0.122	-2.00E-11	-8.15E-09		8.15E-09
0	0.3	7.94E-09	-0.124	-1.94E-11	-7.99E-09		7.99E-09
0	0.3	7.38E-09	-0.126	-1.98E-11	-7.44E-09		7.44E-09
0	0.3	7.31E-09	-0.128	-2.20E-11	-7.50E-09		7.50E-09
0	0.3	7.44E-09	-0.13	-2.02E-11	-7.28E-09		7.28E-09
0	0.3	7.20E-09	-0.132	-2.04E-11	-7.37E-09		7.37E-09
0	0.3	7.14E-09	-0.134	-2.32E-11	-6.81E-09		6.81E-09
0	0.3	6.49E-09	-0.136	-2.18E-11	-6.58E-09		6.58E-09
0	0.3	6.11E-09	-0.138	-1.98E-11	-6.16E-09		6.16E-09
0	0.3	5.67E-09	-0.14	-1.90E-11	-5.92E-09		5.92E-09
0	0.3	6.67E-09	-0.142	-2.16E-11	-5.92E-09		5.92E-09
0	0.3	6.17E-09	-0.144	-1.94E-11	-6.23E-09		6.23E-09
0	0.3	6.06E-09	-0.146	-2.10E-11	-5.94E-09		5.94E-09
0	0.3	5.97E-09	-0.148	-2.22E-11	-5.80E-09		5.80E-09
0	0.3	6.28E-09	-0.15	-2.26E-11	-5.62E-09		5.62E-09
0	0.3	5.40E-09	-0.152	-1.78E-11	-5.22E-09		5.22E-09
0	0.3	4.87E-09	-0.154	-2.18E-11	-4.80E-09		4.80E-09
0	0.3	5.41E-09	-0.156	-2.22E-11	-5.36E-09		5.36E-09
0	0.3	5.06E-09	-0.158	-2.02E-11	-5.25E-09		5.25E-09
0	0.3	5.03E-09	-0.16	-2.10E-11	-4.66E-09		4.66E-09
0	0.3	4.44E-09	-0.162	-2.00E-11	-4.72E-09		4.72E-09
0	0.3	5.15E-09	-0.164	-2.28E-11	-5.23E-09		5.23E-09
0	0.3	4.55E-09	-0.166	-1.70E-11	-4.91E-09		4.91E-09
0	0.3	4.63E-09	-0.168	-2.14E-11	-4.73E-09		4.73E-09
0	0.3	4.86E-09	-0.17	-2.12E-11	-5.31E-09		5.31E-09
0	0.3	5.32E-09	-0.172	-1.92E-11	-5.01E-09		5.01E-09
0	0.3	4.37E-09	-0.174	-1.78E-11	-4.50E-09		4.50E-09
0	0.3	4.15E-09	-0.176	-2.14E-11	-4.40E-09		4.40E-09
0	0.3	5.58E-09	-0.178	-2.20E-11	-5.33E-09		5.33E-09
0	0.3	4.94E-09	-0.18	-1.92E-11	-4.48E-09		4.48E-09
0	0.3	5.75E-09	-0.182	-2.14E-11	-5.32E-09		5.32E-09
0	0.3	4.05E-09	-0.184	-2.22E-11	-4.10E-09		4.10E-09
0	0.3	4.04E-09	-0.186	-2.04E-11	-4.03E-09		4.03E-09
0	0.3	3.73E-09	-0.188	-2.04E-11	-3.87E-09		3.87E-09
0	0.3	3.57E-09	-0.19	-2.10E-11	-3.64E-09		3.64E-09
0	0.3	3.31E-09	-0.192	-2.08E-11	-3.91E-09		3.91E-09
0	0.3	3.13E-09	-0.194	-1.92E-11	-3.16E-09		3.16E-09
0	0.3	3.12E-09	-0.196	-2.16E-11	-3.16E-09		3.16E-09
0	0.3	3.13E-09	-0.198	-2.26E-11	-3.19E-09		3.19E-09
0	0.3	3.13E-09	-0.2	-2.00E-11	-3.06E-09		3.06E-09
0	0.3	2.81E-09	-0.202	-2.30E-11	-2.86E-09		2.86E-09
0	0.3	2.53E-09	-0.204	-2.22E-11	-2.87E-09		2.87E-09
0	0.3	2.07E-09	-0.206	-2.04E-11	-2.08E-09		2.08E-09
0	0.3	2.38E-09	-0.208	-2.00E-11	-2.80E-09		2.80E-09
0	0.3	2.17E-09	-0.21	-2.20E-11	-1.96E-09		1.96E-09
0	0.3	2.03E-09	-0.212	-2.26E-11	-2.29E-09		2.29E-09
0	0.3	2.29E-09	-0.214	-1.82E-11	-2.30E-09		2.30E-09
0	0.3	2.01E-09	-0.216	-2.02E-11	-2.16E-09		2.16E-09
0	0.3	2.09E-09	-0.218	-2.04E-11	-2.05E-09		2.05E-09
0	0.3	2.01E-09	-0.22	-1.98E-11	-1.95E-09		1.95E-09
0	0.3	2.01E-09	-0.222	-1.84E-11	-2.05E-09		2.05E-09
0	0.3	1.87E-09	-0.224	-2.18E-11	-1.70E-09		1.70E-09
0	0.3	1.81E-09	-0.226	-2.22E-11	-1.78E-09		1.78E-09
0	0.3	1.75E-09	-0.228	-1.96E-11	-1.66E-09		1.66E-09
0	0.3	1.95E-09	-0.23	-2.24E-11	-2.31E-09		2.31E-09
0	0.3	1.97E-09	-0.232	-2.24E-11	-2.02E-09		2.02E-09
0	0.3	2.19E-09	-0.234	-2.00E-11	-1.83E-09		1.83E-09
0	0.3	1.62E-09	-0.236	-2.12E-11	-1.85E-09		1.85E-09
0	0.3	1.92E-09	-0.238	-2.08E-11	-1.77E-09		1.77E-09
0	0.3	1.80E-09	-0.24	-1.88E-11	-1.74E-09		1.74E-09
0	0.3	1.46E-09	-0.242	-1.88E-11	-1.54E-09		1.54E-09
0	0.3	1.52E-09	-0.244	-2.04E-11	-1.61E-09		1.61E-09
0	0.3	1.62E-09	-0.246	-2.08E-11	-1.57E-09		1.57E-09
0	0.3	1.58E-09	-0.248	-2.08E-11	-1.57E-09		1.57E-09
0	0.3	1.42E-09	-0.25	-2.12E-11	-1.28E-09		1.28E-09
0	0.3	1.53E-09	-0.252	-2.28E-11	-1.67E-09		1.67E-09
0	0.3	1.53E-09	-0.254	-1.82E-11	-1.48E-09		1.48E-09
0	0.3	1.26E-09	-0.256	-1.98E-11	-1.26E-09		1.26E-09
0	0.3	1.24E-09	-0.258	-2.20E-11	-1.27E-09		1.27E-09
0	0.3	1.34E-09	-0.26	-1.98E-11	-1.16E-09		1.16E-09
0	0.3	1.04E-09	-0.262	-1.98E-11	-1.29E-09		1.29E-09
0	0.3	1.00E-09	-0.264	-2.26E-11	-1.14E-09		1.14E-09
0	0.3	1.03E-09	-0.266	-1.82E-11	-1.00E-09		1.00E-09
0	0.3	1.11E-09	-0.268	-2.12E-11	-9.97E-10		9.97E-10
0	0.3	1.04E-09	-0.27	-2.00E-11	-1.14E-09		1.14E-09
0	0.3	1.07E-09	-0.272	-2.40E-11	-1.06E-09		1.06E-09
0	0.3	9.07E-10	-0.274	-2.30E-11	-1.04E-09		1.04E-09
0	0.3	1.06E-09	-0.276	-2.14E-11	-8.17E-10		8.17E-10
0	0.3	9.19E-10	-0.278	-1.90E-11	-8.40E-10		8.40E-10
0	0.3	8.00E-10	-0.28	-1.92E-11	-7.96E-10		7.96E-10
0	0.3	6.13E-10	-0.282	-2.22E-11	-7.35E-10		7.35E-10
0	0.3	9.06E-10	-0.284	-2.18E-11	-8.21E-10		8.21E-10
0	0.3	9.28E-10	-0.286	-2.20E-11	-8.36E-10		8.36E-10
0	0.3	6.42E-10	-0.288	-2.18E-11	-7.65E-10		7.65E-10
0	0.3	7.36E-10	-0.29	-2.10E-11	-6.91E-10		6.91E-10
0	0.3	7.97E-10	-0.292	-1.98E-11	-7.36E-10		7.36E-10
0	0.3	5.00E-10	-0.294	-2.12E-11	-6.24E-10		6.24E-10
0	0.3	8.69E-10	-0.296	-2.24E-11	-7.96E-10		7.96E-10
0	0.3	9.37E-10	-0.298	-1.86E-11	-8.70E-10		8.70E-10
0	0.3	7.58E-10	-0.3	-2.36E-11	-7.60E-10		7.60E-10
0	0.3	7.53E-10	-0.302	-2.26E-11	-7.01E-10		7.01E-10
0	0.3	6.85E-10	-0.304	-2.08E-11	-6.32E-10		6.32E-10
0	0.3	6.03E-10	-0.306	-2.04E-11	-6.04E-10		6.04E-10
0	0.3	5.02E-10	-0.308	-2.10E-11	-6.04E-10		6.04E-10
0	0.3	6.36E-10	-0.31	-2.14E-11	-5.57E-10		5.57E-10
0	0.3	7.09E-10	-0.312	-1.76E-11	-5.20E-10		5.20E-10
0	0.3	4.42E-10	-0.314	-2.14E-11	-5.61E-10		5.61E-10
0	0.3	4.62E-10	-0.316	-2.22E-11	-5.00E-10		5.00E-10
0	0.3	6.06E-10	-0.318	-2.04E-11	-4.91E-10		4.91E-10
0	0.3	4.26E-10	-0.32	-1.98E-11	-4.76E-10		4.76E-10
0	0.3	3.63E-10	-0.322	-2.04E-11	-4.62E-10		4.62E-10
0	0.3	4.72E-10	-0.324	-2.28E-11	-4.06E-10		4.06E-10
0	0.3	5.21E-10	-0.326	-1.94E-11	-4.36E-10		4.36E-10
0	0.3	3.10E-10	-0.328	-2.00E-11	-4.01E-10		4.01E-10
0	0.3	3.00E-10	-0.33	-2.24E-11	-4.08E-10		4.08E-10
0	0.3	5.29E-10	-0.332	-2.26E-11	-4.20E-10		4.20E-10
0	0.3	4.54E-10	-0.334	-2.12E-11	-4.32E-10		4.32E-10
0	0.3	2.45E-10	-0.336	-2.20E-11	-3.32E-10		3.32E-10
0	0.3	3.95E-10	-0.338	-2.12E-11	-3.66E-10		3.66E-10
0	0.3	4.01E-10	-0.34	-1.94E-11	-3.47E-10		3.47E-10
0	0.3	2.26E-10	-0.342	-2.24E-11	-3.33E-10		3.33E-10
0	0.3	2.05E-10	-0.344	-2.20E-11	-2.53E-10		2.53E-10
0	0.3	3.61E-10	-0.346	-2.00E-11	-2.90E-10		2.90E-10
0	0.3	2.36E-10	-0.348	-2.00E-11	-2.77E-10		2.77E-10
0	0.3	1.74E-10	-0.35	-2.24E-11	-2.56E-10		2.56E-10
0	0.3	3.83E-10	-0.352	-1.92E-11	-2.76E-10		2.76E-10
0	0.3	3.03E-10	-0.354	-1.70E-11	-2.30E-10		2.30E-10
0	0.3	1.32E-10	-0.356	-2.24E-11	-2.30E-10		2.30E-10
0	0.3	2.02E-10	-0.358	-2.26E-11	-2.15E-10		2.15E-10
0	0.3	3.36E-10	-0.36	-2.04E-11	-2.24E-10		2.24E-10
0	0.3	1.52E-10	-0.362	-1.84E-11	-2.01E-10		2.01E-10
0	0.3	1.47E-10	-0.364	-2.26E-11	-2.14E-10		2.14E-10
0	0.3	2.99E-10	-0.366	-1.88E-11	-2.24E-10		2.24E-10
0	0.3	2.58E-10	-0.368	-1.76E-11	-2.10E-10		2.10E-10
0	0.3	7.32E-11	-0.37	-2.16E-11	-1.90E-10		1.90E-10
0	0.3	1.63E-10	-0.372	-2.16E-11	-1.72E-10		1.72E-10
0	0.3	3.36E-10	-0.374	-2.04E-11	-1.81E-10		1.81E-10
0	0.3	1.38E-10	-0.376	-1.92E-11	-1.80E-10		1.80E-10
0	0.3	2.03E-10	-0.378	-2.30E-11	-1.69E-10		1.69E-10
0	0.3	2.73E-10	-0.38	-1.98E-11	-1.59E-10		1.59E-10
0	0.3	8.60E-11	-0.382	-2.18E-11	-1.17E-10		1.17E-10
0	0.3	1.65E-10	-0.384	-2.34E-11	-1.26E-10		1.26E-10
0	0.3	2.16E-10	-0.386	-1.98E-11	-1.36E-10		1.36E-10
0	0.3	1.63E-10	-0.388	-2.26E-11	-1.23E-10		1.23E-10
0	0.3	2.02E-10	-0.39	-1.86E-11	-1.23E-10		1.23E-10
0	0.3	1.77E-10	-0.392	-2.26E-11	-1.38E-10		1.38E-10
0	0.3	2.01E-10	-0.394	-1.76E-11	-1.16E-10		1.16E-10
0	0.3	1.80E-10	-0.396	-2.28E-11	-1.18E-10		1.18E-10
0	0.3	2.20E-10	-0.398	-1.92E-11	-1.31E-10		1.31E-10
0	0.3	1.73E-10	-0.4	-2.00E-11	-1.09E-10		1.09E-10
