# Supplementary material for: Reconfigurable signal modulation in a ferroelectric tunnel field-effect transistor
Source: Nat Commun. 2023 May 3;14:2530. doi: 10.1038/s41467-023-38242-w (PMC10156808; doi:10.1038/s41467-023-38242-w)
Supplement: Supplementary file 3 — Source Data [file 41467_2023_38242_MOESM3_ESM.zip › Source Data for Figures/Supplementary Figure 2/SI Fig-2a_6-6_NDR_TFET_Vs.csv]

Vs	Is	Vd	Id	Vg	Ig
0	2.18E-13	0	2.22E-11	-0.6	-4.00E-11
0.002	7.97E-13	0	-8.42E-13	-0.6	-2.00E-11
0.004	1.26E-12	0	-2.65E-12	-0.6	-2.00E-11
0.006	2.10E-12	0	-3.06E-12	-0.6	0
0.008	2.63E-12	0	-1.94E-12	-0.6	0
0.01	3.32E-12	0	-1.61E-12	-0.6	-2.00E-11
0.012	4.01E-12	0	-3.08E-12	-0.6	0
0.014	5.13E-12	0	-5.46E-12	-0.6	-4.00E-11
0.016	5.64E-12	0	-6.86E-12	-0.6	0
0.018	6.21E-12	0	-7.15E-12	-0.6	0
0.02	7.16E-12	0	-6.87E-12	-0.6	-2.00E-11
0.022	7.67E-12	0	-7.22E-12	-0.6	0
0.024	9.30E-12	0	-1.14E-11	-0.6	-2.00E-11
0.026	1.09E-11	0	-1.17E-11	-0.6	-2.00E-11
0.028	1.07E-11	0	-1.07E-11	-0.6	-4.00E-11
0.03	1.23E-11	0	-1.29E-11	-0.6	-6.00E-11
0.032	1.32E-11	0	-1.42E-11	-0.6	0
0.034	1.45E-11	0	-1.53E-11	-0.6	-4.00E-11
0.036	1.58E-11	0	-1.76E-11	-0.6	-2.00E-11
0.038	1.71E-11	0	-1.88E-11	-0.6	-2.00E-11
0.04	1.81E-11	0	-1.84E-11	-0.6	0
0.042	2.05E-11	0	-2.15E-11	-0.6	-2.00E-11
0.044	2.11E-11	0	-2.15E-11	-0.6	-4.00E-11
0.046	2.36E-11	0	-2.12E-11	-0.6	-2.00E-11
0.048	2.46E-11	0	-2.58E-11	-0.6	0
0.05	2.67E-11	0	-2.47E-11	-0.6	2.00E-11
0.052	2.88E-11	0	-2.75E-11	-0.6	-4.00E-11
0.054	3.00E-11	0	-3.14E-11	-0.6	0
0.056	3.10E-11	0	-3.07E-11	-0.6	0
0.058	3.32E-11	0	-3.10E-11	-0.6	0
0.06	3.46E-11	0	-3.51E-11	-0.6	0
0.062	3.55E-11	0	-3.87E-11	-0.6	0
0.064	3.88E-11	0	-4.11E-11	-0.6	0
0.066	4.11E-11	0	-4.18E-11	-0.6	0
0.068	4.36E-11	0	-4.32E-11	-0.6	0
0.07	4.49E-11	0	-4.34E-11	-0.6	0
0.072	5.06E-11	0	-4.77E-11	-0.6	-2.00E-11
0.074	5.18E-11	0	-4.77E-11	-0.6	-4.00E-11
0.076	5.15E-11	0	-5.26E-11	-0.6	0
0.078	5.43E-11	0	-5.80E-11	-0.6	0
0.08	5.40E-11	0	-5.73E-11	-0.6	-2.00E-11
0.082	6.01E-11	0	-6.00E-11	-0.6	0
0.084	6.64E-11	0	-6.51E-11	-0.6	-2.00E-11
0.086	6.86E-11	0	-6.77E-11	-0.6	-2.00E-11
0.088	7.23E-11	0	-7.21E-11	-0.6	0
0.09	7.47E-11	0	-7.17E-11	-0.6	-2.00E-11
0.092	7.75E-11	0	-7.44E-11	-0.6	0
0.094	8.30E-11	0	-8.47E-11	-0.6	-2.00E-11
0.096	8.83E-11	0	-8.42E-11	-0.6	-2.00E-11
0.098	8.84E-11	0	-9.14E-11	-0.6	0
0.1	9.58E-11	0	-9.12E-11	-0.6	-4.00E-11
0.102	9.78E-11	0	-1.07E-10	-0.6	-2.00E-11
0.104	1.09E-10	0	-1.09E-10	-0.6	0
0.106	1.07E-10	0	-1.06E-10	-0.6	0
0.108	1.06E-10	0	-1.09E-10	-0.6	-2.00E-11
0.11	1.10E-10	0	-1.14E-10	-0.6	-2.00E-11
0.112	1.19E-10	0	-1.71E-10	-0.6	-4.00E-11
0.114	1.25E-10	0	-1.42E-10	-0.6	0
0.116	1.27E-10	0	-9.99E-11	-0.6	0
0.118	1.30E-10	0	-1.74E-10	-0.6	-4.00E-11
0.12	1.44E-10	0	-9.03E-11	-0.6	0
0.122	1.50E-10	0	-2.05E-10	-0.6	-4.00E-11
0.124	1.59E-10	0	-9.48E-11	-0.6	0
0.126	1.69E-10	0	-2.34E-10	-0.6	0
0.128	1.75E-10	0	-1.09E-10	-0.6	-4.00E-11
0.13	1.80E-10	0	-2.49E-10	-0.6	0
0.132	1.88E-10	0	-1.25E-10	-0.6	-2.00E-11
0.134	1.92E-10	0	-2.52E-10	-0.6	-4.00E-11
0.136	2.07E-10	0	-1.47E-10	-0.6	-2.00E-11
0.138	1.99E-10	0	-2.66E-10	-0.6	-2.00E-11
0.14	2.17E-10	0	-1.33E-10	-0.6	-4.00E-11
0.142	2.29E-10	0	-3.06E-10	-0.6	0
0.144	2.42E-10	0	-1.83E-10	-0.6	0
0.146	2.44E-10	0	-2.63E-10	-0.6	-2.00E-11
0.148	2.57E-10	0	-2.44E-10	-0.6	-4.00E-11
0.15	2.55E-10	0	-2.62E-10	-0.6	-2.00E-11
0.152	2.76E-10	0	-2.76E-10	-0.6	-2.00E-11
0.154	2.70E-10	0	-2.50E-10	-0.6	-4.00E-11
0.156	2.82E-10	0	-3.03E-10	-0.6	0
0.158	2.89E-10	0	-2.71E-10	-0.6	0
0.16	3.18E-10	0	-3.65E-10	-0.6	-2.00E-11
0.162	3.35E-10	0	-2.84E-10	-0.6	-4.00E-11
0.164	3.72E-10	0	-4.35E-10	-0.6	-4.00E-11
0.166	3.75E-10	0	-3.28E-10	-0.6	0
0.168	3.97E-10	0	-4.55E-10	-0.6	0
0.17	4.16E-10	0	-3.33E-10	-0.6	-4.00E-11
0.172	4.38E-10	0	-4.92E-10	-0.6	-2.00E-11
0.174	4.45E-10	0	-3.73E-10	-0.6	-2.00E-11
0.176	4.54E-10	0	-5.18E-10	-0.6	0
0.178	4.66E-10	0	-3.77E-10	-0.6	-4.00E-11
0.18	4.79E-10	0	-5.51E-10	-0.6	-4.00E-11
0.182	5.25E-10	0	-4.64E-10	-0.6	0
0.184	5.26E-10	0	-5.54E-10	-0.6	-2.00E-11
0.186	5.47E-10	0	-5.38E-10	-0.6	0
0.188	5.44E-10	0	-5.51E-10	-0.6	-2.00E-11
0.19	5.87E-10	0	-5.80E-10	-0.6	0
0.192	6.07E-10	0	-5.58E-10	-0.6	0
0.194	6.73E-10	0	-6.89E-10	-0.6	0
0.196	6.83E-10	0	-6.15E-10	-0.6	-2.00E-11
0.198	7.19E-10	0	-7.74E-10	-0.6	-4.00E-11
0.2	6.70E-10	0	-5.96E-10	-0.6	0
0.202	8.03E-10	0	-8.79E-10	-0.6	-2.00E-11
0.204	7.87E-10	0	-7.26E-10	-0.6	-4.00E-11
0.206	8.13E-10	0	-8.99E-10	-0.6	-2.00E-11
0.208	8.15E-10	0	-8.28E-10	-0.6	-4.00E-11
0.21	9.13E-10	0	-8.77E-10	-0.6	-4.00E-11
0.212	9.48E-10	0	-9.83E-10	-0.6	-2.00E-11
0.214	9.33E-10	0	-8.71E-10	-0.6	0
0.216	1.10E-09	0	-1.01E-09	-0.6	-2.00E-11
0.218	1.03E-09	0	-1.13E-09	-0.6	-4.00E-11
0.22	1.12E-09	0	-1.08E-09	-0.6	-2.00E-11
0.222	1.19E-09	0	-1.10E-09	-0.6	-2.00E-11
0.224	1.11E-09	0	-1.10E-09	-0.6	0
0.226	1.16E-09	0	-1.23E-09	-0.6	-2.00E-11
0.228	1.24E-09	0	-1.16E-09	-0.6	0
0.23	1.20E-09	0	-1.26E-09	-0.6	0
0.232	1.33E-09	0	-1.39E-09	-0.6	-2.00E-11
0.234	1.38E-09	0	-1.33E-09	-0.6	-2.00E-11
0.236	1.38E-09	0	-1.36E-09	-0.6	0
0.238	1.46E-09	0	-1.54E-09	-0.6	-2.00E-11
0.24	1.56E-09	0	-1.49E-09	-0.6	-2.00E-11
0.242	1.58E-09	0	-1.65E-09	-0.6	-2.00E-11
0.244	1.68E-09	0	-1.75E-09	-0.6	0
0.246	1.69E-09	0	-1.69E-09	-0.6	-2.00E-11
0.248	1.82E-09	0	-1.86E-09	-0.6	-4.00E-11
0.25	2.09E-09	0	-1.98E-09	-0.6	0
0.252	2.04E-09	0	-1.96E-09	-0.6	0
0.254	1.99E-09	0	-1.95E-09	-0.6	0
0.256	2.03E-09	0	-2.10E-09	-0.6	0
0.258	2.06E-09	0	-2.12E-09	-0.6	-2.00E-11
0.26	2.25E-09	0	-2.16E-09	-0.6	-2.00E-11
0.262	2.31E-09	0	-2.40E-09	-0.6	0
0.264	2.40E-09	0	-2.39E-09	-0.6	-2.00E-11
0.266	2.58E-09	0	-2.46E-09	-0.6	-2.00E-11
0.268	2.53E-09	0	-2.67E-09	-0.6	-2.00E-11
0.27	2.81E-09	0	-2.84E-09	-0.6	0
0.272	2.83E-09	0	-2.76E-09	-0.6	-2.00E-11
0.274	2.87E-09	0	-2.86E-09	-0.6	-2.00E-11
0.276	2.77E-09	0	-2.81E-09	-0.6	-2.00E-11
0.278	3.02E-09	0	-2.94E-09	-0.6	0
0.28	3.15E-09	0	-3.17E-09	-0.6	0
0.282	3.52E-09	0	-3.56E-09	-0.6	-2.00E-11
0.284	3.26E-09	0	-3.19E-09	-0.6	-2.00E-11
0.286	3.47E-09	0	-3.44E-09	-0.6	-2.00E-11
0.288	3.52E-09	0	-3.57E-09	-0.6	-2.00E-11
0.29	3.85E-09	0	-3.77E-09	-0.6	0
0.292	4.10E-09	0	-4.05E-09	-0.6	-2.00E-11
0.294	4.46E-09	0	-4.45E-09	-0.6	-4.00E-11
0.296	4.62E-09	0	-4.48E-09	-0.6	0
0.298	4.69E-09	0	-4.69E-09	-0.6	-4.00E-11
0.3	4.60E-09	0	-4.63E-09	-0.6	0
0	-1.72E-14	0	-6.80E-11	-0.4	-4.00E-11
0.002	1.65E-11	0	-3.98E-11	-0.4	-2.00E-11
0.004	3.45E-11	0	-9.45E-11	-0.4	0
0.006	4.25E-11	0	-1.14E-10	-0.4	0
0.008	4.57E-11	0	-1.15E-10	-0.4	0
0.01	6.10E-11	0	-1.25E-10	-0.4	0
0.012	8.69E-11	0	-1.45E-10	-0.4	0
0.014	8.89E-11	0	-1.55E-10	-0.4	-6.00E-11
0.016	9.86E-11	0	-1.12E-10	-0.4	-4.00E-11
0.018	1.01E-10	0	-1.73E-10	-0.4	-4.00E-11
0.02	1.13E-10	0	-1.24E-10	-0.4	0
0.022	1.14E-10	0	-1.90E-10	-0.4	-4.00E-11
0.024	1.16E-10	0	-1.32E-10	-0.4	-2.00E-11
0.026	9.99E-11	0	-1.77E-10	-0.4	-4.00E-11
0.028	1.03E-10	0	-1.49E-10	-0.4	0
0.03	1.12E-10	0	-1.43E-10	-0.4	-2.00E-11
0.032	1.04E-10	0	-1.60E-10	-0.4	0
0.034	1.09E-10	0	-1.15E-10	-0.4	0
0.036	1.02E-10	0	-1.17E-10	-0.4	0
0.038	9.92E-11	0	-1.51E-10	-0.4	-4.00E-11
0.04	1.03E-10	0	-1.23E-10	-0.4	0
0.042	1.07E-10	0	-1.84E-10	-0.4	0
0.044	1.18E-10	0	-1.27E-10	-0.4	0
0.046	1.22E-10	0	-1.86E-10	-0.4	-2.00E-11
0.048	1.23E-10	0	-1.37E-10	-0.4	-2.00E-11
0.05	1.26E-10	0	-2.06E-10	-0.4	0
0.052	1.21E-10	0	-1.35E-10	-0.4	-2.00E-11
0.054	1.22E-10	0	-1.97E-10	-0.4	-4.00E-11
0.056	1.13E-10	0	-1.26E-10	-0.4	-2.00E-11
0.058	1.27E-10	0	-2.03E-10	-0.4	-2.00E-11
0.06	1.22E-10	0	-1.47E-10	-0.4	0
0.062	1.19E-10	0	-1.93E-10	-0.4	-4.00E-11
0.064	1.50E-10	0	-1.42E-10	-0.4	-2.00E-11
0.066	1.31E-10	0	-1.94E-10	-0.4	0
0.068	1.43E-10	0	-1.17E-10	-0.4	-2.00E-11
0.07	1.23E-10	0	-1.34E-10	-0.4	-4.00E-11
0.072	1.21E-10	0	-1.95E-10	-0.4	-2.00E-11
0.074	1.21E-10	0	-1.36E-10	-0.4	0
0.076	1.40E-10	0	-2.17E-10	-0.4	-2.00E-11
0.078	1.26E-10	0	-1.30E-10	-0.4	-4.00E-11
0.08	1.20E-10	0	-1.94E-10	-0.4	-2.00E-11
0.082	1.26E-10	0	-6.73E-11	-0.4	-4.00E-11
0.084	1.26E-10	0	-1.38E-10	-0.4	-2.00E-11
0.086	1.34E-10	0	-2.15E-10	-0.4	-2.00E-11
0.088	1.40E-10	0	-6.21E-11	-0.4	-2.00E-11
0.09	1.37E-10	0	-1.95E-10	-0.4	-2.00E-11
0.092	1.35E-10	0	-1.35E-10	-0.4	-2.00E-11
0.094	1.26E-10	0	-1.07E-10	-0.4	-4.00E-11
0.096	1.27E-10	0	-1.41E-10	-0.4	0
0.098	1.32E-10	0	-1.01E-10	-0.4	-2.00E-11
0.1	1.45E-10	0	-1.88E-10	-0.4	-2.00E-11
0.102	1.37E-10	0	-7.48E-11	-0.4	-2.00E-11
0.104	1.30E-10	0	-1.93E-10	-0.4	-2.00E-11
0.106	1.29E-10	0	-1.43E-10	-0.4	-2.00E-11
0.108	1.52E-10	0	-1.30E-10	-0.4	-2.00E-11
0.11	1.45E-10	0	-1.69E-10	-0.4	0
0.112	1.62E-10	0	-1.15E-10	-0.4	-4.00E-11
0.114	1.52E-10	0	-2.22E-10	-0.4	0
0.116	1.57E-10	0	-9.92E-11	-0.4	0
0.118	1.59E-10	0	-2.27E-10	-0.4	-2.00E-11
0.12	1.77E-10	0	-1.22E-10	-0.4	-2.00E-11
0.122	1.86E-10	0	-2.18E-10	-0.4	-2.00E-11
0.124	1.84E-10	0	-1.81E-10	-0.4	-2.00E-11
0.126	1.86E-10	0	-1.88E-10	-0.4	0
0.128	1.96E-10	0	-2.00E-10	-0.4	-2.00E-11
0.13	2.01E-10	0	-1.86E-10	-0.4	0
0.132	2.16E-10	0	-2.31E-10	-0.4	0
0.134	2.15E-10	0	-1.80E-10	-0.4	-2.00E-11
0.136	2.09E-10	0	-2.46E-10	-0.4	-2.00E-11
0.138	2.09E-10	0	-1.56E-10	-0.4	-4.00E-11
0.14	2.51E-10	0	-3.06E-10	-0.4	-4.00E-11
0.142	2.26E-10	0	-1.55E-10	-0.4	0
0.144	2.26E-10	0	-2.95E-10	-0.4	-2.00E-11
0.146	2.50E-10	0	-1.64E-10	-0.4	-2.00E-11
0.148	2.39E-10	0	-3.19E-10	-0.4	0
0.15	2.57E-10	0	-1.99E-10	-0.4	-2.00E-11
0.152	2.84E-10	0	-3.46E-10	-0.4	-4.00E-11
0.154	3.07E-10	0	-2.49E-10	-0.4	0
0.156	3.09E-10	0	-3.76E-10	-0.4	-2.00E-11
0.158	3.40E-10	0	-2.72E-10	-0.4	-4.00E-11
0.16	3.34E-10	0	-3.97E-10	-0.4	0
0.162	3.47E-10	0	-2.93E-10	-0.4	0
0.164	3.69E-10	0	-3.83E-10	-0.4	-2.00E-11
0.166	3.56E-10	0	-3.79E-10	-0.4	0
0.168	3.91E-10	0	-3.69E-10	-0.4	0
0.17	4.21E-10	0	-4.16E-10	-0.4	0
0.172	4.51E-10	0	-4.01E-10	-0.4	0
0.174	4.57E-10	0	-4.80E-10	-0.4	-2.00E-11
0.176	4.74E-10	0	-4.29E-10	-0.4	0
0.178	4.64E-10	0	-5.41E-10	-0.4	-2.00E-11
0.18	4.85E-10	0	-3.94E-10	-0.4	-2.00E-11
0.182	5.27E-10	0	-5.93E-10	-0.4	-4.00E-11
0.184	5.34E-10	0	-4.62E-10	-0.4	-4.00E-11
0.186	5.60E-10	0	-6.29E-10	-0.4	-4.00E-11
0.188	5.50E-10	0	-4.90E-10	-0.4	-2.00E-11
0.19	6.02E-10	0	-6.46E-10	-0.4	0
0.192	6.28E-10	0	-5.88E-10	-0.4	0
0.194	6.20E-10	0	-7.04E-10	-0.4	0
0.196	7.04E-10	0	-6.39E-10	-0.4	0
0.198	7.41E-10	0	-7.54E-10	-0.4	0
0.2	7.36E-10	0	-7.39E-10	-0.4	-2.00E-11
0.202	7.88E-10	0	-7.20E-10	-0.4	0
0.204	7.42E-10	0	-8.08E-10	-0.4	-2.00E-11
0.206	7.95E-10	0	-6.91E-10	-0.4	0
0.208	8.73E-10	0	-8.88E-10	-0.4	-2.00E-11
0.21	9.01E-10	0	-8.71E-10	-0.4	-4.00E-11
0.212	9.57E-10	0	-1.02E-09	-0.4	-2.00E-11
0.214	9.99E-10	0	-1.09E-09	-0.4	-2.00E-11
0.216	9.62E-10	0	-9.75E-10	-0.4	-4.00E-11
0.218	1.04E-09	0	-9.52E-10	-0.4	-2.00E-11
0.22	1.06E-09	0	-1.12E-09	-0.4	0
0.222	1.17E-09	0	-1.24E-09	-0.4	0
0.224	1.17E-09	0	-1.11E-09	-0.4	-2.00E-11
0.226	1.24E-09	0	-1.21E-09	-0.4	-4.00E-11
0.228	1.38E-09	0	-1.45E-09	-0.4	-2.00E-11
0.23	1.36E-09	0	-1.27E-09	-0.4	-4.00E-11
0.232	1.34E-09	0	-1.28E-09	-0.4	-2.00E-11
0.234	1.47E-09	0	-1.56E-09	-0.4	-4.00E-11
0.236	1.60E-09	0	-1.55E-09	-0.4	-2.00E-11
0.238	1.53E-09	0	-1.55E-09	-0.4	0
0.24	1.53E-09	0	-1.69E-09	-0.4	-2.00E-11
0.242	1.80E-09	0	-1.71E-09	-0.4	-4.00E-11
0.244	1.89E-09	0	-1.85E-09	-0.4	-2.00E-11
0.246	1.87E-09	0	-1.99E-09	-0.4	-4.00E-11
0.248	1.96E-09	0	-1.88E-09	-0.4	-2.00E-11
0.25	2.05E-09	0	-1.96E-09	-0.4	0
0.252	2.18E-09	0	-2.25E-09	-0.4	0
0.254	2.21E-09	0	-2.15E-09	-0.4	0
0.256	2.15E-09	0	-2.07E-09	-0.4	-2.00E-11
0.258	2.40E-09	0	-2.55E-09	-0.4	-2.00E-11
0.26	2.43E-09	0	-2.46E-09	-0.4	-2.00E-11
0.262	2.54E-09	0	-2.53E-09	-0.4	-4.00E-11
0.264	2.65E-09	0	-2.71E-09	-0.4	0
0.266	2.69E-09	0	-2.71E-09	-0.4	-2.00E-11
0.268	2.66E-09	0	-2.61E-09	-0.4	0
0.27	3.01E-09	0	-3.04E-09	-0.4	0
0.272	3.04E-09	0	-3.10E-09	-0.4	0
0.274	3.20E-09	0	-3.25E-09	-0.4	-4.00E-11
0.276	3.54E-09	0	-3.64E-09	-0.4	-2.00E-11
0.278	3.53E-09	0	-3.57E-09	-0.4	-2.00E-11
0.28	3.36E-09	0	-3.30E-09	-0.4	-4.00E-11
0.282	3.76E-09	0	-3.75E-09	-0.4	-4.00E-11
0.284	4.00E-09	0	-4.18E-09	-0.4	0
0.286	4.18E-09	0	-4.07E-09	-0.4	-4.00E-11
0.288	4.42E-09	0	-4.28E-09	-0.4	0
0.29	4.23E-09	0	-4.45E-09	-0.4	-2.00E-11
0.292	4.66E-09	0	-4.77E-09	-0.4	-2.00E-11
0.294	4.75E-09	0	-4.73E-09	-0.4	-2.00E-11
0.296	4.94E-09	0	-4.95E-09	-0.4	-2.00E-11
0.298	5.05E-09	0	-5.12E-09	-0.4	-4.00E-11
0.3	5.16E-09	0	-5.00E-09	-0.4	0
0	7.11E-13	0	-6.43E-11	-0.2	-2.00E-11
0.002	3.92E-11	0	-3.94E-11	-0.2	-2.00E-11
0.004	7.59E-11	0	-7.90E-11	-0.2	-2.00E-11
0.006	1.09E-10	0	-1.91E-10	-0.2	-2.00E-11
0.008	1.73E-10	0	-1.01E-10	-0.2	0
0.01	1.94E-10	0	-2.15E-10	-0.2	-2.00E-11
0.012	2.27E-10	0	-3.04E-10	-0.2	0
0.014	2.84E-10	0	-2.15E-10	-0.2	-2.00E-11
0.016	3.02E-10	0	-2.96E-10	-0.2	0
0.018	3.44E-10	0	-3.78E-10	-0.2	0
0.02	4.00E-10	0	-3.76E-10	-0.2	0
0.022	3.70E-10	0	-3.44E-10	-0.2	-2.00E-11
0.024	3.63E-10	0	-4.31E-10	-0.2	0
0.026	4.27E-10	0	-4.18E-10	-0.2	-2.00E-11
0.028	4.26E-10	0	-3.54E-10	-0.2	-2.00E-11
0.03	4.43E-10	0	-5.16E-10	-0.2	0
0.032	4.59E-10	0	-4.04E-10	-0.2	-2.00E-11
0.034	4.73E-10	0	-3.52E-10	-0.2	-4.00E-11
0.036	4.93E-10	0	-5.27E-10	-0.2	0
0.038	4.90E-10	0	-4.73E-10	-0.2	0
0.04	4.71E-10	0	-4.62E-10	-0.2	-2.00E-11
0.042	4.47E-10	0	-5.30E-10	-0.2	0
0.044	5.10E-10	0	-4.77E-10	-0.2	0
0.046	4.86E-10	0	-4.28E-10	-0.2	0
0.048	4.99E-10	0	-5.48E-10	-0.2	-2.00E-11
0.05	4.40E-10	0	-4.75E-10	-0.2	-2.00E-11
0.052	4.87E-10	0	-3.57E-10	-0.2	0
0.054	5.16E-10	0	-5.96E-10	-0.2	-4.00E-11
0.056	5.11E-10	0	-4.93E-10	-0.2	-2.00E-11
0.058	5.16E-10	0	-4.21E-10	-0.2	-2.00E-11
0.06	5.11E-10	0	-5.93E-10	-0.2	2.00E-11
0.062	5.07E-10	0	-5.04E-10	-0.2	-2.00E-11
0.064	4.54E-10	0	-3.96E-10	-0.2	0
0.066	4.45E-10	0	-5.24E-10	-0.2	-2.00E-11
0.068	5.30E-10	0	-5.65E-10	-0.2	-4.00E-11
0.07	4.24E-10	0	-3.46E-10	-0.2	0
0.072	4.13E-10	0	-4.66E-10	-0.2	0
0.074	3.94E-10	0	-4.54E-10	-0.2	0
0.076	4.07E-10	0	-3.07E-10	-0.2	-4.00E-11
0.078	3.42E-10	0	-4.53E-10	-0.2	0
0.08	4.67E-10	0	-5.05E-10	-0.2	-2.00E-11
0.082	4.55E-10	0	-3.70E-10	-0.2	0
0.084	4.39E-10	0	-4.47E-10	-0.2	0
0.086	3.39E-10	0	-4.19E-10	-0.2	-2.00E-11
0.088	3.92E-10	0	-4.51E-10	-0.2	-2.00E-11
0.09	4.03E-10	0	-3.90E-10	-0.2	-4.00E-11
0.092	3.87E-10	0	-3.84E-10	-0.2	-4.00E-11
0.094	3.86E-10	0	-3.58E-10	-0.2	-4.00E-11
0.096	3.60E-10	0	-4.14E-10	-0.2	0
0.098	3.82E-10	0	-3.10E-10	-0.2	-2.00E-11
0.1	2.90E-10	0	-4.08E-10	-0.2	-2.00E-11
0.102	3.53E-10	0	-2.92E-10	-0.2	0
0.104	3.51E-10	0	-3.98E-10	-0.2	-4.00E-11
0.106	3.71E-10	0	-2.98E-10	-0.2	0
0.108	3.38E-10	0	-4.24E-10	-0.2	0
0.11	3.56E-10	0	-2.77E-10	-0.2	-4.00E-11
0.112	3.20E-10	0	-4.28E-10	-0.2	0
0.114	2.94E-10	0	-2.72E-10	-0.2	-2.00E-11
0.116	3.47E-10	0	-3.85E-10	-0.2	-2.00E-11
0.118	3.25E-10	0	-3.38E-10	-0.2	0
0.12	3.43E-10	0	-3.24E-10	-0.2	-2.00E-11
0.122	3.11E-10	0	-3.52E-10	-0.2	0
0.124	3.57E-10	0	-2.72E-10	-0.2	-2.00E-11
0.126	3.49E-10	0	-3.79E-10	-0.2	0
0.128	3.44E-10	0	-2.95E-10	-0.2	-2.00E-11
0.13	3.25E-10	0	-3.95E-10	-0.2	-2.00E-11
0.132	3.11E-10	0	-2.64E-10	-0.2	-4.00E-11
0.134	3.27E-10	0	-4.02E-10	-0.2	0
0.136	3.25E-10	0	-2.39E-10	-0.2	0
0.138	3.19E-10	0	-4.07E-10	-0.2	-2.00E-11
0.14	3.55E-10	0	-2.83E-10	-0.2	0
0.142	3.55E-10	0	-3.48E-10	-0.2	-4.00E-11
0.144	3.34E-10	0	-3.65E-10	-0.2	-2.00E-11
0.146	3.46E-10	0	-3.40E-10	-0.2	0
0.148	3.79E-10	0	-3.78E-10	-0.2	-2.00E-11
0.15	3.85E-10	0	-3.47E-10	-0.2	-2.00E-11
0.152	4.04E-10	0	-4.24E-10	-0.2	-2.00E-11
0.154	4.04E-10	0	-3.86E-10	-0.2	0
0.156	4.35E-10	0	-4.43E-10	-0.2	0
0.158	4.09E-10	0	-3.16E-10	-0.2	0
0.16	3.98E-10	0	-4.67E-10	-0.2	-2.00E-11
0.162	4.24E-10	0	-3.54E-10	-0.2	0
0.164	4.31E-10	0	-4.64E-10	-0.2	0
0.166	4.49E-10	0	-3.73E-10	-0.2	-2.00E-11
0.168	4.60E-10	0	-5.12E-10	-0.2	0
0.17	4.54E-10	0	-4.07E-10	-0.2	0
0.172	5.08E-10	0	-5.96E-10	-0.2	0
0.174	5.21E-10	0	-4.28E-10	-0.2	0
0.176	3.92E-10	0	-4.77E-10	-0.2	-2.00E-11
0.178	5.40E-10	0	-4.98E-10	-0.2	0
0.18	5.13E-10	0	-5.41E-10	-0.2	-2.00E-11
0.182	5.65E-10	0	-5.59E-10	-0.2	-2.00E-11
0.184	5.59E-10	0	-5.40E-10	-0.2	-2.00E-11
0.186	5.62E-10	0	-5.75E-10	-0.2	0
0.188	5.51E-10	0	-5.60E-10	-0.2	-2.00E-11
0.19	6.19E-10	0	-6.41E-10	-0.2	0
0.192	6.38E-10	0	-5.66E-10	-0.2	0
0.194	6.41E-10	0	-6.82E-10	-0.2	-2.00E-11
0.196	7.22E-10	0	-6.16E-10	-0.2	0
0.198	6.91E-10	0	-7.70E-10	-0.2	-4.00E-11
0.2	7.19E-10	0	-6.90E-10	-0.2	-4.00E-11
0.202	7.71E-10	0	-7.50E-10	-0.2	0
0.204	8.10E-10	0	-8.13E-10	-0.2	-4.00E-11
0.206	7.42E-10	0	-6.60E-10	-0.2	-2.00E-11
0.208	8.81E-10	0	-9.11E-10	-0.2	-4.00E-11
0.21	8.49E-10	0	-8.06E-10	-0.2	-4.00E-11
0.212	9.19E-10	0	-8.56E-10	-0.2	-2.00E-11
0.214	9.90E-10	0	-1.02E-09	-0.2	-2.00E-11
0.216	1.00E-09	0	-1.01E-09	-0.2	0
0.218	1.04E-09	0	-9.53E-10	-0.2	0
0.22	1.06E-09	0	-1.10E-09	-0.2	0
0.222	1.18E-09	0	-1.08E-09	-0.2	0
0.224	1.17E-09	0	-1.12E-09	-0.2	0
0.226	1.22E-09	0	-1.17E-09	-0.2	0
0.228	1.19E-09	0	-1.28E-09	-0.2	-4.00E-11
0.23	1.23E-09	0	-1.13E-09	-0.2	-4.00E-11
0.232	1.25E-09	0	-1.25E-09	-0.2	-4.00E-11
0.234	1.28E-09	0	-1.30E-09	-0.2	-2.00E-11
0.236	1.40E-09	0	-1.32E-09	-0.2	-2.00E-11
0.238	1.41E-09	0	-1.36E-09	-0.2	-2.00E-11
0.24	1.47E-09	0	-1.53E-09	-0.2	0
0.242	1.50E-09	0	-1.45E-09	-0.2	0
0.244	1.58E-09	0	-1.50E-09	-0.2	-2.00E-11
0.246	1.62E-09	0	-1.67E-09	-0.2	-2.00E-11
0.248	1.34E-09	0	-1.49E-09	-0.2	0
0.25	1.60E-09	0	-1.58E-09	-0.2	-2.00E-11
0.252	1.77E-09	0	-1.88E-09	-0.2	0
0.254	1.92E-09	0	-1.88E-09	-0.2	0
0.256	1.95E-09	0	-1.88E-09	-0.2	0
0.258	2.08E-09	0	-2.14E-09	-0.2	-2.00E-11
0.26	2.12E-09	0	-2.10E-09	-0.2	-2.00E-11
0.262	2.13E-09	0	-2.07E-09	-0.2	-2.00E-11
0.264	2.21E-09	0	-2.30E-09	-0.2	0
0.266	2.31E-09	0	-2.32E-09	-0.2	0
0.268	2.46E-09	0	-2.41E-09	-0.2	-4.00E-11
0.27	2.53E-09	0	-2.57E-09	-0.2	-2.00E-11
0.272	2.71E-09	0	-2.72E-09	-0.2	-2.00E-11
0.274	2.71E-09	0	-2.69E-09	-0.2	0
0.276	2.86E-09	0	-2.93E-09	-0.2	0
0.278	3.02E-09	0	-3.01E-09	-0.2	-4.00E-11
0.28	3.01E-09	0	-2.94E-09	-0.2	0
0.282	3.20E-09	0	-3.32E-09	-0.2	-2.00E-11
0.284	3.38E-09	0	-3.43E-09	-0.2	-4.00E-11
0.286	3.47E-09	0	-3.39E-09	-0.2	-2.00E-11
0.288	3.29E-09	0	-3.10E-09	-0.2	-2.00E-11
0.29	3.70E-09	0	-3.68E-09	-0.2	0
0.292	3.93E-09	0	-3.86E-09	-0.2	-2.00E-11
0.294	3.89E-09	0	-3.97E-09	-0.2	-2.00E-11
0.296	3.99E-09	0	-4.04E-09	-0.2	-2.00E-11
0.298	4.14E-09	0	-3.75E-09	-0.2	0
0.3	4.38E-09	0	-4.52E-09	-0.2	-2.00E-11
0	6.07E-13	0	-2.83E-11	0	0
0.002	2.13E-11	0	-3.91E-11	0	0
0.004	4.25E-11	0	-1.10E-10	0	-4.00E-11
0.006	6.34E-11	0	-6.10E-11	0	-4.00E-11
0.008	8.87E-11	0	-1.40E-10	0	-2.00E-11
0.01	1.06E-10	0	-1.21E-10	0	-2.00E-11
0.012	1.46E-10	0	-2.17E-10	0	-4.00E-11
0.014	1.51E-10	0	-8.53E-11	0	-4.00E-11
0.016	1.63E-10	0	-1.86E-10	0	0
0.018	1.88E-10	0	-2.59E-10	0	-4.00E-11
0.02	2.14E-10	0	-1.69E-10	0	-2.00E-11
0.022	2.23E-10	0	-2.06E-10	0	0
0.024	2.38E-10	0	-2.89E-10	0	-2.00E-11
0.026	2.62E-10	0	-2.22E-10	0	-2.00E-11
0.028	2.76E-10	0	-2.00E-10	0	0
0.03	2.90E-10	0	-3.47E-10	0	2.00E-11
0.032	3.04E-10	0	-2.91E-10	0	-2.00E-11
0.034	2.94E-10	0	-2.42E-10	0	0
0.036	3.04E-10	0	-3.47E-10	0	0
0.038	3.41E-10	0	-3.88E-10	0	-2.00E-11
0.04	3.40E-10	0	-2.76E-10	0	0
0.042	3.90E-10	0	-4.10E-10	0	0
0.044	3.65E-10	0	-4.08E-10	0	-2.00E-11
0.046	3.64E-10	0	-3.35E-10	0	-2.00E-11
0.048	4.06E-10	0	-3.48E-10	0	-4.00E-11
0.05	4.06E-10	0	-5.00E-10	0	-4.00E-11
0.052	4.29E-10	0	-3.97E-10	0	-2.00E-11
0.054	4.19E-10	0	-3.32E-10	0	0
0.056	4.18E-10	0	-4.77E-10	0	0
0.058	4.49E-10	0	-4.94E-10	0	-4.00E-11
0.06	4.42E-10	0	-4.01E-10	0	-2.00E-11
0.062	4.21E-10	0	-4.36E-10	0	-2.00E-11
0.064	4.41E-10	0	-5.12E-10	0	0
0.066	5.32E-10	0	-4.51E-10	0	0
0.068	4.83E-10	0	-4.72E-10	0	-4.00E-11
0.07	4.58E-10	0	-5.12E-10	0	-2.00E-11
0.072	4.67E-10	0	-4.16E-10	0	-4.00E-11
0.074	4.89E-10	0	-4.37E-10	0	0
0.076	4.85E-10	0	-5.64E-10	0	0
0.078	4.66E-10	0	-4.59E-10	0	0
0.08	4.81E-10	0	-4.06E-10	0	-4.00E-11
0.082	4.94E-10	0	-5.72E-10	0	0
0.084	5.00E-10	0	-5.02E-10	0	-4.00E-11
0.086	4.69E-10	0	-4.12E-10	0	-2.00E-11
0.088	5.37E-10	0	-5.92E-10	0	2.00E-11
0.09	5.29E-10	0	-4.59E-10	0	0
0.092	5.31E-10	0	-5.92E-10	0	-4.00E-11
0.094	4.29E-10	0	-3.60E-10	0	0
0.096	4.25E-10	0	-4.93E-10	0	-2.00E-11
0.098	4.20E-10	0	-3.84E-10	0	0
0.1	4.52E-10	0	-4.43E-10	0	-2.00E-11
0.102	4.20E-10	0	-4.07E-10	0	0
0.104	4.36E-10	0	-4.21E-10	0	-4.00E-11
0.106	4.01E-10	0	-4.03E-10	0	-2.00E-11
0.108	4.09E-10	0	-4.13E-10	0	0
0.11	3.93E-10	0	-4.07E-10	0	0
0.112	4.03E-10	0	-3.92E-10	0	0
0.114	4.17E-10	0	-4.40E-10	0	-4.00E-11
0.116	3.87E-10	0	-3.65E-10	0	0
0.118	3.94E-10	0	-4.66E-10	0	-2.00E-11
0.12	3.80E-10	0	-3.46E-10	0	-2.00E-11
0.122	3.90E-10	0	-4.40E-10	0	-4.00E-11
0.124	3.67E-10	0	-3.08E-10	0	0
0.126	3.99E-10	0	-4.67E-10	0	-2.00E-11
0.128	3.79E-10	0	-3.09E-10	0	-4.00E-11
0.13	3.85E-10	0	-4.52E-10	0	-2.00E-11
0.132	3.89E-10	0	-3.20E-10	0	0
0.134	3.34E-10	0	-3.96E-10	0	0
0.136	3.32E-10	0	-2.84E-10	0	-2.00E-11
0.138	3.09E-10	0	-3.73E-10	0	0
0.14	3.01E-10	0	-2.36E-10	0	0
0.142	2.97E-10	0	-3.77E-10	0	-2.00E-11
0.144	3.00E-10	0	-2.18E-10	0	0
0.146	2.92E-10	0	-3.35E-10	0	-4.00E-11
0.148	2.94E-10	0	-2.54E-10	0	-2.00E-11
0.15	3.21E-10	0	-3.40E-10	0	0
0.152	3.41E-10	0	-3.23E-10	0	-4.00E-11
0.154	3.32E-10	0	-3.35E-10	0	0
0.156	3.39E-10	0	-3.35E-10	0	0
0.158	3.24E-10	0	-3.06E-10	0	-4.00E-11
0.16	3.22E-10	0	-3.51E-10	0	-4.00E-11
0.162	3.13E-10	0	-2.70E-10	0	0
0.164	3.14E-10	0	-3.57E-10	0	0
0.166	3.27E-10	0	-2.71E-10	0	-4.00E-11
0.168	3.08E-10	0	-3.95E-10	0	0
0.17	3.37E-10	0	-2.61E-10	0	0
0.172	3.17E-10	0	-3.76E-10	0	-2.00E-11
0.174	3.21E-10	0	-2.49E-10	0	-4.00E-11
0.176	3.23E-10	0	-3.75E-10	0	0
0.178	3.50E-10	0	-2.77E-10	0	0
0.18	3.39E-10	0	-4.03E-10	0	-2.00E-11
0.182	3.20E-10	0	-2.57E-10	0	-4.00E-11
0.184	3.37E-10	0	-4.32E-10	0	-2.00E-11
0.186	3.45E-10	0	-2.90E-10	0	-2.00E-11
0.188	3.44E-10	0	-4.13E-10	0	0
0.19	3.40E-10	0	-3.04E-10	0	-2.00E-11
0.192	3.47E-10	0	-3.70E-10	0	-4.00E-11
0.194	3.50E-10	0	-3.50E-10	0	-4.00E-11
0.196	3.58E-10	0	-3.59E-10	0	0
0.198	3.64E-10	0	-3.82E-10	0	0
0.2	3.79E-10	0	-3.70E-10	0	-4.00E-11
0.202	3.98E-10	0	-4.12E-10	0	0
0.204	3.87E-10	0	-3.54E-10	0	-2.00E-11
0.206	4.06E-10	0	-4.48E-10	0	-2.00E-11
0.208	4.06E-10	0	-3.37E-10	0	0
0.21	4.12E-10	0	-4.65E-10	0	0
0.212	4.26E-10	0	-3.67E-10	0	0
0.214	4.23E-10	0	-5.02E-10	0	0
0.216	4.37E-10	0	-3.79E-10	0	-2.00E-11
0.218	4.77E-10	0	-5.28E-10	0	0
0.22	4.91E-10	0	-4.28E-10	0	0
0.222	4.82E-10	0	-5.49E-10	0	-4.00E-11
0.224	5.07E-10	0	-4.37E-10	0	-4.00E-11
0.226	5.44E-10	0	-6.25E-10	0	-4.00E-11
0.228	5.72E-10	0	-5.15E-10	0	0
0.23	6.18E-10	0	-6.16E-10	0	-4.00E-11
0.232	6.04E-10	0	-6.13E-10	0	-2.00E-11
0.234	6.42E-10	0	-6.13E-10	0	0
0.236	6.39E-10	0	-6.66E-10	0	0
0.238	6.86E-10	0	-6.57E-10	0	0
0.24	6.89E-10	0	-7.32E-10	0	-2.00E-11
0.242	7.20E-10	0	-6.56E-10	0	0
0.244	7.46E-10	0	-8.09E-10	0	-2.00E-11
0.246	7.39E-10	0	-6.68E-10	0	-2.00E-11
0.248	7.82E-10	0	-8.39E-10	0	0
0.25	8.02E-10	0	-7.34E-10	0	0
0.252	8.46E-10	0	-9.16E-10	0	0
0.254	8.78E-10	0	-8.27E-10	0	-2.00E-11
0.256	9.31E-10	0	-9.02E-10	0	-4.00E-11
0.258	9.37E-10	0	-9.77E-10	0	-4.00E-11
0.26	9.62E-10	0	-9.90E-10	0	-4.00E-11
0.262	1.09E-09	0	-1.04E-09	0	0
0.264	1.13E-09	0	-1.19E-09	0	-2.00E-11
0.266	1.15E-09	0	-1.09E-09	0	0
0.268	1.19E-09	0	-1.15E-09	0	0
0.27	1.27E-09	0	-1.32E-09	0	-2.00E-11
0.272	1.33E-09	0	-1.29E-09	0	-2.00E-11
0.274	1.36E-09	0	-1.31E-09	0	-2.00E-11
0.276	1.44E-09	0	-1.47E-09	0	0
0.278	1.48E-09	0	-1.44E-09	0	-2.00E-11
0.28	1.59E-09	0	-1.52E-09	0	-2.00E-11
0.282	1.62E-09	0	-1.69E-09	0	-2.00E-11
0.284	1.73E-09	0	-1.70E-09	0	0
0.286	1.72E-09	0	-1.70E-09	0	0
0.288	1.83E-09	0	-1.91E-09	0	-2.00E-11
0.29	1.91E-09	0	-1.87E-09	0	0
0.292	2.00E-09	0	-1.98E-09	0	-4.00E-11
0.294	2.15E-09	0	-2.26E-09	0	-4.00E-11
0.296	2.15E-09	0	-2.15E-09	0	-4.00E-11
0.298	2.21E-09	0	-2.18E-09	0	0
0.3	2.37E-09	0	-2.38E-09	0	-4.00E-11
0	1.36E-13	0	5.47E-11	0.2	0
0.002	9.03E-12	0	-2.26E-11	0.2	-4.00E-11
0.004	1.75E-11	0	4.58E-11	0.2	0
0.006	2.82E-11	0	-9.15E-11	0.2	-2.00E-11
0.008	4.02E-11	0	-1.14E-10	0.2	-2.00E-11
0.01	5.23E-11	0	-1.22E-10	0.2	0
0.012	5.83E-11	0	-6.11E-11	0.2	0
0.014	6.77E-11	0	-1.25E-10	0.2	0
0.016	8.73E-11	0	-1.48E-10	0.2	-2.00E-11
0.018	9.54E-11	0	-1.53E-10	0.2	-2.00E-11
0.02	1.11E-10	0	-1.37E-10	0.2	-4.00E-11
0.022	1.24E-10	0	-1.18E-10	0.2	-2.00E-11
0.024	1.19E-10	0	-1.36E-10	0.2	-2.00E-11
0.026	1.36E-10	0	-2.15E-10	0.2	-2.00E-11
0.028	1.63E-10	0	-9.15E-11	0.2	0
0.03	1.74E-10	0	-1.61E-10	0.2	-4.00E-11
0.032	1.76E-10	0	-2.39E-10	0.2	-2.00E-11
0.034	1.84E-10	0	-1.46E-10	0.2	-2.00E-11
0.036	1.80E-10	0	-1.21E-10	0.2	-4.00E-11
0.038	2.21E-10	0	-2.95E-10	0.2	0
0.04	2.08E-10	0	-2.04E-10	0.2	-4.00E-11
0.042	2.37E-10	0	-1.71E-10	0.2	0
0.044	2.54E-10	0	-3.04E-10	0.2	-2.00E-11
0.046	2.84E-10	0	-3.24E-10	0.2	0
0.048	2.55E-10	0	-1.84E-10	0.2	-2.00E-11
0.05	2.63E-10	0	-2.64E-10	0.2	-4.00E-11
0.052	2.61E-10	0	-3.24E-10	0.2	-4.00E-11
0.054	3.14E-10	0	-2.56E-10	0.2	-4.00E-11
0.056	2.93E-10	0	-2.79E-10	0.2	-2.00E-11
0.058	2.94E-10	0	-3.58E-10	0.2	-4.00E-11
0.06	2.90E-10	0	-2.72E-10	0.2	0
0.062	2.91E-10	0	-2.38E-10	0.2	-2.00E-11
0.064	3.03E-10	0	-3.55E-10	0.2	0
0.066	3.24E-10	0	-3.31E-10	0.2	-2.00E-11
0.068	3.35E-10	0	-2.60E-10	0.2	2.00E-11
0.07	3.11E-10	0	-3.78E-10	0.2	-4.00E-11
0.072	3.20E-10	0	-3.26E-10	0.2	-2.00E-11
0.074	3.14E-10	0	-2.60E-10	0.2	0
0.076	3.18E-10	0	-3.31E-10	0.2	-4.00E-11
0.078	3.39E-10	0	-4.11E-10	0.2	0
0.08	3.43E-10	0	-2.65E-10	0.2	0
0.082	4.02E-10	0	-3.91E-10	0.2	0
0.084	3.51E-10	0	-3.95E-10	0.2	0
0.086	4.03E-10	0	-3.43E-10	0.2	-2.00E-11
0.088	4.04E-10	0	-4.60E-10	0.2	-2.00E-11
0.09	4.09E-10	0	-3.33E-10	0.2	0
0.092	3.85E-10	0	-4.54E-10	0.2	-4.00E-11
0.094	4.04E-10	0	-3.33E-10	0.2	-4.00E-11
0.096	3.97E-10	0	-4.73E-10	0.2	-2.00E-11
0.098	3.92E-10	0	-3.14E-10	0.2	-4.00E-11
0.1	3.94E-10	0	-4.70E-10	0.2	0
0.102	3.88E-10	0	-3.13E-10	0.2	-4.00E-11
0.104	3.83E-10	0	-4.61E-10	0.2	-2.00E-11
0.106	4.02E-10	0	-3.44E-10	0.2	0
0.108	3.83E-10	0	-4.09E-10	0.2	-4.00E-11
0.11	3.98E-10	0	-3.72E-10	0.2	-2.00E-11
0.112	4.18E-10	0	-4.10E-10	0.2	0
0.114	4.37E-10	0	-4.52E-10	0.2	-2.00E-11
0.116	3.90E-10	0	-3.72E-10	0.2	-4.00E-11
0.118	4.36E-10	0	-4.32E-10	0.2	-4.00E-11
0.12	4.44E-10	0	-4.01E-10	0.2	-4.00E-11
0.122	4.16E-10	0	-4.64E-10	0.2	0
0.124	4.08E-10	0	-3.61E-10	0.2	0
0.126	4.21E-10	0	-4.58E-10	0.2	-2.00E-11
0.128	4.10E-10	0	-3.49E-10	0.2	-2.00E-11
0.13	3.81E-10	0	-4.43E-10	0.2	-4.00E-11
0.132	3.79E-10	0	-2.90E-10	0.2	-4.00E-11
0.134	3.96E-10	0	-4.89E-10	0.2	-4.00E-11
0.136	4.00E-10	0	-3.44E-10	0.2	-4.00E-11
0.138	4.09E-10	0	-4.39E-10	0.2	-4.00E-11
0.14	4.16E-10	0	-3.61E-10	0.2	-4.00E-11
0.142	4.24E-10	0	-4.88E-10	0.2	0
0.144	4.01E-10	0	-3.27E-10	0.2	0
0.146	3.88E-10	0	-4.28E-10	0.2	-2.00E-11
0.148	4.31E-10	0	-3.89E-10	0.2	0
0.15	4.25E-10	0	-4.34E-10	0.2	-4.00E-11
0.152	4.41E-10	0	-4.25E-10	0.2	-4.00E-11
0.154	4.39E-10	0	-4.03E-10	0.2	-2.00E-11
0.156	3.60E-10	0	-3.91E-10	0.2	-2.00E-11
0.158	3.91E-10	0	-3.65E-10	0.2	-2.00E-11
0.16	4.06E-10	0	-4.26E-10	0.2	0
0.162	4.25E-10	0	-3.67E-10	0.2	0
0.164	3.96E-10	0	-4.60E-10	0.2	-2.00E-11
0.166	4.48E-10	0	-3.67E-10	0.2	-2.00E-11
0.168	4.20E-10	0	-5.13E-10	0.2	-2.00E-11
0.17	4.03E-10	0	-3.54E-10	0.2	-4.00E-11
0.172	4.45E-10	0	-5.11E-10	0.2	-2.00E-11
0.174	4.18E-10	0	-3.33E-10	0.2	0
0.176	4.41E-10	0	-5.01E-10	0.2	-2.00E-11
0.178	4.45E-10	0	-3.68E-10	0.2	0
0.18	4.00E-10	0	-4.62E-10	0.2	-4.00E-11
0.182	4.25E-10	0	-3.55E-10	0.2	-4.00E-11
0.184	4.48E-10	0	-4.71E-10	0.2	0
0.186	4.42E-10	0	-3.82E-10	0.2	0
0.188	4.50E-10	0	-4.48E-10	0.2	-4.00E-11
0.19	4.37E-10	0	-4.48E-10	0.2	-2.00E-11
0.192	4.66E-10	0	-4.57E-10	0.2	-2.00E-11
0.194	4.36E-10	0	-4.92E-10	0.2	2.00E-11
0.196	4.90E-10	0	-4.72E-10	0.2	-2.00E-11
0.198	4.72E-10	0	-5.21E-10	0.2	0
0.2	4.32E-10	0	-3.43E-10	0.2	-2.00E-11
0.202	5.02E-10	0	-5.54E-10	0.2	-2.00E-11
0.204	4.70E-10	0	-4.28E-10	0.2	0
0.206	5.07E-10	0	-5.47E-10	0.2	-2.00E-11
0.208	5.56E-10	0	-4.96E-10	0.2	0
0.21	5.53E-10	0	-6.41E-10	0.2	-2.00E-11
0.212	5.66E-10	0	-4.90E-10	0.2	-2.00E-11
0.214	5.14E-10	0	-4.81E-10	0.2	-2.00E-11
0.216	5.97E-10	0	-5.97E-10	0.2	0
0.218	5.61E-10	0	-5.50E-10	0.2	-2.00E-11
0.22	6.08E-10	0	-7.02E-10	0.2	0
0.222	6.53E-10	0	-5.78E-10	0.2	-2.00E-11
0.224	6.62E-10	0	-7.18E-10	0.2	-4.00E-11
0.226	6.18E-10	0	-5.36E-10	0.2	-2.00E-11
0.228	6.95E-10	0	-8.13E-10	0.2	-2.00E-11
0.23	8.14E-10	0	-7.54E-10	0.2	-2.00E-11
0.232	8.44E-10	0	-8.14E-10	0.2	-2.00E-11
0.234	7.56E-10	0	-7.79E-10	0.2	-2.00E-11
0.236	7.13E-10	0	-6.66E-10	0.2	0
0.238	8.04E-10	0	-8.72E-10	0.2	0
0.24	7.47E-10	0	-6.93E-10	0.2	-2.00E-11
0.242	7.23E-10	0	-7.61E-10	0.2	-2.00E-11
0.244	7.24E-10	0	-8.04E-10	0.2	-2.00E-11
0.246	7.36E-10	0	-6.71E-10	0.2	0
0.248	7.87E-10	0	-8.51E-10	0.2	-2.00E-11
0.25	7.89E-10	0	-8.84E-10	0.2	-2.00E-11
0.252	8.72E-10	0	-8.08E-10	0.2	-4.00E-11
0.254	8.70E-10	0	-9.38E-10	0.2	0
0.256	9.02E-10	0	-9.41E-10	0.2	-2.00E-11
0.258	9.59E-10	0	-9.89E-10	0.2	2.00E-11
0.26	1.03E-09	0	-9.73E-10	0.2	-2.00E-11
0.262	1.00E-09	0	-9.58E-10	0.2	-2.00E-11
0.264	1.10E-09	0	-1.12E-09	0.2	0
0.266	1.07E-09	0	-1.12E-09	0.2	-4.00E-11
0.268	1.11E-09	0	-1.08E-09	0.2	2.00E-11
0.27	1.21E-09	0	-1.26E-09	0.2	-2.00E-11
0.272	1.20E-09	0	-1.17E-09	0.2	-2.00E-11
0.274	1.09E-09	0	-1.03E-09	0.2	-4.00E-11
0.276	1.33E-09	0	-1.43E-09	0.2	-4.00E-11
0.278	1.33E-09	0	-1.31E-09	0.2	0
0.28	1.39E-09	0	-1.31E-09	0.2	-4.00E-11
0.282	1.55E-09	0	-1.58E-09	0.2	-2.00E-11
0.284	1.47E-09	0	-1.42E-09	0.2	0
0.286	1.59E-09	0	-1.60E-09	0.2	0
0.288	1.67E-09	0	-1.59E-09	0.2	-4.00E-11
0.29	1.69E-09	0	-1.77E-09	0.2	-2.00E-11
0.292	1.76E-09	0	-1.71E-09	0.2	-4.00E-11
0.294	1.84E-09	0	-1.84E-09	0.2	-4.00E-11
0.296	1.92E-09	0	-2.00E-09	0.2	0
0.298	1.91E-09	0	-1.85E-09	0.2	-4.00E-11
0.3	2.17E-09	0	-2.15E-09	0.2	-4.00E-11
0	5.70E-14	0	-4.97E-11	0.4	-2.00E-11
0.002	6.06E-12	0	-7.45E-11	0.4	-2.00E-11
0.004	1.17E-11	0	5.86E-11	0.4	0
0.006	1.77E-11	0	-3.65E-11	0.4	-2.00E-11
0.008	2.40E-11	0	-8.66E-11	0.4	0
0.01	3.16E-11	0	-9.52E-11	0.4	0
0.012	3.64E-11	0	-9.54E-11	0.4	-4.00E-11
0.014	4.15E-11	0	-1.06E-10	0.4	-2.00E-11
0.016	4.90E-11	0	-1.14E-10	0.4	0
0.018	5.09E-11	0	-1.11E-10	0.4	-2.00E-11
0.02	5.32E-11	0	-1.24E-10	0.4	0
0.022	5.94E-11	0	-1.20E-10	0.4	-2.00E-11
0.024	6.24E-11	0	-1.35E-10	0.4	-2.00E-11
0.026	7.70E-11	0	-1.44E-10	0.4	-4.00E-11
0.028	9.35E-11	0	-1.06E-10	0.4	-4.00E-11
0.03	9.40E-11	0	-8.91E-11	0.4	0
0.032	9.83E-11	0	-1.60E-10	0.4	0
0.034	1.20E-10	0	-9.33E-11	0.4	0
0.036	9.19E-11	0	-1.60E-10	0.4	-2.00E-11
0.038	1.01E-10	0	-1.31E-10	0.4	-4.00E-11
0.04	1.33E-10	0	-2.01E-10	0.4	0
0.042	1.31E-10	0	-8.84E-11	0.4	-2.00E-11
0.044	1.23E-10	0	-1.40E-10	0.4	-2.00E-11
0.046	1.37E-10	0	-2.08E-10	0.4	0
0.048	1.49E-10	0	-8.17E-11	0.4	-4.00E-11
0.05	1.66E-10	0	-1.46E-10	0.4	-2.00E-11
0.052	1.68E-10	0	-2.31E-10	0.4	-4.00E-11
0.054	1.69E-10	0	-1.36E-10	0.4	-2.00E-11
0.056	1.66E-10	0	-1.62E-10	0.4	0
0.058	1.66E-10	0	-2.27E-10	0.4	0
0.06	1.93E-10	0	-1.58E-10	0.4	-4.00E-11
0.062	1.99E-10	0	-1.33E-10	0.4	-4.00E-11
0.064	1.89E-10	0	-2.56E-10	0.4	-2.00E-11
0.066	2.06E-10	0	-2.05E-10	0.4	-4.00E-11
0.068	2.38E-10	0	-1.75E-10	0.4	0
0.07	2.50E-10	0	-3.07E-10	0.4	-4.00E-11
0.072	2.33E-10	0	-2.66E-10	0.4	0
0.074	2.46E-10	0	-1.73E-10	0.4	0
0.076	2.49E-10	0	-2.58E-10	0.4	0
0.078	2.58E-10	0	-3.33E-10	0.4	0
0.08	2.37E-10	0	-1.76E-10	0.4	-2.00E-11
0.082	2.46E-10	0	-2.47E-10	0.4	-2.00E-11
0.084	2.76E-10	0	-3.16E-10	0.4	-2.00E-11
0.086	2.85E-10	0	-2.65E-10	0.4	0
0.088	2.61E-10	0	-2.84E-10	0.4	-4.00E-11
0.09	2.55E-10	0	-2.19E-10	0.4	-2.00E-11
0.092	2.96E-10	0	-3.56E-10	0.4	0
0.094	3.13E-10	0	-2.46E-10	0.4	-2.00E-11
0.096	2.93E-10	0	-3.49E-10	0.4	-2.00E-11
0.098	3.21E-10	0	-2.31E-10	0.4	-2.00E-11
0.1	3.08E-10	0	-3.44E-10	0.4	-2.00E-11
0.102	2.93E-10	0	-3.07E-10	0.4	-2.00E-11
0.104	2.92E-10	0	-2.75E-10	0.4	-2.00E-11
0.106	3.18E-10	0	-3.38E-10	0.4	-2.00E-11
0.108	3.13E-10	0	-2.89E-10	0.4	-2.00E-11
0.11	3.36E-10	0	-3.93E-10	0.4	0
0.112	3.27E-10	0	-2.64E-10	0.4	0
0.114	2.97E-10	0	-3.75E-10	0.4	0
0.116	3.07E-10	0	-2.62E-10	0.4	-2.00E-11
0.118	3.27E-10	0	-4.09E-10	0.4	0
0.12	3.03E-10	0	-2.40E-10	0.4	-4.00E-11
0.122	3.30E-10	0	-4.04E-10	0.4	-2.00E-11
0.124	3.14E-10	0	-2.25E-10	0.4	-2.00E-11
0.126	3.35E-10	0	-4.02E-10	0.4	-2.00E-11
0.128	3.69E-10	0	-2.88E-10	0.4	-4.00E-11
0.13	3.81E-10	0	-4.34E-10	0.4	0
0.132	3.27E-10	0	-2.96E-10	0.4	-4.00E-11
0.134	3.33E-10	0	-3.55E-10	0.4	0
0.136	3.71E-10	0	-3.65E-10	0.4	0
0.138	3.69E-10	0	-3.48E-10	0.4	-4.00E-11
0.14	3.49E-10	0	-3.56E-10	0.4	-2.00E-11
0.142	3.82E-10	0	-3.31E-10	0.4	-4.00E-11
0.144	3.23E-10	0	-3.74E-10	0.4	-2.00E-11
0.146	3.52E-10	0	-2.89E-10	0.4	-4.00E-11
0.148	3.43E-10	0	-3.95E-10	0.4	-2.00E-11
0.15	3.55E-10	0	-3.09E-10	0.4	-2.00E-11
0.152	3.34E-10	0	-4.22E-10	0.4	-6.00E-11
0.154	3.67E-10	0	-3.02E-10	0.4	-2.00E-11
0.156	3.48E-10	0	-4.27E-10	0.4	-2.00E-11
0.158	3.53E-10	0	-2.87E-10	0.4	0
0.16	4.06E-10	0	-4.48E-10	0.4	-4.00E-11
0.162	3.39E-10	0	-2.79E-10	0.4	-2.00E-11
0.164	4.09E-10	0	-4.32E-10	0.4	-2.00E-11
0.166	4.01E-10	0	-3.41E-10	0.4	-4.00E-11
0.168	3.75E-10	0	-3.81E-10	0.4	-4.00E-11
0.17	3.30E-10	0	-3.24E-10	0.4	0
0.172	3.67E-10	0	-3.73E-10	0.4	-2.00E-11
0.174	4.62E-10	0	-4.45E-10	0.4	-4.00E-11
0.176	4.61E-10	0	-4.13E-10	0.4	-4.00E-11
0.178	4.66E-10	0	-4.82E-10	0.4	0
0.18	4.73E-10	0	-4.02E-10	0.4	-2.00E-11
0.182	3.56E-10	0	-3.90E-10	0.4	-2.00E-11
0.184	4.93E-10	0	-4.44E-10	0.4	0
0.186	4.31E-10	0	-4.79E-10	0.4	-2.00E-11
0.188	4.10E-10	0	-3.24E-10	0.4	-2.00E-11
0.19	5.09E-10	0	-6.22E-10	0.4	-2.00E-11
0.192	5.00E-10	0	-4.40E-10	0.4	-4.00E-11
0.194	4.48E-10	0	-5.09E-10	0.4	0
0.196	5.24E-10	0	-4.58E-10	0.4	0
0.198	5.07E-10	0	-5.76E-10	0.4	-4.00E-11
0.2	5.41E-10	0	-4.78E-10	0.4	-2.00E-11
0.202	4.64E-10	0	-5.12E-10	0.4	-2.00E-11
0.204	5.60E-10	0	-5.20E-10	0.4	-2.00E-11
0.206	5.91E-10	0	-6.14E-10	0.4	-4.00E-11
0.208	5.33E-10	0	-5.18E-10	0.4	-4.00E-11
0.21	6.27E-10	0	-6.24E-10	0.4	-4.00E-11
0.212	5.30E-10	0	-5.37E-10	0.4	0
0.214	6.49E-10	0	-6.44E-10	0.4	-4.00E-11
0.216	6.86E-10	0	-6.80E-10	0.4	-2.00E-11
0.218	5.61E-10	0	-5.09E-10	0.4	-4.00E-11
0.22	6.87E-10	0	-7.51E-10	0.4	-4.00E-11
0.222	7.42E-10	0	-6.13E-10	0.4	0
0.224	6.33E-10	0	-6.74E-10	0.4	0
0.226	7.53E-10	0	-6.74E-10	0.4	-2.00E-11
0.228	6.53E-10	0	-7.71E-10	0.4	-2.00E-11
0.23	6.17E-10	0	-5.78E-10	0.4	-2.00E-11
0.232	7.68E-10	0	-7.81E-10	0.4	-2.00E-11
0.234	8.53E-10	0	-8.54E-10	0.4	0
0.236	8.98E-10	0	-8.32E-10	0.4	0
0.238	9.00E-10	0	-9.69E-10	0.4	-4.00E-11
0.24	8.89E-10	0	-8.34E-10	0.4	-4.00E-11
0.242	9.58E-10	0	-9.43E-10	0.4	-2.00E-11
0.244	9.40E-10	0	-1.01E-09	0.4	-2.00E-11
0.246	1.02E-09	0	-1.03E-09	0.4	0
0.248	1.01E-09	0	-9.48E-10	0.4	-2.00E-11
0.25	9.99E-10	0	-1.02E-09	0.4	-2.00E-11
0.252	1.03E-09	0	-1.04E-09	0.4	0
0.254	1.08E-09	0	-1.03E-09	0.4	-2.00E-11
0.256	1.09E-09	0	-1.17E-09	0.4	2.00E-11
0.258	1.09E-09	0	-1.05E-09	0.4	-4.00E-11
0.26	1.12E-09	0	-1.23E-09	0.4	0
0.262	1.25E-09	0	-1.20E-09	0.4	0
0.264	1.26E-09	0	-1.25E-09	0.4	-4.00E-11
0.266	1.32E-09	0	-1.38E-09	0.4	0
0.268	1.24E-09	0	-1.20E-09	0.4	-2.00E-11
0.27	1.36E-09	0	-1.33E-09	0.4	-2.00E-11
0.272	1.42E-09	0	-1.50E-09	0.4	-2.00E-11
0.274	1.57E-09	0	-1.52E-09	0.4	-2.00E-11
0.276	1.55E-09	0	-1.53E-09	0.4	-2.00E-11
0.278	1.64E-09	0	-1.69E-09	0.4	-2.00E-11
0.28	1.67E-09	0	-1.64E-09	0.4	-2.00E-11
0.282	1.70E-09	0	-1.68E-09	0.4	-2.00E-11
0.284	1.65E-09	0	-1.74E-09	0.4	-4.00E-11
0.286	1.70E-09	0	-1.69E-09	0.4	-2.00E-11
0.288	1.88E-09	0	-1.83E-09	0.4	-4.00E-11
0.29	1.90E-09	0	-1.98E-09	0.4	0
0.292	1.99E-09	0	-1.98E-09	0.4	0
0.294	2.00E-09	0	-2.00E-09	0.4	-4.00E-11
0.296	1.86E-09	0	-2.00E-09	0.4	0
0.298	1.98E-09	0	-2.03E-09	0.4	0
0.3	2.16E-09	0	-2.10E-09	0.4	-4.00E-11
0	-8.60E-15	0	-2.13E-11	0.6	-2.00E-11
0.002	4.68E-12	0	-3.34E-11	0.6	0
0.004	9.54E-12	0	-2.68E-11	0.6	0
0.006	1.53E-11	0	-3.68E-11	0.6	-4.00E-11
0.008	1.95E-11	0	-3.84E-11	0.6	-2.00E-11
0.01	2.56E-11	0	-9.07E-11	0.6	-4.00E-11
0.012	3.19E-11	0	-1.03E-10	0.6	-4.00E-11
0.014	3.66E-11	0	-1.02E-10	0.6	-2.00E-11
0.016	4.17E-11	0	-1.08E-10	0.6	0
0.018	4.63E-11	0	-1.15E-10	0.6	-2.00E-11
0.02	5.56E-11	0	-1.20E-10	0.6	-2.00E-11
0.022	5.21E-11	0	-1.22E-10	0.6	-2.00E-11
0.024	5.71E-11	0	-1.22E-10	0.6	0
0.026	6.32E-11	0	-1.27E-10	0.6	-2.00E-11
0.028	6.72E-11	0	-1.17E-10	0.6	-2.00E-11
0.03	7.39E-11	0	-1.39E-10	0.6	-2.00E-11
0.032	7.84E-11	0	-1.39E-10	0.6	-4.00E-11
0.034	8.65E-11	0	-1.33E-10	0.6	-2.00E-11
0.036	8.78E-11	0	-1.49E-10	0.6	-2.00E-11
0.038	9.62E-11	0	-1.69E-10	0.6	-2.00E-11
0.04	1.08E-10	0	-1.12E-10	0.6	0
0.042	1.12E-10	0	-1.70E-10	0.6	-4.00E-11
0.044	1.19E-10	0	-1.25E-10	0.6	0
0.046	1.19E-10	0	-1.85E-10	0.6	-2.00E-11
0.048	1.35E-10	0	-8.33E-11	0.6	0
0.05	1.41E-10	0	-1.57E-10	0.6	-4.00E-11
0.052	1.45E-10	0	-2.26E-10	0.6	-4.00E-11
0.054	1.62E-10	0	-9.48E-11	0.6	0
0.056	1.58E-10	0	-1.56E-10	0.6	-2.00E-11
0.058	1.66E-10	0	-2.28E-10	0.6	-2.00E-11
0.06	1.81E-10	0	-1.53E-10	0.6	-4.00E-11
0.062	1.85E-10	0	-1.64E-10	0.6	-2.00E-11
0.064	1.89E-10	0	-2.51E-10	0.6	-2.00E-11
0.066	2.18E-10	0	-1.86E-10	0.6	-4.00E-11
0.068	2.13E-10	0	-1.44E-10	0.6	0
0.07	2.26E-10	0	-2.91E-10	0.6	0
0.072	2.26E-10	0	-2.27E-10	0.6	-2.00E-11
0.074	2.33E-10	0	-1.74E-10	0.6	-2.00E-11
0.076	2.38E-10	0	-2.80E-10	0.6	-2.00E-11
0.078	2.56E-10	0	-3.19E-10	0.6	-2.00E-11
0.08	2.45E-10	0	-1.68E-10	0.6	-2.00E-11
0.082	2.38E-10	0	-2.42E-10	0.6	0
0.084	2.52E-10	0	-3.11E-10	0.6	-2.00E-11
0.086	2.49E-10	0	-1.88E-10	0.6	0
0.088	2.69E-10	0	-3.33E-10	0.6	-2.00E-11
0.09	2.90E-10	0	-2.18E-10	0.6	0
0.092	2.88E-10	0	-3.52E-10	0.6	-2.00E-11
0.094	2.82E-10	0	-2.10E-10	0.6	0
0.096	2.81E-10	0	-3.51E-10	0.6	-2.00E-11
0.098	2.94E-10	0	-2.31E-10	0.6	-2.00E-11
0.1	3.29E-10	0	-3.92E-10	0.6	0
0.102	3.54E-10	0	-2.92E-10	0.6	-2.00E-11
0.104	3.36E-10	0	-3.99E-10	0.6	0
0.106	3.44E-10	0	-2.76E-10	0.6	0
0.108	3.50E-10	0	-4.07E-10	0.6	-2.00E-11
0.11	3.48E-10	0	-3.20E-10	0.6	-2.00E-11
0.112	3.80E-10	0	-3.95E-10	0.6	-2.00E-11
0.114	3.83E-10	0	-3.70E-10	0.6	-4.00E-11
0.116	3.77E-10	0	-3.76E-10	0.6	-2.00E-11
0.118	3.82E-10	0	-3.75E-10	0.6	-4.00E-11
0.12	3.90E-10	0	-3.81E-10	0.6	-4.00E-11
0.122	3.92E-10	0	-4.14E-10	0.6	0
0.124	4.07E-10	0	-3.94E-10	0.6	-2.00E-11
0.126	3.74E-10	0	-4.07E-10	0.6	0
0.128	4.29E-10	0	-3.75E-10	0.6	-2.00E-11
0.13	4.03E-10	0	-4.66E-10	0.6	-2.00E-11
0.132	4.11E-10	0	-3.46E-10	0.6	-4.00E-11
0.134	4.19E-10	0	-4.83E-10	0.6	0
0.136	4.28E-10	0	-3.60E-10	0.6	-4.00E-11
0.138	4.51E-10	0	-5.13E-10	0.6	-2.00E-11
0.14	4.53E-10	0	-3.85E-10	0.6	-2.00E-11
0.142	4.51E-10	0	-5.05E-10	0.6	-4.00E-11
0.144	4.59E-10	0	-3.97E-10	0.6	0
0.146	4.49E-10	0	-5.11E-10	0.6	-2.00E-11
0.148	4.70E-10	0	-4.04E-10	0.6	-2.00E-11
0.15	4.63E-10	0	-5.39E-10	0.6	-2.00E-11
0.152	4.58E-10	0	-3.80E-10	0.6	0
0.154	4.70E-10	0	-5.46E-10	0.6	-2.00E-11
0.156	4.76E-10	0	-4.01E-10	0.6	-4.00E-11
0.158	4.66E-10	0	-5.11E-10	0.6	0
0.16	4.74E-10	0	-4.55E-10	0.6	-2.00E-11
0.162	4.90E-10	0	-5.04E-10	0.6	-2.00E-11
0.164	5.40E-10	0	-5.40E-10	0.6	-2.00E-11
0.166	5.39E-10	0	-5.36E-10	0.6	0
0.168	5.37E-10	0	-5.47E-10	0.6	-4.00E-11
0.17	5.74E-10	0	-5.42E-10	0.6	-2.00E-11
0.172	5.51E-10	0	-6.11E-10	0.6	0
0.174	5.45E-10	0	-4.86E-10	0.6	0
0.176	5.47E-10	0	-6.02E-10	0.6	-4.00E-11
0.178	5.84E-10	0	-5.09E-10	0.6	-4.00E-11
0.18	5.74E-10	0	-6.40E-10	0.6	-4.00E-11
0.182	5.76E-10	0	-5.15E-10	0.6	-4.00E-11
0.184	6.19E-10	0	-6.92E-10	0.6	-2.00E-11
0.186	6.13E-10	0	-5.53E-10	0.6	-4.00E-11
0.188	6.25E-10	0	-7.06E-10	0.6	-2.00E-11
0.19	6.22E-10	0	-5.50E-10	0.6	0
0.192	6.47E-10	0	-7.14E-10	0.6	-4.00E-11
0.194	6.67E-10	0	-5.94E-10	0.6	0
0.196	6.57E-10	0	-7.17E-10	0.6	-2.00E-11
0.198	6.90E-10	0	-6.40E-10	0.6	-2.00E-11
0.2	6.89E-10	0	-7.09E-10	0.6	-2.00E-11
0.202	7.24E-10	0	-7.39E-10	0.6	-2.00E-11
0.204	7.20E-10	0	-7.01E-10	0.6	0
0.206	7.38E-10	0	-7.61E-10	0.6	0
0.208	7.42E-10	0	-6.95E-10	0.6	0
0.21	7.69E-10	0	-8.24E-10	0.6	0
0.212	7.39E-10	0	-6.74E-10	0.6	0
0.214	7.91E-10	0	-8.48E-10	0.6	0
0.216	8.18E-10	0	-7.43E-10	0.6	-2.00E-11
0.218	7.84E-10	0	-8.34E-10	0.6	-4.00E-11
0.22	8.75E-10	0	-8.05E-10	0.6	-2.00E-11
0.222	7.80E-10	0	-8.40E-10	0.6	-2.00E-11
0.224	8.23E-10	0	-7.38E-10	0.6	0
0.226	8.66E-10	0	-9.31E-10	0.6	0
0.228	8.79E-10	0	-9.15E-10	0.6	0
0.23	8.82E-10	0	-7.94E-10	0.6	-2.00E-11
0.232	9.78E-10	0	-8.88E-10	0.6	-2.00E-11
0.234	9.43E-10	0	-1.05E-09	0.6	-4.00E-11
0.236	1.01E-09	0	-9.55E-10	0.6	-2.00E-11
0.238	1.00E-09	0	-9.06E-10	0.6	-2.00E-11
0.24	1.01E-09	0	-1.07E-09	0.6	-2.00E-11
0.242	1.14E-09	0	-1.06E-09	0.6	0
0.244	1.10E-09	0	-1.04E-09	0.6	-2.00E-11
0.246	1.08E-09	0	-1.05E-09	0.6	-2.00E-11
0.248	1.22E-09	0	-1.28E-09	0.6	0
0.25	1.19E-09	0	-1.09E-09	0.6	0
0.252	1.25E-09	0	-1.22E-09	0.6	-4.00E-11
0.254	1.20E-09	0	-1.23E-09	0.6	-2.00E-11
0.256	1.16E-09	0	-1.10E-09	0.6	0
0.258	1.32E-09	0	-1.35E-09	0.6	-2.00E-11
0.26	1.34E-09	0	-1.46E-09	0.6	-4.00E-11
0.262	1.42E-09	0	-1.38E-09	0.6	-2.00E-11
0.264	1.46E-09	0	-1.44E-09	0.6	0
0.266	1.45E-09	0	-1.49E-09	0.6	-4.00E-11
0.268	1.48E-09	0	-1.41E-09	0.6	-2.00E-11
0.27	1.60E-09	0	-1.59E-09	0.6	0
0.272	1.56E-09	0	-1.57E-09	0.6	-4.00E-11
0.274	1.69E-09	0	-1.61E-09	0.6	-2.00E-11
0.276	1.68E-09	0	-1.66E-09	0.6	-4.00E-11
0.278	1.54E-09	0	-1.71E-09	0.6	0
0.28	1.75E-09	0	-1.72E-09	0.6	0
0.282	1.82E-09	0	-1.78E-09	0.6	-4.00E-11
0.284	1.90E-09	0	-1.92E-09	0.6	0
0.286	1.95E-09	0	-1.93E-09	0.6	-4.00E-11
0.288	1.92E-09	0	-1.84E-09	0.6	-2.00E-11
0.29	1.90E-09	0	-1.96E-09	0.6	-4.00E-11
0.292	2.02E-09	0	-1.95E-09	0.6	0
0.294	2.08E-09	0	-1.96E-09	0.6	-4.00E-11
0.296	2.08E-09	0	-2.10E-09	0.6	-4.00E-11
0.298	2.24E-09	0	-2.24E-09	0.6	0
0.3	2.40E-09	0	-2.29E-09	0.6	0
