# Supplementary material for: Reconfigurable signal modulation in a ferroelectric tunnel field-effect transistor
Source: Nat Commun. 2023 May 3;14:2530. doi: 10.1038/s41467-023-38242-w (PMC10156808; doi:10.1038/s41467-023-38242-w)
Supplement: Supplementary file 3 — Source Data [file 41467_2023_38242_MOESM3_ESM.zip › Source Data for Figures/Supplementary Figure 3/SI Fig-2_6-6_IVg_LVT_TFET_matrix_bias_bottom_[Vds 10mV-0.5V].csv]

Vs	Vd	Id	Vg	Ig
0	0.01	7.1E-12	0.8	1.00E-11
0	0.01	7.4E-12	0.78	5.00E-12
0	0.01	7.75E-12	0.76	1.00E-11
0	0.01	7.65E-12	0.74	5.00E-12
0	0.01	7E-12	0.72	5.00E-12
0	0.01	7.95E-12	0.7	-5.00E-12
0	0.01	8.25E-12	0.68	5.00E-12
0	0.01	1.06E-11	0.66	5.00E-12
0	0.01	9.5E-12	0.64	5.00E-12
0	0.01	8.15E-12	0.62	0
0	0.01	7.6E-12	0.6	-1.00E-11
0	0.01	8E-12	0.58	-5.00E-12
0	0.01	8.75E-12	0.56	1.00E-11
0	0.01	8.6E-12	0.54	1.00E-11
0	0.01	1.02E-11	0.52	-5.00E-12
0	0.01	1.03E-11	0.5	1.00E-11
0	0.01	1.09E-11	0.48	5.00E-12
0	0.01	1.07E-11	0.46	1.00E-11
0	0.01	1.12E-11	0.44	0
0	0.01	1.16E-11	0.42	0
0	0.01	1.19E-11	0.4	5.00E-12
0	0.01	1.13E-11	0.38	5.00E-12
0	0.01	1.14E-11	0.36	5.00E-12
0	0.01	1.33E-11	0.34	1.00E-11
0	0.01	1.42E-11	0.32	1.00E-11
0	0.01	1.56E-11	0.3	5.00E-12
0	0.01	1.41E-11	0.28	0
0	0.01	1.87E-11	0.26	0
0	0.01	2.01E-11	0.24	-1.00E-11
0	0.01	2.09E-11	0.22	1.00E-11
0	0.01	2.53E-11	0.2	0
0	0.01	2.84E-11	0.18	-5.00E-12
0	0.01	3.53E-11	0.16	0
0	0.01	3.91E-11	0.14	1.00E-11
0	0.01	4.23E-11	0.12	0
0	0.01	5.1E-11	0.1	-5.00E-12
0	0.01	5.69E-11	0.08	1.00E-11
0	0.01	7.22E-11	0.06	1.00E-11
0	0.01	8.51E-11	0.04	1.00E-11
0	0.01	9.34E-11	0.02	0
0	0.01	1.21E-10	0	0
0	0.01	1.31E-10	-0.02	0
0	0.01	1.5E-10	-0.04	5.00E-12
0	0.01	1.75E-10	-0.06	-1.00E-11
0	0.01	2.1E-10	-0.08	1.00E-11
0	0.01	2.45E-10	-0.1	1.00E-11
0	0.01	2.51E-10	-0.12	1.50E-11
0	0.01	2.92E-10	-0.14	-5.00E-12
0	0.01	2.86E-10	-0.16	0
0	0.01	3.09E-10	-0.18	5.00E-12
0	0.01	3.35E-10	-0.2	0
0	0.01	3.45E-10	-0.22	-1.00E-11
0	0.01	3.45E-10	-0.24	1.00E-11
0	0.01	3.33E-10	-0.26	1.00E-11
0	0.01	3.41E-10	-0.28	1.00E-11
0	0.01	3.66E-10	-0.3	-5.00E-12
0	0.01	3.13E-10	-0.32	1.00E-11
0	0.01	2.95E-10	-0.34	0
0	0.01	2.56E-10	-0.36	1.00E-11
0	0.01	2.31E-10	-0.38	-5.00E-12
0	0.01	2.11E-10	-0.4	1.00E-11
0	0.01	1.49E-10	-0.42	1.50E-11
0	0.01	1.22E-10	-0.44	5.00E-12
0	0.01	9.61E-11	-0.46	0
0	0.01	8.51E-11	-0.48	5.00E-12
0	0.01	6.05E-11	-0.5	1.00E-11
0	0.01	4.5E-11	-0.52	5.00E-12
0	0.01	5.25E-11	-0.54	0
0	0.01	5.03E-11	-0.56	0
0	0.01	3.86E-11	-0.58	1.00E-11
0	0.01	3.26E-11	-0.6	0
0	0.01	1.83E-11	-0.62	1.00E-11
0	0.01	1.34E-11	-0.64	-5.00E-12
0	0.01	1.12E-11	-0.66	1.00E-11
0	0.01	8.8E-12	-0.68	1.00E-11
0	0.01	6.45E-12	-0.7	1.00E-11
0	0.01	6.05E-12	-0.72	5.00E-12
0	0.01	5.95E-12	-0.74	-5.00E-12
0	0.01	5.8E-12	-0.76	0
0	0.01	5.4E-12	-0.78	5.00E-12
0	0.01	4.65E-12	-0.8	1.00E-11
0	0.01	3.6E-12	-0.82	5.00E-12
0	0.01	3.65E-12	-0.84	-5.00E-12
0	0.01	4E-12	-0.86	0
0	0.01	4.1E-12	-0.88	1.00E-11
0	0.01	3.3E-12	-0.9	5.00E-12
0	0.01	3.9E-12	-0.92	-1.00E-11
0	0.01	3.6E-12	-0.94	5.00E-12
0	0.01	3.65E-12	-0.96	5.00E-12
0	0.01	3.95E-12	-0.98	1.00E-11
0	0.01	4.65E-12	-1	-5.00E-12
0	0.05	6.89E-11	1	1.60E-12
0	0.05	5.49E-11	0.98	4.00E-12
0	0.05	4.44E-11	0.96	2.20E-12
0	0.05	4.02E-11	0.94	2.80E-12
0	0.05	3.71E-11	0.92	4.00E-12
0	0.05	3.78E-11	0.9	2.60E-12
0	0.05	3.84E-11	0.88	2.20E-12
0	0.05	3.88E-11	0.86	4.60E-12
0	0.05	3.68E-11	0.84	1.00E-12
0	0.05	3.68E-11	0.82	1.60E-12
0	0.05	3.68E-11	0.8	2.00E-12
0	0.05	3.82E-11	0.78	1.20E-12
0	0.05	4.97E-11	0.76	2.20E-12
0	0.05	3.62E-11	0.74	1.80E-12
0	0.05	3.44E-11	0.72	3.00E-12
0	0.05	3.72E-11	0.7	2.20E-12
0	0.05	3.46E-11	0.68	2.20E-12
0	0.05	3.72E-11	0.66	2.20E-12
0	0.05	3.98E-11	0.64	4.00E-12
0	0.05	4.64E-11	0.62	2.40E-12
0	0.05	4.66E-11	0.6	2.00E-12
0	0.05	4.76E-11	0.58	3.20E-12
0	0.05	4.58E-11	0.56	1.40E-12
0	0.05	4.81E-11	0.54	1.60E-12
0	0.05	6.11E-11	0.52	1.60E-12
0	0.05	3.71E-11	0.5	2.40E-12
0	0.05	3.95E-11	0.48	1.60E-12
0	0.05	4.03E-11	0.46	2.20E-12
0	0.05	4.34E-11	0.44	2.60E-12
0	0.05	4.62E-11	0.42	2.60E-12
0	0.05	4.7E-11	0.4	2.60E-12
0	0.05	4.93E-11	0.38	3.00E-12
0	0.05	5.5E-11	0.36	1.80E-12
0	0.05	6.04E-11	0.34	2.20E-12
0	0.05	6.66E-11	0.32	6.00E-13
0	0.05	7.42E-11	0.3	-6.00E-13
0	0.05	8.63E-11	0.28	1.20E-12
0	0.05	9.64E-11	0.26	1.00E-12
0	0.05	1.07E-10	0.24	6.00E-13
0	0.05	1.23E-10	0.22	-6.00E-13
0	0.05	1.25E-10	0.2	2.00E-13
0	0.05	1.58E-10	0.18	-4.00E-13
0	0.05	1.67E-10	0.16	4.00E-13
0	0.05	1.89E-10	0.14	-2.00E-13
0	0.05	2.51E-10	0.12	-1.60E-12
0	0.05	3.2E-10	0.1	-6.00E-13
0	0.05	3.56E-10	0.08	1.20E-12
0	0.05	4.38E-10	0.06	-2.00E-13
0	0.05	5.43E-10	0.04	8.00E-13
0	0.05	7.31E-10	0.02	8.00E-13
0	0.05	8.69E-10	0	6.00E-13
0	0.05	1.13E-09	-0.02	8.00E-13
0	0.05	1.43E-09	-0.04	2.00E-13
0	0.05	1.6E-09	-0.06	-2.00E-13
0	0.05	1.76E-09	-0.08	-6.00E-13
0	0.05	1.94E-09	-0.1	-8.00E-13
0	0.05	1.88E-09	-0.12	-6.00E-13
0	0.05	2.11E-09	-0.14	-1.80E-12
0	0.05	2.22E-09	-0.16	-6.00E-13
0	0.05	2.54E-09	-0.18	-1.40E-12
0	0.05	2.49E-09	-0.2	-1.80E-12
0	0.05	2.58E-09	-0.22	0
0	0.05	2.75E-09	-0.24	4.00E-13
0	0.05	2.56E-09	-0.26	-8.00E-13
0	0.05	2.38E-09	-0.28	-8.00E-13
0	0.05	2.25E-09	-0.3	1.60E-12
0	0.05	2.16E-09	-0.32	0
0	0.05	2.14E-09	-0.34	-6.00E-13
0	0.05	2.12E-09	-0.36	2.40E-12
0	0.05	1.93E-09	-0.38	-1.00E-12
0	0.05	1.6E-09	-0.4	-4.00E-13
0	0.05	1.26E-09	-0.42	6.00E-13
0	0.05	1.01E-09	-0.44	-2.00E-13
0	0.05	8.8E-10	-0.46	-6.00E-13
0	0.05	7.91E-10	-0.48	1.00E-12
0	0.05	6.44E-10	-0.5	-1.60E-12
0	0.05	4.48E-10	-0.52	-1.60E-12
0	0.05	3.95E-10	-0.54	-2.00E-13
0	0.05	2.22E-10	-0.56	-8.00E-13
0	0.05	2.06E-10	-0.58	0
0	0.05	1.52E-10	-0.6	4.00E-13
0	0.05	1.7E-10	-0.62	0
0	0.05	1.67E-10	-0.64	-3.00E-12
0	0.05	1.03E-10	-0.66	-2.40E-12
0	0.05	1E-10	-0.68	-1.40E-12
0	0.05	6.76E-11	-0.7	-4.00E-13
0	0.05	7.85E-11	-0.72	1.40E-12
0	0.05	6.57E-11	-0.74	3.20E-12
0	0.05	5.09E-11	-0.76	1.40E-12
0	0.05	4.1E-11	-0.78	6.00E-13
0	0.05	3.9E-11	-0.8	3.20E-12
0	0.05	6.23E-11	-0.82	8.00E-13
0	0.05	5.59E-11	-0.84	1.60E-12
0	0.05	4.24E-11	-0.86	3.00E-12
0	0.05	5.21E-11	-0.88	2.80E-12
0	0.05	3.93E-11	-0.9	1.60E-12
0	0.05	3.34E-11	-0.92	4.00E-13
0	0.05	3.19E-11	-0.94	1.00E-12
0	0.05	2.44E-11	-0.96	-1.20E-12
0	0.05	2.27E-11	-0.98	4.80E-12
0	0.05	2.07E-11	-1	4.00E-13
0	0.1	1.27E-10	1	-1.00E-11
0	0.1	1.36E-10	0.98	-5.00E-12
0	0.1	1.17E-10	0.96	-1.00E-11
0	0.1	1.21E-10	0.94	-5.00E-12
0	0.1	1.03E-10	0.92	-5.00E-12
0	0.1	1.04E-10	0.9	0
0	0.1	8.49E-11	0.88	-1.00E-11
0	0.1	8.2E-11	0.86	0
0	0.1	8.31E-11	0.84	5.00E-12
0	0.1	8.78E-11	0.82	0
0	0.1	7.94E-11	0.8	-1.00E-11
0	0.1	6.79E-11	0.78	-1.00E-11
0	0.1	6.99E-11	0.76	-5.00E-12
0	0.1	8.77E-11	0.74	-1.00E-11
0	0.1	7.73E-11	0.72	-5.00E-12
0	0.1	6.81E-11	0.7	5.00E-12
0	0.1	9.05E-11	0.68	0
0	0.1	1.03E-10	0.66	5.00E-12
0	0.1	1.1E-10	0.64	-1.00E-11
0	0.1	9.68E-11	0.62	0
0	0.1	1.01E-10	0.6	-1.00E-11
0	0.1	1.07E-10	0.58	-1.00E-11
0	0.1	1.03E-10	0.56	5.00E-12
0	0.1	1.12E-10	0.54	5.00E-12
0	0.1	1.21E-10	0.52	-5.00E-12
0	0.1	1.39E-10	0.5	1.50E-11
0	0.1	1.39E-10	0.48	-5.00E-12
0	0.1	1.75E-10	0.46	-5.00E-12
0	0.1	1.6E-10	0.44	0
0	0.1	1.89E-10	0.42	0
0	0.1	2.09E-10	0.4	5.00E-12
0	0.1	2.6E-10	0.38	1.00E-11
0	0.1	2.71E-10	0.36	0
0	0.1	2.77E-10	0.34	-1.00E-11
0	0.1	3.77E-10	0.32	-2.00E-11
0	0.1	4.46E-10	0.3	-1.00E-11
0	0.1	5.34E-10	0.28	0
0	0.1	5.48E-10	0.26	-5.00E-12
0	0.1	7.06E-10	0.24	0
0	0.1	8.72E-10	0.22	5.00E-12
0	0.1	1.03E-09	0.2	-5.00E-12
0	0.1	1.08E-09	0.18	-5.00E-12
0	0.1	1.46E-09	0.16	5.00E-12
0	0.1	1.89E-09	0.14	-1.00E-11
0	0.1	2.33E-09	0.12	-1.00E-11
0	0.1	3.01E-09	0.1	0
0	0.1	3.54E-09	0.08	-1.00E-11
0	0.1	4.42E-09	0.06	5.00E-12
0	0.1	4.87E-09	0.04	1.00E-11
0	0.1	5.43E-09	0.02	-5.00E-12
0	0.1	6.19E-09	0	-1.00E-11
0	0.1	6.71E-09	-0.02	5.00E-12
0	0.1	7.94E-09	-0.04	0
0	0.1	7.84E-09	-0.06	0
0	0.1	8.06E-09	-0.08	1.00E-11
0	0.1	8.22E-09	-0.1	0
0	0.1	8.83E-09	-0.12	-5.00E-12
0	0.1	8.89E-09	-0.14	5.00E-12
0	0.1	9.19E-09	-0.16	-1.00E-11
0	0.1	9.35E-09	-0.18	-1.00E-11
0	0.1	1.01E-08	-0.2	0
0	0.1	9.88E-09	-0.22	1.00E-11
0	0.1	9.2E-09	-0.24	-1.00E-11
0	0.1	8.24E-09	-0.26	-1.00E-11
0	0.1	7.62E-09	-0.28	-5.00E-12
0	0.1	7.73E-09	-0.3	5.00E-12
0	0.1	7.68E-09	-0.32	-1.00E-11
0	0.1	7.31E-09	-0.34	-1.00E-11
0	0.1	6.84E-09	-0.36	-1.00E-11
0	0.1	5.63E-09	-0.38	5.00E-12
0	0.1	5.09E-09	-0.4	-5.00E-12
0	0.1	4.4E-09	-0.42	-1.50E-11
0	0.1	3.81E-09	-0.44	0
0	0.1	3.38E-09	-0.46	1.00E-11
0	0.1	3.84E-09	-0.48	-5.00E-12
0	0.1	2.98E-09	-0.5	0
0	0.1	1.93E-09	-0.52	-5.00E-12
0	0.1	2.62E-09	-0.54	-5.00E-12
0	0.1	2.17E-09	-0.56	-1.00E-11
0	0.1	1.73E-09	-0.58	5.00E-12
0	0.1	1.29E-09	-0.6	-1.00E-11
0	0.1	9.45E-10	-0.62	-1.50E-11
0	0.1	7.72E-10	-0.64	0
0	0.1	8.28E-10	-0.66	-1.00E-11
0	0.1	6.22E-10	-0.68	-5.00E-12
0	0.1	4.68E-10	-0.7	0
0	0.1	5.46E-10	-0.72	0
0	0.1	3.75E-10	-0.74	-1.00E-11
0	0.1	2.93E-10	-0.76	-1.00E-11
0	0.1	2.43E-10	-0.78	-1.50E-11
0	0.1	1.86E-10	-0.8	0
0	0.1	1.59E-10	-0.82	5.00E-12
0	0.1	1.45E-10	-0.84	-1.00E-11
0	0.1	1.22E-10	-0.86	5.00E-12
0	0.1	1.4E-10	-0.88	-5.00E-12
0	0.1	1.45E-10	-0.9	-1.00E-11
0	0.1	1.2E-10	-0.92	-1.50E-11
0	0.1	8.17E-11	-0.94	5.00E-12
0	0.1	8.59E-11	-0.96	1.00E-11
0	0.1	7.02E-11	-0.98	0
0	0.1	6E-11	-1	-1.50E-11
0	0.15	2.38E-10	1	0
0	0.15	2.69E-10	0.98	-1.50E-11
0	0.15	2.5E-10	0.96	0
0	0.15	2.32E-10	0.94	0
0	0.15	2.16E-10	0.92	1.00E-11
0	0.15	2.17E-10	0.9	-5.00E-12
0	0.15	1.71E-10	0.88	0
0	0.15	1.7E-10	0.86	-1.00E-11
0	0.15	1.44E-10	0.84	0
0	0.15	1.44E-10	0.82	-1.00E-11
0	0.15	1.33E-10	0.8	-5.00E-12
0	0.15	1.47E-10	0.78	-1.00E-11
0	0.15	1.44E-10	0.76	5.00E-12
0	0.15	1.53E-10	0.74	5.00E-12
0	0.15	1.61E-10	0.72	2.00E-11
0	0.15	1.62E-10	0.7	-5.00E-12
0	0.15	1.44E-10	0.68	-1.00E-11
0	0.15	1.53E-10	0.66	-5.00E-12
0	0.15	1.67E-10	0.64	-1.00E-11
0	0.15	1.63E-10	0.62	-5.00E-12
0	0.15	1.74E-10	0.6	1.00E-11
0	0.15	1.72E-10	0.58	5.00E-12
0	0.15	1.8E-10	0.56	5.00E-12
0	0.15	1.99E-10	0.54	0
0	0.15	2.16E-10	0.52	0
0	0.15	2.37E-10	0.5	-5.00E-12
0	0.15	2.3E-10	0.48	-1.00E-11
0	0.15	2.63E-10	0.46	5.00E-12
0	0.15	2.88E-10	0.44	-1.00E-11
0	0.15	3.48E-10	0.42	1.00E-11
0	0.15	3.54E-10	0.4	-1.00E-11
0	0.15	4.05E-10	0.38	0
0	0.15	4.76E-10	0.36	1.00E-11
0	0.15	5.13E-10	0.34	0
0	0.15	5.87E-10	0.32	-1.00E-11
0	0.15	6.86E-10	0.3	0
0	0.15	8.56E-10	0.28	-1.50E-11
0	0.15	9.75E-10	0.26	-1.00E-11
0	0.15	1.23E-09	0.24	0
0	0.15	1.31E-09	0.22	0
0	0.15	1.66E-09	0.2	0
0	0.15	1.93E-09	0.18	-5.00E-12
0	0.15	2.43E-09	0.16	1.00E-11
0	0.15	2.82E-09	0.14	1.50E-11
0	0.15	2.98E-09	0.12	-2.00E-11
0	0.15	3.65E-09	0.1	0
0	0.15	4.33E-09	0.08	-5.00E-12
0	0.15	5.15E-09	0.06	-2.00E-11
0	0.15	6.98E-09	0.04	1.00E-11
0	0.15	8.59E-09	0.02	-1.00E-11
0	0.15	1.01E-08	0	-1.50E-11
0	0.15	1.06E-08	-0.02	-5.00E-12
0	0.15	1.03E-08	-0.04	-1.00E-11
0	0.15	1.23E-08	-0.06	-1.00E-11
0	0.15	1.35E-08	-0.08	-1.00E-11
0	0.15	1.31E-08	-0.1	1.50E-11
0	0.15	1.49E-08	-0.12	0
0	0.15	1.76E-08	-0.14	1.00E-11
0	0.15	1.49E-08	-0.16	1.00E-11
0	0.15	1.67E-08	-0.18	-1.00E-11
0	0.15	1.82E-08	-0.2	-1.00E-11
0	0.15	0.00000002	-0.22	-1.00E-11
0	0.15	2.03E-08	-0.24	-1.00E-11
0	0.15	1.74E-08	-0.26	1.00E-11
0	0.15	1.93E-08	-0.28	-1.00E-11
0	0.15	2.29E-08	-0.3	-5.00E-12
0	0.15	1.68E-08	-0.32	-1.00E-11
0	0.15	2.13E-08	-0.34	5.00E-12
0	0.15	1.95E-08	-0.36	-5.00E-12
0	0.15	1.97E-08	-0.38	-1.00E-11
0	0.15	1.43E-08	-0.4	1.00E-11
0	0.15	1.22E-08	-0.42	0
0	0.15	1.21E-08	-0.44	1.00E-11
0	0.15	1.06E-08	-0.46	0
0	0.15	9.71E-09	-0.48	5.00E-12
0	0.15	8.6E-09	-0.5	0
0	0.15	6.45E-09	-0.52	-5.00E-12
0	0.15	5.43E-09	-0.54	-5.00E-12
0	0.15	4.66E-09	-0.56	-5.00E-12
0	0.15	4.05E-09	-0.58	-1.00E-11
0	0.15	3.21E-09	-0.6	1.00E-11
0	0.15	2.7E-09	-0.62	0
0	0.15	2.51E-09	-0.64	1.00E-11
0	0.15	2.29E-09	-0.66	-5.00E-12
0	0.15	2.02E-09	-0.68	0
0	0.15	1.79E-09	-0.7	1.00E-11
0	0.15	1.31E-09	-0.72	-5.00E-12
0	0.15	1.12E-09	-0.74	5.00E-12
0	0.15	1.07E-09	-0.76	-1.00E-11
0	0.15	1.52E-09	-0.78	5.00E-12
0	0.15	1.13E-09	-0.8	-5.00E-12
0	0.15	1.06E-09	-0.82	-1.00E-11
0	0.15	8.62E-10	-0.84	5.00E-12
0	0.15	7.8E-10	-0.86	0
0	0.15	6.22E-10	-0.88	5.00E-12
0	0.15	4.71E-10	-0.9	1.00E-11
0	0.15	3.79E-10	-0.92	1.00E-11
0	0.15	3.22E-10	-0.94	1.00E-11
0	0.15	2.47E-10	-0.96	-1.00E-11
0	0.15	2.22E-10	-0.98	1.00E-11
0	0.15	1.92E-10	-1	5.00E-12
0	0.2	1.08E-09	1	0
0	0.2	1.22E-09	0.98	1.50E-11
0	0.2	7.94E-10	0.96	1.00E-11
0	0.2	1.1E-09	0.94	-5.00E-12
0	0.2	8.36E-10	0.92	0
0	0.2	6.17E-10	0.9	-1.00E-11
0	0.2	4.41E-10	0.88	-1.00E-11
0	0.2	5.9E-10	0.86	-1.00E-11
0	0.2	6.9E-10	0.84	-5.00E-12
0	0.2	5.49E-10	0.82	0
0	0.2	4.65E-10	0.8	5.00E-12
0	0.2	4.3E-10	0.78	0
0	0.2	2.95E-10	0.76	5.00E-12
0	0.2	3.53E-10	0.74	0
0	0.2	3.15E-10	0.72	0
0	0.2	3.02E-10	0.7	0
0	0.2	3.18E-10	0.68	-5.00E-12
0	0.2	3.04E-10	0.66	0
0	0.2	3.21E-10	0.64	-5.00E-12
0	0.2	2.96E-10	0.62	-5.00E-12
0	0.2	3.48E-10	0.6	0
0	0.2	3.21E-10	0.58	0
0	0.2	3.63E-10	0.56	1.00E-11
0	0.2	3.81E-10	0.54	1.00E-11
0	0.2	4.06E-10	0.52	1.00E-11
0	0.2	4.73E-10	0.5	1.00E-11
0	0.2	4.74E-10	0.48	-1.00E-11
0	0.2	4.77E-10	0.46	-1.00E-11
0	0.2	5.36E-10	0.44	0
0	0.2	5.77E-10	0.42	0
0	0.2	7.47E-10	0.4	1.00E-11
0	0.2	8.1E-10	0.38	1.00E-11
0	0.2	9.62E-10	0.36	-5.00E-12
0	0.2	1.22E-09	0.34	-5.00E-12
0	0.2	1.1E-09	0.32	0
0	0.2	1.35E-09	0.3	5.00E-12
0	0.2	1.56E-09	0.28	0
0	0.2	2.06E-09	0.26	-5.00E-12
0	0.2	2.41E-09	0.24	0
0	0.2	3.25E-09	0.22	-1.00E-11
0	0.2	3.58E-09	0.2	1.50E-11
0	0.2	4.76E-09	0.18	0
0	0.2	6.14E-09	0.16	1.00E-11
0	0.2	7.79E-09	0.14	5.00E-12
0	0.2	9.33E-09	0.12	-5.00E-12
0	0.2	1.04E-08	0.1	5.00E-12
0	0.2	0.000000011	0.08	-5.00E-12
0	0.2	1.23E-08	0.06	0
0	0.2	0.000000012	0.04	5.00E-12
0	0.2	1.59E-08	0.02	1.00E-11
0	0.2	1.66E-08	0	-5.00E-12
0	0.2	2.04E-08	-0.02	-1.00E-11
0	0.2	2.22E-08	-0.04	-1.00E-11
0	0.2	2.45E-08	-0.06	-5.00E-12
0	0.2	2.41E-08	-0.08	0
0	0.2	2.95E-08	-0.1	5.00E-12
0	0.2	2.76E-08	-0.12	5.00E-12
0	0.2	3.23E-08	-0.14	-1.50E-11
0	0.2	3.26E-08	-0.16	0
0	0.2	3.17E-08	-0.18	-1.00E-11
0	0.2	3.68E-08	-0.2	-5.00E-12
0	0.2	3.51E-08	-0.22	0
0	0.2	3.44E-08	-0.24	-1.00E-11
0	0.2	3.98E-08	-0.26	-1.00E-11
0	0.2	3.47E-08	-0.28	-5.00E-12
0	0.2	3.41E-08	-0.3	-1.00E-11
0	0.2	2.93E-08	-0.32	5.00E-12
0	0.2	2.96E-08	-0.34	-5.00E-12
0	0.2	2.85E-08	-0.36	5.00E-12
0	0.2	2.92E-08	-0.38	-5.00E-12
0	0.2	2.66E-08	-0.4	-1.00E-11
0	0.2	2.38E-08	-0.42	-5.00E-12
0	0.2	0.00000002	-0.44	1.00E-11
0	0.2	1.57E-08	-0.46	1.00E-11
0	0.2	0.000000015	-0.48	0
0	0.2	1.49E-08	-0.5	0
0	0.2	1.31E-08	-0.52	5.00E-12
0	0.2	1.17E-08	-0.54	0
0	0.2	8.48E-09	-0.56	5.00E-12
0	0.2	8.27E-09	-0.58	-1.00E-11
0	0.2	8.15E-09	-0.6	-1.00E-11
0	0.2	7.17E-09	-0.62	0
0	0.2	5.71E-09	-0.64	5.00E-12
0	0.2	6.13E-09	-0.66	0
0	0.2	4.88E-09	-0.68	-5.00E-12
0	0.2	5.5E-09	-0.7	-2.00E-11
0	0.2	4.61E-09	-0.72	-1.00E-11
0	0.2	4.32E-09	-0.74	5.00E-12
0	0.2	3.57E-09	-0.76	-1.00E-11
0	0.2	2.2E-09	-0.78	0
0	0.2	1.92E-09	-0.8	-5.00E-12
0	0.2	1.88E-09	-0.82	-1.00E-11
0	0.2	1.47E-09	-0.84	-1.00E-11
0	0.2	1.13E-09	-0.86	0
0	0.2	1.22E-09	-0.88	-5.00E-12
0	0.2	9.62E-10	-0.9	5.00E-12
0	0.2	8.31E-10	-0.92	-5.00E-12
0	0.2	7.55E-10	-0.94	-1.00E-11
0	0.2	6.01E-10	-0.96	-5.00E-12
0	0.2	5.87E-10	-0.98	0
0	0.2	5.19E-10	-1	1.00E-11
0	0.25	2.4E-09	1	-1.00E-11
0	0.25	1.98E-09	0.98	0
0	0.25	1.81E-09	0.96	-1.00E-11
0	0.25	1.57E-09	0.94	1.00E-11
0	0.25	1.26E-09	0.92	-5.00E-12
0	0.25	1.44E-09	0.9	0
0	0.25	1.45E-09	0.88	-5.00E-12
0	0.25	1.15E-09	0.86	1.00E-11
0	0.25	1.37E-09	0.84	-1.50E-11
0	0.25	1.19E-09	0.82	-1.00E-11
0	0.25	8.83E-10	0.8	5.00E-12
0	0.25	8.06E-10	0.78	0
0	0.25	7.79E-10	0.76	-1.50E-11
0	0.25	7.29E-10	0.74	-1.00E-11
0	0.25	6.25E-10	0.72	5.00E-12
0	0.25	7E-10	0.7	-5.00E-12
0	0.25	6.68E-10	0.68	1.00E-11
0	0.25	6.87E-10	0.66	-1.00E-11
0	0.25	6.97E-10	0.64	0
0	0.25	7.04E-10	0.62	5.00E-12
0	0.25	7.22E-10	0.6	5.00E-12
0	0.25	7.43E-10	0.58	1.00E-11
0	0.25	7.89E-10	0.56	5.00E-12
0	0.25	7.82E-10	0.54	-5.00E-12
0	0.25	8.62E-10	0.52	-5.00E-12
0	0.25	1.02E-09	0.5	1.00E-11
0	0.25	1.06E-09	0.48	1.50E-11
0	0.25	1.13E-09	0.46	0
0	0.25	1.25E-09	0.44	-5.00E-12
0	0.25	1.57E-09	0.42	1.00E-11
0	0.25	1.44E-09	0.4	5.00E-12
0	0.25	1.78E-09	0.38	-1.00E-11
0	0.25	2.18E-09	0.36	-5.00E-12
0	0.25	2.44E-09	0.34	-1.00E-11
0	0.25	2.91E-09	0.32	1.00E-11
0	0.25	3.44E-09	0.3	1.00E-11
0	0.25	3.69E-09	0.28	0
0	0.25	4.51E-09	0.26	5.00E-12
0	0.25	5.32E-09	0.24	0
0	0.25	6.89E-09	0.22	0
0	0.25	8.92E-09	0.2	-1.00E-11
0	0.25	1.11E-08	0.18	-1.00E-11
0	0.25	0.000000015	0.16	0
0	0.25	0.000000016	0.14	0
0	0.25	1.85E-08	0.12	-1.00E-11
0	0.25	2.33E-08	0.1	-1.00E-11
0	0.25	2.69E-08	0.08	-5.00E-12
0	0.25	3.03E-08	0.06	-1.00E-11
0	0.25	3.45E-08	0.04	5.00E-12
0	0.25	3.92E-08	0.02	-1.00E-11
0	0.25	4.26E-08	0	-5.00E-12
0	0.25	4.18E-08	-0.02	-1.00E-11
0	0.25	4.76E-08	-0.04	5.00E-12
0	0.25	5.18E-08	-0.06	-1.00E-11
0	0.25	0.000000058	-0.08	-1.00E-11
0	0.25	6.42E-08	-0.1	0
0	0.25	5.55E-08	-0.12	1.00E-11
0	0.25	4.99E-08	-0.14	0
0	0.25	5.85E-08	-0.16	-1.00E-11
0	0.25	5.93E-08	-0.18	5.00E-12
0	0.25	4.96E-08	-0.2	-1.00E-11
0	0.25	5.04E-08	-0.22	0
0	0.25	4.62E-08	-0.24	-5.00E-12
0	0.25	5.49E-08	-0.26	0
0	0.25	4.41E-08	-0.28	-1.00E-11
0	0.25	4.43E-08	-0.3	-5.00E-12
0	0.25	4.17E-08	-0.32	0
0	0.25	4.38E-08	-0.34	-1.00E-11
0	0.25	3.63E-08	-0.36	-5.00E-12
0	0.25	3.43E-08	-0.38	-5.00E-12
0	0.25	3.51E-08	-0.4	-1.00E-11
0	0.25	3.02E-08	-0.42	-5.00E-12
0	0.25	2.62E-08	-0.44	5.00E-12
0	0.25	2.58E-08	-0.46	5.00E-12
0	0.25	0.000000023	-0.48	1.00E-11
0	0.25	2.06E-08	-0.5	1.00E-11
0	0.25	1.99E-08	-0.52	-1.00E-11
0	0.25	1.62E-08	-0.54	-1.00E-11
0	0.25	1.43E-08	-0.56	-5.00E-12
0	0.25	1.45E-08	-0.58	5.00E-12
0	0.25	1.53E-08	-0.6	-1.00E-11
0	0.25	1.31E-08	-0.62	-2.50E-11
0	0.25	1.26E-08	-0.64	-1.00E-11
0	0.25	1.17E-08	-0.66	-1.00E-11
0	0.25	1.07E-08	-0.68	5.00E-12
0	0.25	7.85E-09	-0.7	-1.00E-11
0	0.25	8.64E-09	-0.72	-1.00E-11
0	0.25	6.92E-09	-0.74	5.00E-12
0	0.25	6.04E-09	-0.76	-1.00E-11
0	0.25	4.96E-09	-0.78	0
0	0.25	3.82E-09	-0.8	1.00E-11
0	0.25	3.38E-09	-0.82	5.00E-12
0	0.25	2.66E-09	-0.84	1.00E-11
0	0.25	2.31E-09	-0.86	-5.00E-12
0	0.25	2.51E-09	-0.88	-1.00E-11
0	0.25	2.05E-09	-0.9	0
0	0.25	1.73E-09	-0.92	0
0	0.25	1.65E-09	-0.94	0
0	0.25	1.44E-09	-0.96	-1.00E-11
0	0.25	1.58E-09	-0.98	-5.00E-12
0	0.25	1.18E-09	-1	0
0	0.3	6.49E-09	1	1.00E-11
0	0.3	5.9E-09	0.98	-1.00E-11
0	0.3	5.06E-09	0.96	-1.50E-11
0	0.3	4.66E-09	0.94	1.50E-11
0	0.3	3.43E-09	0.92	5.00E-12
0	0.3	3.74E-09	0.9	-5.00E-12
0	0.3	3.94E-09	0.88	-1.00E-11
0	0.3	3.36E-09	0.86	-5.00E-12
0	0.3	3.04E-09	0.84	5.00E-12
0	0.3	2.88E-09	0.82	1.00E-11
0	0.3	2.49E-09	0.8	0
0	0.3	2.32E-09	0.78	5.00E-12
0	0.3	2.13E-09	0.76	-5.00E-12
0	0.3	2.06E-09	0.74	1.00E-11
0	0.3	2.17E-09	0.72	-5.00E-12
0	0.3	1.97E-09	0.7	0
0	0.3	1.94E-09	0.68	5.00E-12
0	0.3	1.63E-09	0.66	0
0	0.3	1.43E-09	0.64	5.00E-12
0	0.3	1.42E-09	0.62	-1.00E-11
0	0.3	1.46E-09	0.6	-1.00E-11
0	0.3	1.47E-09	0.58	5.00E-12
0	0.3	1.44E-09	0.56	0
0	0.3	1.56E-09	0.54	0
0	0.3	1.78E-09	0.52	0
0	0.3	1.9E-09	0.5	0
0	0.3	2.08E-09	0.48	-2.00E-11
0	0.3	2.39E-09	0.46	-1.00E-11
0	0.3	2.8E-09	0.44	-5.00E-12
0	0.3	3.32E-09	0.42	5.00E-12
0	0.3	3.44E-09	0.4	-1.00E-11
0	0.3	3.66E-09	0.38	5.00E-12
0	0.3	4.41E-09	0.36	-5.00E-12
0	0.3	4.72E-09	0.34	-1.00E-11
0	0.3	5.12E-09	0.32	1.00E-11
0	0.3	5.74E-09	0.3	1.00E-11
0	0.3	7.16E-09	0.28	-1.00E-11
0	0.3	9.3E-09	0.26	5.00E-12
0	0.3	9.08E-09	0.24	1.00E-11
0	0.3	1.11E-08	0.22	-1.00E-11
0	0.3	1.28E-08	0.2	1.00E-11
0	0.3	1.55E-08	0.18	0
0	0.3	1.63E-08	0.16	-1.50E-11
0	0.3	1.94E-08	0.14	0
0	0.3	2.27E-08	0.12	1.00E-11
0	0.3	2.81E-08	0.1	-1.00E-11
0	0.3	0.00000003	0.08	0
0	0.3	3.65E-08	0.06	1.00E-11
0	0.3	4.06E-08	0.04	1.00E-11
0	0.3	4.34E-08	0.02	-5.00E-12
0	0.3	4.71E-08	0	-1.00E-11
0	0.3	5.02E-08	-0.02	1.00E-11
0	0.3	4.69E-08	-0.04	5.00E-12
0	0.3	4.71E-08	-0.06	0
0	0.3	4.77E-08	-0.08	0
0	0.3	5.15E-08	-0.1	-1.00E-11
0	0.3	5.98E-08	-0.12	0
0	0.3	6.77E-08	-0.14	1.00E-11
0	0.3	0.000000071	-0.16	-5.00E-12
0	0.3	6.92E-08	-0.18	5.00E-12
0	0.3	6.48E-08	-0.2	-5.00E-12
0	0.3	6.77E-08	-0.22	-1.00E-11
0	0.3	6.03E-08	-0.24	0
0	0.3	5.63E-08	-0.26	5.00E-12
0	0.3	6.21E-08	-0.28	-5.00E-12
0	0.3	6.26E-08	-0.3	-1.00E-11
0	0.3	5.95E-08	-0.32	-1.50E-11
0	0.3	6.01E-08	-0.34	-5.00E-12
0	0.3	5.57E-08	-0.36	0
0	0.3	5.07E-08	-0.38	0
0	0.3	4.48E-08	-0.4	1.00E-11
0	0.3	0.000000039	-0.42	5.00E-12
0	0.3	3.55E-08	-0.44	-1.00E-11
0	0.3	3.43E-08	-0.46	0
0	0.3	3.35E-08	-0.48	-1.00E-11
0	0.3	2.89E-08	-0.5	-1.00E-11
0	0.3	3.01E-08	-0.52	-1.00E-11
0	0.3	2.48E-08	-0.54	-1.00E-11
0	0.3	2.65E-08	-0.56	1.00E-11
0	0.3	1.95E-08	-0.58	-5.00E-12
0	0.3	1.78E-08	-0.6	-5.00E-12
0	0.3	1.63E-08	-0.62	-5.00E-12
0	0.3	1.46E-08	-0.64	1.00E-11
0	0.3	1.45E-08	-0.66	-1.00E-11
0	0.3	1.44E-08	-0.68	-1.00E-11
0	0.3	1.31E-08	-0.7	0
0	0.3	1.09E-08	-0.72	-5.00E-12
0	0.3	9.79E-09	-0.74	-5.00E-12
0	0.3	1.11E-08	-0.76	-5.00E-12
0	0.3	9.75E-09	-0.78	0
0	0.3	8.41E-09	-0.8	-5.00E-12
0	0.3	7.17E-09	-0.82	5.00E-12
0	0.3	6.3E-09	-0.84	0
0	0.3	6.01E-09	-0.86	0
0	0.3	4.94E-09	-0.88	1.00E-11
0	0.3	4.39E-09	-0.9	0
0	0.3	3.65E-09	-0.92	-5.00E-12
0	0.3	3.36E-09	-0.94	-1.00E-11
0	0.3	3.02E-09	-0.96	5.00E-12
0	0.3	2.59E-09	-0.98	-1.00E-11
0	0.3	2.16E-09	-1	-1.00E-11
0	0.35	0.000000011	1	-5.00E-12
0	0.35	1.04E-08	0.98	2.00E-11
0	0.35	1.04E-08	0.96	-5.00E-12
0	0.35	6.82E-09	0.94	-5.00E-12
0	0.35	7.32E-09	0.92	1.00E-11
0	0.35	7.1E-09	0.9	-1.00E-11
0	0.35	6.21E-09	0.88	1.00E-11
0	0.35	5.53E-09	0.86	-5.00E-12
0	0.35	4.65E-09	0.84	1.00E-11
0	0.35	4.21E-09	0.82	-1.00E-11
0	0.35	3.93E-09	0.8	-5.00E-12
0	0.35	3.74E-09	0.78	-5.00E-12
0	0.35	3.25E-09	0.76	1.00E-11
0	0.35	3.05E-09	0.74	-1.00E-11
0	0.35	2.99E-09	0.72	-5.00E-12
0	0.35	2.54E-09	0.7	1.00E-11
0	0.35	2.64E-09	0.68	0
0	0.35	2.63E-09	0.66	0
0	0.35	2.7E-09	0.64	5.00E-12
0	0.35	2.75E-09	0.62	-1.00E-11
0	0.35	2.77E-09	0.6	5.00E-12
0	0.35	2.89E-09	0.58	5.00E-12
0	0.35	3.04E-09	0.56	1.00E-11
0	0.35	3.21E-09	0.54	-5.00E-12
0	0.35	3.16E-09	0.52	-5.00E-12
0	0.35	3.9E-09	0.5	-1.00E-11
0	0.35	3.92E-09	0.48	0
0	0.35	4.08E-09	0.46	0
0	0.35	3.74E-09	0.44	1.00E-11
0	0.35	4.76E-09	0.42	-1.00E-11
0	0.35	5.21E-09	0.4	-1.00E-11
0	0.35	5.9E-09	0.38	-5.00E-12
0	0.35	7.19E-09	0.36	0
0	0.35	8.78E-09	0.34	0
0	0.35	8.28E-09	0.32	0
0	0.35	1.02E-08	0.3	5.00E-12
0	0.35	1.16E-08	0.28	1.00E-11
0	0.35	1.48E-08	0.26	-5.00E-12
0	0.35	1.67E-08	0.24	-1.00E-11
0	0.35	1.97E-08	0.22	-1.00E-11
0	0.35	2.21E-08	0.2	-5.00E-12
0	0.35	2.73E-08	0.18	-5.00E-12
0	0.35	0.000000031	0.16	0
0	0.35	3.79E-08	0.14	5.00E-12
0	0.35	3.94E-08	0.12	-1.00E-11
0	0.35	4.57E-08	0.1	-1.50E-11
0	0.35	0.000000053	0.08	-1.00E-11
0	0.35	6.04E-08	0.06	5.00E-12
0	0.35	6.72E-08	0.04	-5.00E-12
0	0.35	6.69E-08	0.02	-1.00E-11
0	0.35	8.27E-08	0	-5.00E-12
0	0.35	9.12E-08	-0.02	0
0	0.35	8.93E-08	-0.04	-1.00E-11
0	0.35	9.73E-08	-0.06	1.00E-11
0	0.35	0.000000103	-0.08	0
0	0.35	0.000000102	-0.1	5.00E-12
0	0.35	0.000000108	-0.12	1.00E-11
0	0.35	0.000000105	-0.14	-5.00E-12
0	0.35	0.000000107	-0.16	5.00E-12
0	0.35	0.00000011	-0.18	-1.00E-11
0	0.35	0.000000109	-0.2	-2.00E-11
0	0.35	9.47E-08	-0.22	0
0	0.35	9.46E-08	-0.24	-5.00E-12
0	0.35	9.12E-08	-0.26	5.00E-12
0	0.35	8.97E-08	-0.28	1.00E-11
0	0.35	8.94E-08	-0.3	0
0	0.35	8.23E-08	-0.32	0
0	0.35	0.000000078	-0.34	-5.00E-12
0	0.35	7.04E-08	-0.36	1.00E-11
0	0.35	5.94E-08	-0.38	1.50E-11
0	0.35	5.96E-08	-0.4	-1.50E-11
0	0.35	5.25E-08	-0.42	-2.00E-11
0	0.35	4.58E-08	-0.44	0
0	0.35	4.61E-08	-0.46	5.00E-12
0	0.35	4.64E-08	-0.48	-5.00E-12
0	0.35	4.01E-08	-0.5	-1.00E-11
0	0.35	3.25E-08	-0.52	1.00E-11
0	0.35	3.05E-08	-0.54	1.00E-11
0	0.35	3.22E-08	-0.56	0
0	0.35	2.72E-08	-0.58	-5.00E-12
0	0.35	2.36E-08	-0.6	-1.00E-11
0	0.35	2.02E-08	-0.62	-1.00E-11
0	0.35	1.81E-08	-0.64	-5.00E-12
0	0.35	1.66E-08	-0.66	1.00E-11
0	0.35	1.42E-08	-0.68	-1.00E-11
0	0.35	1.42E-08	-0.7	-1.00E-11
0	0.35	1.27E-08	-0.72	0
0	0.35	1.19E-08	-0.74	0
0	0.35	1.15E-08	-0.76	5.00E-12
0	0.35	1.04E-08	-0.78	1.00E-11
0	0.35	1.04E-08	-0.8	0
0	0.35	8.86E-09	-0.82	5.00E-12
0	0.35	7.56E-09	-0.84	5.00E-12
0	0.35	6.43E-09	-0.86	-1.00E-11
0	0.35	5.4E-09	-0.88	5.00E-12
0	0.35	5.66E-09	-0.9	-1.00E-11
0	0.35	5.7E-09	-0.92	-1.50E-11
0	0.35	4.38E-09	-0.94	5.00E-12
0	0.35	4.6E-09	-0.96	-5.00E-12
0	0.35	3.45E-09	-0.98	0
0	0.35	3.24E-09	-1	0
0	0.4	0.000000012	1	5.00E-12
0	0.4	0.000000011	0.98	-1.00E-11
0	0.4	1.03E-08	0.96	0
0	0.4	7.87E-09	0.94	-1.00E-11
0	0.4	7.56E-09	0.92	1.00E-11
0	0.4	7.08E-09	0.9	5.00E-12
0	0.4	6.79E-09	0.88	-1.00E-11
0	0.4	6.08E-09	0.86	-1.00E-11
0	0.4	5.69E-09	0.84	1.00E-11
0	0.4	5.47E-09	0.82	-1.00E-11
0	0.4	5.11E-09	0.8	0
0	0.4	5.15E-09	0.78	1.00E-11
0	0.4	4.77E-09	0.76	5.00E-12
0	0.4	5.11E-09	0.74	5.00E-12
0	0.4	4.74E-09	0.72	-1.00E-11
0	0.4	5.04E-09	0.7	0
0	0.4	4.87E-09	0.68	0
0	0.4	4.93E-09	0.66	-1.00E-11
0	0.4	4.94E-09	0.64	-5.00E-12
0	0.4	5.03E-09	0.62	5.00E-12
0	0.4	5.22E-09	0.6	-1.00E-11
0	0.4	5.46E-09	0.58	5.00E-12
0	0.4	6.25E-09	0.56	1.00E-11
0	0.4	6.35E-09	0.54	5.00E-12
0	0.4	6.78E-09	0.52	-1.00E-11
0	0.4	7.52E-09	0.5	0
0	0.4	7.42E-09	0.48	1.00E-11
0	0.4	8.61E-09	0.46	-5.00E-12
0	0.4	9.69E-09	0.44	-1.00E-11
0	0.4	1.12E-08	0.42	5.00E-12
0	0.4	1.01E-08	0.4	-5.00E-12
0	0.4	1.29E-08	0.38	1.50E-11
0	0.4	1.31E-08	0.36	-5.00E-12
0	0.4	1.57E-08	0.34	-1.00E-11
0	0.4	1.92E-08	0.32	-1.00E-11
0	0.4	2.14E-08	0.3	-5.00E-12
0	0.4	2.55E-08	0.28	5.00E-12
0	0.4	2.68E-08	0.26	-1.00E-11
0	0.4	3.37E-08	0.24	-1.00E-11
0	0.4	3.86E-08	0.22	-5.00E-12
0	0.4	4.28E-08	0.2	-5.00E-12
0	0.4	5.08E-08	0.18	-5.00E-12
0	0.4	6.15E-08	0.16	-1.00E-11
0	0.4	7.06E-08	0.14	-1.00E-11
0	0.4	7.81E-08	0.12	-1.00E-11
0	0.4	8.43E-08	0.1	0
0	0.4	9.83E-08	0.08	-5.00E-12
0	0.4	0.000000101	0.06	0
0	0.4	0.000000104	0.04	-5.00E-12
0	0.4	0.000000099	0.02	-1.00E-11
0	0.4	0.000000102	0	-5.00E-12
0	0.4	0.000000111	-0.02	1.00E-11
0	0.4	0.000000108	-0.04	-1.00E-11
0	0.4	0.00000012	-0.06	0
0	0.4	0.000000123	-0.08	1.00E-11
0	0.4	0.000000109	-0.1	5.00E-12
0	0.4	0.000000121	-0.12	1.00E-11
0	0.4	0.000000117	-0.14	-5.00E-12
0	0.4	0.000000117	-0.16	5.00E-12
0	0.4	0.000000109	-0.18	1.00E-11
0	0.4	0.000000107	-0.2	-1.00E-11
0	0.4	9.79E-08	-0.22	-5.00E-12
0	0.4	0.000000107	-0.24	-5.00E-12
0	0.4	0.000000107	-0.26	-5.00E-12
0	0.4	9.74E-08	-0.28	5.00E-12
0	0.4	9.54E-08	-0.3	-1.00E-11
0	0.4	9.85E-08	-0.32	-5.00E-12
0	0.4	9.47E-08	-0.34	-5.00E-12
0	0.4	7.89E-08	-0.36	5.00E-12
0	0.4	7.52E-08	-0.38	5.00E-12
0	0.4	7.46E-08	-0.4	-5.00E-12
0	0.4	6.56E-08	-0.42	-1.50E-11
0	0.4	5.72E-08	-0.44	-5.00E-12
0	0.4	5.04E-08	-0.46	-5.00E-12
0	0.4	4.89E-08	-0.48	0
0	0.4	3.86E-08	-0.5	-5.00E-12
0	0.4	3.83E-08	-0.52	-1.00E-11
0	0.4	3.36E-08	-0.54	-1.00E-11
0	0.4	3.37E-08	-0.56	-1.00E-11
0	0.4	3.05E-08	-0.58	1.00E-11
0	0.4	2.49E-08	-0.6	0
0	0.4	2.56E-08	-0.62	-1.00E-11
0	0.4	2.45E-08	-0.64	-1.00E-11
0	0.4	2.24E-08	-0.66	-5.00E-12
0	0.4	1.86E-08	-0.68	-5.00E-12
0	0.4	1.84E-08	-0.7	5.00E-12
0	0.4	1.92E-08	-0.72	5.00E-12
0	0.4	1.82E-08	-0.74	-1.00E-11
0	0.4	1.54E-08	-0.76	-5.00E-12
0	0.4	1.39E-08	-0.78	-1.00E-11
0	0.4	1.16E-08	-0.8	0
0	0.4	1.07E-08	-0.82	5.00E-12
0	0.4	9.4E-09	-0.84	-5.00E-12
0	0.4	7.15E-09	-0.86	5.00E-12
0	0.4	7.57E-09	-0.88	-5.00E-12
0	0.4	7.58E-09	-0.9	-1.00E-11
0	0.4	7.3E-09	-0.92	-1.00E-11
0	0.4	5.17E-09	-0.94	0
0	0.4	5.23E-09	-0.96	0
0	0.4	4.95E-09	-0.98	1.00E-11
0	0.4	4.6E-09	-1	1.00E-11
0	0.45	1.15E-08	1	-5.00E-12
0	0.45	1.07E-08	0.98	-1.00E-11
0	0.45	1.14E-08	0.96	-5.00E-12
0	0.45	9.97E-09	0.94	1.00E-11
0	0.45	9.24E-09	0.92	5.00E-12
0	0.45	1.04E-08	0.9	0
0	0.45	9.46E-09	0.88	1.00E-11
0	0.45	9.17E-09	0.86	-1.00E-11
0	0.45	8.86E-09	0.84	5.00E-12
0	0.45	8.33E-09	0.82	1.00E-11
0	0.45	8.14E-09	0.8	1.00E-11
0	0.45	8.24E-09	0.78	-5.00E-12
0	0.45	7.71E-09	0.76	-1.00E-11
0	0.45	7.66E-09	0.74	-1.00E-11
0	0.45	7.89E-09	0.72	-1.00E-11
0	0.45	8.06E-09	0.7	-1.00E-11
0	0.45	8.4E-09	0.68	-5.00E-12
0	0.45	8.34E-09	0.66	5.00E-12
0	0.45	8.3E-09	0.64	-1.00E-11
0	0.45	8.69E-09	0.62	-5.00E-12
0	0.45	9.47E-09	0.6	0
0	0.45	0.00000001	0.58	5.00E-12
0	0.45	9.86E-09	0.56	5.00E-12
0	0.45	1.12E-08	0.54	1.00E-11
0	0.45	1.05E-08	0.52	-1.00E-11
0	0.45	0.000000013	0.5	1.00E-11
0	0.45	1.36E-08	0.48	-5.00E-12
0	0.45	0.000000016	0.46	-1.50E-11
0	0.45	0.000000019	0.44	-1.00E-11
0	0.45	1.91E-08	0.42	-1.00E-11
0	0.45	2.12E-08	0.4	0
0	0.45	2.49E-08	0.38	1.00E-11
0	0.45	0.000000028	0.36	0
0	0.45	3.15E-08	0.34	-5.00E-12
0	0.45	3.51E-08	0.32	5.00E-12
0	0.45	4.31E-08	0.3	-1.00E-11
0	0.45	5.07E-08	0.28	-5.00E-12
0	0.45	5.55E-08	0.26	1.00E-11
0	0.45	0.000000061	0.24	0
0	0.45	6.92E-08	0.22	-5.00E-12
0	0.45	8.53E-08	0.2	-1.00E-11
0	0.45	9.53E-08	0.18	0
0	0.45	0.000000108	0.16	0
0	0.45	0.000000111	0.14	-1.00E-11
0	0.45	0.000000125	0.12	-5.00E-12
0	0.45	0.000000117	0.1	5.00E-12
0	0.45	0.000000128	0.08	1.00E-11
0	0.45	0.00000014	0.06	1.00E-11
0	0.45	0.000000142	0.04	-1.00E-11
0	0.45	0.000000146	0.02	-5.00E-12
0	0.45	0.000000163	0	0
0	0.45	0.000000166	-0.02	-5.00E-12
0	0.45	0.000000168	-0.04	-5.00E-12
0	0.45	0.00000015	-0.06	1.00E-11
0	0.45	0.000000145	-0.08	-5.00E-12
0	0.45	0.000000147	-0.1	-1.00E-11
0	0.45	0.00000016	-0.12	0
0	0.45	0.000000129	-0.14	1.00E-11
0	0.45	0.000000138	-0.16	-1.00E-11
0	0.45	0.00000013	-0.18	-5.00E-12
0	0.45	0.00000013	-0.2	0
0	0.45	0.000000118	-0.22	-1.50E-11
0	0.45	0.000000115	-0.24	-5.00E-12
0	0.45	0.000000102	-0.26	1.00E-11
0	0.45	0.000000105	-0.28	-1.00E-11
0	0.45	0.000000094	-0.3	-2.50E-11
0	0.45	9.05E-08	-0.32	1.00E-11
0	0.45	7.98E-08	-0.34	0
0	0.45	8.36E-08	-0.36	5.00E-12
0	0.45	7.08E-08	-0.38	1.00E-11
0	0.45	7.15E-08	-0.4	1.00E-11
0	0.45	7.38E-08	-0.42	0
0	0.45	6.17E-08	-0.44	-1.00E-11
0	0.45	5.57E-08	-0.46	-5.00E-12
0	0.45	4.63E-08	-0.48	0
0	0.45	4.09E-08	-0.5	1.00E-11
0	0.45	4.14E-08	-0.52	0
0	0.45	3.42E-08	-0.54	1.00E-11
0	0.45	0.000000032	-0.56	0
0	0.45	2.79E-08	-0.58	5.00E-12
0	0.45	2.94E-08	-0.6	-2.00E-11
0	0.45	0.000000026	-0.62	1.00E-11
0	0.45	2.53E-08	-0.64	1.50E-11
0	0.45	2.26E-08	-0.66	0
0	0.45	1.96E-08	-0.68	-5.00E-12
0	0.45	1.86E-08	-0.7	-1.00E-11
0	0.45	1.54E-08	-0.72	-1.00E-11
0	0.45	1.46E-08	-0.74	1.00E-11
0	0.45	1.22E-08	-0.76	1.00E-11
0	0.45	1.08E-08	-0.78	-5.00E-12
0	0.45	0.00000001	-0.8	5.00E-12
0	0.45	1.04E-08	-0.82	-1.00E-11
0	0.45	9.58E-09	-0.84	1.50E-11
0	0.45	8.89E-09	-0.86	0
0	0.45	7.79E-09	-0.88	5.00E-12
0	0.45	6.6E-09	-0.9	1.00E-11
0	0.45	5.3E-09	-0.92	1.00E-11
0	0.45	5.4E-09	-0.94	2.00E-11
0	0.45	4.81E-09	-0.96	5.00E-12
0	0.45	4.09E-09	-0.98	5.00E-12
0	0.45	4.11E-09	-1	-5.00E-12
0	0.5	1.65E-08	1	-1.00E-11
0	0.5	1.42E-08	0.98	5.00E-12
0	0.5	1.43E-08	0.96	5.00E-12
0	0.5	1.41E-08	0.94	0
0	0.5	1.22E-08	0.92	-5.00E-12
0	0.5	1.26E-08	0.9	-5.00E-12
0	0.5	1.17E-08	0.88	1.00E-11
0	0.5	1.19E-08	0.86	1.00E-11
0	0.5	1.13E-08	0.84	-1.00E-11
0	0.5	0.000000011	0.82	-1.00E-11
0	0.5	1.12E-08	0.8	-5.00E-12
0	0.5	1.12E-08	0.78	-5.00E-12
0	0.5	0.000000011	0.76	-1.00E-11
0	0.5	0.000000011	0.74	1.00E-11
0	0.5	1.13E-08	0.72	-1.00E-11
0	0.5	1.14E-08	0.7	-5.00E-12
0	0.5	1.17E-08	0.68	-5.00E-12
0	0.5	1.18E-08	0.66	-1.50E-11
0	0.5	1.33E-08	0.64	0
0	0.5	1.35E-08	0.62	1.00E-11
0	0.5	1.51E-08	0.6	0
0	0.5	1.44E-08	0.58	-5.00E-12
0	0.5	1.67E-08	0.56	-1.00E-11
0	0.5	1.63E-08	0.54	-1.00E-11
0	0.5	0.00000002	0.52	1.00E-11
0	0.5	2.08E-08	0.5	0
0	0.5	2.19E-08	0.48	5.00E-12
0	0.5	2.42E-08	0.46	0
0	0.5	2.69E-08	0.44	5.00E-12
0	0.5	2.84E-08	0.42	-5.00E-12
0	0.5	3.27E-08	0.4	-5.00E-12
0	0.5	4.09E-08	0.38	-1.00E-11
0	0.5	4.38E-08	0.36	1.00E-11
0	0.5	5.27E-08	0.34	0
0	0.5	6.14E-08	0.32	5.00E-12
0	0.5	7.18E-08	0.3	0
0	0.5	8.06E-08	0.28	-1.00E-11
0	0.5	8.85E-08	0.26	-1.00E-11
0	0.5	0.000000091	0.24	-1.00E-11
0	0.5	9.46E-08	0.22	1.00E-11
0	0.5	0.000000112	0.2	0
0	0.5	0.000000107	0.18	-5.00E-12
0	0.5	0.000000129	0.16	-5.00E-12
0	0.5	0.000000138	0.14	-5.00E-12
0	0.5	0.000000142	0.12	0
0	0.5	0.000000165	0.1	-5.00E-12
0	0.5	0.000000162	0.08	5.00E-12
0	0.5	0.000000151	0.06	5.00E-12
0	0.5	0.000000171	0.04	-5.00E-12
0	0.5	0.000000174	0.02	-5.00E-12
0	0.5	0.000000186	0	5.00E-12
0	0.5	0.00000017	-0.02	0
0	0.5	0.000000172	-0.04	-5.00E-12
0	0.5	0.000000169	-0.06	-1.00E-11
0	0.5	0.000000178	-0.08	0
0	0.5	0.000000175	-0.1	0
0	0.5	0.000000168	-0.12	0
0	0.5	0.000000167	-0.14	-1.50E-11
0	0.5	0.000000144	-0.16	0
0	0.5	0.000000148	-0.18	0
0	0.5	0.000000142	-0.2	-1.00E-11
0	0.5	0.00000014	-0.22	-1.00E-11
0	0.5	0.00000014	-0.24	-5.00E-12
0	0.5	0.000000143	-0.26	-5.00E-12
0	0.5	0.000000134	-0.28	1.00E-11
0	0.5	0.00000012	-0.3	-1.00E-11
0	0.5	0.000000116	-0.32	-5.00E-12
0	0.5	0.000000108	-0.34	-1.00E-11
0	0.5	9.19E-08	-0.36	0
0	0.5	9.84E-08	-0.38	-5.00E-12
0	0.5	8.32E-08	-0.4	-5.00E-12
0	0.5	8.61E-08	-0.42	5.00E-12
0	0.5	8.01E-08	-0.44	-5.00E-12
0	0.5	6.63E-08	-0.46	1.00E-11
0	0.5	6.24E-08	-0.48	-1.00E-11
0	0.5	5.73E-08	-0.5	-1.00E-11
0	0.5	4.94E-08	-0.52	-5.00E-12
0	0.5	0.000000045	-0.54	-5.00E-12
0	0.5	4.01E-08	-0.56	-1.00E-11
0	0.5	3.28E-08	-0.58	1.00E-11
0	0.5	0.000000035	-0.6	0
0	0.5	0.000000033	-0.62	-1.50E-11
0	0.5	3.32E-08	-0.64	-1.00E-11
0	0.5	2.78E-08	-0.66	5.00E-12
0	0.5	2.72E-08	-0.68	5.00E-12
0	0.5	0.000000025	-0.7	-5.00E-12
0	0.5	2.08E-08	-0.72	0
0	0.5	1.97E-08	-0.74	0
0	0.5	1.77E-08	-0.76	5.00E-12
0	0.5	1.65E-08	-0.78	-1.00E-11
0	0.5	1.34E-08	-0.8	5.00E-12
0	0.5	1.11E-08	-0.82	-5.00E-12
0	0.5	1.16E-08	-0.84	-1.00E-11
0	0.5	9.17E-09	-0.86	1.00E-11
0	0.5	8.33E-09	-0.88	-5.00E-12
0	0.5	7.88E-09	-0.9	0
0	0.5	7.3E-09	-0.92	0
0	0.5	6.35E-09	-0.94	-1.00E-11
0	0.5	5.29E-09	-0.96	-5.00E-12
0	0.5	5.74E-09	-0.98	1.00E-11
0	0.5	6.31E-09	-1	-5.00E-12
