# Supplementary material for: Reconfigurable signal modulation in a ferroelectric tunnel field-effect transistor
Source: Nat Commun. 2023 May 3;14:2530. doi: 10.1038/s41467-023-38242-w (PMC10156808; doi:10.1038/s41467-023-38242-w)
Supplement: Supplementary file 3 — Source Data [file 41467_2023_38242_MOESM3_ESM.zip › Source Data for Figures/Supplementary Figure 5/[5_17_2022 3_15_48 PM]_6-6_Sine test 3kHz Vd0.5V_[].csv]

time	Vg	time	Iout
1.50E-06	-0.021309484	1.50E-06	0.000000107
4.80E-06	-0.00266184	4.80E-06	0.000000114
8.10E-06	0.015503427	8.10E-06	0.000000116
1.14E-05	0.033974279	1.14E-05	0.000000116
1.47E-05	0.052096225	1.47E-05	0.000000111
1.80E-05	0.069910243	1.80E-05	0.00000011
2.13E-05	0.087258279	2.13E-05	0.00000011
2.46E-05	0.104098178	2.46E-05	0.000000102
2.79E-05	0.120645374	2.79E-05	9.79E-08
3.12E-05	0.136563838	3.12E-05	9.25E-08
3.45E-05	0.151558518	3.45E-05	9.21E-08
3.78E-05	0.166031018	3.78E-05	8.89E-08
4.11E-05	0.179971978	4.11E-05	8.66E-08
4.44E-05	0.192880258	4.44E-05	7.97E-08
4.77E-05	0.205283925	4.77E-05	7.34E-08
5.10E-05	0.216249824	5.10E-05	6.51E-08
5.43E-05	0.226205304	5.43E-05	0.000000063
5.76E-05	0.23539272	5.76E-05	5.97E-08
6.09E-05	0.243713737	6.09E-05	5.54E-08
6.42E-05	0.250558347	6.42E-05	5.35E-08
6.75E-05	0.256593913	6.75E-05	5.21E-08
7.08E-05	0.261909455	7.08E-05	4.93E-08
7.41E-05	0.26570642	7.41E-05	4.56E-08
7.74E-05	0.268553853	7.74E-05	4.26E-08
8.07E-05	0.26998809	8.07E-05	4.39E-08
8.40E-05	0.270175427	8.40E-05	4.15E-08
8.73E-05	0.269683689	8.73E-05	4.25E-08
9.06E-05	0.267734259	9.06E-05	4.41E-08
9.39E-05	0.26438573	9.39E-05	4.34E-08
9.72E-05	0.260217607	9.72E-05	4.39E-08
0.0001005	0.25463748	0.0001005	4.53E-08
0.0001038	0.248108998	0.0001038	5.11E-08
0.0001071	0.240619257	0.0001071	5.36E-08
0.0001104	0.232024267	0.0001104	5.52E-08
0.0001137	0.222425893	0.0001137	0.000000056
0.000117	0.212098092	0.000117	5.98E-08
0.0001203	0.200766906	0.0001203	0.000000069
0.0001236	0.188426465	0.0001236	6.96E-08
0.0001269	0.1753847	0.0001269	7.51E-08
0.0001302	0.161059722	0.0001302	8.26E-08
0.0001335	0.146408081	0.0001335	8.99E-08
0.0001368	0.13093102	0.0001368	9.46E-08
0.0001401	0.114726879	0.0001401	9.57E-08
0.0001434	0.098220661	0.0001434	9.58E-08
0.0001467	0.081055276	0.0001467	9.37E-08
0.00015	0.063597187	0.00015	0.000000101
0.0001533	0.045690671	0.0001533	0.0000001
0.0001566	0.027727954	0.0001566	9.61E-08
0.0001599	0.009417506	0.0001599	9.58E-08
0.0001632	-0.009099007	0.0001632	9.44E-08
0.0001665	-0.02766001	0.0001665	9.28E-08
0.0001698	-0.046411857	0.0001698	9.15E-08
0.0001731	-0.065078236	0.0001731	8.95E-08
0.0001764	-0.083933115	0.0001764	8.42E-08
0.0001797	-0.102195561	0.0001797	7.89E-08
0.000183	-0.11943002	0.000183	7.75E-08
0.0001863	-0.137087151	0.0001863	7.02E-08
0.0001896	-0.15436025	0.0001896	6.73E-08
0.0001929	-0.170882866	0.0001929	5.82E-08
0.0001962	-0.186662003	0.0001962	5.48E-08
0.0001995	-0.202168331	0.0001995	5.42E-08
0.0002028	-0.217019007	0.0002028	5.24E-08
0.0002061	-0.231642544	0.0002061	0.000000047
0.0002094	-0.245225221	0.0002094	4.57E-08
0.0002127	-0.257635921	0.0002127	4.46E-08
0.000216	-0.269601703	0.000216	3.93E-08
0.0002193	-0.280249119	0.0002193	4.15E-08
0.0002226	-0.290043026	0.0002226	3.93E-08
0.0002259	-0.298244625	0.0002259	4.04E-08
0.0002292	-0.306021214	0.0002292	3.55E-08
0.0002325	-0.312540323	0.0002325	0.000000035
0.0002358	-0.318221152	0.0002358	3.42E-08
0.0002391	-0.322655052	0.0002391	3.65E-08
0.0002424	-0.325962603	0.0002424	3.63E-08
0.0002457	-0.328205884	0.0002457	3.75E-08
0.000249	-0.32939896	0.000249	3.91E-08
0.0002523	-0.329336911	0.0002523	4.05E-08
0.0002556	-0.328152031	0.0002556	4.11E-08
0.0002589	-0.325592637	0.0002589	4.58E-08
0.0002622	-0.322047383	0.0002622	0.000000045
0.0002655	-0.317112386	0.0002655	4.63E-08
0.0002688	-0.311443269	0.0002688	0.000000047
0.0002721	-0.304513186	0.0002721	4.94E-08
0.0002754	-0.29675886	0.0002754	5.18E-08
0.0002787	-0.287675649	0.0002787	5.54E-08
0.000282	-0.277711958	0.000282	0.000000057
0.0002853	-0.26644516	0.0002853	5.92E-08
0.0002886	-0.254354119	0.0002886	6.15E-08
0.0002919	-0.241581634	0.0002919	6.69E-08
0.0002952	-0.227679327	0.0002952	6.95E-08
0.0002985	-0.21342811	0.0002985	7.55E-08
0.0003018	-0.198385417	0.0003018	8.58E-08
0.0003051	-0.182949334	0.0003051	8.86E-08
0.0003084	-0.16692315	0.0003084	9.15E-08
0.0003117	-0.150131255	0.0003117	9.84E-08
0.000315	-0.133071244	0.000315	0.000000101
0.0003183	-0.115431674	0.0003183	0.000000105
0.0003216	-0.097581357	0.0003216	0.000000107
0.0003249	-0.079390332	0.0003249	0.000000113
0.0003282	-0.060794204	0.0003282	0.000000116
0.00033513	-0.021339925	0.00033483	0.000000119
0.00033843	-0.002715698	0.00033813	0.000000123
0.00034173	0.015649779	0.00034143	0.000000123
0.00034503	0.033771727	0.00034473	0.000000122
0.00034833	0.052011926	0.00034803	0.000000119
0.00035163	0.069926634	0.00035133	0.000000117
0.00035493	0.087370679	0.00035463	0.000000115
0.00035823	0.103993975	0.00035793	0.000000109
0.00036153	0.120640688	0.00036123	0.000000105
0.00036483	0.136368304	0.00036453	9.76E-08
0.00036813	0.151430905	0.00036783	9.12E-08
0.00037143	0.165743008	0.00037113	8.47E-08
0.00037473	0.179537594	0.00037443	0.000000077
0.00037803	0.192567647	0.00037773	7.18E-08
0.00038133	0.204862431	0.00038103	0.000000065
0.00038463	0.216249824	0.00038433	5.94E-08
0.00038793	0.226188913	0.00038763	5.38E-08
0.00039123	0.235320136	0.00039093	5.24E-08
0.00039453	0.243477225	0.00039423	0.000000052
0.00039783	0.25039795	0.00039753	5.19E-08
0.00040113	0.25654006	0.00040083	4.84E-08
0.00040443	0.261585116	0.00040413	4.57E-08
0.00040773	0.265529633	0.00040743	4.25E-08
0.00041103	0.268115968	0.00041073	4.29E-08
0.00041433	0.269742221	0.00041403	4.12E-08
0.00041763	0.27031827	0.00041733	3.85E-08
0.00042093	0.269707114	0.00042063	3.96E-08
0.00042423	0.267710865	0.00042393	3.73E-08
0.00042753	0.264374018	0.00042723	3.63E-08
0.00043083	0.260060728	0.00043053	3.67E-08
0.00043413	0.254652709	0.00043383	4.19E-08
0.00043743	0.248114854	0.00043713	0.000000045
0.00044073	0.240846395	0.00044043	4.56E-08
0.00044403	0.232183501	0.00044373	4.89E-08
0.00044733	0.222396627	0.00044703	5.21E-08
0.00045063	0.212113321	0.00045033	5.86E-08
0.00045393	0.200514004	0.00045363	6.11E-08
0.00045723	0.188148975	0.00045693	6.39E-08
0.00046053	0.174840271	0.00046023	7.05E-08
0.00046383	0.160774037	0.00046353	7.65E-08
0.00046713	0.146122411	0.00046683	8.24E-08
0.00047043	0.13087365	0.00047013	8.46E-08
0.00047373	0.114654288	0.00047343	8.73E-08
0.00047703	0.098362334	0.00047673	8.76E-08
0.00048033	0.081315197	0.00048003	9.27E-08
0.00048363	0.06381613	0.00048333	9.48E-08
0.00048693	0.045785505	0.00048663	9.48E-08
0.00049023	0.027297093	0.00048993	0.000000093
0.00049353	0.009255934	0.00049323	9.39E-08
0.00049683	-0.00938937	0.00049653	9.85E-08
0.00050013	-0.028175171	0.00049983	9.78E-08
0.00050343	-0.046772469	0.00050313	9.81E-08
0.00050673	-0.065531343	0.00050643	9.46E-08
0.00051003	-0.083834767	0.00050973	8.92E-08
0.00051333	-0.10225293	0.00051303	8.25E-08
0.00051663	-0.119339868	0.00051633	8.04E-08
0.00051993	-0.136822551	0.00051963	7.68E-08
0.00052323	-0.154322788	0.00052293	7.27E-08
0.00052653	-0.171022192	0.00052623	0.000000068
0.00052983	-0.187021434	0.00052953	6.13E-08
0.00053313	-0.202382594	0.00053283	5.42E-08
0.00053643	-0.21715951	0.00053613	4.91E-08
0.00053973	-0.231580496	0.00053943	4.64E-08
0.00054303	-0.245202988	0.00054273	4.57E-08
0.00054633	-0.257466137	0.00054603	4.13E-08
0.00054963	-0.269334733	0.00054933	4.05E-08
0.00055293	-0.279983342	0.00055263	3.82E-08
0.00055623	-0.289736271	0.00055593	3.49E-08
0.00055953	-0.298340619	0.00055923	3.27E-08
0.00056283	-0.306260049	0.00056253	3.21E-08
0.00056613	-0.312865824	0.00056583	0.000000033
0.00056943	-0.318546623	0.00056913	3.29E-08
0.00057273	-0.322939545	0.00057243	0.000000035
0.00057603	-0.326426238	0.00057573	3.38E-08
0.00057933	-0.328620374	0.00057903	3.18E-08
0.00058263	-0.329521894	0.00058233	3.08E-08
0.00058593	-0.329465687	0.00058563	3.55E-08
0.00058923	-0.328445911	0.00058893	3.83E-08
0.00059253	-0.325822115	0.00059223	3.87E-08
0.00059583	-0.322215974	0.00059553	4.04E-08
0.00059913	-0.317217767	0.00059883	0.000000043
0.00060243	-0.311319172	0.00060213	4.45E-08
0.00060573	-0.304112762	0.00060543	4.51E-08
0.00060903	-0.296220273	0.00060873	4.68E-08
0.00061233	-0.287587821	0.00061203	5.14E-08
0.00061563	-0.277552724	0.00061533	0.000000055
0.00061893	-0.266379595	0.00061863	5.88E-08
0.00062223	-0.254206598	0.00062193	6.36E-08
0.00062553	-0.241749063	0.00062523	6.41E-08
0.00062883	-0.227700397	0.00062853	6.57E-08
0.00063213	-0.21344918	0.00063183	7.33E-08
0.00063543	-0.198536456	0.00063513	8.01E-08
0.00063873	-0.182669505	0.00063843	8.53E-08
0.00064203	-0.166683137	0.00064173	9.16E-08
0.00064533	-0.149820983	0.00064503	9.42E-08
0.00064863	-0.132640377	0.00064833	9.98E-08
0.00065193	-0.115176439	0.00065163	0.000000104
0.00065523	-0.097322606	0.00065493	0.000000107
0.00065853	-0.079007477	0.00065823	0.000000111
0.00066183	-0.060630292	0.00066153	0.000000115
0.00066876	-0.021350464	0.00066816	0.000000124
0.00067206	-0.002541245	0.00067146	0.000000127
0.00067536	0.015525673	0.00067476	0.000000122
0.00067866	0.033761188	0.00067806	0.000000122
0.00068196	0.051959239	0.00068136	0.000000116
0.00068526	0.069659688	0.00068466	0.000000114
0.00068856	0.087052211	0.00068796	0.000000113
0.00069186	0.103827715	0.00069126	0.000000111
0.00069516	0.120324567	0.00069456	0.000000109
0.00069846	0.136154056	0.00069786	0.000000104
0.00070176	0.151339576	0.00070116	9.51E-08
0.00070506	0.165714905	0.00070446	8.68E-08
0.00070836	0.179638296	0.00070776	8.34E-08
0.00071166	0.192764342	0.00071106	7.61E-08
0.00071496	0.204780474	0.00071436	6.89E-08
0.00071826	0.215802565	0.00071766	6.22E-08
0.00072156	0.225976989	0.00072096	5.83E-08
0.00072486	0.235116407	0.00072426	5.53E-08
0.00072816	0.243234873	0.00072756	5.09E-08
0.00073146	0.250499815	0.00073086	4.86E-08
0.00073476	0.256821066	0.00073416	4.79E-08
0.00073806	0.26180172	0.00073746	4.53E-08
0.00074136	0.265565902	0.00074076	4.42E-08
0.00074466	0.268329054	0.00074406	4.12E-08
0.00074796	0.269717634	0.00074736	0.00000004
0.00075126	0.270266742	0.00075066	3.91E-08
0.00075456	0.269176722	0.00075396	3.71E-08
0.00075786	0.267152369	0.00075726	4.19E-08
0.00076116	0.264240533	0.00076056	4.27E-08
0.00076446	0.259796113	0.00076386	4.47E-08
0.00076776	0.254489958	0.00076716	4.69E-08
0.00077106	0.247887701	0.00077046	4.74E-08
0.00077436	0.240308985	0.00077376	5.02E-08
0.00077766	0.231942311	0.00077706	5.27E-08
0.00078096	0.222244412	0.00078036	5.66E-08
0.00078426	0.211972818	0.00078366	5.92E-08
0.00078756	0.200533912	0.00078696	0.000000062
0.00079086	0.188093945	0.00079026	6.76E-08
0.00079416	0.175292209	0.00079356	7.38E-08
0.00079746	0.160833761	0.00079686	8.26E-08
0.00080076	0.146177441	0.00080016	8.82E-08
0.00080406	0.13076359	0.00080346	9.02E-08
0.00080736	0.114567645	0.00080676	9.34E-08
0.00081066	0.09831316	0.00081006	9.53E-08
0.00081396	0.081309341	0.00081336	9.62E-08
0.00081726	0.063695535	0.00081666	0.000000099
0.00082056	0.045728136	0.00081996	0.000000101
0.00082386	0.027444616	0.00082326	0.000000105
0.00082716	0.009373015	0.00082656	0.000000107
0.00083046	-0.009358929	0.00082986	0.000000101
0.00083376	-0.027972618	0.00083316	9.77E-08
0.00083706	-0.046542987	0.00083646	9.63E-08
0.00084036	-0.065372109	0.00083976	9.64E-08
0.00084366	-0.084033802	0.00084306	9.45E-08
0.00084696	-0.102187365	0.00084636	9.02E-08
0.00085026	-0.119904205	0.00084966	8.54E-08
0.00085356	-0.137200728	0.00085296	8.37E-08
0.00085686	-0.154568657	0.00085626	7.85E-08
0.00086016	-0.17098707	0.00085956	7.57E-08
0.00086346	-0.186793134	0.00086286	7.02E-08
0.00086676	-0.202274874	0.00086616	6.39E-08
0.00087006	-0.217096284	0.00086946	5.87E-08
0.00087336	-0.231380284	0.00087276	5.27E-08
0.00087666	-0.244926661	0.00087606	4.76E-08
0.00087996	-0.257198036	0.00087936	4.54E-08
0.00088326	-0.269243419	0.00088266	4.24E-08
0.00088656	-0.280073494	0.00088596	4.24E-08
0.00088986	-0.290116787	0.00088926	4.35E-08
0.00089316	-0.298351169	0.00089256	0.000000042
0.00089646	-0.306246012	0.00089586	3.89E-08
0.00089976	-0.313169062	0.00089916	0.000000037
0.00090306	-0.318861574	0.00090246	3.71E-08
0.00090636	-0.323132724	0.00090576	3.72E-08
0.00090966	-0.326496512	0.00090906	3.43E-08
0.00091296	-0.328523189	0.00091236	3.58E-08
0.00091626	-0.329512537	0.00091566	3.63E-08
0.00091956	-0.329315841	0.00091896	3.58E-08
0.00092286	-0.328176618	0.00092226	3.77E-08
0.00092616	-0.325763553	0.00092556	4.23E-08
0.00092946	-0.32198298	0.00092886	4.29E-08
0.00093276	-0.317334831	0.00093216	4.16E-08
0.00093606	-0.311149389	0.00093546	4.34E-08
0.00093936	-0.304376215	0.00093876	4.54E-08
0.00094266	-0.296353757	0.00094206	0.000000047
0.00094596	-0.287463725	0.00094536	4.72E-08
0.00094926	-0.277447343	0.00094866	5.25E-08
0.00095256	-0.266194612	0.00095196	5.62E-08
0.00095586	-0.25422883	0.00095526	5.79E-08
0.00095916	-0.241802916	0.00095856	5.96E-08
0.00096246	-0.227824509	0.00096186	0.000000063
0.00096576	-0.213174045	0.00096516	6.92E-08
0.00096906	-0.198257804	0.00096846	7.39E-08
0.00097236	-0.182966888	0.00097176	7.79E-08
0.00097566	-0.166777968	0.00097506	0.000000086
0.00097896	-0.150094956	0.00097836	9.38E-08
0.00098226	-0.132718831	0.00098166	9.59E-08
0.00098556	-0.115092136	0.00098496	0.000000101
0.00098886	-0.097705469	0.00098826	0.000000107
0.00099216	-0.079212368	0.00099156	0.000000109
0.00099546	-0.060823478	0.00099486	0.000000114
0.00100239	-0.02150384	0.00100149	0.000000122
0.00100569	-0.002963911	0.00100479	0.00000012
0.00100899	0.015231797	0.00100809	0.000000125
0.00101229	0.033768214	0.00101139	0.000000126
0.00101559	0.052027144	0.00101469	0.000000122
0.00101889	0.069681935	0.00101799	0.000000115
0.00102219	0.08703582	0.00102129	0.000000107
0.00102549	0.103591211	0.00102459	0.000000105
0.00102879	0.120363206	0.00102789	0.000000106
0.00103209	0.136404604	0.00103119	9.88E-08
0.00103539	0.151202589	0.00103449	9.35E-08
0.00103869	0.165822625	0.00103779	8.54E-08
0.00104199	0.17976357	0.00104109	7.88E-08
0.00104529	0.192757323	0.00104439	7.24E-08
0.00104859	0.204879984	0.00104769	6.88E-08
0.00105189	0.215698361	0.00105099	6.04E-08
0.00105519	0.225964114	0.00105429	5.79E-08
0.00105849	0.23528032	0.00105759	5.26E-08
0.00106179	0.243385911	0.00106089	4.74E-08
0.00106509	0.250578254	0.00106419	0.000000045
0.00106839	0.256805837	0.00106749	4.51E-08
0.00107169	0.26147157	0.00107079	4.48E-08
0.00107499	0.265448838	0.00107409	4.36E-08
0.00107829	0.268370032	0.00107739	3.99E-08
0.00108159	0.269933075	0.00108069	4.17E-08
0.00108489	0.270147324	0.00108399	4.25E-08
0.00108819	0.269606411	0.00108729	4.06E-08
0.00109149	0.267523527	0.00109059	4.16E-08
0.00109479	0.264395088	0.00109389	4.05E-08
0.00109809	0.260102868	0.00109719	4.01E-08
0.00110139	0.254861116	0.00110049	4.24E-08
0.00110469	0.248185098	0.00110379	4.32E-08
0.00110799	0.24089323	0.00110709	4.71E-08
0.00111129	0.232305273	0.00111039	4.64E-08
0.00111459	0.222588643	0.00111369	0.000000052
0.00111789	0.212348655	0.00111699	5.51E-08
0.00112119	0.201013938	0.00112029	6.14E-08
0.00112449	0.188220397	0.00112359	6.56E-08
0.00112779	0.175104871	0.00112689	0.000000069
0.00113109	0.160973087	0.00113019	7.26E-08
0.00113439	0.146245345	0.00113349	7.55E-08
0.00113769	0.130927503	0.00113679	8.09E-08
0.00114099	0.114681214	0.00114009	8.31E-08
0.00114429	0.098012254	0.00114339	8.97E-08
0.00114759	0.08115831	0.00114669	9.01E-08
0.00115089	0.063497663	0.00114999	9.08E-08
0.00115419	0.045659058	0.00115329	9.48E-08
0.00115749	0.027484424	0.00115659	9.96E-08
0.00116079	0.009425702	0.00115989	0.000000101
0.00116409	-0.009074419	0.00116319	9.93E-08
0.00116739	-0.027814558	0.00116649	0.0000001
0.00117069	-0.046404831	0.00116979	9.89E-08
0.00117399	-0.065228097	0.00117309	9.41E-08
0.00117729	-0.08394599	0.00117639	9.08E-08
0.00118059	-0.102265805	0.00117969	8.49E-08
0.00118389	-0.119756684	0.00118299	7.77E-08
0.00118719	-0.136952505	0.00118629	6.97E-08
0.00119049	-0.154377818	0.00118959	6.83E-08
0.00119379	-0.1711943	0.00119289	6.42E-08
0.00119709	-0.186934799	0.00119619	6.38E-08
0.00120039	-0.202264339	0.00119949	5.87E-08
0.00120369	-0.217302352	0.00120279	5.26E-08
0.00120699	-0.231408387	0.00120609	5.07E-08
0.00121029	-0.245064825	0.00120939	4.66E-08
0.00121359	-0.257315099	0.00121269	4.44E-08
0.00121689	-0.269091219	0.00121599	4.31E-08
0.00122019	-0.279881477	0.00121929	4.28E-08
0.00122349	-0.289826423	0.00122259	3.84E-08
0.00122679	-0.298581809	0.00122589	3.74E-08
0.00123009	-0.306121886	0.00122919	3.67E-08
0.00123339	-0.312904447	0.00123249	3.36E-08
0.00123669	-0.318306625	0.00123579	3.31E-08
0.00123999	-0.322854072	0.00123909	2.99E-08
0.00124329	-0.32613939	0.00124239	3.15E-08
0.00124659	-0.328564167	0.00124569	3.25E-08
0.00124989	-0.329607368	0.00124899	3.16E-08
0.00125319	-0.329665899	0.00125229	3.47E-08
0.00125649	-0.328342885	0.00125559	3.66E-08
0.00125979	-0.325838506	0.00125889	3.75E-08
0.00126309	-0.322062612	0.00126219	3.89E-08
0.00126639	-0.316997647	0.00126549	0.000000039
0.00126969	-0.311075628	0.00126879	4.12E-08
0.00127299	-0.30423218	0.00127209	4.34E-08
0.00127629	-0.296304584	0.00127539	4.68E-08
0.00127959	-0.287297457	0.00127869	4.58E-08
0.00128289	-0.277339637	0.00128199	4.74E-08
0.00128619	-0.266343296	0.00128529	5.18E-08
0.00128949	-0.254455984	0.00128859	5.77E-08
0.00129279	-0.241681159	0.00129189	6.06E-08
0.00129609	-0.227959156	0.00129519	6.44E-08
0.00129939	-0.213524118	0.00129849	6.62E-08
0.00130269	-0.198630124	0.00130179	0.000000069
0.00130599	-0.182802975	0.00130509	7.36E-08
0.00130929	-0.166728795	0.00130839	8.12E-08
0.00131259	-0.149880707	0.00131169	8.48E-08
0.00131589	-0.132681355	0.00131499	8.59E-08
0.00131919	-0.115000814	0.00131829	8.83E-08
0.00132249	-0.09744554	0.00132159	9.01E-08
0.00132579	-0.079211198	0.00132489	9.06E-08
0.00132909	-0.060845722	0.00132819	9.92E-08
0.00133602	-0.021821132	0.00133482	0.000000103
0.00133932	-0.0028761	0.00133812	0.000000103
0.00134262	0.01540859	0.00134142	0.000000105
0.00134592	0.033955544	0.00134472	0.000000107
0.00134922	0.052276529	0.00134802	0.000000109
0.00135252	0.070050746	0.00135132	0.000000108
0.00135582	0.087665722	0.00135462	0.000000103
0.00135912	0.10398344	0.00135792	9.64E-08
0.00136242	0.120358519	0.00136122	9.33E-08
0.00136572	0.136065066	0.00136452	8.67E-08
0.00136902	0.151172146	0.00136782	7.94E-08
0.00137232	0.165733635	0.00137112	7.64E-08
0.00137562	0.179570377	0.00137442	0.000000072
0.00137892	0.192717522	0.00137772	6.72E-08
0.00138222	0.20505327	0.00138102	6.07E-08
0.00138552	0.215861112	0.00138432	0.000000058
0.00138882	0.225986362	0.00138762	5.87E-08
0.00139212	0.23536931	0.00139092	5.63E-08
0.00139542	0.243654028	0.00139422	0.000000053
0.00139872	0.250689477	0.00139752	4.66E-08
0.00140202	0.256741434	0.00140082	0.000000043
0.00140532	0.261669427	0.00140412	4.35E-08
0.00140862	0.265572935	0.00140742	3.93E-08
0.00141192	0.268120646	0.00141072	3.74E-08
0.00141522	0.269792587	0.00141402	3.72E-08
0.00141852	0.270075917	0.00141732	3.76E-08
0.00142182	0.269354671	0.00142062	3.55E-08
0.00142512	0.267166436	0.00142392	3.53E-08
0.00142842	0.26416561	0.00142722	3.88E-08
0.00143172	0.259921402	0.00143052	3.73E-08
0.00143502	0.254643351	0.00143382	3.97E-08
0.00143832	0.248421595	0.00143712	4.35E-08
0.00144162	0.240916654	0.00144042	4.57E-08
0.00144492	0.232249066	0.00144372	4.56E-08
0.00144822	0.222797036	0.00144702	4.84E-08
0.00145152	0.2122702	0.00145032	5.22E-08
0.00145482	0.200752854	0.00145362	5.68E-08
0.00145812	0.188035414	0.00145692	6.26E-08
0.00146142	0.174919888	0.00146022	6.21E-08
0.00146472	0.160925075	0.00146352	6.81E-08
0.00146802	0.146172747	0.00146682	7.46E-08
0.00147132	0.130729645	0.00147012	8.34E-08
0.00147462	0.114546575	0.00147342	9.12E-08
0.00147792	0.098095387	0.00147672	9.15E-08
0.00148122	0.081189923	0.00148002	8.72E-08
0.00148452	0.063668601	0.00148332	8.92E-08
0.00148782	0.045913126	0.00148662	9.17E-08
0.00149112	0.027525403	0.00148992	8.94E-08
0.00149442	0.009464339	0.00149322	0.000000092
0.00149772	-0.009138814	0.00149652	9.13E-08
0.00150102	-0.027978472	0.00149982	8.64E-08
0.00150432	-0.046485618	0.00150312	8.18E-08
0.00150762	-0.065299518	0.00150642	8.16E-08
0.00151092	-0.083908528	0.00150972	8.69E-08
0.00151422	-0.102375865	0.00151302	8.26E-08
0.00151752	-0.119721554	0.00151632	7.76E-08
0.00152082	-0.137131646	0.00151962	7.65E-08
0.00152412	-0.154582709	0.00152292	6.94E-08
0.00152742	-0.171138108	0.00152622	6.99E-08
0.00153072	-0.186987489	0.00152952	6.58E-08
0.00153402	-0.202551186	0.00153282	5.77E-08
0.00153732	-0.217147797	0.00153612	5.09E-08
0.00154062	-0.2314962	0.00153942	4.37E-08
0.00154392	-0.245131567	0.00154272	4.37E-08
0.00154722	-0.257358432	0.00154602	4.27E-08
0.00155052	-0.269077152	0.00154932	4.16E-08
0.00155382	-0.279984534	0.00155262	3.65E-08
0.00155712	-0.289718717	0.00155592	3.94E-08
0.00156042	-0.298093587	0.00155922	4.09E-08
0.00156372	-0.306069225	0.00156252	3.87E-08
0.00156702	-0.31305784	0.00156582	3.55E-08
0.00157032	-0.318586439	0.00156912	3.64E-08
0.00157362	-0.323186606	0.00157242	3.81E-08
0.00157692	-0.326482445	0.00157572	3.71E-08
0.00158022	-0.328805357	0.00157902	3.58E-08
0.00158352	-0.329692841	0.00158232	3.57E-08
0.00158682	-0.329610884	0.00158562	3.35E-08
0.00159012	-0.328317136	0.00158892	3.58E-08
0.00159342	-0.325736642	0.00159222	0.000000037
0.00159672	-0.322067291	0.00159552	3.42E-08
0.00160002	-0.317214251	0.00159882	3.87E-08
0.00160332	-0.311368346	0.00160212	4.29E-08
0.00160662	-0.304536611	0.00160542	4.36E-08
0.00160992	-0.296406448	0.00160872	4.66E-08
0.00161322	-0.2875925	0.00161202	0.000000048
0.00161652	-0.277442664	0.00161532	5.27E-08
0.00161982	-0.266207486	0.00161862	5.38E-08
0.00162312	-0.254322499	0.00162192	5.32E-08
0.00162642	-0.241631985	0.00162522	5.63E-08
0.00162972	-0.227751911	0.00162852	5.94E-08
0.00163302	-0.213198632	0.00163182	6.21E-08
0.00163632	-0.198400632	0.00163512	6.62E-08
0.00163962	-0.182841614	0.00163842	7.15E-08
0.00164292	-0.166810751	0.00164172	0.000000075
0.00164622	-0.149929881	0.00164502	7.94E-08
0.00164952	-0.132828876	0.00164832	8.73E-08
0.00165282	-0.115135454	0.00165162	9.35E-08
0.00165612	-0.097546235	0.00165492	9.85E-08
0.00165942	-0.079201832	0.00165822	9.87E-08
0.00166272	-0.060720444	0.00166152	0.000000103
0.00166965	-0.021571748	0.00166815	0.000000109
0.00167295	-0.002928787	0.00167145	0.000000111
0.00167625	0.015460107	0.00167475	0.00000011
0.00167955	0.033620689	0.00167805	0.000000109
0.00168285	0.051910065	0.00168135	0.000000105
0.00168615	0.069745161	0.00168465	0.000000103
0.00168945	0.087294571	0.00168795	0.000000106
0.00169275	0.103899136	0.00169125	0.0000001
0.00169605	0.120442823	0.00169455	9.48E-08
0.00169935	0.136412799	0.00169785	8.83E-08
0.00170265	0.151256457	0.00170115	0.000000083
0.00170595	0.165687978	0.00170445	8.19E-08
0.00170925	0.179706201	0.00170775	7.45E-08
0.00171255	0.192580536	0.00171105	6.84E-08
0.00171585	0.204662219	0.00171435	6.33E-08
0.00171915	0.215726465	0.00171765	5.92E-08
0.00172245	0.225851715	0.00172095	5.28E-08
0.00172575	0.235053182	0.00172425	0.000000049
0.00172905	0.243645832	0.00172755	4.89E-08
0.00173235	0.250868618	0.00173085	0.000000047
0.00173565	0.256879598	0.00173415	0.000000045
0.00173895	0.261808753	0.00173745	4.26E-08
0.00174225	0.265823483	0.00174075	3.92E-08
0.00174555	0.268555015	0.00174405	4.03E-08
0.00174885	0.269936591	0.00174735	4.07E-08
0.00175215	0.270414263	0.00175065	3.82E-08
0.00175545	0.269627482	0.00175395	4.03E-08
0.00175875	0.267573863	0.00175725	3.83E-08
0.00176205	0.26445365	0.00176055	3.86E-08
0.00176535	0.260356933	0.00176385	3.91E-08
0.00176865	0.254859924	0.00176715	3.99E-08
0.00177195	0.248503566	0.00177045	4.24E-08
0.00177525	0.24098222	0.00177375	4.46E-08
0.00177855	0.232427031	0.00177705	4.71E-08
0.00178185	0.222514883	0.00178035	5.21E-08
0.00178515	0.212156639	0.00178365	0.000000055
0.00178845	0.200905055	0.00178695	0.000000055
0.00179175	0.18841359	0.00179025	6.09E-08
0.00179505	0.17514585	0.00179355	6.61E-08
0.00179835	0.160771698	0.00179685	0.000000071
0.00180165	0.145910487	0.00180015	7.34E-08
0.00180495	0.130593821	0.00180345	0.000000079
0.00180825	0.114539549	0.00180675	8.12E-08
0.00181155	0.097991183	0.00181005	8.57E-08
0.00181485	0.08116065	0.00181335	8.75E-08
0.00181815	0.063860618	0.00181665	9.21E-08
0.00182145	0.045893222	0.00181995	9.57E-08
0.00182475	0.027830986	0.00182325	9.44E-08
0.00182805	0.009643475	0.00182655	9.75E-08
0.00183135	-0.009002999	0.00182985	9.33E-08
0.00183465	-0.027782947	0.00183315	9.39E-08
0.00183795	-0.04635917	0.00183645	9.08E-08
0.00184125	-0.065242149	0.00183975	8.81E-08
0.00184455	-0.083793789	0.00184305	8.26E-08
0.00184785	-0.102044523	0.00184635	7.83E-08
0.00185115	-0.119582228	0.00184965	7.83E-08
0.00185445	-0.136979446	0.00185295	7.74E-08
0.00185775	-0.154144824	0.00185625	7.49E-08
0.00186105	-0.170715436	0.00185955	6.89E-08
0.00186435	-0.186535552	0.00186285	0.000000063
0.00186765	-0.202171847	0.00186615	0.00000006
0.00187095	-0.217118531	0.00186945	6.04E-08
0.00187425	-0.231526643	0.00187275	5.86E-08
0.00187755	-0.245077699	0.00187605	5.28E-08
0.00188085	-0.257429838	0.00187935	4.74E-08
0.00188415	-0.269070148	0.00188265	0.000000048
0.00188745	-0.279904902	0.00188595	4.32E-08
0.00189075	-0.28951031	0.00188925	4.15E-08
0.00189405	-0.298264533	0.00189255	4.33E-08
0.00189735	-0.305866659	0.00189585	4.06E-08
0.00190065	-0.312400997	0.00189915	0.000000039
0.00190395	-0.318090022	0.00190245	4.02E-08
0.00190725	-0.322495818	0.00190575	3.92E-08
0.00191055	-0.325854897	0.00190905	4.08E-08
0.00191385	-0.328365117	0.00191235	0.000000042
0.00191715	-0.329312325	0.00191565	3.69E-08
0.00192045	-0.329549998	0.00191895	3.81E-08
0.00192375	-0.328237504	0.00192225	0.00000004
0.00192705	-0.325734288	0.00192555	4.03E-08
0.00193035	-0.321896344	0.00192885	4.02E-08
0.00193365	-0.317060858	0.00193215	3.86E-08
0.00193695	-0.311211437	0.00193545	4.16E-08
0.00194025	-0.30404368	0.00193875	0.000000044
0.00194355	-0.296345562	0.00194205	4.36E-08
0.00194685	-0.287638158	0.00194535	4.84E-08
0.00195015	-0.277185082	0.00194865	0.000000051
0.00195345	-0.266033024	0.00195195	5.42E-08
0.00195675	-0.254083663	0.00195525	5.31E-08
0.00196005	-0.24169755	0.00195855	5.94E-08
0.00196335	-0.227758944	0.00196185	6.36E-08
0.00196665	-0.213424593	0.00196515	0.000000069
0.00196995	-0.198585629	0.00196845	7.34E-08
0.00197325	-0.182963386	0.00197175	7.81E-08
0.00197655	-0.166649178	0.00197505	0.000000084
0.00197985	-0.149919331	0.00197835	8.63E-08
0.00198315	-0.132708296	0.00198165	8.38E-08
0.00198645	-0.115369618	0.00198495	9.35E-08
0.00198975	-0.097847134	0.00198825	9.54E-08
0.00199305	-0.079174906	0.00199155	9.36E-08
0.00199635	-0.060719274	0.00199485	9.76E-08
0.00200328	-0.021266164	0.00200148	0.000000112
0.00200658	-0.002644278	0.00200478	0.000000112
0.00200988	0.015602946	0.00200808	0.000000114
0.00201318	0.03377758	0.00201138	0.000000112
0.00201648	0.052043539	0.00201468	0.000000107
0.00201978	0.069943026	0.00201798	0.000000106
0.00202308	0.086938642	0.00202128	0.000000106
0.00202638	0.103745759	0.00202458	0.000000102
0.00202968	0.120234415	0.00202788	9.51E-08
0.00203298	0.136281669	0.00203118	8.84E-08
0.00203628	0.151274011	0.00203448	8.71E-08
0.00203958	0.165878817	0.00203778	7.81E-08
0.00204288	0.17982094	0.00204108	0.000000075
0.00204618	0.192719862	0.00204438	7.33E-08
0.00204948	0.20481208	0.00204768	6.28E-08
0.00205278	0.215754569	0.00205098	0.000000059
0.00205608	0.225895032	0.00205428	5.64E-08
0.00205938	0.235232323	0.00205758	5.47E-08
0.00206268	0.243431568	0.00206088	5.08E-08
0.00206598	0.250609875	0.00206418	4.91E-08
0.00206928	0.256524831	0.00206748	4.42E-08
0.00207258	0.261533618	0.00207078	3.89E-08
0.00207588	0.26545468	0.00207408	3.76E-08
0.00207918	0.268194407	0.00207738	3.65E-08
0.00208248	0.269494027	0.00208068	3.47E-08
0.00208578	0.270047814	0.00208398	3.56E-08
0.00208908	0.26917088	0.00208728	3.97E-08
0.00209238	0.267154723	0.00209058	3.75E-08
0.00209568	0.26397711	0.00209388	3.48E-08
0.00209898	0.25981015	0.00209718	3.55E-08
0.00210228	0.254574269	0.00210048	0.000000036
0.00210558	0.248117194	0.00210378	3.92E-08
0.00210888	0.240800738	0.00210708	0.000000041
0.00211218	0.232254922	0.00211038	0.000000042
0.00211548	0.222462192	0.00211368	4.66E-08
0.00211878	0.21209693	0.00211698	4.97E-08
0.00212208	0.200806707	0.00212028	0.000000055
0.00212538	0.18834801	0.00212358	6.01E-08
0.00212868	0.175288692	0.00212688	6.71E-08
0.00213198	0.161051527	0.00213018	0.000000069
0.00213528	0.146204367	0.00213348	7.35E-08
0.00213858	0.130627781	0.00213678	8.12E-08
0.00214188	0.114694096	0.00214008	8.76E-08
0.00214518	0.098480582	0.00214338	9.19E-08
0.00214848	0.081459209	0.00214668	9.32E-08
0.00215178	0.064133421	0.00214998	9.12E-08
0.00215508	0.046167191	0.00215328	9.35E-08
0.00215838	0.027820449	0.00215658	9.34E-08
0.00216168	0.009347257	0.00215988	9.41E-08
0.00216498	-0.00930507	0.00216318	9.34E-08
0.00216828	-0.028063944	0.00216648	8.82E-08
0.00217158	-0.046690512	0.00216978	8.46E-08
0.00217488	-0.065751456	0.00217308	8.23E-08
0.00217818	-0.084112249	0.00217638	8.08E-08
0.00218148	-0.10238523	0.00217968	8.45E-08
0.00218478	-0.119905375	0.00218298	8.65E-08
0.00218808	-0.137309611	0.00218628	8.12E-08
0.00219138	-0.154382497	0.00218958	7.74E-08
0.00219468	-0.170990586	0.00219288	7.15E-08
0.00219798	-0.18668893	0.00219618	7.04E-08
0.00220128	-0.202348635	0.00219948	6.23E-08
0.00220458	-0.217264891	0.00220278	6.08E-08
0.00220788	-0.231569961	0.00220608	5.52E-08
0.00221118	-0.245143265	0.00220938	5.19E-08
0.00221448	-0.257606655	0.00221268	4.98E-08
0.00221778	-0.269293755	0.00221598	4.64E-08
0.00222108	-0.280366212	0.00221928	4.25E-08
0.00222438	-0.289717555	0.00222258	3.97E-08
0.00222768	-0.298474103	0.00222588	4.05E-08
0.00223098	-0.306057513	0.00222918	4.26E-08
0.00223428	-0.312862307	0.00223248	4.03E-08
0.00223758	-0.318835825	0.00223578	3.67E-08
0.00224088	-0.323139757	0.00223908	3.43E-08
0.00224418	-0.326632321	0.00224238	3.17E-08
0.00224748	-0.328865081	0.00224568	3.26E-08
0.00225078	-0.329795867	0.00224898	3.09E-08
0.00225408	-0.329725623	0.00225228	3.33E-08
0.00225738	-0.328196526	0.00225558	3.59E-08
0.00226068	-0.325666398	0.00225888	3.67E-08
0.00226398	-0.321918607	0.00226218	4.07E-08
0.00226728	-0.317256391	0.00226548	4.26E-08
0.00227058	-0.311258286	0.00226878	4.34E-08
0.00227388	-0.304430068	0.00227208	4.44E-08
0.00227718	-0.296345562	0.00227538	4.68E-08
0.00228048	-0.2876288	0.00227868	5.04E-08
0.00228378	-0.277216703	0.00228198	5.56E-08
0.00228708	-0.266280085	0.00228528	6.17E-08
0.00229038	-0.254263967	0.00228858	6.44E-08
0.00229368	-0.241575778	0.00229188	6.95E-08
0.00229698	-0.22778821	0.00229518	7.44E-08
0.00230028	-0.213587344	0.00229848	0.000000077
0.00230358	-0.198833838	0.00230178	7.63E-08
0.00230688	-0.183250234	0.00230508	8.09E-08
0.00231018	-0.167235762	0.00230838	8.38E-08
0.00231348	-0.15041928	0.00231168	8.79E-08
0.00231678	-0.13320823	0.00231498	9.11E-08
0.00232008	-0.11573492	0.00231828	9.23E-08
0.00232338	-0.097878747	0.00232158	9.61E-08
0.00232668	-0.079609275	0.00232488	9.93E-08
0.00232998	-0.060897239	0.00232818	0.000000101
0.00233691	-0.021506183	0.00233481	0.00000011
0.00234021	-0.002743797	0.00233811	0.000000116
0.00234351	0.01543669	0.00234141	0.000000121
0.00234681	0.033654645	0.00234471	0.00000012
0.00235011	0.051863231	0.00234801	0.000000115
0.00235341	0.069633931	0.00235131	0.000000114
0.00235671	0.086885959	0.00235461	0.00000011
0.00236001	0.103410907	0.00235791	0.000000107
0.00236331	0.119874969	0.00236121	9.96E-08
0.00236661	0.136015892	0.00236451	9.26E-08
0.00236991	0.150960237	0.00236781	8.55E-08
0.00237321	0.165709049	0.00237111	0.000000077
0.00237651	0.179513007	0.00237441	7.33E-08
0.00237981	0.192332312	0.00237771	0.00000007
0.00238311	0.204548642	0.00238101	6.21E-08
0.00238641	0.215522736	0.00238431	5.77E-08
0.00238971	0.22556369	0.00238761	5.34E-08
0.00239301	0.235020399	0.00239091	5.19E-08
0.00239631	0.243287563	0.00239421	4.71E-08
0.00239961	0.250390917	0.00239751	4.61E-08
0.00240291	0.256467462	0.00240081	4.46E-08
0.00240621	0.261483252	0.00240411	4.03E-08
0.00240951	0.265439451	0.00240741	3.84E-08
0.00241281	0.267877102	0.00241071	4.01E-08
0.00241611	0.269557238	0.00241401	4.08E-08
0.00241941	0.26994127	0.00241731	3.92E-08
0.00242271	0.269172043	0.00242061	3.85E-08
0.00242601	0.267143011	0.00242391	3.83E-08
0.00242931	0.263908029	0.00242721	4.03E-08
0.00243261	0.259581864	0.00243051	0.000000039
0.00243591	0.254410356	0.00243381	4.06E-08
0.00243921	0.247997761	0.00243711	4.29E-08
0.00244251	0.240621597	0.00244041	0.000000043
0.00244581	0.232148379	0.00244371	0.000000047
0.00244911	0.222363845	0.00244701	4.97E-08
0.00245241	0.2121941	0.00245031	5.21E-08
0.00245571	0.200853541	0.00245361	5.65E-08
0.00245901	0.188143119	0.00245691	5.99E-08
0.00246231	0.174977258	0.00246021	6.31E-08
0.00246561	0.160703793	0.00246351	6.75E-08
0.00246891	0.145931557	0.00246681	7.27E-08
0.00247221	0.130665243	0.00247011	7.87E-08
0.00247551	0.114562966	0.00247341	8.18E-08
0.00247881	0.098226517	0.00247671	8.75E-08
0.00248211	0.080987372	0.00248001	9.39E-08
0.00248541	0.063562058	0.00248331	9.75E-08
0.00248871	0.045526754	0.00248661	0.000000101
0.00249201	0.027302947	0.00248991	0.000000103
0.00249531	0.009152901	0.00249321	0.000000105
0.00249861	-0.009513477	0.00249651	0.000000104
0.00250191	-0.02807565	0.00249981	0.000000106
0.00250521	-0.046676461	0.00250311	0.000000106
0.00250851	-0.06555593	0.00250641	9.91E-08
0.00251181	-0.084029123	0.00250971	9.35E-08
0.00251511	-0.10225644	0.00251301	8.68E-08
0.00251841	-0.119756684	0.00251631	0.000000082
0.00252171	-0.137030959	0.00251961	7.79E-08
0.00252501	-0.154233813	0.00252291	7.14E-08
0.00252831	-0.171101809	0.00252621	7.03E-08
0.00253161	-0.186903194	0.00252951	6.47E-08
0.00253491	-0.202382594	0.00253281	0.000000062
0.00253821	-0.217221558	0.00253611	6.01E-08
0.00254151	-0.231603906	0.00253941	6.26E-08
0.00254481	-0.245377436	0.00254271	5.34E-08
0.00254811	-0.257652313	0.00254601	4.79E-08
0.00255141	-0.269237578	0.00254931	4.38E-08
0.00255471	-0.279998571	0.00255261	4.64E-08
0.00255801	-0.289831102	0.00255591	0.000000046
0.00256131	-0.298529118	0.00255921	4.08E-08
0.00256461	-0.306274116	0.00256251	4.04E-08
0.00256791	-0.312984079	0.00256581	4.02E-08
0.00257121	-0.318598151	0.00256911	4.07E-08
0.00257451	-0.323053122	0.00257241	3.86E-08
0.00257781	-0.326517582	0.00257571	4.12E-08
0.00258111	-0.328800678	0.00257901	3.74E-08
0.00258441	-0.329896569	0.00258231	3.76E-08
0.00258771	-0.329567552	0.00258561	3.88E-08
0.00259101	-0.328320652	0.00258891	3.54E-08
0.00259431	-0.325630099	0.00259221	3.88E-08
0.00259761	-0.322073132	0.00259551	3.88E-08
0.00260091	-0.317249358	0.00259881	4.14E-08
0.00260421	-0.311337888	0.00260211	4.09E-08
0.00260751	-0.304334044	0.00260541	4.33E-08
0.00261081	-0.296339691	0.00260871	4.25E-08
0.00261411	-0.287624121	0.00261201	4.66E-08
0.00261741	-0.27739349	0.00261531	4.85E-08
0.00262071	-0.266234428	0.00261861	5.63E-08
0.00262401	-0.254290879	0.00262191	6.34E-08
0.00262731	-0.241613254	0.00262521	6.54E-08
0.00263061	-0.22792168	0.00262851	7.14E-08
0.00263391	-0.213356689	0.00263181	7.42E-08
0.00263721	-0.198360831	0.00263511	7.55E-08
0.00264051	-0.182772532	0.00263841	8.24E-08
0.00264381	-0.166658551	0.00264171	0.000000092
0.00264711	-0.149927527	0.00264501	0.000000101
0.00265041	-0.132655606	0.00264831	0.000000105
0.00265371	-0.115242004	0.00265161	0.000000111
0.00265701	-0.097673856	0.00265491	0.000000114
0.00266031	-0.079366915	0.00265821	0.000000115
0.00266361	-0.060687661	0.00266151	0.000000121
0.00267054	-0.021538965	0.00266814	0.000000126
0.00267384	-0.002755505	0.00267144	0.000000125
0.00267714	0.015364099	0.00267474	0.000000131
0.00268044	0.033745967	0.00267804	0.000000126
0.00268374	0.051988509	0.00268134	0.000000121
0.00268704	0.069899708	0.00268464	0.000000118
0.00269034	0.087102562	0.00268794	0.000000116
0.00269364	0.103735223	0.00269124	0.000000113
0.00269694	0.120261341	0.00269454	0.000000108
0.00270024	0.136218444	0.00269784	0.000000103
0.00270354	0.151209623	0.00270114	9.61E-08
0.00270684	0.165933847	0.00270444	8.81E-08
0.00271014	0.17973429	0.00270774	0.000000085
0.00271344	0.192630872	0.00271104	7.77E-08
0.00271674	0.20467861	0.00271434	7.01E-08
0.00272004	0.215802565	0.00271764	6.58E-08
0.00272334	0.225924298	0.00272094	6.18E-08
0.00272664	0.235293195	0.00272424	5.63E-08
0.00272994	0.243547484	0.00272754	5.49E-08
0.00273324	0.250566542	0.00273084	5.19E-08
0.00273654	0.256514311	0.00273414	4.86E-08
0.00273984	0.2613931	0.00273744	4.72E-08
0.00274314	0.265350491	0.00274074	4.38E-08
0.00274644	0.267983645	0.00274404	0.000000041
0.00274974	0.2695584	0.00274734	3.85E-08
0.00275304	0.270053655	0.00275064	3.84E-08
0.00275634	0.269229412	0.00275394	3.64E-08
0.00275964	0.267230809	0.00275724	3.83E-08
0.00276294	0.264081329	0.00276054	3.88E-08
0.00276624	0.259992808	0.00276384	0.00000004
0.00276954	0.254666746	0.00276714	4.34E-08
0.00277284	0.247947425	0.00277044	4.91E-08
0.00277614	0.240881518	0.00277374	5.07E-08
0.00277944	0.232191697	0.00277704	5.08E-08
0.00278274	0.222325206	0.00278034	5.66E-08
0.00278604	0.211966962	0.00278364	6.04E-08
0.00278934	0.200621724	0.00278694	6.14E-08
0.00279264	0.18808575	0.00279024	6.61E-08
0.00279594	0.174966723	0.00279354	7.05E-08
0.00279924	0.160928592	0.00279684	7.66E-08
0.00280254	0.146031082	0.00280014	8.41E-08
0.00280584	0.130449817	0.00280344	8.83E-08
0.00280914	0.114338167	0.00280674	9.08E-08
0.00281244	0.097943179	0.00281004	0.000000097
0.00281574	0.081216849	0.00281334	0.000000104
0.00281904	0.063556209	0.00281664	0.00000011
0.00282234	0.045738675	0.00281994	0.000000112
0.00282564	0.027413003	0.00282324	0.000000113
0.00282894	0.009480731	0.00282654	0.00000011
0.00283224	-0.008943288	0.00282984	0.000000109
0.00283554	-0.027624885	0.00283314	0.000000109
0.00283884	-0.046237405	0.00283644	0.000000102
0.00284214	-0.065255031	0.00283974	9.97E-08
0.00284544	-0.08394599	0.00284304	9.17E-08
0.00284874	-0.102229513	0.00284634	8.86E-08
0.00285204	-0.119959235	0.00284964	8.51E-08
0.00285534	-0.13731195	0.00285294	8.29E-08
0.00285864	-0.154439867	0.00285624	7.76E-08
0.00286194	-0.171092436	0.00285954	7.43E-08
0.00286524	-0.186718196	0.00286284	6.31E-08
0.00286854	-0.202292442	0.00286614	5.75E-08
0.00287184	-0.217045933	0.00286944	5.51E-08
0.00287514	-0.2314201	0.00287274	5.37E-08
0.00287844	-0.244888037	0.00287604	5.28E-08
0.00288174	-0.257270634	0.00287934	4.95E-08
0.00288504	-0.269208282	0.00288264	4.75E-08
0.00288834	-0.279897869	0.00288594	4.41E-08
0.00289164	-0.289811224	0.00288924	3.89E-08
0.00289494	-0.298365206	0.00289254	4.07E-08
0.00289824	-0.306063354	0.00289584	4.03E-08
0.00290154	-0.313043773	0.00289914	3.87E-08
0.00290484	-0.318498641	0.00290244	3.98E-08
0.00290814	-0.323153824	0.00290574	3.84E-08
0.00291144	-0.326310337	0.00290904	3.76E-08
0.00291474	-0.328683585	0.00291234	3.75E-08
0.00291804	-0.329676449	0.00291564	3.66E-08
0.00292134	-0.329434097	0.00291894	3.67E-08
0.00292464	-0.328262091	0.00292224	3.54E-08
0.00292794	-0.325779945	0.00292554	3.87E-08
0.00293124	-0.32210359	0.00292884	3.86E-08
0.00293454	-0.317379326	0.00293214	4.12E-08
0.00293784	-0.311525226	0.00293544	4.37E-08
0.00294114	-0.304387927	0.00293874	4.48E-08
0.00294444	-0.296214432	0.00294204	4.63E-08
0.00294774	-0.287546843	0.00294534	5.59E-08
0.00295104	-0.27741456	0.00294864	6.04E-08
0.00295434	-0.266044736	0.00295194	6.29E-08
0.00295764	-0.254315466	0.00295524	6.55E-08
0.00296094	-0.241891906	0.00295854	7.06E-08
0.00296424	-0.228135943	0.00296184	0.000000078
0.00296754	-0.213767648	0.00296514	7.88E-08
0.00297084	-0.198791698	0.00296844	7.72E-08
0.00297414	-0.183101535	0.00297174	8.49E-08
0.00297744	-0.167002767	0.00297504	8.55E-08
0.00298074	-0.150090277	0.00297834	8.99E-08
0.00298404	-0.132868692	0.00298164	9.11E-08
0.00298734	-0.115114383	0.00298494	9.79E-08
0.00299064	-0.097638726	0.00298824	0.000000104
0.00299394	-0.079268567	0.00299154	0.000000106
0.00299724	-0.060942899	0.00299484	0.000000107
0.00300417	-0.021486279	0.00300147	0.000000118
0.00300747	-0.002726235	0.00300477	0.000000124
0.00301077	0.015598263	0.00300807	0.000000129
0.00301407	0.033689767	0.00301137	0.000000129
0.00301737	0.051757857	0.00301467	0.000000132
0.00302067	0.069629245	0.00301797	0.000000132
0.00302397	0.087027624	0.00302127	0.000000129
0.00302727	0.103798449	0.00302457	0.000000121
0.00303057	0.120208658	0.00302787	0.000000116
0.00303387	0.136512324	0.00303117	0.000000113
0.00303717	0.151498809	0.00303447	0.000000102
0.00304047	0.166039214	0.00303777	9.38E-08
0.00304377	0.179761231	0.00304107	8.65E-08
0.00304707	0.192627355	0.00304437	7.81E-08
0.00305037	0.204844862	0.00304767	6.97E-08
0.00305367	0.215544984	0.00305097	6.62E-08
0.00305697	0.225792006	0.00305427	6.17E-08
0.00306027	0.235151529	0.00305757	5.77E-08
0.00306357	0.243262976	0.00306087	5.37E-08
0.00306687	0.250255108	0.00306417	5.34E-08
0.00307017	0.256494403	0.00306747	5.05E-08
0.00307347	0.261401296	0.00307077	4.65E-08
0.00307677	0.265421897	0.00307407	4.63E-08
0.00308007	0.268122971	0.00307737	4.56E-08
0.00308337	0.2697469	0.00308067	4.54E-08
0.00308667	0.270037264	0.00308397	4.43E-08
0.00308997	0.269278586	0.00308727	4.58E-08
0.00309327	0.26722613	0.00309057	4.68E-08
0.00309657	0.264174968	0.00309387	4.49E-08
0.00309987	0.260005683	0.00309717	4.84E-08
0.00310317	0.254611731	0.00310047	4.87E-08
0.00310647	0.248312712	0.00310377	4.86E-08
0.00310977	0.240858108	0.00310707	5.18E-08
0.00311307	0.232182339	0.00311037	5.19E-08
0.00311637	0.222174168	0.00311367	5.52E-08
0.00311967	0.212027848	0.00311697	6.02E-08
0.00312297	0.200529218	0.00312027	6.41E-08
0.00312627	0.187937066	0.00312357	6.96E-08
0.00312957	0.174743086	0.00312687	7.56E-08
0.00313287	0.160584375	0.00313017	8.46E-08
0.00313617	0.145915166	0.00313347	8.67E-08
0.00313947	0.130219162	0.00313677	8.75E-08
0.00314277	0.114353389	0.00314007	9.39E-08
0.00314607	0.097615346	0.00314337	9.55E-08
0.00314937	0.080796525	0.00314667	0.000000102
0.00315267	0.063296281	0.00314997	0.000000104
0.00315597	0.045551341	0.00315327	0.000000107
0.00315927	0.02719406	0.00315657	0.000000107
0.00316257	0.009155243	0.00315987	0.000000107
0.00316587	-0.009456106	0.00316317	0.000000105
0.00316917	-0.027914077	0.00316647	9.68E-08
0.00317247	-0.046605043	0.00316977	9.42E-08
0.00317577	-0.065430649	0.00317307	9.05E-08
0.00317907	-0.084025607	0.00317637	8.71E-08
0.00318237	-0.102222487	0.00317967	8.62E-08
0.00318567	-0.119592771	0.00318297	0.000000083
0.00318897	-0.136991143	0.00318627	7.45E-08
0.00319227	-0.154282987	0.00318957	0.000000075
0.00319557	-0.171083078	0.00319287	7.31E-08
0.00319887	-0.186861038	0.00319617	7.14E-08
0.00320217	-0.20198451	0.00319947	6.49E-08
0.00320547	-0.217194632	0.00320277	5.73E-08
0.00320877	-0.231319398	0.00320607	5.96E-08
0.00321207	-0.244869292	0.00320937	5.74E-08
0.00321537	-0.25739941	0.00321267	5.28E-08
0.00321867	-0.269161463	0.00321597	5.01E-08
0.00322197	-0.280447006	0.00321927	4.69E-08
0.00322527	-0.290045381	0.00322257	0.000000044
0.00322857	-0.298471749	0.00322587	0.00000004
0.00323187	-0.306107849	0.00322917	3.73E-08
0.00323517	-0.312897444	0.00323247	3.67E-08
0.00323847	-0.318616897	0.00323577	3.53E-08
0.00324177	-0.322944224	0.00323907	3.59E-08
0.00324507	-0.326439142	0.00324237	3.61E-08
0.00324837	-0.328647286	0.00324567	3.57E-08
0.00325167	-0.329580426	0.00324897	0.000000038
0.00325497	-0.32958746	0.00325227	0.000000034
0.00325827	-0.328129798	0.00325557	3.63E-08
0.00326157	-0.325785816	0.00325887	3.53E-08
0.00326487	-0.322110623	0.00326217	3.69E-08
0.00326817	-0.317305565	0.00326547	4.26E-08
0.00327147	-0.31137538	0.00326877	4.35E-08
0.00327477	-0.304401964	0.00327207	4.47E-08
0.00327807	-0.296508312	0.00327537	5.03E-08
0.00328137	-0.287907451	0.00327867	5.03E-08
0.00328467	-0.27746141	0.00328197	0.000000056
0.00328797	-0.266140759	0.00328527	5.65E-08
0.00329127	-0.254433721	0.00328857	5.91E-08
0.00329457	-0.241674125	0.00329187	6.63E-08
0.00329787	-0.2279533	0.00329517	7.18E-08
0.00330117	-0.213491336	0.00329847	8.06E-08
0.00330447	-0.198470891	0.00330177	8.31E-08
0.00330777	-0.183213934	0.00330507	9.01E-08
0.00331107	-0.167095259	0.00330837	9.19E-08
0.00331437	-0.150190964	0.00331167	9.47E-08
0.00331767	-0.132951826	0.00331497	0.0000001
0.00332097	-0.115231462	0.00331827	9.42E-08
0.00332427	-0.097461931	0.00332157	9.78E-08
0.00332757	-0.07903675	0.00332487	0.000000105
0.00333087	-0.060682978	0.00332817	0.000000108
