# Supplementary material for: Reconfigurable signal modulation in a ferroelectric tunnel field-effect transistor
Source: Nat Commun. 2023 May 3;14:2530. doi: 10.1038/s41467-023-38242-w (PMC10156808; doi:10.1038/s41467-023-38242-w)
Supplement: Supplementary file 3 — Source Data [file 41467_2023_38242_MOESM3_ESM.zip › Source Data for Figures/Supplementary Figure 5/[5_17_2022 3_21_51 PM]_6-6_Sine test 10kHz Vd0.5V_[].csv]

time	Vg	time	Iout
4.50E-07	-0.022179013	4.50E-07	0.000000103
1.45E-06	-0.003008793	1.45E-06	0.000000114
2.45E-06	0.015458936	2.45E-06	0.000000122
3.45E-06	0.033852514	3.45E-06	0.000000127
4.45E-06	0.052328046	4.45E-06	0.000000123
5.45E-06	0.070175238	5.45E-06	0.000000125
6.45E-06	0.087409705	6.45E-06	0.000000122
7.45E-06	0.104296826	7.45E-06	0.000000116
8.45E-06	0.121094182	8.45E-06	0.000000114
9.45E-06	0.13706027	9.45E-06	0.000000104
1.05E-05	0.152347267	1.05E-05	0.000000102
1.15E-05	0.167212769	1.15E-05	9.19E-08
1.25E-05	0.180837214	1.25E-05	8.89E-08
1.35E-05	0.193907455	1.35E-05	8.06E-08
1.45E-05	0.205912262	1.45E-05	7.46E-08
1.55E-05	0.217085779	1.55E-05	6.77E-08
1.65E-05	0.227170438	1.65E-05	6.29E-08
1.75E-05	0.236388698	1.75E-05	5.75E-08
1.85E-05	0.244295627	1.85E-05	0.000000054
1.95E-05	0.251359582	1.95E-05	5.31E-08
2.05E-05	0.257498562	2.05E-05	4.85E-08
2.15E-05	0.261963308	2.15E-05	0.000000046
2.25E-05	0.265987009	2.25E-05	4.12E-08
2.35E-05	0.268449634	2.35E-05	3.95E-08
2.45E-05	0.269733638	2.45E-05	3.75E-08
2.55E-05	0.269702405	2.55E-05	3.89E-08
2.65E-05	0.268742353	2.65E-05	0.000000033
2.75E-05	0.266217291	2.75E-05	3.21E-08
2.85E-05	0.262685299	2.85E-05	3.07E-08
2.95E-05	0.257849813	2.95E-05	2.85E-08
3.05E-05	0.25226891	3.05E-05	3.09E-08
3.15E-05	0.245439127	3.15E-05	3.06E-08
3.25E-05	0.237520486	3.25E-05	3.14E-08
3.35E-05	0.22828272	3.35E-05	3.15E-08
3.45E-05	0.218354166	3.45E-05	3.35E-08
3.55E-05	0.207457751	3.55E-05	3.48E-08
3.65E-05	0.195671499	3.65E-05	3.45E-08
3.75E-05	0.182581738	3.75E-05	3.81E-08
3.85E-05	0.169386595	3.85E-05	4.64E-08
3.95E-05	0.154341564	3.95E-05	4.94E-08
4.05E-05	0.139277011	4.05E-05	5.25E-08
4.15E-05	0.12330313	4.15E-05	5.68E-08
4.25E-05	0.106950685	4.25E-05	6.09E-08
4.35E-05	0.090086982	4.35E-05	6.12E-08
4.45E-05	0.072657377	4.45E-05	6.88E-08
4.55E-05	0.054755546	4.55E-05	6.99E-08
4.65E-05	0.036615647	4.65E-05	7.32E-08
4.75E-05	0.017925462	4.75E-05	0.000000071
4.85E-05	-0.000717889	4.85E-05	6.98E-08
4.95E-05	-0.019626627	4.95E-05	6.61E-08
5.05E-05	-0.038008496	5.05E-05	6.63E-08
5.15E-05	-0.05684308	5.15E-05	6.33E-08
5.25E-05	-0.075837679	5.25E-05	5.73E-08
5.35E-05	-0.094348334	5.35E-05	5.69E-08
5.45E-05	-0.112211138	5.45E-05	5.31E-08
5.55E-05	-0.130323723	5.55E-05	5.38E-08
5.65E-05	-0.148065537	5.65E-05	4.86E-08
5.75E-05	-0.164890215	5.75E-05	3.98E-08
5.85E-05	-0.181390971	5.85E-05	3.78E-08
5.95E-05	-0.196810663	5.95E-05	3.48E-08
6.05E-05	-0.212335736	6.05E-05	3.25E-08
6.15E-05	-0.226978779	6.15E-05	3.04E-08
6.25E-05	-0.24107936	6.25E-05	3.07E-08
6.35E-05	-0.254009098	6.35E-05	2.63E-08
6.45E-05	-0.266049027	6.45E-05	2.08E-08
6.55E-05	-0.277234256	6.55E-05	2.14E-08
6.65E-05	-0.287705302	6.65E-05	2.03E-08
6.75E-05	-0.296505958	6.75E-05	1.98E-08
6.85E-05	-0.304569006	6.85E-05	1.82E-08
6.95E-05	-0.311808556	6.95E-05	2.21E-08
7.05E-05	-0.317479253	7.05E-05	2.15E-08
7.15E-05	-0.322502047	7.15E-05	2.24E-08
7.25E-05	-0.325983286	7.25E-05	2.57E-08
7.35E-05	-0.328239083	7.35E-05	2.37E-08
7.45E-05	-0.329741627	7.45E-05	0.000000026
7.55E-05	-0.329663575	7.55E-05	2.82E-08
7.65E-05	-0.328465432	7.65E-05	2.93E-08
7.75E-05	-0.326299399	7.75E-05	3.02E-08
7.85E-05	-0.322857201	7.85E-05	3.19E-08
7.95E-05	-0.318298817	7.95E-05	3.45E-08
8.05E-05	-0.312179327	8.05E-05	3.48E-08
8.15E-05	-0.305236369	8.15E-05	3.96E-08
8.25E-05	-0.297302127	8.25E-05	4.28E-08
8.35E-05	-0.288419485	8.35E-05	4.76E-08
8.45E-05	-0.278143615	8.45E-05	5.05E-08
8.55E-05	-0.26689592	8.55E-05	5.46E-08
8.65E-05	-0.254692078	8.65E-05	5.86E-08
8.75E-05	-0.242137	8.75E-05	6.25E-08
8.85E-05	-0.228368163	8.85E-05	6.31E-08
8.95E-05	-0.213732913	8.95E-05	7.02E-08
9.05E-05	-0.198488846	9.05E-05	7.63E-08
9.15E-05	-0.182721809	9.15E-05	8.12E-08
9.25E-05	-0.166463017	9.25E-05	8.63E-08
9.35E-05	-0.149540767	9.35E-05	9.06E-08
9.45E-05	-0.132232159	9.45E-05	9.44E-08
9.55E-05	-0.11484158	9.55E-05	9.85E-08
9.65E-05	-0.096787542	9.65E-05	0.000000102
9.75E-05	-0.07802321	9.75E-05	0.000000106
9.85E-05	-0.059438396	9.85E-05	0.000000108
9.95E-05	-0.040264275	9.95E-05	0.000000109
0.00010044	-0.021765323	0.00010045	0.000000114
0.00010144	-0.002829267	0.00010145	0.000000119
0.00010244	0.015747737	0.00010245	0.00000012
0.00010344	0.034145217	0.00010345	0.000000125
0.00010444	0.052421711	0.00010445	0.000000126
0.00010544	0.07041721	0.00010545	0.000000122
0.00010644	0.088092685	0.00010645	0.000000121
0.00010744	0.105030544	0.00010745	0.000000122
0.00010844	0.121550806	0.00010845	0.000000114
0.00010944	0.137243688	0.00010945	0.000000104
0.00011044	0.15255411	0.00011045	9.51E-08
0.00011144	0.167306438	0.00011145	8.71E-08
0.00011244	0.181090891	0.00011245	8.18E-08
0.00011344	0.194118202	0.00011345	7.22E-08
0.00011444	0.206333756	0.00011445	6.74E-08
0.00011544	0.216999918	0.00011545	6.24E-08
0.00011644	0.227076784	0.00011645	6.05E-08
0.00011744	0.236521393	0.00011745	5.57E-08
0.00011844	0.244607851	0.00011845	5.59E-08
0.00011944	0.251749843	0.00011945	4.87E-08
0.00012044	0.257611752	0.00012045	4.44E-08
0.00012144	0.262384802	0.00012145	4.41E-08
0.00012244	0.266115814	0.00012245	3.85E-08
0.00012344	0.268937498	0.00012345	3.53E-08
0.00012444	0.269639969	0.00012445	3.04E-08
0.00012544	0.269901454	0.00012545	3.04E-08
0.00012644	0.268828213	0.00012645	2.96E-08
0.00012744	0.266412407	0.00012745	0.00000003
0.00012844	0.262837499	0.00012845	2.56E-08
0.00012944	0.258595258	0.00012945	2.68E-08
0.00013044	0.252339154	0.00013045	2.58E-08
0.00013144	0.245583534	0.00013145	2.72E-08
0.00013244	0.237641469	0.00013245	2.75E-08
0.00013344	0.228431031	0.00013345	2.77E-08
0.00013444	0.218280017	0.00013445	2.99E-08
0.00013544	0.207816795	0.00013545	3.03E-08
0.00013644	0.195499778	0.00013645	3.37E-08
0.00013744	0.182761252	0.00013745	3.56E-08
0.00013844	0.168953389	0.00013845	3.67E-08
0.00013944	0.154353276	0.00013945	3.75E-08
0.00014044	0.13937068	0.00014045	3.96E-08
0.00014144	0.123365574	0.00014145	4.66E-08
0.00014244	0.107052155	0.00014245	4.83E-08
0.00014344	0.089938678	0.00014345	0.000000055
0.00014444	0.07257542	0.00014445	5.57E-08
0.00014544	0.054700907	0.00014545	6.03E-08
0.00014644	0.036252692	0.00014645	6.23E-08
0.00014744	0.01792156	0.00014745	6.62E-08
0.00014844	-0.000967664	0.00014845	0.000000065
0.00014944	-0.019724194	0.00014945	6.43E-08
0.00015044	-0.038648542	0.00015045	5.95E-08
0.00015144	-0.057362143	0.00015145	5.68E-08
0.00015244	-0.076188922	0.00015245	5.32E-08
0.00015344	-0.094586402	0.00015345	5.24E-08
0.00015444	-0.112468719	0.00015445	5.02E-08
0.00015544	-0.130386159	0.00015545	4.49E-08
0.00015644	-0.147804052	0.00015645	3.97E-08
0.00015744	-0.164808258	0.00015745	4.01E-08
0.00015844	-0.181125581	0.00015845	3.52E-08
0.00015944	-0.196865305	0.00015945	3.72E-08
0.00016044	-0.212234259	0.00016045	3.12E-08
0.00016144	-0.226682171	0.00016145	2.95E-08
0.00016244	-0.24068518	0.00016245	2.57E-08
0.00016344	-0.253646165	0.00016345	0.000000023
0.00016444	-0.265951455	0.00016445	2.41E-08
0.00016544	-0.276976675	0.00016545	2.16E-08
0.00016644	-0.287233055	0.00016645	1.81E-08
0.00016744	-0.296131283	0.00016745	0.000000022
0.00016844	-0.304252893	0.00016845	2.17E-08
0.00016944	-0.311199754	0.00016945	2.18E-08
0.00017044	-0.31724897	0.00017045	2.24E-08
0.00017144	-0.322080553	0.00017145	2.52E-08
0.00017244	-0.325421304	0.00017245	2.24E-08
0.00017344	-0.328040034	0.00017345	2.46E-08
0.00017444	-0.329476237	0.00017445	2.27E-08
0.00017544	-0.329655766	0.00017545	2.42E-08
0.00017644	-0.328285903	0.00017645	2.44E-08
0.00017744	-0.326034039	0.00017745	2.83E-08
0.00017844	-0.322580099	0.00017845	3.15E-08
0.00017944	-0.317662656	0.00017945	3.26E-08
0.00018044	-0.311988086	0.00018045	3.75E-08
0.00018144	-0.305107564	0.00018145	4.04E-08
0.00018244	-0.296775252	0.00018245	4.32E-08
0.00018344	-0.288571715	0.00018345	4.47E-08
0.00018444	-0.278475344	0.00018445	5.02E-08
0.00018544	-0.267262787	0.00018545	5.45E-08
0.00018644	-0.255250186	0.00018645	5.89E-08
0.00018744	-0.242706791	0.00018745	6.35E-08
0.00018844	-0.228571102	0.00018845	6.76E-08
0.00018944	-0.214150503	0.00018945	0.000000072
0.00019044	-0.199117184	0.00019045	7.65E-08
0.00019144	-0.183178425	0.00019145	8.49E-08
0.00019244	-0.167075753	0.00019245	8.79E-08
0.00019344	-0.150048122	0.00019345	9.44E-08
0.00019444	-0.132357046	0.00019445	9.45E-08
0.00019544	-0.114829876	0.00019545	9.81E-08
0.00019644	-0.097002193	0.00019645	0.000000105
0.00019744	-0.078175411	0.00019745	0.00000011
0.00019844	-0.059477422	0.00019845	0.000000113
0.00019944	-0.040311106	0.00019945	0.000000114
0.00020043	-0.022054125	0.00020045	0.000000116
0.00020143	-0.003129777	0.00020145	0.000000119
0.00020243	0.015244286	0.00020245	0.000000125
0.00020343	0.033669084	0.00020345	0.000000122
0.00020443	0.051992413	0.00020445	0.000000122
0.00020543	0.070062064	0.00020545	0.000000122
0.00020643	0.087757051	0.00020645	0.00000012
0.00020743	0.104523182	0.00020745	0.000000115
0.00020843	0.121051259	0.00020845	0.00000011
0.00020943	0.13743493	0.00020945	0.000000102
0.00021043	0.152327746	0.00021045	9.65E-08
0.00021143	0.16707617	0.00021145	8.98E-08
0.00021243	0.180973798	0.00021245	8.38E-08
0.00021343	0.194129914	0.00021345	7.82E-08
0.00021443	0.206283018	0.00021445	7.23E-08
0.00021543	0.217382386	0.00021545	6.52E-08
0.00021643	0.22755681	0.00021645	6.05E-08
0.00021743	0.236540899	0.00021745	5.36E-08
0.00021843	0.244947389	0.00021845	5.13E-08
0.00021943	0.251597643	0.00021945	4.85E-08
0.00022043	0.257596135	0.00022045	4.47E-08
0.00022143	0.26243943	0.00022145	4.22E-08
0.00022243	0.266014338	0.00022245	4.32E-08
0.00022343	0.26835987	0.00022345	3.74E-08
0.00022443	0.269511193	0.00022445	3.11E-08
0.00022543	0.269835114	0.00022545	3.06E-08
0.00022643	0.268757969	0.00022645	3.18E-08
0.00022743	0.266240686	0.00022745	2.75E-08
0.00022843	0.262958497	0.00022845	2.91E-08
0.00022943	0.258091778	0.00022945	2.77E-08
0.00023043	0.252194762	0.00023045	2.88E-08
0.00023143	0.245903552	0.00023145	2.75E-08
0.00023243	0.237778068	0.00023245	2.46E-08
0.00023343	0.228462249	0.00023345	3.02E-08
0.00023443	0.218264416	0.00023445	0.000000031
0.00023543	0.207664594	0.00023545	3.14E-08
0.00023643	0.195449039	0.00023645	0.000000036
0.00023743	0.182815894	0.00023745	3.94E-08
0.00023843	0.169230491	0.00023845	4.14E-08
0.00023943	0.154653773	0.00023945	0.000000042
0.00024043	0.139889747	0.00024045	4.67E-08
0.00024143	0.123502173	0.00024145	5.04E-08
0.00024243	0.107091181	0.00024245	5.56E-08
0.00024343	0.089778662	0.00024345	5.54E-08
0.00024443	0.072454438	0.00024445	6.03E-08
0.00024543	0.054654073	0.00024545	6.33E-08
0.00024643	0.036326844	0.00024645	6.46E-08
0.00024743	0.017749839	0.00024745	6.86E-08
0.00024843	-0.000503239	0.00024845	6.69E-08
0.00024943	-0.019501738	0.00024945	6.25E-08
0.00025043	-0.038055327	0.00025045	6.32E-08
0.00025143	-0.057151396	0.00025145	5.89E-08
0.00025243	-0.07603281	0.00025245	5.83E-08
0.00025343	-0.094890818	0.00025345	5.45E-08
0.00025443	-0.112706788	0.00025445	4.91E-08
0.00025543	-0.130436897	0.00025545	4.52E-08
0.00025643	-0.148217753	0.00025645	4.31E-08
0.00025743	-0.165292203	0.00025745	0.000000035
0.00025843	-0.181668058	0.00025845	3.16E-08
0.00025943	-0.197333634	0.00025945	2.58E-08
0.00026043	-0.212402076	0.00026045	0.000000023
0.00026143	-0.227173924	0.00026145	2.11E-08
0.00026243	-0.241071552	0.00026245	2.33E-08
0.00026343	-0.253962278	0.00026345	2.42E-08
0.00026443	-0.266088068	0.00026445	1.92E-08
0.00026543	-0.277288914	0.00026545	0.000000017
0.00026643	-0.287603825	0.00026645	1.76E-08
0.00026743	-0.296525478	0.00026745	1.81E-08
0.00026843	-0.304565102	0.00026845	2.04E-08
0.00026943	-0.311445624	0.00026945	2.03E-08
0.00027043	-0.317853898	0.00027045	2.29E-08
0.00027143	-0.322283506	0.00027145	2.29E-08
0.00027243	-0.325831085	0.00027245	2.53E-08
0.00027343	-0.328527868	0.00027345	2.79E-08
0.00027443	-0.329776734	0.00027445	2.53E-08
0.00027543	-0.329784542	0.00027545	2.88E-08
0.00027643	-0.328629345	0.00027645	2.96E-08
0.00027743	-0.326490641	0.00027745	3.52E-08
0.00027843	-0.322841585	0.00027845	0.000000039
0.00027943	-0.318361253	0.00027945	3.99E-08
0.00028043	-0.312085658	0.00028045	3.99E-08
0.00028143	-0.305205137	0.00028145	0.00000004
0.00028243	-0.297075748	0.00028245	4.69E-08
0.00028343	-0.28844291	0.00028345	5.41E-08
0.00028443	-0.278288007	0.00028445	5.55E-08
0.00028543	-0.267157406	0.00028545	6.22E-08
0.00028643	-0.254867703	0.00028645	6.85E-08
0.00028743	-0.242281392	0.00028745	7.07E-08
0.00028843	-0.228469625	0.00028845	7.87E-08
0.00028943	-0.213994399	0.00028945	8.47E-08
0.00029043	-0.198730811	0.00029045	0.000000089
0.00029143	-0.18308866	0.00029145	9.53E-08
0.00029243	-0.166786939	0.00029245	0.000000105
0.00029343	-0.149427593	0.00029345	0.000000109
0.00029443	-0.13238436	0.00029445	0.000000112
0.00029543	-0.114892319	0.00029545	0.000000116
0.00029643	-0.096545577	0.00029645	0.00000012
0.00029743	-0.078140289	0.00029745	0.00000012
0.00029843	-0.059122276	0.00029845	0.000000126
0.00029943	-0.040529661	0.00029945	0.000000127
0.00030042	-0.021648241	0.00030045	0.00000013
0.00030142	-0.002895614	0.00030145	0.000000134
0.00030242	0.015732126	0.00030245	0.000000134
0.00030342	0.034363769	0.00030345	0.000000136
0.00030442	0.052710515	0.00030445	0.000000133
0.00030542	0.070503071	0.00030545	0.000000131
0.00030642	0.087952182	0.00030645	0.000000126
0.00030742	0.104636364	0.00030745	0.000000121
0.00030842	0.121429823	0.00030845	0.000000114
0.00030942	0.137489557	0.00030945	0.000000112
0.00031042	0.15259704	0.00031045	0.000000105
0.00031142	0.167236194	0.00031145	9.87E-08
0.00031242	0.18098551	0.00031245	9.03E-08
0.00031342	0.194313347	0.00031345	8.35E-08
0.00031442	0.206509382	0.00031445	7.83E-08
0.00031542	0.217335567	0.00031545	7.13E-08
0.00031642	0.22757633	0.00031645	6.58E-08
0.00031742	0.236661896	0.00031745	6.06E-08
0.00031842	0.244732738	0.00031845	5.41E-08
0.00031942	0.251800597	0.00031945	5.02E-08
0.00032042	0.257760048	0.00032045	4.69E-08
0.00032142	0.262435526	0.00032145	0.000000044
0.00032242	0.266268015	0.00032245	4.21E-08
0.00032342	0.268531591	0.00032345	3.92E-08
0.00032442	0.269913167	0.00032445	0.000000035
0.00032542	0.269784391	0.00032545	3.37E-08
0.00032642	0.26904285	0.00032645	2.96E-08
0.00032742	0.26644364	0.00032745	3.05E-08
0.00032842	0.263013124	0.00032845	3.16E-08
0.00032942	0.258458644	0.00032945	2.73E-08
0.00033042	0.252530396	0.00033045	2.64E-08
0.00033142	0.245458648	0.00033145	2.73E-08
0.00033242	0.237305835	0.00033245	2.53E-08
0.00033342	0.228470057	0.00033345	2.53E-08
0.00033442	0.218283921	0.00033445	2.83E-08
0.00033542	0.207664594	0.00033545	2.85E-08
0.00033642	0.195429519	0.00033645	3.02E-08
0.00033742	0.182609051	0.00033745	3.28E-08
0.00033842	0.168668494	0.00033845	3.43E-08
0.00033942	0.154138625	0.00033945	3.61E-08
0.00034042	0.139331654	0.00034045	4.15E-08
0.00034142	0.123111896	0.00034145	4.52E-08
0.00034242	0.106482357	0.00034245	4.93E-08
0.00034342	0.089696705	0.00034345	5.25E-08
0.00034442	0.072294421	0.00034445	5.32E-08
0.00034542	0.054564312	0.00034545	5.45E-08
0.00034642	0.035963889	0.00034645	5.75E-08
0.00034742	0.017531287	0.00034745	5.69E-08
0.00034842	-0.000737403	0.00034845	0.000000056
0.00034942	-0.01968907	0.00034945	5.91E-08
0.00035042	-0.038293395	0.00035045	5.76E-08
0.00035142	-0.057451908	0.00035145	6.05E-08
0.00035242	-0.076501139	0.00035245	5.72E-08
0.00035342	-0.095089853	0.00035345	5.31E-08
0.00035442	-0.112738006	0.00035445	5.04E-08
0.00035542	-0.130608618	0.00035545	0.000000047
0.00035642	-0.148100659	0.00035645	4.58E-08
0.00035742	-0.165362448	0.00035745	3.83E-08
0.00035842	-0.181707084	0.00035845	3.71E-08
0.00035942	-0.197267279	0.00035945	3.55E-08
0.00036042	-0.212355241	0.00036045	3.07E-08
0.00036142	-0.2271505	0.00036145	2.79E-08
0.00036242	-0.241118386	0.00036245	2.76E-08
0.00036342	-0.25366956	0.00036345	0.000000027
0.00036442	-0.265970975	0.00036445	2.36E-08
0.00036542	-0.27710548	0.00036545	2.14E-08
0.00036642	-0.287529677	0.00036645	2.27E-08
0.00036742	-0.296334237	0.00036745	2.23E-08
0.00036842	-0.304709494	0.00036845	2.27E-08
0.00036942	-0.311874926	0.00036945	2.14E-08
0.00037042	-0.317740709	0.00037045	2.04E-08
0.00037142	-0.32275182	0.00037145	2.09E-08
0.00037242	-0.325979382	0.00037245	2.36E-08
0.00037342	-0.328570813	0.00037345	2.37E-08
0.00037442	-0.329644054	0.00037445	2.73E-08
0.00037542	-0.329741627	0.00037545	2.94E-08
0.00037642	-0.328723013	0.00037645	3.06E-08
0.00037742	-0.326412588	0.00037745	3.23E-08
0.00037842	-0.322634757	0.00037845	3.26E-08
0.00037942	-0.318002194	0.00037945	3.74E-08
0.00038042	-0.312124699	0.00038045	3.77E-08
0.00038142	-0.305310518	0.00038145	4.76E-08
0.00038242	-0.297501147	0.00038245	4.71E-08
0.00038342	-0.288653672	0.00038345	5.05E-08
0.00038442	-0.278479248	0.00038445	5.52E-08
0.00038542	-0.267344743	0.00038545	5.85E-08
0.00038642	-0.255351633	0.00038645	6.23E-08
0.00038742	-0.242570192	0.00038745	6.32E-08
0.00038842	-0.228454024	0.00038845	0.000000069
0.00038942	-0.214103669	0.00038945	7.45E-08
0.00039042	-0.198859602	0.00039045	7.79E-08
0.00039142	-0.183303311	0.00039145	8.32E-08
0.00039242	-0.167149901	0.00039245	8.97E-08
0.00039342	-0.14998959	0.00039345	9.29E-08
0.00039442	-0.132431194	0.00039445	9.87E-08
0.00039542	-0.114459112	0.00039545	0.000000102
0.00039642	-0.09656509	0.00039645	0.000000107
0.00039742	-0.078249566	0.00039745	0.00000011
0.00039842	-0.059153497	0.00039845	0.000000113
0.00039942	-0.040233053	0.00039945	0.000000118
0.00040041	-0.021749713	0.00040045	0.00000012
0.00040141	-0.003063431	0.00040145	0.000000125
0.00040241	0.015626753	0.00040245	0.000000126
0.00040341	0.03416473	0.00040345	0.000000128
0.00040441	0.052468546	0.00040445	0.000000127
0.00040541	0.070448428	0.00040545	0.000000124
0.00040641	0.087866321	0.00040645	0.000000123
0.00040741	0.104835406	0.00040745	0.000000116
0.00040841	0.121507876	0.00040845	0.00000011
0.00040941	0.137661278	0.00040945	0.000000103
0.00041041	0.152788267	0.00041045	9.78E-08
0.00041141	0.167201057	0.00041145	9.19E-08
0.00041241	0.180868432	0.00041245	8.27E-08
0.00041341	0.194371879	0.00041345	7.51E-08
0.00041441	0.206599146	0.00041445	7.01E-08
0.00041541	0.217280924	0.00041545	6.49E-08
0.00041641	0.227623165	0.00041645	5.87E-08
0.00041741	0.236782879	0.00041745	0.000000054
0.00041841	0.244877145	0.00041845	4.99E-08
0.00041941	0.251941085	0.00041945	4.86E-08
0.00042041	0.257736653	0.00042045	0.000000046
0.00042141	0.262451142	0.00042145	4.28E-08
0.00042241	0.266154826	0.00042245	3.76E-08
0.00042341	0.268473059	0.00042345	3.49E-08
0.00042441	0.269561917	0.00042445	3.49E-08
0.00042541	0.269768775	0.00042545	0.000000034
0.00042641	0.268527687	0.00042645	3.58E-08
0.00042741	0.266139239	0.00042745	3.19E-08
0.00042841	0.262564331	0.00042845	2.81E-08
0.00042941	0.25805667	0.00042945	2.85E-08
0.00043041	0.252190858	0.00043045	3.03E-08
0.00043141	0.245505482	0.00043145	2.67E-08
0.00043241	0.237629771	0.00043245	2.52E-08
0.00043341	0.228493467	0.00043345	2.81E-08
0.00043441	0.218108296	0.00043445	3.24E-08
0.00043541	0.207332864	0.00043545	3.36E-08
0.00043641	0.195070475	0.00043645	3.78E-08
0.00043741	0.182566121	0.00043745	4.22E-08
0.00043841	0.169070467	0.00043845	4.24E-08
0.00043941	0.154263511	0.00043945	4.58E-08
0.00044041	0.139140412	0.00044045	5.33E-08
0.00044141	0.123033844	0.00044145	5.58E-08
0.00044241	0.106681399	0.00044245	5.94E-08
0.00044341	0.08974354	0.00044345	6.48E-08
0.00044441	0.07238809	0.00044445	6.58E-08
0.00044541	0.05449016	0.00044545	0.000000069
0.00044641	0.036077071	0.00044645	7.34E-08
0.00044741	0.017578119	0.00044745	7.27E-08
0.00044841	-0.00119012	0.00044845	8.06E-08
0.00044941	-0.020071538	0.00044945	7.72E-08
0.00045041	-0.038660251	0.00045045	7.52E-08
0.00045141	-0.057502642	0.00045145	7.35E-08
0.00045241	-0.076508947	0.00045245	7.13E-08
0.00045341	-0.094988383	0.00045345	6.67E-08
0.00045441	-0.112679467	0.00045445	0.000000062
0.00045541	-0.130753025	0.00045545	6.03E-08
0.00045641	-0.148268476	0.00045645	5.27E-08
0.00045741	-0.165475622	0.00045745	0.000000046
0.00045841	-0.181531474	0.00045845	4.48E-08
0.00045941	-0.197185323	0.00045945	4.16E-08
0.00046041	-0.212284997	0.00046045	3.74E-08
0.00046141	-0.227232456	0.00046145	3.48E-08
0.00046241	-0.240985692	0.00046245	0.000000032
0.00046341	-0.253813982	0.00046345	3.13E-08
0.00046441	-0.266052932	0.00046445	2.77E-08
0.00046541	-0.277222544	0.00046545	2.65E-08
0.00046641	-0.287373573	0.00046645	2.57E-08
0.00046741	-0.296494246	0.00046745	2.48E-08
0.00046841	-0.304448009	0.00046845	2.16E-08
0.00046941	-0.311707109	0.00046945	2.17E-08
0.00047041	-0.317928046	0.00047045	2.18E-08
0.00047141	-0.322295219	0.00047145	2.12E-08
0.00047241	-0.325725704	0.00047245	0.000000023
0.00047341	-0.328317136	0.00047345	2.24E-08
0.00047441	-0.32977283	0.00047445	2.73E-08
0.00047541	-0.330085069	0.00047545	2.85E-08
0.00047641	-0.328789353	0.00047645	2.97E-08
0.00047741	-0.326467216	0.00047745	3.14E-08
0.00047841	-0.322853297	0.00047845	3.64E-08
0.00047941	-0.318251967	0.00047945	3.81E-08
0.00048041	-0.312448621	0.00048045	3.83E-08
0.00048141	-0.305251986	0.00048145	4.12E-08
0.00048241	-0.297302127	0.00048245	4.06E-08
0.00048341	-0.288478047	0.00048345	4.82E-08
0.00048441	-0.278389484	0.00048445	5.05E-08
0.00048541	-0.267141789	0.00048545	5.47E-08
0.00048641	-0.255328238	0.00048645	5.95E-08
0.00048741	-0.242398486	0.00048745	6.24E-08
0.00048841	-0.228512555	0.00048845	6.65E-08
0.00048941	-0.213959262	0.00048945	0.000000071
0.00049041	-0.198879108	0.00049045	7.49E-08
0.00049141	-0.183201835	0.00049145	7.66E-08
0.00049241	-0.167005494	0.00049245	8.19E-08
0.00049341	-0.149907634	0.00049345	9.05E-08
0.00049441	-0.132294595	0.00049445	9.53E-08
0.00049541	-0.114638641	0.00049545	9.95E-08
0.00049641	-0.09667436	0.00049645	0.000000101
0.00049741	-0.077952959	0.00049745	0.000000105
0.00049841	-0.059254967	0.00049845	0.00000011
0.00049941	-0.040034011	0.00049945	0.000000113
0.0005004	-0.021972168	0.00050045	0.000000114
0.0005014	-0.002946349	0.00050145	0.000000115
0.0005024	0.015564309	0.00050245	0.000000117
0.0005034	0.034082774	0.00050345	0.000000119
0.0005044	0.052374877	0.00050445	0.000000115
0.0005054	0.070276707	0.00050545	0.000000112
0.0005064	0.087698504	0.00050645	0.000000113
0.0005074	0.104702711	0.00050745	0.000000107
0.0005084	0.121386893	0.00050845	0.000000101
0.0005094	0.137450531	0.00050945	9.44E-08
0.0005104	0.15266338	0.00051045	8.94E-08
0.0005114	0.167493761	0.00051145	0.000000084
0.0005124	0.181184545	0.00051245	7.78E-08
0.0005134	0.194180652	0.00051345	7.55E-08
0.0005144	0.20622839	0.00051445	0.000000067
0.0005154	0.216910169	0.00051545	6.24E-08
0.0005164	0.2273812	0.00051645	5.48E-08
0.0005174	0.236661896	0.00051745	5.21E-08
0.0005184	0.244631276	0.00051845	4.83E-08
0.0005194	0.251496166	0.00051945	4.71E-08
0.0005204	0.257537603	0.00052045	4.27E-08
0.0005214	0.26204136	0.00052145	4.16E-08
0.0005224	0.266014338	0.00052245	3.92E-08
0.0005234	0.268437922	0.00052345	3.52E-08
0.0005244	0.269718021	0.00052445	3.55E-08
0.0005254	0.269768775	0.00052545	3.61E-08
0.0005264	0.268769652	0.00052645	3.55E-08
0.0005274	0.266416311	0.00052745	3.14E-08
0.0005284	0.262739956	0.00052845	3.16E-08
0.0005294	0.258232296	0.00052945	3.11E-08
0.0005304	0.252323568	0.00053045	3.32E-08
0.0005314	0.245657682	0.00053145	3.23E-08
0.0005324	0.237739041	0.00053245	3.04E-08
0.0005334	0.228645682	0.00053345	3.27E-08
0.0005344	0.218123913	0.00053445	3.23E-08
0.0005354	0.207781672	0.00053545	0.000000039
0.0005364	0.1956871	0.00053645	4.04E-08
0.0005374	0.182788581	0.00053745	4.35E-08
0.0005384	0.169378787	0.00053845	4.75E-08
0.0005394	0.154540598	0.00053945	4.51E-08
0.0005404	0.139507279	0.00054045	5.03E-08
0.0005414	0.123513877	0.00054145	5.09E-08
0.0005424	0.107219972	0.00054245	5.64E-08
0.0005434	0.0901182	0.00054345	5.55E-08
0.0005444	0.072778359	0.00054445	0.00000006
0.0005454	0.055032641	0.00054545	6.36E-08
0.0005464	0.036572717	0.00054645	6.64E-08
0.0005474	0.017839601	0.00054745	6.66E-08
0.0005484	-0.000600807	0.00054845	6.69E-08
0.0005494	-0.019443197	0.00054945	6.57E-08
0.0005504	-0.038203631	0.00055045	6.21E-08
0.0005514	-0.057334825	0.00055145	5.76E-08
0.0005524	-0.076149896	0.00055245	5.59E-08
0.0005534	-0.094664454	0.00055345	4.93E-08
0.0005544	-0.112531163	0.00055445	5.08E-08
0.0005554	-0.130386159	0.00055545	4.75E-08
0.0005564	-0.148248971	0.00055645	4.46E-08
0.0005574	-0.164847285	0.00055745	3.94E-08
0.0005584	-0.181312919	0.00055845	3.66E-08
0.0005594	-0.197076052	0.00055945	3.51E-08
0.0005604	-0.212257683	0.00056045	2.96E-08
0.0005614	-0.226931944	0.00056145	2.91E-08
0.0005624	-0.240880311	0.00056245	2.88E-08
0.0005634	-0.253673464	0.00056345	0.000000025
0.0005644	-0.266049027	0.00056445	2.59E-08
0.0005654	-0.277390361	0.00056545	2.47E-08
0.0005664	-0.287424296	0.00056645	2.33E-08
0.0005674	-0.296420097	0.00056745	2.33E-08
0.0005684	-0.304362148	0.00056845	2.19E-08
0.0005694	-0.311582208	0.00056945	2.46E-08
0.0005704	-0.317748517	0.00057045	2.71E-08
0.0005714	-0.322209358	0.00057145	2.71E-08
0.0005724	-0.325792044	0.00057245	2.56E-08
0.0005734	-0.328184426	0.00057345	0.000000029
0.0005744	-0.329655766	0.00057445	3.09E-08
0.0005754	-0.329511374	0.00057545	3.09E-08
0.0005764	-0.328289807	0.00057645	0.000000033
0.0005774	-0.325963765	0.00057745	3.46E-08
0.0005784	-0.322182029	0.00057845	3.71E-08
0.0005794	-0.317838281	0.00057945	4.06E-08
0.0005804	-0.31192565	0.00058045	4.15E-08
0.0005814	-0.304744631	0.00058145	4.54E-08
0.0005824	-0.296744019	0.00058245	5.05E-08
0.0005834	-0.288193136	0.00058345	5.28E-08
0.0005844	-0.277893841	0.00058445	5.77E-08
0.0005854	-0.266993493	0.00058545	6.02E-08
0.0005864	-0.254656971	0.00058645	6.62E-08
0.0005874	-0.241949663	0.00058745	7.16E-08
0.0005884	-0.228106678	0.00058845	7.25E-08
0.0005894	-0.213451907	0.00058945	7.79E-08
0.0005904	-0.198250771	0.00059045	8.73E-08
0.0005914	-0.182620332	0.00059145	9.25E-08
0.0005924	-0.166170314	0.00059245	9.34E-08
0.0005934	-0.149400279	0.00059345	0.0000001
0.0005944	-0.132111177	0.00059445	0.000000105
0.0005954	-0.114498138	0.00059545	0.00000011
0.0005964	-0.09670949	0.00059645	0.000000113
0.0005974	-0.077952959	0.00059745	0.000000119
0.0005984	-0.059153497	0.00059845	0.000000121
0.0005994	-0.040041819	0.00059945	0.000000125
0.00060039	-0.021570187	0.00060045	0.000000125
0.00060139	-0.002657547	0.00060145	0.000000129
0.00060239	0.016114594	0.00060245	0.000000131
0.00060339	0.034371577	0.00060345	0.000000132
0.00060439	0.052796375	0.00060445	0.000000129
0.00060539	0.07074894	0.00060545	0.000000125
0.00060639	0.088283919	0.00060645	0.000000124
0.00060739	0.105389595	0.00060745	0.000000119
0.00060839	0.121656179	0.00060845	0.000000115
0.00060939	0.137751043	0.00060945	0.000000109
0.00061039	0.152764857	0.00061045	9.87E-08
0.00061139	0.167645976	0.00061145	9.47E-08
0.00061239	0.18136017	0.00061245	8.77E-08
0.00061339	0.19450067	0.00061345	7.98E-08
0.00061439	0.206700608	0.00061445	7.37E-08
0.00061539	0.217663392	0.00061545	6.61E-08
0.00061639	0.227373391	0.00061645	6.46E-08
0.00061739	0.23677507	0.00061745	5.82E-08
0.00061839	0.244596139	0.00061845	5.03E-08
0.00061939	0.251745939	0.00061945	4.78E-08
0.00062039	0.257916182	0.00062045	4.67E-08
0.00062139	0.262287229	0.00062145	4.35E-08
0.00062239	0.265983105	0.00062245	0.00000004
0.00062339	0.268324763	0.00062345	0.000000042
0.00062439	0.26987803	0.00062445	3.83E-08
0.00062539	0.269803882	0.00062545	3.61E-08
0.00062639	0.268832117	0.00062645	3.46E-08
0.00062739	0.266385108	0.00062745	3.26E-08
0.00062839	0.262880445	0.00062845	2.75E-08
0.00062939	0.258318156	0.00062945	2.76E-08
0.00063039	0.252233803	0.00063045	2.75E-08
0.00063139	0.245310336	0.00063145	2.68E-08
0.00063239	0.237707824	0.00063245	2.66E-08
0.00063339	0.228450537	0.00063345	3.04E-08
0.00063439	0.218315139	0.00063445	3.12E-08
0.00063539	0.20776996	0.00063545	3.48E-08
0.00063639	0.195663691	0.00063645	3.73E-08
0.00063739	0.182741746	0.00063745	4.24E-08
0.00063839	0.169043154	0.00063845	4.26E-08
0.00063939	0.154521093	0.00063945	4.33E-08
0.00064039	0.139308244	0.00064045	5.05E-08
0.00064139	0.123482659	0.00064145	5.68E-08
0.00064239	0.106837504	0.00064245	5.46E-08
0.00064339	0.090172842	0.00064345	5.64E-08
0.00064439	0.072637863	0.00064445	6.13E-08
0.00064539	0.054775059	0.00064545	6.19E-08
0.00064639	0.036311232	0.00064645	6.69E-08
0.00064739	0.018175237	0.00064745	6.84E-08
0.00064839	-0.000413476	0.00064845	6.58E-08
0.00064939	-0.019318311	0.00064945	0.000000066
0.00065039	-0.038082648	0.00065045	6.21E-08
0.00065139	-0.056663554	0.00065145	6.15E-08
0.00065239	-0.075412281	0.00065245	6.38E-08
0.00065339	-0.094512247	0.00065345	6.27E-08
0.00065439	-0.112195529	0.00065445	5.74E-08
0.00065539	-0.130054429	0.00065545	5.42E-08
0.00065639	-0.147530869	0.00065645	4.82E-08
0.00065739	-0.164554581	0.00065745	4.29E-08
0.00065839	-0.180899233	0.00065845	4.27E-08
0.00065939	-0.196994096	0.00065945	3.72E-08
0.00066039	-0.212312311	0.00066045	3.53E-08
0.00066139	-0.226846084	0.00066145	3.33E-08
0.00066239	-0.240825683	0.00066245	2.84E-08
0.00066339	-0.253845185	0.00066345	2.43E-08
0.00066439	-0.265814871	0.00066445	0.000000023
0.00066539	-0.277097672	0.00066545	2.21E-08
0.00066639	-0.287404776	0.00066645	2.18E-08
0.00066739	-0.296607435	0.00066745	2.15E-08
0.00066839	-0.304779738	0.00066845	2.03E-08
0.00066939	-0.311882734	0.00066945	2.14E-08
0.00067039	-0.31779927	0.00067045	0.000000027
0.00067139	-0.322740108	0.00067145	2.43E-08
0.00067239	-0.326069146	0.00067245	2.73E-08
0.00067339	-0.328828394	0.00067345	2.74E-08
0.00067439	-0.32990554	0.00067445	3.01E-08
0.00067539	-0.330022633	0.00067545	3.01E-08
0.00067639	-0.32887131	0.00067645	3.15E-08
0.00067739	-0.32660383	0.00067745	3.27E-08
0.00067839	-0.323114783	0.00067845	3.68E-08
0.00067939	-0.318478346	0.00067945	4.12E-08
0.00068039	-0.312483728	0.00068045	4.16E-08
0.00068139	-0.305509567	0.00068145	4.46E-08
0.00068239	-0.297278702	0.00068245	0.000000049
0.00068339	-0.288665354	0.00068345	5.06E-08
0.00068439	-0.278529972	0.00068445	5.32E-08
0.00068539	-0.267493039	0.00068545	5.81E-08
0.00068639	-0.255484343	0.00068645	0.000000058
0.00068739	-0.242593616	0.00068745	6.44E-08
0.00068839	-0.22857891	0.00068845	6.98E-08
0.00068939	-0.214130983	0.00068945	7.93E-08
0.00069039	-0.19900009	0.00069045	8.31E-08
0.00069139	-0.18313159	0.00069145	8.43E-08
0.00069239	-0.166900128	0.00069245	9.18E-08
0.00069339	-0.149841279	0.00069345	9.73E-08
0.00069439	-0.132232159	0.00069445	0.0000001
0.00069539	-0.114638641	0.00069545	0.000000107
0.00069639	-0.096830472	0.00069645	0.000000113
0.00069739	-0.078116871	0.00069745	0.000000117
0.00069839	-0.059547674	0.00069845	0.000000122
0.00069939	-0.040510144	0.00069945	0.000000124
0.00070038	-0.02208925	0.00070045	0.000000125
0.00070138	-0.003125875	0.00070145	0.000000129
0.00070238	0.015224772	0.00070245	0.00000013
0.00070338	0.033774458	0.00070345	0.000000132
0.00070438	0.052324142	0.00070445	0.000000133
0.00070538	0.07047575	0.00070545	0.000000129
0.00070638	0.087842911	0.00070645	0.000000129
0.00070738	0.104659781	0.00070745	0.000000124
0.00070838	0.121515684	0.00070845	0.00000012
0.00070938	0.137672991	0.00070945	0.000000111
0.00071038	0.152885839	0.00071045	0.000000101
0.00071138	0.167337656	0.00071145	9.32E-08
0.00071238	0.181387499	0.00071245	8.74E-08
0.00071338	0.194531903	0.00071345	8.08E-08
0.00071438	0.206704512	0.00071445	7.24E-08
0.00071538	0.217577532	0.00071545	0.000000065
0.00071638	0.227588043	0.00071645	6.18E-08
0.00071738	0.236474559	0.00071745	5.96E-08
0.00071838	0.244639069	0.00071845	5.44E-08
0.00071938	0.251605451	0.00071945	4.93E-08
0.00072038	0.257631272	0.00072045	4.78E-08
0.00072138	0.262154549	0.00072145	0.000000043
0.00072238	0.265932381	0.00072245	4.06E-08
0.00072338	0.268613547	0.00072345	3.64E-08
0.00072438	0.26981169	0.00072445	3.45E-08
0.00072538	0.26974535	0.00072545	3.55E-08
0.00072638	0.268570632	0.00072645	3.26E-08
0.00072738	0.266061157	0.00072745	2.71E-08
0.00072838	0.26259163	0.00072845	3.16E-08
0.00072938	0.25805667	0.00072945	3.04E-08
0.00073038	0.252225995	0.00073045	3.12E-08
0.00073138	0.245669395	0.00073145	2.92E-08
0.00073238	0.237750754	0.00073245	3.06E-08
0.00073338	0.228739336	0.00073345	3.11E-08
0.00073438	0.218264416	0.00073445	3.07E-08
0.00073538	0.207477257	0.00073545	3.17E-08
0.00073638	0.195714429	0.00073645	3.78E-08
0.00073738	0.182694912	0.00073745	4.05E-08
0.00073838	0.169031441	0.00073845	4.24E-08
0.00073938	0.154068366	0.00073945	4.62E-08
0.00074038	0.13939409	0.00074045	4.85E-08
0.00074138	0.123232886	0.00074145	5.37E-08
0.00074238	0.106685296	0.00074245	6.05E-08
0.00074338	0.089848913	0.00074345	6.19E-08
0.00074438	0.072446629	0.00074445	6.59E-08
0.00074538	0.054638464	0.00074545	6.89E-08
0.00074638	0.036170736	0.00074645	7.17E-08
0.00074738	0.017905949	0.00074745	7.14E-08
0.00074838	-0.000507142	0.00074845	7.17E-08
0.00074938	-0.019548571	0.00074945	7.16E-08
0.00075038	-0.038137283	0.00075045	6.72E-08
0.00075138	-0.057334825	0.00075145	6.56E-08
0.00075238	-0.07607574	0.00075245	6.07E-08
0.00075338	-0.094871305	0.00075345	5.71E-08
0.00075438	-0.112656049	0.00075445	0.000000053
0.00075538	-0.130011499	0.00075545	5.02E-08
0.00075638	-0.147577703	0.00075645	4.19E-08
0.00075738	-0.164909735	0.00075745	3.77E-08
0.00075838	-0.18132852	0.00075845	3.34E-08
0.00075938	-0.197072148	0.00075945	3.42E-08
0.00076038	-0.212199137	0.00076045	3.22E-08
0.00076138	-0.22675243	0.00076145	2.74E-08
0.00076238	-0.24075152	0.00076245	2.42E-08
0.00076338	-0.253696889	0.00076345	2.34E-08
0.00076438	-0.2654441	0.00076445	1.95E-08
0.00076538	-0.277117193	0.00076545	1.94E-08
0.00076638	-0.287502348	0.00076645	1.82E-08
0.00076738	-0.296353757	0.00076745	2.36E-08
0.00076838	-0.304405093	0.00076845	2.21E-08
0.00076938	-0.311219245	0.00076945	2.03E-08
0.00077038	-0.317428499	0.00077045	2.28E-08
0.00077138	-0.321947873	0.00077145	2.42E-08
0.00077238	-0.325737417	0.00077245	2.77E-08
0.00077338	-0.328434199	0.00077345	2.45E-08
0.00077438	-0.329577714	0.00077445	2.77E-08
0.00077538	-0.329686999	0.00077545	2.85E-08
0.00077638	-0.328360051	0.00077645	2.98E-08
0.00077738	-0.326209664	0.00077745	0.00000003
0.00077838	-0.322638661	0.00077845	3.45E-08
0.00077938	-0.31777975	0.00077945	0.000000038
0.00078038	-0.312261283	0.00078045	4.02E-08
0.00078138	-0.305045128	0.00078145	4.41E-08
0.00078238	-0.297173321	0.00078245	4.76E-08
0.00078338	-0.288251668	0.00078345	4.91E-08
0.00078438	-0.278209955	0.00078445	0.000000055
0.00078538	-0.267391562	0.00078545	5.89E-08
0.00078638	-0.255023807	0.00078645	0.000000064
0.00078738	-0.242492139	0.00078745	6.77E-08
0.00078838	-0.22849305	0.00078845	7.36E-08
0.00078938	-0.214150503	0.00078945	8.02E-08
0.00079038	-0.199093759	0.00079045	8.23E-08
0.00079138	-0.182940349	0.00079145	9.02E-08
0.00079238	-0.167025015	0.00079245	0.000000096
0.00079338	-0.149813965	0.00079345	0.0000001
0.00079438	-0.132357046	0.00079445	0.000000103
0.00079538	-0.114626929	0.00079545	0.000000108
0.00079638	-0.096654847	0.00079645	0.000000115
0.00079738	-0.078315914	0.00079745	0.000000115
0.00079838	-0.059028611	0.00079845	0.000000121
0.00079938	-0.039729599	0.00079945	0.000000124
0.00080037	-0.021597506	0.00080045	0.000000127
0.00080137	-0.002438994	0.00080145	0.000000131
0.00080237	0.016067762	0.00080245	0.000000131
0.00080337	0.034039844	0.00080345	0.000000135
0.00080437	0.052827597	0.00080445	0.000000136
0.00080537	0.070546001	0.00080545	0.000000131
0.00080637	0.087936573	0.00080645	0.000000127
0.00080737	0.105011024	0.00080745	0.000000122
0.00080837	0.121788874	0.00080845	0.000000116
0.00080937	0.137512982	0.00080945	0.000000113
0.00081037	0.152823403	0.00081045	0.000000104
0.00081137	0.167489871	0.00081145	0.000000096
0.00081237	0.181336761	0.00081245	9.35E-08
0.00081337	0.194313347	0.00081345	8.57E-08
0.00081437	0.206302539	0.00081445	8.06E-08
0.00081537	0.217331663	0.00081545	7.14E-08
0.00081637	0.227677807	0.00081645	6.53E-08
0.00081737	0.236650184	0.00081745	0.000000063
0.00081837	0.244603947	0.00081845	5.68E-08
0.00081937	0.251511782	0.00081945	5.38E-08
0.00082037	0.257424414	0.00082045	5.14E-08
0.00082137	0.262162328	0.00082145	4.91E-08
0.00082237	0.265846521	0.00082245	4.57E-08
0.00082337	0.268473059	0.00082345	3.93E-08
0.00082437	0.269737542	0.00082445	3.74E-08
0.00082537	0.269959986	0.00082545	3.33E-08
0.00082637	0.26864478	0.00082645	0.000000031
0.00082737	0.266131431	0.00082745	3.01E-08
0.00082837	0.262778968	0.00082845	2.95E-08
0.00082937	0.258271307	0.00082945	0.000000031
0.00083037	0.252549917	0.00083045	2.97E-08
0.00083137	0.245852828	0.00083145	2.86E-08
0.00083237	0.237836614	0.00083245	2.74E-08
0.00083337	0.228630066	0.00083345	2.93E-08
0.00083437	0.218561023	0.00083445	3.02E-08
0.00083537	0.207766056	0.00083545	0.000000035
0.00083637	0.195901752	0.00083645	3.51E-08
0.00083737	0.183069572	0.00083745	3.47E-08
0.00083837	0.169296831	0.00083845	3.81E-08
0.00083937	0.154376686	0.00083945	4.47E-08
0.00084037	0.139768764	0.00084045	4.68E-08
0.00084137	0.123662181	0.00084145	0.000000056
0.00084237	0.106923364	0.00084245	6.05E-08
0.00084337	0.089958191	0.00084345	6.27E-08
0.00084437	0.07276275	0.00084445	6.54E-08
0.00084537	0.054876529	0.00084545	6.75E-08
0.00084637	0.036287818	0.00084645	7.16E-08
0.00084737	0.017624952	0.00084745	0.000000068
0.00084837	-0.000624223	0.00084845	6.67E-08
0.00084937	-0.019579794	0.00084945	6.42E-08
0.00085037	-0.038250465	0.00085045	6.54E-08
0.00085137	-0.057440199	0.00085145	6.02E-08
0.00085237	-0.075892314	0.00085245	5.86E-08
0.00085337	-0.094937645	0.00085345	0.000000054
0.00085437	-0.112687275	0.00085445	5.33E-08
0.00085537	-0.130386159	0.00085545	4.71E-08
0.00085637	-0.148073345	0.00085645	4.02E-08
0.00085737	-0.164788753	0.00085745	3.38E-08
0.00085837	-0.18132852	0.00085845	3.44E-08
0.00085937	-0.197017506	0.00085945	0.000000038
0.00086037	-0.212113276	0.00086045	0.000000035
0.00086137	-0.227119282	0.00086145	3.36E-08
0.00086237	-0.241239369	0.00086245	2.88E-08
0.00086337	-0.253852993	0.00086345	2.87E-08
0.00086437	-0.26572901	0.00086445	0.000000023
0.00086537	-0.277191341	0.00086545	0.000000025
0.00086637	-0.287510157	0.00086645	2.24E-08
0.00086737	-0.296396673	0.00086745	0.000000021
0.00086837	-0.30448705	0.00086845	2.13E-08
0.00086937	-0.311266094	0.00086945	0.000000023
0.00087037	-0.317369968	0.00087045	0.000000025
0.00087137	-0.322111785	0.00087145	0.000000027
0.00087237	-0.325405687	0.00087245	2.69E-08
0.00087337	-0.328024417	0.00087345	2.93E-08
0.00087437	-0.329320133	0.00087445	2.82E-08
0.00087537	-0.329530865	0.00087545	3.13E-08
0.00087637	-0.32867226	0.00087645	3.29E-08
0.00087737	-0.32613939	0.00087745	3.09E-08
0.00087837	-0.322369367	0.00087845	3.44E-08
0.00087937	-0.317654848	0.00087945	4.05E-08
0.00088037	-0.311843693	0.00088045	4.31E-08
0.00088137	-0.304674387	0.00088145	4.66E-08
0.00088237	-0.296786964	0.00088245	4.77E-08
0.00088337	-0.287896544	0.00088345	5.59E-08
0.00088437	-0.278069437	0.00088445	5.69E-08
0.00088537	-0.266856909	0.00088545	6.03E-08
0.00088637	-0.25492236	0.00088645	6.36E-08
0.00088737	-0.242215052	0.00088745	6.88E-08
0.00088837	-0.228528172	0.00088845	7.16E-08
0.00088937	-0.214115381	0.00088945	7.62E-08
0.00089037	-0.19851616	0.00089045	8.24E-08
0.00089137	-0.182784244	0.00089145	8.71E-08
0.00089237	-0.166697189	0.00089245	9.34E-08
0.00089337	-0.149579793	0.00089345	9.45E-08
0.00089437	-0.132185325	0.00089445	0.000000101
0.00089537	-0.114330322	0.00089545	0.000000105
0.00089637	-0.096514352	0.00089645	0.000000112
0.00089737	-0.077812456	0.00089745	0.000000119
0.00089837	-0.058825668	0.00089845	0.000000122
0.00089937	-0.039936446	0.00089945	0.000000125
0.00090036	-0.021597506	0.00090045	0.00000013
0.00090136	-0.002497535	0.00090145	0.000000129
0.00090236	0.015771154	0.00090245	0.000000132
0.00090336	0.034344256	0.00090345	0.000000133
0.00090436	0.052831497	0.00090445	0.000000129
0.00090536	0.070425011	0.00090545	0.000000129
0.00090636	0.08795999	0.00090645	0.000000126
0.00090736	0.104936875	0.00090745	0.000000122
0.00090836	0.121570319	0.00090845	0.000000117
0.00090936	0.137700304	0.00090945	0.00000011
0.00091036	0.152780473	0.00091045	0.000000101
0.00091136	0.167154238	0.00091145	9.27E-08
0.00091236	0.181227475	0.00091245	8.86E-08
0.00091336	0.194258705	0.00091345	8.04E-08
0.00091436	0.206528887	0.00091445	7.47E-08
0.00091536	0.217304334	0.00091545	6.85E-08
0.00091636	0.227502182	0.00091645	6.46E-08
0.00091736	0.236849219	0.00091745	5.92E-08
0.00091836	0.24476786	0.00091845	0.000000054
0.00091936	0.251675695	0.00091945	5.15E-08
0.00092036	0.257674187	0.00092045	4.67E-08
0.00092136	0.262478471	0.00092145	4.52E-08
0.00092236	0.265998721	0.00092245	4.26E-08
0.00092336	0.268824309	0.00092345	3.99E-08
0.00092436	0.270018548	0.00092445	3.95E-08
0.00092536	0.269757062	0.00092545	3.53E-08
0.00092636	0.268742353	0.00092645	3.59E-08
0.00092736	0.266334355	0.00092745	2.97E-08
0.00092836	0.26294288	0.00092845	3.17E-08
0.00092936	0.258630365	0.00092945	3.44E-08
0.00093036	0.252471864	0.00093045	3.21E-08
0.00093136	0.245450839	0.00093145	2.89E-08
0.00093236	0.237637579	0.00093245	2.63E-08
0.00093336	0.228598848	0.00093345	2.73E-08
0.00093436	0.218521997	0.00093445	3.07E-08
0.00093536	0.207867533	0.00093545	3.03E-08
0.00093636	0.195546612	0.00093645	0.000000033
0.00093736	0.18274565	0.00093745	3.81E-08
0.00093836	0.169222683	0.00093845	3.99E-08
0.00093936	0.154427424	0.00093945	4.59E-08
0.00094036	0.139624357	0.00094045	4.99E-08
0.00094136	0.123970501	0.00094145	0.000000051
0.00094236	0.10708338	0.00094245	5.65E-08
0.00094336	0.090340659	0.00094345	6.04E-08
0.00094436	0.072528586	0.00094445	6.11E-08
0.00094536	0.054919459	0.00094545	6.34E-08
0.00094636	0.036440022	0.00094645	6.41E-08
0.00094736	0.017726423	0.00094745	6.94E-08
0.00094836	-0.000553974	0.00094845	0.000000069
0.00094936	-0.019197326	0.00094945	6.93E-08
0.00095036	-0.037957758	0.00095045	7.15E-08
0.00095136	-0.056983579	0.00095145	6.87E-08
0.00095236	-0.075794749	0.00095245	6.22E-08
0.00095336	-0.094680071	0.00095345	5.94E-08
0.00095436	-0.112558484	0.00095445	5.47E-08
0.00095536	-0.130093455	0.00095545	0.000000055
0.00095636	-0.147530869	0.00095645	4.91E-08
0.00095736	-0.165050223	0.00095745	4.69E-08
0.00095836	-0.18106705	0.00095845	4.25E-08
0.00095936	-0.196693584	0.00095945	4.04E-08
0.00096036	-0.212004006	0.00096045	4.08E-08
0.00096136	-0.226779744	0.00096145	3.57E-08
0.00096236	-0.24079445	0.00096245	3.38E-08
0.00096336	-0.253681272	0.00096345	3.01E-08
0.00096436	-0.265869498	0.00096445	2.87E-08
0.00096536	-0.277082056	0.00096545	2.83E-08
0.00096636	-0.287334532	0.00096645	3.26E-08
0.00096736	-0.296224952	0.00096745	3.12E-08
0.00096836	-0.304393381	0.00096845	3.12E-08
0.00096936	-0.311539292	0.00096945	0.000000029
0.00097036	-0.317471445	0.00097045	2.91E-08
0.00097136	-0.322322518	0.00097145	2.65E-08
0.00097236	-0.325729609	0.00097245	2.98E-08
0.00097336	-0.328418583	0.00097345	3.17E-08
0.00097436	-0.329581618	0.00097445	0.000000034
0.00097536	-0.329737723	0.00097545	3.65E-08
0.00097636	-0.328637153	0.00097645	3.82E-08
0.00097736	-0.326342344	0.00097745	3.72E-08
0.00097836	-0.322779149	0.00097845	3.95E-08
0.00097936	-0.318189532	0.00097945	4.21E-08
0.00098036	-0.312179327	0.00098045	4.66E-08
0.00098136	-0.305759341	0.00098145	5.15E-08
0.00098236	-0.29746604	0.00098245	4.91E-08
0.00098336	-0.288481951	0.00098345	0.000000055
0.00098436	-0.278522164	0.00098445	0.000000061
0.00098536	-0.267469615	0.00098545	6.64E-08
0.00098636	-0.25505504	0.00098645	7.05E-08
0.00098736	-0.242273584	0.00098745	7.44E-08
0.00098836	-0.228489146	0.00098845	8.48E-08
0.00098936	-0.213736817	0.00098945	0.000000085
0.00099036	-0.198851794	0.00099045	9.17E-08
0.00099136	-0.183049634	0.00099145	9.88E-08
0.00099236	-0.166732311	0.00099245	0.000000103
0.00099336	-0.149825677	0.00099345	0.000000111
0.00099436	-0.13231802	0.00099445	0.000000115
0.00099536	-0.114634737	0.00099545	0.000000117
0.00099636	-0.096736804	0.00099645	0.00000012
0.00099736	-0.078183219	0.00099745	0.000000121
0.00099836	-0.059176914	0.00099845	0.000000122
0.00099936	-0.040236954	0.00099945	0.000000129
