# Supplementary material for: Reconfigurable signal modulation in a ferroelectric tunnel field-effect transistor
Source: Nat Commun. 2023 May 3;14:2530. doi: 10.1038/s41467-023-38242-w (PMC10156808; doi:10.1038/s41467-023-38242-w)
Supplement: Supplementary file 3 — Source Data [file 41467_2023_38242_MOESM3_ESM.zip › Source Data for Figures/Supplementary Figure 5/[5_17_2022 3_37_03 PM]_6-6_Sine test 30kHz Vd0.5V_[].csv]

time	Vg	time	Iout
3.00E-07	-0.013981324	3.00E-07	0.000000105
9.60E-07	0.022413604	9.60E-07	0.000000137
1.62E-06	0.058416307	1.62E-06	0.000000154
2.28E-06	0.09275645	2.28E-06	0.000000159
2.94E-06	0.125615507	2.94E-06	0.000000163
3.60E-06	0.156144619	3.60E-06	0.000000156
4.26E-06	0.183565214	4.26E-06	0.000000147
4.92E-06	0.207789481	4.92E-06	0.000000136
5.58E-06	0.227816343	5.58E-06	0.000000122
6.24E-06	0.244804934	6.24E-06	0.000000112
6.90E-06	0.257309288	6.90E-06	9.96E-08
7.56E-06	0.265739202	7.56E-06	8.76E-08
8.22E-06	0.269567788	8.22E-06	7.22E-08
8.88E-06	0.268683821	8.88E-06	0.00000006
9.54E-06	0.263257056	9.54E-06	4.99E-08
1.02E-05	0.25311777	1.02E-05	3.84E-08
1.09E-05	0.239442587	1.09E-05	2.86E-08
1.15E-05	0.220890954	1.15E-05	2.05E-08
1.22E-05	0.199066877	1.22E-05	0.000000017
1.28E-05	0.174110845	1.28E-05	1.06E-08
1.35E-05	0.14484036	1.35E-05	4.38E-09
1.42E-05	0.113825344	1.42E-05	5.19E-09
1.48E-05	0.080275513	1.48E-05	8.81E-09
1.55E-05	0.045244586	1.55E-05	6.23E-09
1.61E-05	0.009282862	1.61E-05	1.03E-08
1.68E-05	-0.027738456	1.68E-05	9.68E-09
1.75E-05	-0.064999789	1.75E-05	7.42E-09
1.81E-05	-0.101061031	1.81E-05	6.46E-09
1.88E-05	-0.1356529	1.88E-05	1.67E-10
1.94E-05	-0.169261277	1.94E-05	4.71E-09
2.01E-05	-0.200334832	2.01E-05	1.49E-08
2.08E-05	-0.229347736	2.08E-05	1.32E-08
2.14E-05	-0.255568236	2.14E-05	1.27E-08
2.21E-05	-0.278282136	2.21E-05	1.63E-08
2.27E-05	-0.296857208	2.27E-05	1.67E-08
2.34E-05	-0.311521709	2.34E-05	1.31E-08
2.41E-05	-0.322299123	2.41E-05	1.36E-08
2.47E-05	-0.328200042	2.47E-05	7.6E-09
2.54E-05	-0.329552352	2.54E-05	1.77E-09
2.60E-05	-0.326601863	2.60E-05	1.04E-08
2.67E-05	-0.318973988	2.67E-05	2.24E-08
2.74E-05	-0.306528181	2.74E-05	3.34E-08
2.80E-05	-0.290640146	2.80E-05	4.01E-08
2.87E-05	-0.270180076	2.87E-05	5.36E-08
2.93E-05	-0.246535376	2.93E-05	6.64E-08
3.00E-05	-0.219266981	3.00E-05	8.15E-08
3.07E-05	-0.189557433	3.07E-05	9.68E-08
3.13E-05	-0.15747112	3.13E-05	0.000000112
3.20E-05	-0.123054884	3.20E-05	0.000000129
3.26E-05	-0.088059083	3.26E-05	0.000000139
3.40E-05	-0.01374716	3.36E-05	0.000000162
3.46E-05	0.022753142	3.43E-05	0.000000169
3.53E-05	0.058738284	3.50E-05	0.000000172
3.59E-05	0.093166232	3.56E-05	0.000000179
3.66E-05	0.125644773	3.63E-05	0.000000175
3.73E-05	0.155793384	3.69E-05	0.000000171
3.79E-05	0.183459848	3.76E-05	0.000000163
3.86E-05	0.207900703	3.83E-05	0.00000015
3.92E-05	0.228466153	3.89E-05	0.000000133
3.99E-05	0.24531424	3.96E-05	0.000000121
4.06E-05	0.257801026	4.02E-05	0.000000106
4.12E-05	0.26592654	4.09E-05	9.27E-08
4.19E-05	0.269462407	4.16E-05	7.91E-08
4.25E-05	0.268560857	4.22E-05	6.36E-08
4.32E-05	0.263186812	4.29E-05	5.16E-08
4.39E-05	0.253521681	4.35E-05	4.21E-08
4.45E-05	0.239290386	4.42E-05	3.31E-08
4.52E-05	0.220662639	4.49E-05	2.12E-08
4.58E-05	0.198996618	4.55E-05	1.44E-08
4.65E-05	0.173355669	4.62E-05	0.000000011
4.72E-05	0.144770116	4.68E-05	1.05E-08
4.78E-05	0.113275059	4.75E-05	9.52E-09
4.85E-05	0.079894997	4.82E-05	1.15E-08
4.91E-05	0.045057256	4.88E-05	1.08E-08
4.98E-05	0.009007719	4.95E-05	1.27E-08
5.05E-05	-0.027738456	5.01E-05	1.11E-08
5.11E-05	-0.064783186	5.08E-05	8.72E-09
5.18E-05	-0.101102017	5.15E-05	5.23E-09
5.24E-05	-0.135992438	5.21E-05	1.7E-09
5.31E-05	-0.169717893	5.28E-05	3.86E-09
5.38E-05	-0.200680226	5.34E-05	8.84E-09
5.44E-05	-0.229845345	5.41E-05	0.00000001
5.51E-05	-0.255650192	5.48E-05	0.000000015
5.57E-05	-0.278446048	5.54E-05	0.000000013
5.64E-05	-0.297448456	5.61E-05	1.54E-08
5.71E-05	-0.312165678	5.67E-05	1.39E-08
5.77E-05	-0.322521567	5.74E-05	1.11E-08
5.84E-05	-0.3285864	5.81E-05	7.15E-09
5.90E-05	-0.329886019	5.87E-05	1.29E-09
5.97E-05	-0.326929718	5.94E-05	0.000000008
6.04E-05	-0.318892032	6.00E-05	1.87E-08
6.10E-05	-0.306762338	6.07E-05	0.000000029
6.17E-05	-0.290886015	6.14E-05	3.74E-08
6.23E-05	-0.270829886	6.20E-05	5.19E-08
6.30E-05	-0.246652454	6.27E-05	6.27E-08
6.37E-05	-0.219495296	6.33E-05	7.76E-08
6.43E-05	-0.189727202	6.40E-05	0.000000093
6.50E-05	-0.157301351	6.47E-05	0.000000105
6.56E-05	-0.12349394	6.53E-05	0.000000119
6.63E-05	-0.088059083	6.60E-05	0.000000131
6.76E-05	-0.014022303	6.70E-05	0.000000148
6.83E-05	0.022009671	6.76E-05	0.000000161
6.89E-05	0.058609493	6.83E-05	0.000000168
6.96E-05	0.092738889	6.89E-05	0.000000174
7.03E-05	0.125615507	6.96E-05	0.000000174
7.09E-05	0.155816793	7.03E-05	0.000000175
7.16E-05	0.183723286	7.09E-05	0.000000166
7.22E-05	0.207795337	7.16E-05	0.000000153
7.29E-05	0.228202716	7.22E-05	0.00000014
7.36E-05	0.245015681	7.29E-05	0.000000128
7.42E-05	0.257525891	7.36E-05	0.000000111
7.49E-05	0.265487462	7.42E-05	9.72E-08
7.55E-05	0.269614607	7.49E-05	8.26E-08
7.62E-05	0.26867795	7.55E-05	6.95E-08
7.69E-05	0.262671649	7.62E-05	6.05E-08
7.75E-05	0.253310949	7.69E-05	4.68E-08
7.82E-05	0.239003524	7.75E-05	3.43E-08
7.88E-05	0.221025586	7.82E-05	2.62E-08
7.95E-05	0.198762462	7.88E-05	2.13E-08
8.02E-05	0.173232734	7.95E-05	1.61E-08
8.08E-05	0.144775957	8.02E-05	1.11E-08
8.15E-05	0.113122858	8.08E-05	6.78E-09
8.21E-05	0.080105744	8.15E-05	4.17E-09
8.28E-05	0.044869926	8.21E-05	5.22E-09
8.35E-05	0.008697452	8.28E-05	6.31E-09
8.41E-05	-0.028007744	8.35E-05	7.79E-09
8.48E-05	-0.064794898	8.41E-05	2.69E-09
8.54E-05	-0.101406425	8.48E-05	1.7E-09
8.61E-05	-0.135723144	8.54E-05	2.07E-09
8.68E-05	-0.169483736	8.61E-05	6.23E-09
8.74E-05	-0.200820714	8.68E-05	9.51E-09
8.81E-05	-0.229687274	8.74E-05	1.49E-08
8.87E-05	-0.255855113	8.81E-05	1.72E-08
8.94E-05	-0.278615832	8.87E-05	1.97E-08
9.01E-05	-0.297249436	8.94E-05	2.31E-08
9.07E-05	-0.312101275	9.01E-05	2.25E-08
9.14E-05	-0.32258597	9.07E-05	1.68E-08
9.20E-05	-0.328545421	9.14E-05	1.17E-08
9.27E-05	-0.329874307	9.20E-05	6.1E-09
9.34E-05	-0.326613575	9.27E-05	2.91E-09
9.40E-05	-0.318956435	9.34E-05	1.16E-08
9.47E-05	-0.306832582	9.40E-05	2.07E-08
9.53E-05	-0.290780634	9.47E-05	3.18E-08
9.60E-05	-0.27039668	9.53E-05	4.32E-08
9.67E-05	-0.246839792	9.60E-05	5.77E-08
9.73E-05	-0.219343081	9.67E-05	6.77E-08
9.80E-05	-0.189580858	9.73E-05	8.24E-08
9.86E-05	-0.157430142	9.80E-05	0.000000094
9.93E-05	-0.123429544	9.86E-05	0.000000108
1.00E-04	-0.088070787	9.93E-05	0.000000119
0.00010128	-0.014197926	0.00010029	0.000000145
0.00010194	0.022325793	0.00010095	0.000000156
0.0001026	0.058375329	0.00010161	0.000000168
0.00010326	0.092814989	0.00010227	0.000000175
0.00010392	0.12558037	0.00010293	0.00000018
0.00010458	0.155828506	0.00010359	0.00000018
0.00010524	0.183307633	0.00010425	0.000000173
0.0001059	0.207771912	0.00010491	0.000000164
0.00010656	0.228109047	0.00010557	0.000000151
0.00010722	0.244769812	0.00010623	0.000000136
0.00010788	0.257549316	0.00010689	0.000000121
0.00010854	0.265686512	0.00010755	0.000000107
0.0001092	0.269468248	0.00010821	9.46E-08
0.00010986	0.26812768	0.00010887	7.72E-08
0.00011052	0.26277703	0.00010953	6.61E-08
0.00011118	0.253111899	0.00011019	5.41E-08
0.00011184	0.239021093	0.00011085	4.19E-08
0.0001125	0.220738739	0.00011151	3.17E-08
0.00011316	0.198920518	0.00011217	2.02E-08
0.00011382	0.173379093	0.00011283	1.35E-08
0.00011448	0.144653022	0.00011349	1.31E-08
0.00011514	0.113245793	0.00011415	9.64E-09
0.0001158	0.080064766	0.00011481	5.7E-09
0.00011646	0.044817239	0.00011547	6.74E-09
0.00011712	0.008633057	0.00011613	4.79E-09
0.00011778	-0.027949203	0.00011679	1.39E-08
0.00011844	-0.06520468	0.00011745	9.29E-09
0.0001191	-0.101377159	0.00011811	2.95E-09
0.00011976	-0.135951459	0.00011877	5.65E-10
0.00012042	-0.169823274	0.00011943	4.87E-09
0.00012108	-0.200838283	0.00012009	2.78E-09
0.00012174	-0.229845345	0.00012075	9.02E-09
0.0001224	-0.255860955	0.00012141	0.000000015
0.00012306	-0.278615832	0.00012207	0.000000019
0.00012372	-0.297085524	0.00012273	2.44E-08
0.00012438	-0.311884671	0.00012339	1.86E-08
0.00012504	-0.322304964	0.00012405	1.84E-08
0.0001257	-0.328843981	0.00012471	1.82E-08
0.00012636	-0.330202132	0.00012537	1.11E-08
0.00012702	-0.326800913	0.00012603	3.41E-09
0.00012768	-0.318892032	0.00012669	5.22E-09
0.00012834	-0.307066739	0.00012735	0.000000016
0.000129	-0.290991396	0.00012801	2.55E-08
0.00012966	-0.270543039	0.00012867	4.09E-08
0.00013032	-0.246728554	0.00012933	5.27E-08
0.00013098	-0.21941334	0.00012999	6.39E-08
0.00013164	-0.189469621	0.00013065	7.99E-08
0.0001323	-0.157441854	0.00013131	9.07E-08
0.00013296	-0.123669565	0.00013197	0.000000105
0.00013362	-0.088041522	0.00013263	0.000000119
0.00013494	-0.014209634	0.00013362	0.000000141
0.0001356	0.022232126	0.00013428	0.00000015
0.00013626	0.058422163	0.00013494	0.000000164
0.00013692	0.092926219	0.0001356	0.000000175
0.00013758	0.125644773	0.00013626	0.000000181
0.00013824	0.155933872	0.00013692	0.000000182
0.0001389	0.183190554	0.00013758	0.000000179
0.00013956	0.207643121	0.00013824	0.000000174
0.00014022	0.228079781	0.0001389	0.000000163
0.00014088	0.245056659	0.00013956	0.000000149
0.00014154	0.257607847	0.00014022	0.000000129
0.0001422	0.266137272	0.00014088	0.000000111
0.00014286	0.269755095	0.00014154	9.99E-08
0.00014352	0.269099444	0.0001422	8.47E-08
0.00014418	0.263731241	0.00014286	7.31E-08
0.00014484	0.253574371	0.00014352	5.86E-08
0.0001455	0.239220127	0.00014418	4.67E-08
0.00014616	0.220926076	0.00014484	3.42E-08
0.00014682	0.198867828	0.0001455	2.48E-08
0.00014748	0.173894241	0.00014616	1.74E-08
0.00014814	0.144694	0.00014682	1.27E-08
0.0001488	0.11356777	0.00014748	1.18E-08
0.00014946	0.08024624	0.00014814	8.83E-09
0.00015012	0.04526215	0.0001488	1.24E-08
0.00015078	0.009271154	0.00014946	0.000000015
0.00015144	-0.027785288	0.00015012	1.81E-08
0.0001521	-0.064859293	0.00015078	1.62E-08
0.00015276	-0.101541072	0.00015144	1.23E-08
0.00015342	-0.13602756	0.0001521	1.16E-08
0.00015408	-0.169782296	0.00015276	4.75E-09
0.00015474	-0.200639248	0.00015342	2.17E-09
0.0001554	-0.229827777	0.00015408	3.99E-09
0.00015606	-0.255685329	0.00015474	4.34E-09
0.00015672	-0.278668523	0.0001554	7.93E-09
0.00015738	-0.297038674	0.00015606	1.27E-08
0.00015804	-0.311720759	0.00015672	1.66E-08
0.0001587	-0.32238692	0.00015738	1.74E-08
0.00015936	-0.328205884	0.00015804	1.41E-08
0.00016002	-0.329815775	0.0001587	1.03E-08
0.00016068	-0.326572597	0.00015936	4.86E-09
0.00016134	-0.318810076	0.00016002	4.25E-09
0.000162	-0.306838453	0.00016068	1.49E-08
0.00016266	-0.290634304	0.00016134	2.54E-08
0.00016332	-0.270701081	0.000162	3.84E-08
0.00016398	-0.246277794	0.00016266	4.93E-08
0.00016464	-0.219214305	0.00016332	6.61E-08
0.0001653	-0.189651102	0.00016398	7.75E-08
0.00016596	-0.157359898	0.00016464	9.06E-08
0.00016662	-0.122773886	0.0001653	0.000000108
0.00016728	-0.087690271	0.00016596	0.00000012
0.0001686	-0.013758868	0.00016695	0.000000146
0.00016926	0.022799974	0.00016761	0.000000158
0.00016992	0.058650471	0.00016827	0.00000017
0.00017058	0.093002319	0.00016893	0.000000179
0.00017124	0.125937477	0.00016959	0.000000186
0.0001719	0.156203166	0.00017025	0.000000189
0.00017256	0.183500826	0.00017091	0.000000188
0.00017322	0.207865581	0.00017157	0.00000018
0.00017388	0.228308097	0.00017223	0.000000172
0.00017454	0.245039105	0.00017289	0.000000157
0.0001752	0.257350266	0.00017355	0.00000014
0.00017586	0.265721619	0.00017421	0.000000126
0.00017652	0.269321889	0.00017487	0.000000108
0.00017718	0.268701375	0.00017553	9.31E-08
0.00017784	0.263321459	0.00017619	8.16E-08
0.0001785	0.253474861	0.00017685	6.72E-08
0.00017916	0.239325508	0.00017751	5.28E-08
0.00017982	0.221043155	0.00017817	3.91E-08
0.00018048	0.199014187	0.00017883	0.000000029
0.00018114	0.173449337	0.00017949	2.06E-08
0.0001818	0.144553512	0.00018015	1.54E-08
0.00018246	0.113245793	0.00018081	1.06E-08
0.00018312	0.080216967	0.00018147	9.46E-09
0.00018378	0.044998717	0.00018213	9.99E-09
0.00018444	0.008656474	0.00018279	1.33E-08
0.0001851	-0.02790237	0.00018345	2.01E-08
0.00018576	-0.064888559	0.00018411	1.51E-08
0.00018642	-0.101283491	0.00018477	1.67E-08
0.00018708	-0.136419788	0.00018543	1.85E-08
0.00018774	-0.169893518	0.00018609	1.41E-08
0.0001884	-0.200879261	0.00018675	8.29E-09
0.00018906	-0.230325371	0.00018741	4.16E-10
0.00018972	-0.255954623	0.00018807	7.42E-10
0.00019038	-0.278615832	0.00018873	6.47E-09
0.00019104	-0.296980143	0.00018939	9.19E-09
0.0001917	-0.312066138	0.00019005	0.000000015
0.00019236	-0.322457165	0.00019071	1.65E-08
0.00019302	-0.328410804	0.00019137	0.000000014
0.00019368	-0.329809934	0.00019203	9.93E-09
0.00019434	-0.326572597	0.00019269	5.72E-09
0.000195	-0.318915457	0.00019335	1.24E-09
0.00019566	-0.306615978	0.00019401	9.61E-09
0.00019632	-0.290950418	0.00019467	2.06E-08
0.00019698	-0.270326436	0.00019533	2.96E-08
0.00019764	-0.246693432	0.00019599	3.95E-08
0.0001983	-0.219518706	0.00019665	5.13E-08
0.00019896	-0.189715505	0.00019731	6.09E-08
0.00019962	-0.157330632	0.00019797	7.64E-08
0.00020028	-0.122996338	0.00019863	9.05E-08
0.00020094	-0.087661006	0.00019929	0.000000108
0.00020226	-0.014139385	0.00020028	0.000000131
0.00020292	0.0223375	0.00020094	0.000000144
0.00020358	0.058351912	0.0002016	0.000000157
0.00020424	0.093049154	0.00020226	0.000000168
0.0002049	0.125457436	0.00020292	0.000000181
0.00020556	0.156015828	0.00020358	0.000000188
0.00020622	0.183647171	0.00020424	0.000000188
0.00020688	0.208064616	0.0002049	0.000000183
0.00020754	0.228284672	0.00020556	0.000000175
0.0002082	0.245203018	0.00020622	0.000000168
0.00020886	0.257543445	0.00020688	0.000000149
0.00020952	0.265949935	0.00020754	0.00000013
0.00021018	0.26957947	0.0002082	0.000000117
0.00021084	0.268865287	0.00020886	0.0000001
0.0002115	0.263298035	0.00020952	0.000000087
0.00021216	0.253264099	0.00021018	7.01E-08
0.00021282	0.239208415	0.00021084	5.86E-08
0.00021348	0.220832407	0.0002115	4.66E-08
0.00021414	0.199096143	0.00021216	3.39E-08
0.0002148	0.173443481	0.00021282	2.73E-08
0.00021546	0.14481695	0.00021348	2.01E-08
0.00021612	0.113573618	0.00021414	1.59E-08
0.00021678	0.080164284	0.0002148	1.29E-08
0.00021744	0.045092382	0.00021546	1.45E-08
0.0002181	0.008826243	0.00021612	1.57E-08
0.00021876	-0.027990181	0.00021678	2.01E-08
0.00021942	-0.064818315	0.00021744	0.000000022
0.00022008	-0.101061031	0.0002181	2.06E-08
0.00022074	-0.135974869	0.00021876	1.98E-08
0.0002214	-0.169864252	0.00021942	1.12E-08
0.00022206	-0.200715348	0.00022008	0.000000011
0.00022272	-0.229634598	0.00022074	4.38E-09
0.00022338	-0.255562395	0.0002214	3.78E-09
0.00022404	-0.278241158	0.00022206	3.65E-10
0.0002247	-0.297237724	0.00022272	7.55E-09
0.00022536	-0.312130541	0.00022338	1.14E-08
0.00022602	-0.322392792	0.00022404	1.07E-08
0.00022668	-0.328627408	0.0002247	1.12E-08
0.00022734	-0.329979688	0.00022536	1.53E-08
0.000228	-0.326800913	0.00022602	6.86E-09
0.00022866	-0.319102764	0.00022668	1.53E-09
0.00022932	-0.306879431	0.00022734	7.55E-09
0.00022998	-0.290798217	0.000228	0.000000016
0.00023064	-0.270695239	0.00022866	2.52E-08
0.0002313	-0.247079805	0.00022932	3.62E-08
0.00023196	-0.219530419	0.00022998	4.98E-08
0.00023262	-0.189809158	0.00023064	6.31E-08
0.00023328	-0.157500401	0.0002313	7.96E-08
0.00023394	-0.122902676	0.00023196	9.27E-08
0.0002346	-0.088076644	0.00023262	0.000000106
0.00023592	-0.014297445	0.00023361	0.000000129
0.00023658	0.022261398	0.00023427	0.000000142
0.00023724	0.058375329	0.00023493	0.000000156
0.0002379	0.092838407	0.00023559	0.000000168
0.00023856	0.125322789	0.00023625	0.000000179
0.00023922	0.155652881	0.00023691	0.000000184
0.00023988	0.183313489	0.00023757	0.000000188
0.00024054	0.207537755	0.00023823	0.00000019
0.0002412	0.228126615	0.00023889	0.000000183
0.00024186	0.245097652	0.00023955	0.000000172
0.00024252	0.257561028	0.00024021	0.000000158
0.00024318	0.265423059	0.00024087	0.00000014
0.00024384	0.269398004	0.00024153	0.000000126
0.0002445	0.268748194	0.00024219	0.000000106
0.00024516	0.263385862	0.00024285	9.27E-08
0.00024582	0.253164589	0.00024351	7.79E-08
0.00024648	0.239272818	0.00024417	6.68E-08
0.00024714	0.220797285	0.00024483	5.03E-08
0.0002478	0.198774159	0.00024549	4.19E-08
0.00024846	0.173466906	0.00024615	2.77E-08
0.00024912	0.14484036	0.00024681	0.000000022
0.00024978	0.113421418	0.00024747	1.43E-08
0.00025044	0.080257945	0.00024813	1.17E-08
0.0002511	0.045355815	0.00024879	8.56E-09
0.00025176	0.008843805	0.00024945	1.16E-08
0.00025242	-0.027996035	0.00025011	1.93E-08
0.00025308	-0.064952955	0.00025077	2.03E-08
0.00025374	-0.101271778	0.00025143	2.08E-08
0.0002544	-0.136168063	0.00025209	0.000000019
0.00025506	-0.169671059	0.00025275	2.12E-08
0.00025572	-0.200586557	0.00025341	1.88E-08
0.00025638	-0.229605317	0.00025407	1.16E-08
0.00025704	-0.255732149	0.00025473	1.12E-08
0.0002577	-0.278475344	0.00025539	4.58E-09
0.00025836	-0.297091365	0.00025605	1.89E-09
0.00025902	-0.312118828	0.00025671	3.32E-09
0.00025968	-0.322644502	0.00025737	5.91E-09
0.00026034	-0.328276157	0.00025803	6.45E-09
0.000261	-0.329493791	0.00025869	4.6E-09
0.00026166	-0.326426238	0.00025935	2.01E-09
0.00026232	-0.318763226	0.00026001	5.92E-10
0.00026298	-0.306692094	0.00026067	4.4E-09
0.00026364	-0.290774792	0.00026133	1.07E-08
0.0002643	-0.270367414	0.00026199	1.95E-08
0.00026496	-0.246535376	0.00026265	3.27E-08
0.00026562	-0.219173312	0.00026331	4.38E-08
0.00026628	-0.189534023	0.00026397	5.73E-08
0.00026694	-0.157506242	0.00026463	7.39E-08
0.0002676	-0.12300805	0.00026529	8.89E-08
0.00026826	-0.08773125	0.00026595	0.000000105
0.00026958	-0.013957907	0.00026694	0.000000127
0.00027024	0.022618497	0.0002676	0.000000147
0.0002709	0.058498267	0.00026826	0.000000157
0.00027156	0.092949636	0.00026892	0.000000172
0.00027222	0.125515983	0.00026958	0.00000018
0.00027288	0.155781671	0.00027024	0.000000189
0.00027354	0.183489114	0.0002709	0.000000193
0.0002742	0.20766069	0.00027156	0.000000198
0.00027486	0.22832565	0.00027222	0.000000193
0.00027552	0.244559065	0.00027288	0.000000186
0.00027618	0.257479072	0.00027354	0.00000017
0.00027684	0.265698224	0.0002742	0.000000154
0.0002775	0.269725829	0.00027486	0.000000133
0.00027816	0.268841863	0.00027552	0.000000118
0.00027882	0.263210237	0.00027618	0.000000103
0.00027948	0.253305078	0.00027684	8.57E-08
0.00028014	0.239278674	0.0002775	7.14E-08
0.0002808	0.220955342	0.00027816	5.62E-08
0.00028146	0.199400559	0.00027882	4.55E-08
0.00028212	0.173718631	0.00027948	3.47E-08
0.00028278	0.144729137	0.00028014	2.95E-08
0.00028344	0.113339454	0.0002808	1.99E-08
0.0002841	0.080369174	0.00028146	1.63E-08
0.00028476	0.045244586	0.00028212	1.27E-08
0.00028542	0.009171634	0.00028278	1.25E-08
0.00028608	-0.027949203	0.00028344	1.59E-08
0.00028674	-0.064865142	0.0002841	1.54E-08
0.0002874	-0.10120739	0.00028476	1.82E-08
0.00028806	-0.135723144	0.00028542	1.83E-08
0.00028872	-0.16955398	0.00028608	1.44E-08
0.00028938	-0.200522169	0.00028674	1.35E-08
0.00029004	-0.229687274	0.0002874	1.17E-08
0.0002907	-0.255978048	0.00028806	7.37E-09
0.00029136	-0.278393388	0.00028872	4.33E-09
0.00029202	-0.297085524	0.00028938	8.39E-10
0.00029268	-0.311990052	0.00029004	6.68E-09
0.00029334	-0.322445452	0.0002907	9.83E-09
0.000294	-0.328404933	0.00029136	1.24E-08
0.00029466	-0.329897732	0.00029202	1.11E-08
0.00029532	-0.32668969	0.00029268	0.000000011
0.00029598	-0.318845183	0.00029334	8.32E-09
0.00029664	-0.306768179	0.000294	1.8E-11
0.0002973	-0.290704548	0.00029466	8.67E-09
0.00029796	-0.270068854	0.00029532	1.83E-08
0.00029862	-0.246260226	0.00029598	2.66E-08
0.00029928	-0.219243571	0.00029664	4.36E-08
0.00029994	-0.189422786	0.0002973	4.98E-08
0.0003006	-0.157125726	0.00029796	6.37E-08
0.00030126	-0.12308415	0.00029862	7.84E-08
0.00030192	-0.087637588	0.00029928	9.06E-08
0.00030324	-0.013864242	0.00030027	0.000000112
0.0003039	0.022501417	0.00030093	0.000000128
0.00030456	0.05863291	0.00030159	0.000000143
0.00030522	0.093160383	0.00030225	0.000000159
0.00030588	0.125469148	0.00030291	0.000000172
0.00030654	0.155810937	0.00030357	0.000000181
0.0003072	0.183260798	0.00030423	0.000000185
0.00030786	0.207801178	0.00030489	0.000000191
0.00030852	0.228290528	0.00030555	0.000000189
0.00030918	0.244916171	0.00030621	0.000000182
0.00030984	0.25742051	0.00030687	0.000000174
0.0003105	0.265569419	0.00030753	0.000000164
0.00031116	0.269438982	0.00030819	0.000000142
0.00031182	0.268771619	0.00030885	0.000000127
0.00031248	0.263081431	0.00030951	0.000000111
0.00031314	0.253556818	0.00031017	0.000000099
0.0003138	0.23958309	0.00031083	8.08E-08
0.00031446	0.221060723	0.00031149	6.73E-08
0.00031512	0.199242488	0.00031215	0.000000052
0.00031578	0.173823997	0.00031281	3.91E-08
0.00031644	0.145103797	0.00031347	3.16E-08
0.0003171	0.113749243	0.00031413	2.27E-08
0.00031776	0.080451131	0.00031479	1.82E-08
0.00031842	0.045349959	0.00031545	1.42E-08
0.00031908	0.009154072	0.00031611	1.17E-08
0.00031974	-0.027592102	0.00031677	8.36E-09
0.0003204	-0.064783186	0.00031743	0.000000013
0.00032106	-0.101107866	0.00031809	1.49E-08
0.00032172	-0.135764122	0.00031875	1.39E-08
0.00032238	-0.16950129	0.00031941	1.15E-08
0.00032304	-0.20082657	0.00032007	1.42E-08
0.0003237	-0.229927301	0.00032073	9.5E-09
0.00032436	-0.255661905	0.00032139	3.53E-09
0.00032502	-0.278159201	0.00032205	1.72E-09
0.00032568	-0.296851337	0.00032271	8.17E-09
0.00032634	-0.311363667	0.00032337	9.12E-09
0.000327	-0.322176188	0.00032403	1.39E-08
0.00032766	-0.32828787	0.00032469	1.44E-08
0.00032832	-0.329821616	0.00032535	1.51E-08
0.00032898	-0.326759934	0.00032601	1.24E-08
0.00032964	-0.318968117	0.00032667	8.6E-09
0.0003303	-0.306709647	0.00032733	5.33E-09
0.00033096	-0.290774792	0.00032799	2.34E-09
0.00033162	-0.270168364	0.00032865	1.07E-08
0.00033228	-0.24650611	0.00032931	1.94E-08
0.00033294	-0.219395772	0.00032997	3.19E-08
0.0003336	-0.189440355	0.00033063	4.72E-08
0.00033426	-0.157301351	0.00033129	5.81E-08
0.00033492	-0.123242214	0.00033195	7.27E-08
0.00033558	-0.087830774	0.00033261	8.46E-08
