# Supplementary material for: Reconfigurable signal modulation in a ferroelectric tunnel field-effect transistor
Source: Nat Commun. 2023 May 3;14:2530. doi: 10.1038/s41467-023-38242-w (PMC10156808; doi:10.1038/s41467-023-38242-w)
Supplement: Supplementary file 3 — Source Data [file 41467_2023_38242_MOESM3_ESM.zip › Source Data for Figures/Supplementary Figure 5/[5_17_2022 4_00_00 PM]_6-6_Sine test 10Hz Vd0.5V_[].csv]

time	Vg	time	Iout
4.50E-05	-0.029246822	4.50E-05	1.02E-07
0.000145	-0.027143093	0.000145	1.03E-07
0.000245	-0.025396621	0.000245	1.00E-07
0.000345	-0.023362009	0.000345	9.92E-08
0.000445	-0.021494942	0.000445	9.61E-08
0.000545	-0.019560864	0.000545	1.01E-07
0.000645	-0.017682169	0.000645	1.08E-07
0.000745	-0.015652865	0.000745	1.13E-07
0.000845	-0.013756761	0.000845	1.08E-07
0.000945	-0.011976647	0.000945	1.09E-07
0.001045	-0.010095452	0.001045	1.08E-07
0.001145	-0.008120435	0.001145	1.08E-07
0.001245	-0.006276628	0.001245	1.10E-07
0.001345	-0.004303212	0.001345	1.09E-07
0.001445	-0.002375653	0.001445	1.05E-07
0.001545	-0.000424169	0.001545	1.03E-07
0.001645	0.001301814	0.001645	1.05E-07
0.001745	0.002991814	0.001745	1.07E-07
0.001845	0.004819229	0.001845	1.06E-07
0.001945	0.006768098	0.001945	1.09E-07
0.002045	0.008539821	0.002045	1.07E-07
0.002145	0.010602063	0.002145	1.08E-07
0.002245	0.012462574	0.002245	1.08E-07
0.002345	0.014393763	0.002345	1.09E-07
0.002445	0.015938582	0.002445	1.07E-07
0.002545	0.017725369	0.002545	1.06E-07
0.002645	0.019677866	0.002645	1.09E-07
0.002745	0.021642894	0.002745	1.08E-07
0.002845	0.023409348	0.002845	1.07E-07
0.002945	0.025329256	0.002945	1.07E-07
0.003045	0.027160497	0.003045	1.09E-07
0.003145	0.029000908	0.003145	1.11E-07
0.003245	0.030827271	0.003245	1.12E-07
0.003345	0.032573078	0.003345	1.06E-07
0.003445	0.034426838	0.003445	1.03E-07
0.003545	0.036324501	0.003545	1.05E-07
0.003645	0.03811051	0.003645	1.08E-07
0.003745	0.039901044	0.003745	1.12E-07
0.003845	0.041825678	0.003845	1.08E-07
0.003945	0.043721389	0.003945	1.07E-07
0.004045	0.045616675	0.004045	1.08E-07
0.004145	0.047499623	0.004145	1.07E-07
0.004245	0.049266431	0.004245	1.09E-07
0.004345	0.051119681	0.004345	1.08E-07
0.004445	0.052989364	0.004445	1.03E-07
0.004545	0.054853074	0.004545	1.02E-07
0.004645	0.056639083	0.004645	1.04E-07
0.004745	0.05846595	0.004745	1.03E-07
0.004845	0.06034812	0.004845	1.03E-07
0.004945	0.062065948	0.004945	1.01E-07
0.005045	0.063777372	0.005045	1.04E-07
0.005145	0.065446764	0.005145	1.06E-07
0.005245	0.067235738	0.005245	1.07E-07
0.005345	0.069033846	0.005345	1.09E-07
0.005445	0.070744298	0.005445	1.07E-07
0.005545	0.072566755	0.005545	1.08E-07
0.005645	0.074402019	0.005645	1.13E-07
0.005745	0.076152898	0.005745	1.07E-07
0.005845	0.077931687	0.005845	1.08E-07
0.005945	0.079643816	0.005945	1.04E-07
0.006045	0.081536211	0.006045	1.07E-07
0.006145	0.083267853	0.006145	1.08E-07
0.006245	0.084961832	0.006245	1.01E-07
0.006345	0.086631969	0.006345	1.03E-07
0.006445	0.08826483	0.006445	1.07E-07
0.006545	0.089963458	0.006545	1.08E-07
0.006645	0.091712624	0.006645	1.01E-07
0.006745	0.093296081	0.006745	1.03E-07
0.006845	0.095071077	0.006845	1.03E-07
0.006945	0.096846201	0.006945	1.05E-07
0.007045	0.098661125	0.007045	1.09E-07
0.007145	0.100299023	0.007145	1.05E-07
0.007245	0.102003857	0.007245	1.04E-07
0.007345	0.103559799	0.007345	1.02E-07
0.007445	0.104973055	0.007445	1.02E-07
0.007545	0.106824197	0.007545	1.02E-07
0.007645	0.1084418	0.007645	1.03E-07
0.007745	0.110241272	0.007745	1.02E-07
0.007845	0.111916713	0.007845	1.00E-07
0.007945	0.113645002	0.007945	1.11E-07
0.008045	0.115259014	0.008045	1.09E-07
0.008145	0.117041707	0.008145	1.05E-07
0.008245	0.118626721	0.008245	1.00E-07
0.008345	0.12028753	0.008345	9.89E-08
0.008445	0.121928275	0.008445	1.01E-07
0.008545	0.123615742	0.008545	1.05E-07
0.008645	0.125091672	0.008645	1.05E-07
0.008745	0.126781642	0.008745	9.86E-08
0.008845	0.128416732	0.008845	1.01E-07
0.008945	0.130125612	0.008945	1.01E-07
0.009045	0.131768823	0.009045	9.69E-08
0.009145	0.133304581	0.009145	8.89E-08
0.009245	0.134754106	0.009245	9.05E-08
0.009345	0.136383176	0.009345	9.05E-08
0.009445	0.138012454	0.009445	9.04E-08
0.009545	0.139597893	0.009545	9.65E-08
0.009645	0.141023174	0.009645	9.29E-08
0.009745	0.14267388	0.009745	9.40E-08
0.009845	0.144384399	0.009845	9.33E-08
0.009945	0.145858273	0.009945	1.00E-07
0.010045	0.147283942	0.010045	9.83E-08
0.010145	0.148563176	0.010145	9.26E-08
0.010245	0.149997234	0.010245	9.08E-08
0.010345	0.15152593	0.010345	9.08E-08
0.010445	0.153008267	0.010445	9.01E-08
0.010545	0.15454556	0.010545	9.02E-08
0.010645	0.155947998	0.010645	8.99E-08
0.010745	0.157591522	0.010745	9.10E-08
0.010845	0.159101173	0.010845	9.29E-08
0.010945	0.160441577	0.010945	9.68E-08
0.011045	0.162037209	0.011045	9.12E-08
0.011145	0.163387239	0.011145	8.85E-08
0.011245	0.165013224	0.011245	9.20E-08
0.011345	0.166397527	0.011345	8.63E-08
0.011445	0.16778402	0.011445	8.71E-08
0.011545	0.169148102	0.011545	8.66E-08
0.011645	0.170515373	0.011645	8.84E-08
0.011745	0.172060117	0.011745	8.51E-08
0.011845	0.17334494	0.011845	8.28E-08
0.011945	0.174773619	0.011945	8.33E-08
0.012045	0.176266596	0.012045	8.03E-08
0.012145	0.177704796	0.012145	8.16E-08
0.012245	0.179067716	0.012245	8.00E-08
0.012345	0.180441126	0.012345	7.60E-08
0.012445	0.181627631	0.012445	7.79E-08
0.012545	0.182849571	0.012545	7.12E-08
0.012645	0.184129938	0.012645	7.45E-08
0.012745	0.185400009	0.012745	7.60E-08
0.012845	0.186752379	0.012845	7.26E-08
0.012945	0.188097656	0.012945	7.42E-08
0.013045	0.189457446	0.013045	7.51E-08
0.013145	0.190891266	0.013145	7.43E-08
0.013245	0.192067638	0.013245	7.62E-08
0.013345	0.19342719	0.013345	7.51E-08
0.013445	0.194499344	0.013445	7.58E-08
0.013545	0.195813403	0.013545	7.25E-08
0.013645	0.196868107	0.013645	7.12E-08
0.013745	0.19833526	0.013745	6.98E-08
0.013845	0.199648187	0.013845	6.88E-08
0.013945	0.200940728	0.013945	6.98E-08
0.014045	0.202121586	0.014045	7.54E-08
0.014145	0.203240603	0.014145	7.07E-08
0.014245	0.204444915	0.014245	7.29E-08
0.014345	0.205573231	0.014345	7.17E-08
0.014445	0.20670417	0.014445	7.35E-08
0.014545	0.207900628	0.014545	7.08E-08
0.014645	0.208922133	0.014645	7.31E-08
0.014745	0.210016996	0.014745	7.17E-08
0.014845	0.211329132	0.014845	7.36E-08
0.014945	0.212361172	0.014945	6.99E-08
0.015045	0.213601038	0.015045	6.94E-08
0.015145	0.21472697	0.015145	6.90E-08
0.015245	0.215355471	0.015245	6.99E-08
0.015345	0.216338024	0.015345	6.73E-08
0.015445	0.217500016	0.015445	6.95E-08
0.015545	0.218504071	0.015545	6.89E-08
0.015645	0.21957615	0.015645	7.02E-08
0.015745	0.220562458	0.015745	6.73E-08
0.015845	0.221647099	0.015845	6.38E-08
0.015945	0.222610176	0.015945	6.38E-08
0.016045	0.223699242	0.016045	6.34E-08
0.016145	0.224862531	0.016145	6.63E-08
0.016245	0.225894019	0.016245	6.45E-08
0.016345	0.226822555	0.016345	6.21E-08
0.016445	0.227631316	0.016445	6.42E-08
0.016545	0.228708357	0.016545	6.52E-08
0.016645	0.229528978	0.016645	6.45E-08
0.016745	0.230633929	0.016745	6.70E-08
0.016845	0.23152484	0.016845	6.33E-08
0.016945	0.232547626	0.016945	6.58E-08
0.017045	0.233434245	0.017045	6.30E-08
0.017145	0.234464064	0.017145	6.51E-08
0.017245	0.235338509	0.017245	6.45E-08
0.017345	0.236178577	0.017345	6.44E-08
0.017445	0.237071604	0.017445	6.22E-08
0.017545	0.237851247	0.017545	6.15E-08
0.017645	0.238612279	0.017645	6.23E-08
0.017745	0.23958464	0.017745	6.45E-08
0.017845	0.240185425	0.017845	6.31E-08
0.017945	0.240999624	0.017945	6.25E-08
0.018045	0.241858736	0.018045	5.96E-08
0.018145	0.242707565	0.018145	6.18E-08
0.018245	0.243606955	0.018245	6.48E-08
0.018345	0.244213328	0.018345	6.28E-08
0.018445	0.244977087	0.018445	6.27E-08
0.018545	0.245568007	0.018545	5.73E-08
0.018645	0.246367201	0.018645	5.92E-08
0.018745	0.247268379	0.018745	5.73E-08
0.018845	0.247973144	0.018845	5.68E-08
0.018945	0.24866353	0.018945	6.09E-08
0.019045	0.249467805	0.019045	5.61E-08
0.019145	0.250264347	0.019145	5.71E-08
0.019245	0.25091216	0.019245	6.22E-08
0.019345	0.251276135	0.019345	5.91E-08
0.019445	0.252059698	0.019445	5.97E-08
0.019545	0.252599835	0.019545	5.88E-08
0.019645	0.253175288	0.019645	5.63E-08
0.019745	0.253919035	0.019745	5.94E-08
0.019845	0.254305393	0.019845	5.76E-08
0.019945	0.255046487	0.019945	5.54E-08
0.020045	0.255543321	0.020045	6.13E-08
0.020145	0.256277382	0.020145	5.92E-08
0.020245	0.256767213	0.020245	6.12E-08
0.020345	0.257263482	0.020345	5.80E-08
0.020445	0.257767409	0.020445	5.39E-08
0.020545	0.25833118	0.020545	5.59E-08
0.020645	0.25888449	0.020645	5.47E-08
0.020745	0.259367347	0.020745	5.85E-08
0.020845	0.259902418	0.020845	5.97E-08
0.020945	0.260335028	0.020945	5.87E-08
0.021045	0.260830909	0.021045	5.79E-08
0.021145	0.26140821	0.021145	5.66E-08
0.021245	0.26164034	0.021245	5.73E-08
0.021345	0.262202978	0.021345	5.64E-08
0.021445	0.262631893	0.021445	5.55E-08
0.021545	0.263014078	0.021545	5.47E-08
0.021645	0.263502806	0.021645	5.36E-08
0.021745	0.263820022	0.021745	5.36E-08
0.021845	0.264197916	0.021845	5.30E-08
0.021945	0.264614671	0.021945	5.33E-08
0.022045	0.26494354	0.022045	5.23E-08
0.022145	0.265276253	0.022145	5.41E-08
0.022245	0.265690565	0.022245	5.71E-08
0.022345	0.265998811	0.022345	5.50E-08
0.022445	0.266255736	0.022445	5.45E-08
0.022545	0.266477972	0.022545	5.70E-08
0.022645	0.266852677	0.022645	5.32E-08
0.022745	0.267166555	0.022745	5.36E-08
0.022845	0.267461777	0.022845	5.25E-08
0.022945	0.267640263	0.022945	5.33E-08
0.023045	0.267870724	0.023045	4.90E-08
0.023145	0.268118888	0.023145	4.97E-08
0.023245	0.268313795	0.023245	5.17E-08
0.023345	0.268296123	0.023345	5.22E-08
0.023445	0.268557519	0.023445	5.04E-08
0.023545	0.268696934	0.023545	4.96E-08
0.023645	0.268808901	0.023645	5.24E-08
0.023745	0.269013822	0.023745	5.14E-08
0.023845	0.269101322	0.023845	4.87E-08
0.023945	0.269403875	0.023945	5.03E-08
0.024045	0.269477338	0.024045	5.03E-08
0.024145	0.269687504	0.024145	5.14E-08
0.024245	0.270004988	0.024245	5.04E-08
0.024345	0.270085365	0.024345	4.69E-08
0.024445	0.27001223	0.024445	4.94E-08
0.024545	0.269822627	0.024545	5.28E-08
0.024645	0.269896001	0.024645	4.96E-08
0.024745	0.269959092	0.024745	5.33E-08
0.024845	0.27008909	0.024845	5.02E-08
0.024945	0.27017343	0.024945	4.91E-08
0.025045	0.270186663	0.025045	5.11E-08
0.025145	0.270410299	0.025145	5.05E-08
0.025245	0.27039516	0.025245	5.17E-08
0.025345	0.270205975	0.025345	5.06E-08
0.025445	0.270139575	0.025445	5.13E-08
0.025545	0.269966274	0.025545	5.17E-08
0.025645	0.26989314	0.025645	5.09E-08
0.025745	0.269867241	0.025745	5.17E-08
0.025845	0.269777507	0.025845	4.94E-08
0.025945	0.269788086	0.025945	5.12E-08
0.026045	0.269584566	0.026045	5.09E-08
0.026145	0.269408166	0.026145	5.00E-08
0.026245	0.269380331	0.026245	5.13E-08
0.026345	0.269402742	0.026345	5.32E-08
0.026445	0.269053817	0.026445	5.50E-08
0.026545	0.268860251	0.026545	5.24E-08
0.026645	0.268508226	0.026645	5.58E-08
0.026745	0.268404812	0.026745	5.68E-08
0.026845	0.268235683	0.026845	5.96E-08
0.026945	0.267962903	0.026945	5.84E-08
0.027045	0.267793089	0.027045	5.96E-08
0.027145	0.267465442	0.027145	5.74E-08
0.027245	0.267244786	0.027245	5.55E-08
0.027345	0.266930699	0.027345	5.64E-08
0.027445	0.266520917	0.027445	5.47E-08
0.027545	0.266124398	0.027545	5.66E-08
0.027645	0.265968174	0.027645	5.56E-08
0.027745	0.265532315	0.027745	5.68E-08
0.027845	0.26522246	0.027845	5.52E-08
0.027945	0.264891863	0.027945	5.55E-08
0.028045	0.26467222	0.028045	5.57E-08
0.028145	0.264230788	0.028145	5.73E-08
0.028245	0.263980031	0.028245	5.44E-08
0.028345	0.263510585	0.028345	5.58E-08
0.028445	0.262927741	0.028445	5.64E-08
0.028545	0.262527078	0.028545	5.95E-08
0.028645	0.262174129	0.028645	5.72E-08
0.028745	0.261825114	0.028745	5.87E-08
0.028845	0.261348218	0.028845	5.94E-08
0.028945	0.260846913	0.028945	6.01E-08
0.029045	0.260366857	0.029045	5.72E-08
0.029145	0.260039836	0.029145	5.60E-08
0.029245	0.259463459	0.029245	5.85E-08
0.029345	0.259025872	0.029345	6.04E-08
0.029445	0.258528829	0.029445	5.99E-08
0.029545	0.258077532	0.029545	6.06E-08
0.029645	0.257359058	0.029645	6.01E-08
0.029745	0.256767392	0.029745	5.65E-08
0.029845	0.256097108	0.029845	5.88E-08
0.029945	0.255630404	0.029945	6.11E-08
0.030045	0.255043328	0.030045	6.16E-08
0.030145	0.254475117	0.030145	5.92E-08
0.030245	0.253882855	0.030245	5.76E-08
0.030345	0.253323466	0.030345	6.17E-08
0.030445	0.252636343	0.030445	6.25E-08
0.030545	0.252060026	0.030545	6.44E-08
0.030645	0.251304656	0.030645	6.41E-08
0.030745	0.25070852	0.030745	6.07E-08
0.030845	0.250029147	0.030845	5.49E-08
0.030945	0.249324426	0.030945	5.71E-08
0.031045	0.248627946	0.031045	6.12E-08
0.031145	0.248014942	0.031145	6.47E-08
0.031245	0.247314706	0.031245	6.24E-08
0.031345	0.246728048	0.031345	6.19E-08
0.031445	0.245940045	0.031445	6.31E-08
0.031545	0.245185956	0.031545	6.17E-08
0.031645	0.244438276	0.031645	6.53E-08
0.031745	0.243777856	0.031745	6.34E-08
0.031845	0.242880225	0.031845	6.55E-08
0.031945	0.241900951	0.031945	6.13E-08
0.032045	0.241346374	0.032045	6.50E-08
0.032145	0.24061583	0.032145	7.00E-08
0.032245	0.239599705	0.032245	6.83E-08
0.032345	0.238982022	0.032345	6.70E-08
0.032445	0.238057658	0.032445	6.45E-08
0.032545	0.237013757	0.032545	6.38E-08
0.032645	0.236164138	0.032645	6.88E-08
0.032745	0.23531881	0.032745	6.39E-08
0.032845	0.234490484	0.032845	6.65E-08
0.032945	0.233550981	0.032945	7.04E-08
0.033045	0.232641175	0.033045	6.87E-08
0.033145	0.231699601	0.033145	6.37E-08
0.033245	0.230846077	0.033245	6.50E-08
0.033345	0.229808807	0.033345	6.54E-08
0.033445	0.22880362	0.033445	6.55E-08
0.033545	0.227844253	0.033545	6.85E-08
0.033645	0.226770923	0.033645	6.89E-08
0.033745	0.225858226	0.033745	7.20E-08
0.033845	0.224799812	0.033845	7.38E-08
0.033945	0.223822638	0.033945	7.36E-08
0.034045	0.222844496	0.034045	6.91E-08
0.034145	0.221919432	0.034145	6.90E-08
0.034245	0.220911354	0.034245	6.99E-08
0.034345	0.219770208	0.034345	7.22E-08
0.034445	0.218606517	0.034445	6.99E-08
0.034545	0.217606053	0.034545	7.31E-08
0.034645	0.216510206	0.034645	7.17E-08
0.034745	0.215188548	0.034745	7.16E-08
0.034845	0.214663282	0.034845	7.00E-08
0.034945	0.213513151	0.034945	7.35E-08
0.035045	0.212403476	0.035045	7.24E-08
0.035145	0.211351663	0.035145	7.22E-08
0.035245	0.210214913	0.035245	7.11E-08
0.035345	0.209083706	0.035345	7.24E-08
0.035445	0.207879052	0.035445	7.38E-08
0.035545	0.206713811	0.035545	7.45E-08
0.035645	0.205428019	0.035645	7.41E-08
0.035745	0.204410762	0.035745	7.46E-08
0.035845	0.203277722	0.035845	7.84E-08
0.035945	0.202021196	0.035945	7.49E-08
0.036045	0.200765967	0.036045	7.30E-08
0.036145	0.199556857	0.036145	7.49E-08
0.036245	0.198403478	0.036245	7.30E-08
0.036345	0.197204053	0.036345	7.08E-08
0.036445	0.195673674	0.036445	7.13E-08
0.036545	0.194439799	0.036545	7.07E-08
0.036645	0.193277597	0.036645	7.76E-08
0.036745	0.191977322	0.036745	8.11E-08
0.036845	0.190515637	0.036845	7.88E-08
0.036945	0.189310312	0.036945	7.41E-08
0.037045	0.188120455	0.037045	7.88E-08
0.037145	0.186859354	0.037145	8.00E-08
0.037245	0.185497299	0.037245	7.69E-08
0.037345	0.18404986	0.037345	8.06E-08
0.037445	0.18271637	0.037445	8.34E-08
0.037545	0.181538835	0.037545	8.34E-08
0.037645	0.18029727	0.037645	7.77E-08
0.037745	0.178851575	0.037745	8.29E-08
0.037845	0.177425519	0.037845	8.40E-08
0.037945	0.176184297	0.037945	8.53E-08
0.038045	0.174848706	0.038045	8.44E-08
0.038145	0.173524469	0.038145	8.91E-08
0.038245	0.172157958	0.038245	8.54E-08
0.038345	0.170815617	0.038345	8.46E-08
0.038445	0.169242665	0.038445	9.35E-08
0.038545	0.16783607	0.038545	8.92E-08
0.038645	0.166394219	0.038645	8.90E-08
0.038745	0.164866105	0.038745	8.98E-08
0.038845	0.163474545	0.038845	8.65E-08
0.038945	0.161941007	0.038945	8.50E-08
0.039045	0.160456628	0.039045	8.62E-08
0.039145	0.159001231	0.039145	9.33E-08
0.039245	0.157409459	0.039245	9.01E-08
0.039345	0.155938789	0.039345	8.58E-08
0.039445	0.154548749	0.039445	8.77E-08
0.039545	0.152860403	0.039545	9.59E-08
0.039645	0.151337743	0.039645	9.16E-08
0.039745	0.149942011	0.039745	9.51E-08
0.039845	0.148617312	0.039845	9.39E-08
0.039945	0.147233471	0.039945	9.37E-08
0.040045	0.145785049	0.040045	8.70E-08
0.040145	0.144252762	0.040145	9.35E-08
0.040245	0.142679259	0.040245	9.33E-08
0.040345	0.141024157	0.040345	9.31E-08
0.040445	0.139391094	0.040445	9.21E-08
0.040545	0.137840033	0.040545	9.24E-08
0.040645	0.136345476	0.040645	9.83E-08
0.040745	0.134732172	0.040745	9.27E-08
0.040845	0.13305071	0.040845	9.46E-08
0.040945	0.131441414	0.040945	9.38E-08
0.041045	0.129843414	0.041045	8.77E-08
0.041145	0.128239587	0.041145	9.10E-08
0.041245	0.126647621	0.041245	9.39E-08
0.041345	0.125067085	0.041345	1.03E-07
0.041445	0.123597048	0.041445	1.04E-07
0.041545	0.121994972	0.041545	9.53E-08
0.041645	0.120264426	0.041645	9.47E-08
0.041745	0.118679762	0.041745	9.48E-08
0.041845	0.116841421	0.041845	1.01E-07
0.041945	0.11514958	0.041945	1.03E-07
0.042045	0.113509849	0.042045	1.02E-07
0.042145	0.111927606	0.042145	9.78E-08
0.042245	0.110151783	0.042245	9.86E-08
0.042345	0.10851521	0.042345	9.99E-08
0.042445	0.106944561	0.042445	1.03E-07
0.042545	0.105205894	0.042545	1.02E-07
0.042645	0.10376028	0.042645	1.03E-07
0.042745	0.102281414	0.042745	1.01E-07
0.042845	0.100417472	0.042845	1.04E-07
0.042945	0.098727241	0.042945	9.97E-08
0.043045	0.097114511	0.043045	1.06E-07
0.043145	0.09541741	0.043145	1.03E-07
0.043245	0.093549676	0.043245	9.96E-08
0.043345	0.091934882	0.043345	1.01E-07
0.043445	0.090137906	0.043445	9.93E-08
0.043545	0.08844284	0.043545	1.03E-07
0.043645	0.086754672	0.043645	9.92E-08
0.043745	0.085074894	0.043745	9.75E-08
0.043845	0.083344504	0.043845	1.01E-07
0.043945	0.081675261	0.043945	1.02E-07
0.044045	0.079824395	0.044045	9.89E-08
0.044145	0.078179389	0.044145	1.07E-07
0.044245	0.076275133	0.044245	1.09E-07
0.044345	0.074607298	0.044345	1.08E-07
0.044445	0.072707526	0.044445	1.06E-07
0.044545	0.070901267	0.044545	1.08E-07
0.044645	0.068987481	0.044645	1.10E-07
0.044745	0.067142814	0.044745	1.07E-07
0.044845	0.0654824	0.044845	1.08E-07
0.044945	0.063841887	0.044945	1.10E-07
0.045045	0.06191624	0.045045	1.15E-07
0.045145	0.060165942	0.045145	1.13E-07
0.045245	0.058485426	0.045245	1.17E-07
0.045345	0.056661054	0.045345	1.17E-07
0.045445	0.054881368	0.045445	1.14E-07
0.045545	0.053121511	0.045545	1.10E-07
0.045645	0.051175766	0.045645	1.05E-07
0.045745	0.049241923	0.045745	1.04E-07
0.045845	0.04751071	0.045845	1.03E-07
0.045945	0.045590758	0.045945	1.04E-07
0.046045	0.043660548	0.046045	1.01E-07
0.046145	0.041956965	0.046145	1.01E-07
0.046245	0.040091109	0.046245	1.09E-07
0.046345	0.038301315	0.046345	1.07E-07
0.046445	0.036361814	0.046445	1.13E-07
0.046545	0.034635205	0.046545	1.12E-07
0.046645	0.032772861	0.046645	1.08E-07
0.046745	0.030822664	0.046745	1.12E-07
0.046845	0.029054532	0.046845	1.09E-07
0.046945	0.027044548	0.046945	1.14E-07
0.047045	0.025320319	0.047045	1.14E-07
0.047145	0.023395844	0.047145	1.11E-07
0.047245	0.021529051	0.047245	1.12E-07
0.047345	0.019610936	0.047345	1.12E-07
0.047445	0.017796399	0.047445	1.07E-07
0.047545	0.015813772	0.047545	1.07E-07
0.047645	0.014494142	0.047645	1.10E-07
0.047745	0.012504607	0.047745	1.12E-07
0.047845	0.010545591	0.047845	1.13E-07
0.047945	0.008839707	0.047945	1.12E-07
0.048045	0.006725285	0.048045	1.10E-07
0.048145	0.004962772	0.048145	1.13E-07
0.048245	0.003173876	0.048245	1.10E-07
0.048345	0.001422838	0.048345	1.10E-07
0.048445	-0.000386781	0.048445	1.08E-07
0.048545	-0.002421822	0.048545	1.13E-07
0.048645	-0.004341069	0.048645	1.14E-07
0.048745	-0.006088517	0.048745	1.06E-07
0.048845	-0.008092647	0.048845	1.04E-07
0.048945	-0.009989063	0.048945	1.08E-07
0.049045	-0.011854297	0.049045	1.10E-07
0.049145	-0.013795281	0.049145	1.06E-07
0.049245	-0.0156956	0.049245	1.08E-07
0.049345	-0.01758456	0.049345	1.09E-07
0.049445	-0.019634236	0.049445	1.03E-07
0.049545	-0.021478629	0.049545	1.06E-07
0.049645	-0.023290277	0.049645	1.08E-07
0.049745	-0.025209913	0.049745	1.11E-07
0.049845	-0.027065858	0.049845	1.06E-07
0.049945	-0.029039742	0.049945	1.06E-07
0.050045	-0.030726075	0.050045	1.08E-07
0.050145	-0.032358274	0.050145	1.11E-07
0.050245	-0.034180537	0.050245	1.06E-07
0.050345	-0.035998743	0.050345	1.07E-07
0.050445	-0.037863117	0.050445	1.09E-07
0.050545	-0.039999433	0.050545	1.07E-07
0.050645	-0.041947287	0.050645	1.01E-07
0.050745	-0.043789886	0.050745	1.02E-07
0.050845	-0.045669988	0.050845	1.02E-07
0.050945	-0.047688011	0.050945	1.02E-07
0.051045	-0.049590204	0.051045	9.95E-08
0.051145	-0.051614862	0.051145	1.03E-07
0.051245	-0.053285819	0.051245	1.01E-07
0.051345	-0.055201355	0.051345	1.02E-07
0.051445	-0.057169855	0.051445	1.02E-07
0.051545	-0.059056554	0.051545	1.03E-07
0.051645	-0.06091566	0.051645	1.03E-07
0.051745	-0.063019618	0.051745	9.93E-08
0.051845	-0.06480848	0.051845	1.07E-07
0.051945	-0.066600025	0.051945	1.08E-07
0.052045	-0.0684845	0.052045	1.10E-07
0.052145	-0.070350863	0.052145	1.07E-07
0.052245	-0.072249971	0.052245	1.13E-07
0.052345	-0.074131086	0.052345	1.12E-07
0.052445	-0.076001592	0.052445	1.08E-07
0.052545	-0.077772416	0.052545	1.07E-07
0.052645	-0.079796143	0.052645	1.09E-07
0.052745	-0.081435755	0.052745	1.07E-07
0.052845	-0.083396062	0.052845	1.06E-07
0.052945	-0.085271865	0.052945	1.07E-07
0.053045	-0.087207861	0.053045	1.04E-07
0.053145	-0.089039959	0.053145	1.04E-07
0.053245	-0.090984412	0.053245	1.01E-07
0.053345	-0.092751846	0.053345	1.02E-07
0.053445	-0.094707891	0.053445	1.04E-07
0.053545	-0.096558645	0.053545	1.04E-07
0.053645	-0.098232649	0.053645	1.04E-07
0.053745	-0.100151114	0.053745	1.01E-07
0.053845	-0.101889588	0.053845	9.76E-08
0.053945	-0.103678361	0.053945	9.85E-08
0.054045	-0.105328985	0.054045	9.81E-08
0.054145	-0.107262477	0.054145	9.89E-08
0.054245	-0.108989239	0.054245	1.01E-07
0.054345	-0.110737465	0.054345	9.99E-08
0.054445	-0.112530738	0.054445	9.67E-08
0.054545	-0.114239976	0.054545	1.00E-07
0.054645	-0.115995035	0.054645	9.73E-08
0.054745	-0.117741659	0.054745	1.00E-07
0.054845	-0.119648926	0.054845	1.02E-07
0.054945	-0.121372372	0.054945	9.40E-08
0.055045	-0.12315093	0.055045	9.47E-08
0.055145	-0.12504746	0.055145	1.00E-07
0.055245	-0.126683637	0.055245	1.01E-07
0.055345	-0.128421605	0.055345	1.04E-07
0.055445	-0.130279973	0.055445	9.98E-08
0.055545	-0.131969184	0.055545	9.48E-08
0.055645	-0.133655876	0.055645	8.88E-08
0.055745	-0.135367379	0.055745	9.12E-08
0.055845	-0.137196511	0.055845	9.28E-08
0.055945	-0.138990328	0.055945	8.81E-08
0.056045	-0.140759781	0.056045	8.42E-08
0.056145	-0.142605975	0.056145	8.75E-08
0.056245	-0.144301042	0.056245	8.62E-08
0.056345	-0.146101922	0.056345	8.97E-08
0.056445	-0.147831455	0.056445	9.59E-08
0.056545	-0.149535	0.056545	9.79E-08
0.056645	-0.15127632	0.056645	9.28E-08
0.056745	-0.153122813	0.056745	8.99E-08
0.056845	-0.154768407	0.056845	9.10E-08
0.056945	-0.156643704	0.056945	9.57E-08
0.057045	-0.158247888	0.057045	9.38E-08
0.057145	-0.160092115	0.057145	9.42E-08
0.057245	-0.161820441	0.057245	9.32E-08
0.057345	-0.16345714	0.057345	9.28E-08
0.057445	-0.165005356	0.057445	9.31E-08
0.057545	-0.166488275	0.057545	9.08E-08
0.057645	-0.168213084	0.057645	9.09E-08
0.057745	-0.170067504	0.057745	9.04E-08
0.057845	-0.171541378	0.057845	8.92E-08
0.057945	-0.173342168	0.057945	8.92E-08
0.058045	-0.174943581	0.058045	8.40E-08
0.058145	-0.176469386	0.058145	8.66E-08
0.058245	-0.178195611	0.058245	8.49E-08
0.058345	-0.179979667	0.058345	8.37E-08
0.058445	-0.181623295	0.058445	8.32E-08
0.058545	-0.183193639	0.058545	8.78E-08
0.058645	-0.184169754	0.058645	8.67E-08
0.058745	-0.185718983	0.058745	9.16E-08
0.058845	-0.187418148	0.058845	9.18E-08
0.058945	-0.188915551	0.058945	8.81E-08
0.059045	-0.19048059	0.059045	8.37E-08
0.059145	-0.192094952	0.059145	8.29E-08
0.059245	-0.193675369	0.059245	8.41E-08
0.059345	-0.195282355	0.059345	8.57E-08
0.059445	-0.196859255	0.059445	8.03E-08
0.059545	-0.198509336	0.059545	7.74E-08
0.059645	-0.199937031	0.059645	7.27E-08
0.059745	-0.201448873	0.059745	7.59E-08
0.059845	-0.203005984	0.059845	8.00E-08
0.059945	-0.204416275	0.059945	7.61E-08
0.060045	-0.205903605	0.060045	7.56E-08
0.060145	-0.207518622	0.060145	7.84E-08
0.060245	-0.209035158	0.060245	7.44E-08
0.060345	-0.210502937	0.060345	7.93E-08
0.060445	-0.212043107	0.060445	8.10E-08
0.060545	-0.2135759	0.060545	8.21E-08
0.060645	-0.215132862	0.060645	8.30E-08
0.060745	-0.216690406	0.060745	7.80E-08
0.060845	-0.217985764	0.060845	8.21E-08
0.060945	-0.219529793	0.060945	8.18E-08
0.061045	-0.221078753	0.061045	7.81E-08
0.061145	-0.222403213	0.061145	7.61E-08
0.061245	-0.223871499	0.061245	7.72E-08
0.061345	-0.225268215	0.061345	7.70E-08
0.061445	-0.226921886	0.061445	7.45E-08
0.061545	-0.228323817	0.061545	7.42E-08
0.061645	-0.229693368	0.061645	7.50E-08
0.061745	-0.231089056	0.061745	7.53E-08
0.061845	-0.232458726	0.061845	7.46E-08
0.061945	-0.233779684	0.061945	7.03E-08
0.062045	-0.235174328	0.062045	7.24E-08
0.062145	-0.236637503	0.062145	7.25E-08
0.062245	-0.237943977	0.062245	6.58E-08
0.062345	-0.239414603	0.062345	7.07E-08
0.062445	-0.240700439	0.062445	7.08E-08
0.062545	-0.242160797	0.062545	7.14E-08
0.062645	-0.243661672	0.062645	6.90E-08
0.062745	-0.244904116	0.062745	6.97E-08
0.062845	-0.24610576	0.062845	6.94E-08
0.062945	-0.247475266	0.062945	6.88E-08
0.063045	-0.248824984	0.063045	7.15E-08
0.063145	-0.250136554	0.063145	6.90E-08
0.063245	-0.251172483	0.063245	6.58E-08
0.063345	-0.252349049	0.063345	6.71E-08
0.063445	-0.253602475	0.063445	7.21E-08
0.063545	-0.254755974	0.063545	7.45E-08
0.063645	-0.256065577	0.063645	6.98E-08
0.063745	-0.257365346	0.063745	7.07E-08
0.063845	-0.258651912	0.063845	6.75E-08
0.063945	-0.25983271	0.063945	6.17E-08
0.064045	-0.260972023	0.064045	6.20E-08
0.064145	-0.262257189	0.064145	5.89E-08
0.064245	-0.263373673	0.064245	6.71E-08
0.064345	-0.264671147	0.064345	6.66E-08
0.064445	-0.265999854	0.064445	6.91E-08
0.064545	-0.267086685	0.064545	7.17E-08
0.064645	-0.268240511	0.064645	7.09E-08
0.064745	-0.269458503	0.064745	6.82E-08
0.064845	-0.270580679	0.064845	6.21E-08
0.064945	-0.271645486	0.064945	6.52E-08
0.065045	-0.272733212	0.065045	6.10E-08
0.065145	-0.273923576	0.065145	6.10E-08
0.065245	-0.275063097	0.065245	6.22E-08
0.065345	-0.276203364	0.065345	6.35E-08
0.065445	-0.277220368	0.065445	6.14E-08
0.065545	-0.27826938	0.065545	6.46E-08
0.065645	-0.279474318	0.065645	6.24E-08
0.065745	-0.280501902	0.065745	6.08E-08
0.065845	-0.28146565	0.065845	6.01E-08
0.065945	-0.282458186	0.065945	7.00E-08
0.066045	-0.283550143	0.066045	6.73E-08
0.066145	-0.284305513	0.066145	6.55E-08
0.066245	-0.285424411	0.066245	6.35E-08
0.066345	-0.286453813	0.066345	6.01E-08
0.066445	-0.28744027	0.066445	5.97E-08
0.066545	-0.288321227	0.066545	6.27E-08
0.066645	-0.289372146	0.066645	6.23E-08
0.066745	-0.290360063	0.066745	6.19E-08
0.066845	-0.291303694	0.066845	6.08E-08
0.066945	-0.292130142	0.066945	6.44E-08
0.067045	-0.29294467	0.067045	6.42E-08
0.067145	-0.293855429	0.067145	6.13E-08
0.067245	-0.294777423	0.067245	6.24E-08
0.067345	-0.295523405	0.067345	5.99E-08
0.067445	-0.296361685	0.067445	5.43E-08
0.067545	-0.297203094	0.067545	5.88E-08
0.067645	-0.298186153	0.067645	5.68E-08
0.067745	-0.299169421	0.067745	5.72E-08
0.067845	-0.299774885	0.067845	5.90E-08
0.067945	-0.300466031	0.067945	5.74E-08
0.068045	-0.301349252	0.068045	5.54E-08
0.068145	-0.302042872	0.068145	5.59E-08
0.068245	-0.302937686	0.068245	5.34E-08
0.068345	-0.303677887	0.068345	5.69E-08
0.068445	-0.304521531	0.068445	5.34E-08
0.068545	-0.305190772	0.068545	5.37E-08
0.068645	-0.306181371	0.068645	5.44E-08
0.068745	-0.306737334	0.068745	5.38E-08
0.068845	-0.307457417	0.068845	5.67E-08
0.068945	-0.308248341	0.068945	5.80E-08
0.069045	-0.308874816	0.069045	5.53E-08
0.069145	-0.309583127	0.069145	5.49E-08
0.069245	-0.310036659	0.069245	5.32E-08
0.069345	-0.310852051	0.069345	5.46E-08
0.069445	-0.311621815	0.069445	5.68E-08
0.069545	-0.312249184	0.069545	5.54E-08
0.069645	-0.312965572	0.069645	5.47E-08
0.069745	-0.313683063	0.069745	5.42E-08
0.069845	-0.314248443	0.069845	5.51E-08
0.069945	-0.314599842	0.069945	5.82E-08
0.070045	-0.315191388	0.070045	5.66E-08
0.070145	-0.31586346	0.070145	5.37E-08
0.070245	-0.316333562	0.070245	5.49E-08
0.070345	-0.316867173	0.070345	5.36E-08
0.070445	-0.317512125	0.070445	5.50E-08
0.070545	-0.318144619	0.070545	5.62E-08
0.070645	-0.318621308	0.070645	5.31E-08
0.070745	-0.319144368	0.070745	5.50E-08
0.070845	-0.319485903	0.070845	5.42E-08
0.070945	-0.31980744	0.070945	5.82E-08
0.071045	-0.320288062	0.071045	5.64E-08
0.071145	-0.320664167	0.071145	5.72E-08
0.071245	-0.321403831	0.071245	5.57E-08
0.071345	-0.321717918	0.071345	5.49E-08
0.071445	-0.322280228	0.071445	5.46E-08
0.071545	-0.322762132	0.071545	5.71E-08
0.071645	-0.323011935	0.071645	6.26E-08
0.071745	-0.32344377	0.071745	5.68E-08
0.071845	-0.323830664	0.071845	5.66E-08
0.071945	-0.324172497	0.071945	5.71E-08
0.072045	-0.32425943	0.072045	5.80E-08
0.072145	-0.324594826	0.072145	7.22E-08
0.072245	-0.325120568	0.072245	7.20E-08
0.072345	-0.325288951	0.072345	7.32E-08
0.072445	-0.325631797	0.072445	7.28E-08
0.072545	-0.326041728	0.072545	6.74E-08
0.072645	-0.326265037	0.072645	6.43E-08
0.072745	-0.326736838	0.072745	6.34E-08
0.072845	-0.326898485	0.072845	6.16E-08
0.072945	-0.327219635	0.072945	6.28E-08
0.073045	-0.327395797	0.073045	5.79E-08
0.073145	-0.327654272	0.073145	5.68E-08
0.073245	-0.327650458	0.073245	5.62E-08
0.073345	-0.328015447	0.073345	5.69E-08
0.073445	-0.328381956	0.073445	5.74E-08
0.073545	-0.328388989	0.073545	5.50E-08
0.073645	-0.328583658	0.073645	5.85E-08
0.073745	-0.328825533	0.073745	5.77E-08
0.073845	-0.328835279	0.073845	5.80E-08
0.073945	-0.32909295	0.073945	5.71E-08
0.074045	-0.329223663	0.074045	5.67E-08
0.074145	-0.329350173	0.074145	5.54E-08
0.074245	-0.329211622	0.074245	5.41E-08
0.074345	-0.329367161	0.074345	5.26E-08
0.074445	-0.329447091	0.074445	5.37E-08
0.074545	-0.32975474	0.074545	5.87E-08
0.074645	-0.329847634	0.074645	5.87E-08
0.074745	-0.329810262	0.074745	5.79E-08
0.074845	-0.329854965	0.074845	5.71E-08
0.074945	-0.329749435	0.074945	5.66E-08
0.075045	-0.329801142	0.075045	5.78E-08
0.075145	-0.32972464	0.075145	6.01E-08
0.075245	-0.329509109	0.075245	6.01E-08
0.075345	-0.329484552	0.075345	6.09E-08
0.075445	-0.329616308	0.075445	6.18E-08
0.075545	-0.329592645	0.075545	5.84E-08
0.075645	-0.329599708	0.075645	5.78E-08
0.075745	-0.329587847	0.075745	5.63E-08
0.075845	-0.329353929	0.075845	5.66E-08
0.075945	-0.32929334	0.075945	5.89E-08
0.076045	-0.329071909	0.076045	5.75E-08
0.076145	-0.328866899	0.076145	5.52E-08
0.076245	-0.328938991	0.076245	5.55E-08
0.076345	-0.328450054	0.076345	5.36E-08
0.076445	-0.32843715	0.076445	5.31E-08
0.076545	-0.328259438	0.076545	5.16E-08
0.076645	-0.328140527	0.076645	5.35E-08
0.076745	-0.327846289	0.076745	5.23E-08
0.076845	-0.327796161	0.076845	5.10E-08
0.076945	-0.327516258	0.076945	5.00E-08
0.077045	-0.327165544	0.077045	5.54E-08
0.077145	-0.326912403	0.077145	5.54E-08
0.077245	-0.326695353	0.077245	5.97E-08
0.077345	-0.326360673	0.077345	6.19E-08
0.077445	-0.326047778	0.077445	6.04E-08
0.077545	-0.325951517	0.077545	5.96E-08
0.077645	-0.325632632	0.077645	5.89E-08
0.077745	-0.325277328	0.077745	6.25E-08
0.077845	-0.32480529	0.077845	5.78E-08
0.077945	-0.324575275	0.077945	5.59E-08
0.078045	-0.324137926	0.078045	5.92E-08
0.078145	-0.323807716	0.078145	6.01E-08
0.078245	-0.323412746	0.078245	6.26E-08
0.078345	-0.32299915	0.078345	6.15E-08
0.078445	-0.322653919	0.078445	6.07E-08
0.078545	-0.3222287	0.078545	6.19E-08
0.078645	-0.321809471	0.078645	6.39E-08
0.078745	-0.321464717	0.078745	6.31E-08
0.078845	-0.321077436	0.078845	6.25E-08
0.078945	-0.320461631	0.078945	6.22E-08
0.079045	-0.320081204	0.079045	6.22E-08
0.079145	-0.319606125	0.079145	6.54E-08
0.079245	-0.319134504	0.079245	6.57E-08
0.079345	-0.318552613	0.079345	6.64E-08
0.079445	-0.318066418	0.079445	7.00E-08
0.079545	-0.317503393	0.079545	6.54E-08
0.079645	-0.317093521	0.079645	6.48E-08
0.079745	-0.316636473	0.079745	6.47E-08
0.079845	-0.315978199	0.079845	6.13E-08
0.079945	-0.315080553	0.079945	6.18E-08
0.080045	-0.314538598	0.080045	6.81E-08
0.080145	-0.313910455	0.080145	6.83E-08
0.080245	-0.313274056	0.080245	6.75E-08
0.080345	-0.312654525	0.080345	6.90E-08
0.080445	-0.311993062	0.080445	7.02E-08
0.080545	-0.311506301	0.080545	7.06E-08
0.080645	-0.310711503	0.080645	7.19E-08
0.080745	-0.31004855	0.080745	6.76E-08
0.080845	-0.309346169	0.080845	7.27E-08
0.080945	-0.308658361	0.080945	7.23E-08
0.081045	-0.307995319	0.081045	6.84E-08
0.081145	-0.307320863	0.081145	7.12E-08
0.081245	-0.306586206	0.081245	7.35E-08
0.081345	-0.305763125	0.081345	7.31E-08
0.081445	-0.304957896	0.081445	7.11E-08
0.081545	-0.304360092	0.081545	7.20E-08
0.081645	-0.303566247	0.081645	6.96E-08
0.081745	-0.302840561	0.081745	7.20E-08
0.081845	-0.302017272	0.081845	7.13E-08
0.081945	-0.301195204	0.081945	7.46E-08
0.082045	-0.300313741	0.082045	7.64E-08
0.082145	-0.299422026	0.082145	7.39E-08
0.082245	-0.298627794	0.082245	7.55E-08
0.082345	-0.297837347	0.082345	7.25E-08
0.082445	-0.297103196	0.082445	7.62E-08
0.082545	-0.296270728	0.082545	7.47E-08
0.082645	-0.295584261	0.082645	7.66E-08
0.082745	-0.294639528	0.082745	7.82E-08
0.082845	-0.293874532	0.082845	7.87E-08
0.082945	-0.292904526	0.082945	7.98E-08
0.083045	-0.292039305	0.083045	7.93E-08
0.083145	-0.29110831	0.083145	7.77E-08
0.083245	-0.290223956	0.083245	7.42E-08
0.083345	-0.289287746	0.083345	7.58E-08
0.083445	-0.288375318	0.083445	7.60E-08
0.083545	-0.28737992	0.083545	7.52E-08
0.083645	-0.286447674	0.083645	8.04E-08
0.083745	-0.285401702	0.083745	8.45E-08
0.083845	-0.284526378	0.083845	8.55E-08
0.083945	-0.283505917	0.083945	7.79E-08
0.084045	-0.282276869	0.084045	7.86E-08
0.084145	-0.281355351	0.084145	7.67E-08
0.084245	-0.280314326	0.084245	7.71E-08
0.084345	-0.279382169	0.084345	8.00E-08
0.084445	-0.278209686	0.084445	7.84E-08
0.084545	-0.277155578	0.084545	7.98E-08
0.084645	-0.276065618	0.084645	8.08E-08
0.084745	-0.274906278	0.084745	8.18E-08
0.084845	-0.273999065	0.084845	8.35E-08
0.084945	-0.272919983	0.084945	8.20E-08
0.085045	-0.271518171	0.085045	8.49E-08
0.085145	-0.270352811	0.085145	8.58E-08
0.085245	-0.269285411	0.085245	8.56E-08
0.085345	-0.268258005	0.085345	8.27E-08
0.085445	-0.267069221	0.085445	8.79E-08
0.085545	-0.265989035	0.085545	8.78E-08
0.085645	-0.26462999	0.085645	8.56E-08
0.085745	-0.263518184	0.085745	8.56E-08
0.085845	-0.262175232	0.085845	8.37E-08
0.085945	-0.261019737	0.085945	8.65E-08
0.086045	-0.259755015	0.086045	8.52E-08
0.086145	-0.258603483	0.086145	9.21E-08
0.086245	-0.257394522	0.086245	8.88E-08
0.086345	-0.256133407	0.086345	9.08E-08
0.086445	-0.254850298	0.086445	9.01E-08
0.086545	-0.253643841	0.086545	8.70E-08
0.086645	-0.252543598	0.086645	8.54E-08
0.086745	-0.251364082	0.086745	8.50E-08
0.086845	-0.250412315	0.086845	8.84E-08
0.086945	-0.249182135	0.086945	9.10E-08
0.087045	-0.247878149	0.087045	9.31E-08
0.087145	-0.246482685	0.087145	9.43E-08
0.087245	-0.245088279	0.087245	9.36E-08
0.087345	-0.243704841	0.087345	9.27E-08
0.087445	-0.242408037	0.087445	8.55E-08
0.087545	-0.241064489	0.087545	8.70E-08
0.087645	-0.239726663	0.087645	8.93E-08
0.087745	-0.238341704	0.087745	8.84E-08
0.087845	-0.237044945	0.087845	8.93E-08
0.087945	-0.235654593	0.087945	9.61E-08
0.088045	-0.234207779	0.088045	1.01E-07
0.088145	-0.232746199	0.088145	1.02E-07
0.088245	-0.231297463	0.088245	1.06E-07
0.088345	-0.229945406	0.088345	1.06E-07
0.088445	-0.228512362	0.088445	1.03E-07
0.088545	-0.227109298	0.088545	1.06E-07
0.088645	-0.225647569	0.088645	1.08E-07
0.088745	-0.224144459	0.088745	1.07E-07
0.088845	-0.222623453	0.088845	1.05E-07
0.088945	-0.221267641	0.088945	1.06E-07
0.089045	-0.219880223	0.089045	1.07E-07
0.089145	-0.218318969	0.089145	1.01E-07
0.089245	-0.21679613	0.089245	9.99E-08
0.089345	-0.215326861	0.089345	9.50E-08
0.089445	-0.213759571	0.089445	9.78E-08
0.089545	-0.212239102	0.089545	9.44E-08
0.089645	-0.210915104	0.089645	8.59E-08
0.089745	-0.209315792	0.089745	8.48E-08
0.089845	-0.208030745	0.089845	8.88E-08
0.089945	-0.206537634	0.089945	9.45E-08
0.090045	-0.204982281	0.090045	9.45E-08
0.090145	-0.203529999	0.090145	9.61E-08
0.090245	-0.201772943	0.090245	1.04E-07
0.090345	-0.200219467	0.090345	1.00E-07
0.090445	-0.198824003	0.090445	1.02E-07
0.090545	-0.197255582	0.090545	1.08E-07
0.090645	-0.195670679	0.090645	9.93E-08
0.090745	-0.194010615	0.090745	9.65E-08
0.090845	-0.19243598	0.090845	9.66E-08
0.090945	-0.190893114	0.090945	9.76E-08
0.091045	-0.189107925	0.091045	1.01E-07
0.091145	-0.187615901	0.091145	9.99E-08
0.091245	-0.185932577	0.091245	9.89E-08
0.091345	-0.184366211	0.091345	9.67E-08
0.091445	-0.183469325	0.091445	9.91E-08
0.091545	-0.181610808	0.091545	1.03E-07
0.091645	-0.179901376	0.091645	1.05E-07
0.091745	-0.17842415	0.091745	1.04E-07
0.091845	-0.176737279	0.091845	1.11E-07
0.091945	-0.175122827	0.091945	1.10E-07
0.092045	-0.17342557	0.092045	1.09E-07
0.092145	-0.171731904	0.092145	1.08E-07
0.092245	-0.170101851	0.092245	1.11E-07
0.092345	-0.168377459	0.092345	1.08E-07
0.092445	-0.166684538	0.092445	1.04E-07
0.092545	-0.165075794	0.092545	1.08E-07
0.092645	-0.163512394	0.092645	1.06E-07
0.092745	-0.161900848	0.092745	1.03E-07
0.092845	-0.160064995	0.092845	1.05E-07
0.092945	-0.158344239	0.092945	1.06E-07
0.093045	-0.156650543	0.093045	1.13E-07
0.093145	-0.155022278	0.093145	1.12E-07
0.093245	-0.153169647	0.093245	1.06E-07
0.093345	-0.151405141	0.093345	1.08E-07
0.093445	-0.149717212	0.093445	1.14E-07
0.093545	-0.147873998	0.093545	1.16E-07
0.093645	-0.146291748	0.093645	1.15E-07
0.093745	-0.144520462	0.093745	1.16E-07
0.093845	-0.142801926	0.093845	1.14E-07
0.093945	-0.141032115	0.093945	1.16E-07
0.094045	-0.139214769	0.094045	1.19E-07
0.094145	-0.137424782	0.094145	1.19E-07
0.094245	-0.13573876	0.094245	1.18E-07
0.094345	-0.134086505	0.094345	1.19E-07
0.094445	-0.132310987	0.094445	1.21E-07
0.094545	-0.130566075	0.094545	1.18E-07
0.094645	-0.128747985	0.094645	1.24E-07
0.094745	-0.127020404	0.094745	1.22E-07
0.094845	-0.12521258	0.094845	1.19E-07
0.094945	-0.123517707	0.094945	1.17E-07
0.095045	-0.12169037	0.095045	1.15E-07
0.095145	-0.11979454	0.095145	1.16E-07
0.095245	-0.117972158	0.095245	1.16E-07
0.095345	-0.116200432	0.095345	1.20E-07
0.095445	-0.114611246	0.095445	1.19E-07
0.095545	-0.112761505	0.095545	1.21E-07
0.095645	-0.111062758	0.095645	1.27E-07
0.095745	-0.10945335	0.095745	1.26E-07
0.095845	-0.107560955	0.095845	1.22E-07
0.095945	-0.105810776	0.095945	1.20E-07
0.096045	-0.103931613	0.096045	1.24E-07
0.096145	-0.102143615	0.096145	1.27E-07
0.096245	-0.100334227	0.096245	1.21E-07
0.096345	-0.098265626	0.096345	1.22E-07
0.096445	-0.096574686	0.096445	1.28E-07
0.096545	-0.094741225	0.096545	1.26E-07
0.096645	-0.092948854	0.096645	1.23E-07
0.096745	-0.0910284	0.096745	1.16E-07
0.096845	-0.089191735	0.096845	1.11E-07
0.096945	-0.087533034	0.096945	1.09E-07
0.097045	-0.085404754	0.097045	1.16E-07
0.097145	-0.083597593	0.097145	1.15E-07
0.097245	-0.081666291	0.097245	1.13E-07
0.097345	-0.079676367	0.097345	1.12E-07
0.097445	-0.077736281	0.097445	1.16E-07
0.097545	-0.076062471	0.097545	1.15E-07
0.097645	-0.074203677	0.097645	1.14E-07
0.097745	-0.072424114	0.097745	1.13E-07
0.097845	-0.070609614	0.097845	1.15E-07
0.097945	-0.068885192	0.097945	1.14E-07
0.098045	-0.066748798	0.098045	1.14E-07
0.098145	-0.064952292	0.098145	1.25E-07
0.098245	-0.063004635	0.098245	1.31E-07
0.098345	-0.061328996	0.098345	1.22E-07
0.098445	-0.059243806	0.098445	1.22E-07
0.098545	-0.057329439	0.098545	1.23E-07
0.098645	-0.055424318	0.098645	1.26E-07
0.098745	-0.053508312	0.098745	1.27E-07
0.098845	-0.051538564	0.098845	1.24E-07
0.098945	-0.049703773	0.098945	1.25E-07
0.099045	-0.047653552	0.099045	1.20E-07
0.099145	-0.045810055	0.099145	1.27E-07
0.099245	-0.043893464	0.099245	1.26E-07
0.099345	-0.042014647	0.099345	1.25E-07
0.099445	-0.040038187	0.099445	1.28E-07
0.099545	-0.038293745	0.099545	1.25E-07
0.099645	-0.036420237	0.099645	1.24E-07
0.099745	-0.034546811	0.099745	1.19E-07
0.099845	-0.032680642	0.099845	1.18E-07
0.099945	-0.030983498	0.099945	1.20E-07
0.1000449	-0.02915862	0.100045	1.19E-07
0.1001449	-0.027318638	0.100145	1.17E-07
0.1002449	-0.025341826	0.100245	1.19E-07
0.1003449	-0.0233046	0.100345	1.23E-07
0.1004449	-0.021574987	0.100445	1.20E-07
0.1005449	-0.019559342	0.100545	1.26E-07
0.1006449	-0.017704297	0.100645	1.23E-07
0.1007449	-0.01584203	0.100745	1.23E-07
0.1008449	-0.013902801	0.100845	1.24E-07
0.1009449	-0.012001936	0.100945	1.27E-07
0.1010449	-0.010061459	0.101045	1.28E-07
0.1011449	-0.008100492	0.101145	1.28E-07
0.1012449	-0.006331813	0.101245	1.26E-07
0.1013449	-0.004508847	0.101345	1.22E-07
0.1014449	-0.002565091	0.101445	1.19E-07
0.1015449	-0.000606778	0.101545	1.26E-07
0.1016449	0.001203153	0.101645	1.29E-07
0.1017449	0.002855413	0.101745	1.28E-07
0.1018449	0.004868638	0.101845	1.25E-07
0.1019449	0.00675194	0.101945	1.26E-07
0.1020449	0.008594537	0.102045	1.28E-07
0.1021449	0.010600503	0.102145	1.24E-07
0.1022449	0.012414687	0.102245	1.24E-07
0.1023449	0.014193474	0.102345	1.22E-07
0.1024449	0.015678816	0.102445	1.18E-07
0.1025449	0.017679121	0.102545	1.18E-07
0.1026449	0.019514617	0.102645	1.17E-07
0.1027449	0.021338245	0.102745	1.13E-07
0.1028449	0.023223734	0.102845	1.19E-07
0.1029449	0.025063442	0.102945	1.18E-07
0.1030449	0.026965439	0.103045	1.14E-07
0.1031449	0.028802104	0.103145	1.15E-07
0.1032449	0.030677132	0.103245	1.12E-07
0.1033449	0.032578114	0.103345	1.12E-07
0.1034449	0.034400184	0.103445	1.12E-07
0.1035449	0.036222719	0.103545	1.12E-07
0.1036449	0.038051616	0.103645	1.12E-07
0.1037449	0.039940581	0.103745	1.09E-07
0.1038449	0.041708983	0.103845	1.10E-07
0.1039449	0.043646459	0.103945	1.19E-07
0.1040449	0.045532569	0.104045	1.20E-07
0.1041449	0.047346015	0.104145	1.14E-07
0.1042449	0.049379062	0.104245	1.13E-07
0.1043449	0.051060829	0.104345	1.12E-07
0.1044449	0.052904051	0.104445	1.09E-07
0.1045449	0.054652318	0.104545	1.11E-07
0.1046449	0.056530587	0.104645	1.09E-07
0.1047449	0.058311403	0.104745	1.13E-07
0.1048449	0.060058657	0.104845	1.10E-07
0.1049449	0.061811607	0.104945	1.07E-07
0.1050449	0.063715987	0.105045	1.10E-07
0.1051449	0.065350138	0.105145	1.13E-07
0.1052449	0.06722907	0.105245	1.07E-07
0.1053449	0.06890779	0.105345	1.07E-07
0.1054449	0.070691414	0.105445	1.06E-07
0.1055449	0.072477423	0.105545	1.09E-07
0.1056449	0.074303158	0.105645	1.02E-07
0.1057449	0.076175615	0.105745	9.90E-08
0.1058449	0.077979065	0.105845	1.03E-07
0.1059449	0.079647288	0.105945	1.05E-07
0.1060449	0.081248932	0.106045	1.07E-07
0.1061449	0.083060928	0.106145	1.08E-07
0.1062449	0.084834255	0.106245	1.05E-07
0.1063449	0.086620338	0.106345	1.03E-07
0.1064449	0.088267095	0.106445	1.05E-07
0.1065449	0.089952141	0.106545	1.02E-07
0.1066449	0.091771007	0.106645	1.02E-07
0.1067449	0.093449026	0.106745	9.73E-08
0.1068449	0.095070884	0.106845	9.92E-08
0.1069449	0.096754991	0.106945	1.03E-07
0.1070449	0.098627329	0.107045	1.03E-07
0.1071449	0.100082383	0.107145	1.01E-07
0.1072449	0.101871319	0.107245	9.86E-08
0.1073449	0.103529394	0.107345	9.69E-08
0.1074449	0.104923017	0.107445	9.63E-08
0.1075449	0.106639951	0.107545	9.27E-08
0.1076449	0.108391576	0.107645	9.48E-08
0.1077449	0.109975889	0.107745	9.54E-08
0.1078449	0.111747101	0.107845	9.03E-08
0.1079449	0.113434643	0.107945	9.09E-08
0.1080449	0.115206525	0.108045	9.18E-08
0.1081449	0.116909951	0.108145	9.11E-08
0.1082449	0.118459962	0.108245	9.12E-08
0.1083449	0.120182544	0.108345	8.36E-08
0.1084449	0.12180464	0.108445	8.63E-08
0.1085449	0.123458967	0.108545	8.78E-08
0.1086449	0.125059634	0.108645	8.78E-08
0.1087449	0.126569137	0.108745	8.73E-08
0.1088449	0.12812984	0.108845	8.39E-08
0.1089449	0.129754037	0.108945	8.68E-08
0.1090449	0.131535009	0.109045	8.29E-08
0.1091449	0.133083418	0.109145	7.98E-08
0.1092449	0.134668395	0.109245	8.23E-08
0.1093449	0.136203378	0.109345	8.09E-08
0.1094449	0.137899622	0.109445	8.11E-08
0.1095449	0.139437065	0.109545	7.98E-08
0.1096449	0.141059667	0.109645	7.90E-08
0.1097449	0.142593354	0.109745	8.13E-08
0.1098449	0.144145474	0.109845	7.67E-08
0.1099449	0.145826459	0.109945	7.69E-08
0.1100449	0.147227898	0.110045	7.58E-08
0.1101449	0.148755118	0.110145	7.50E-08
0.1102449	0.149979129	0.110245	6.95E-08
0.1103449	0.151497215	0.110345	7.45E-08
0.1104449	0.153055802	0.110445	7.28E-08
0.1105449	0.154432848	0.110545	7.50E-08
0.1106449	0.155868188	0.110645	7.03E-08
0.1107449	0.157436579	0.110745	6.83E-08
0.1108449	0.158770189	0.110845	7.14E-08
0.1109449	0.160408899	0.110945	7.29E-08
0.1110449	0.161962107	0.111045	7.01E-08
0.1111449	0.163252667	0.111145	7.64E-08
0.1112449	0.164792016	0.111245	7.08E-08
0.1113449	0.16632615	0.111345	6.90E-08
0.1114449	0.167837918	0.111445	6.77E-08
0.1115449	0.169148684	0.111545	6.86E-08
0.1116449	0.170437917	0.111645	6.18E-08
0.1117449	0.171857879	0.111745	6.45E-08
0.1118449	0.173423856	0.111845	6.92E-08
0.1119449	0.174734384	0.111945	6.79E-08
0.1120449	0.176255405	0.112045	6.83E-08
0.1121449	0.177612498	0.112145	6.99E-08
0.1122449	0.178826675	0.112245	6.71E-08
0.1123449	0.180168241	0.112345	6.69E-08
0.1124449	0.181473479	0.112445	6.66E-08
0.1125449	0.182594806	0.112545	5.99E-08
0.1126449	0.183939338	0.112645	6.21E-08
0.1127449	0.185471505	0.112745	5.78E-08
0.1128449	0.186644897	0.112845	6.13E-08
0.1129449	0.188157797	0.112945	6.21E-08
0.1130449	0.189454287	0.113045	5.61E-08
0.1131449	0.190677986	0.113145	6.02E-08
0.1132449	0.191973388	0.113245	5.96E-08
0.1133449	0.193334341	0.113345	5.61E-08
0.1134449	0.194748297	0.113445	5.63E-08
0.1135449	0.195826709	0.113545	5.47E-08
0.1136449	0.197114021	0.113645	5.48E-08
0.1137449	0.198185325	0.113745	5.70E-08
0.1138449	0.199539021	0.113845	5.58E-08
0.1139449	0.200780839	0.113945	5.62E-08
0.1140449	0.202024981	0.114045	5.70E-08
0.1141449	0.203113109	0.114145	5.65E-08
0.1142449	0.204160243	0.114245	5.21E-08
0.1143449	0.205330715	0.114345	5.06E-08
0.1144449	0.206587389	0.114445	5.59E-08
0.1145449	0.207679108	0.114545	5.15E-08
0.1146449	0.208808243	0.114645	5.29E-08
0.1147449	0.21021533	0.114745	5.43E-08
0.1148449	0.211270005	0.114845	5.38E-08
0.1149449	0.212480217	0.114945	5.05E-08
0.1150449	0.213626057	0.115045	5.15E-08
0.1151449	0.214891002	0.115145	5.06E-08
0.1152449	0.215452567	0.115245	5.14E-08
0.1153449	0.216520354	0.115345	5.35E-08
0.1154449	0.217679352	0.115445	5.29E-08
0.1155449	0.218736753	0.115545	5.40E-08
0.1156449	0.219800249	0.115645	5.33E-08
0.1157449	0.220864177	0.115745	5.35E-08
0.1158449	0.22192736	0.115845	5.11E-08
0.1159449	0.222950771	0.115945	5.17E-08
0.1160449	0.223949477	0.116045	5.01E-08
0.1161449	0.224870995	0.116145	5.11E-08
0.1162449	0.225930944	0.116245	5.09E-08
0.1163449	0.226875588	0.116345	5.44E-08
0.1164449	0.227827623	0.116445	5.43E-08
0.1165449	0.228797495	0.116545	5.20E-08
0.1166449	0.229667068	0.116645	5.37E-08
0.1167449	0.230584279	0.116745	5.28E-08
0.1168449	0.231600821	0.116845	5.10E-08
0.1169449	0.232548207	0.116945	5.19E-08
0.1170449	0.233407512	0.117045	5.17E-08
0.1171449	0.234405443	0.117145	5.00E-08
0.1172449	0.235245466	0.117245	4.64E-08
0.1173449	0.236053184	0.117345	4.80E-08
0.1174449	0.236969233	0.117445	4.97E-08
0.1175449	0.237772614	0.117545	4.99E-08
0.1176449	0.238663673	0.117645	4.94E-08
0.1177449	0.239519075	0.117745	4.80E-08
0.1178449	0.240310088	0.117845	5.00E-08
0.1179449	0.241220281	0.117945	5.08E-08
0.1180449	0.242051139	0.118045	4.97E-08
0.1181449	0.24301073	0.118145	5.06E-08
0.1182449	0.243610814	0.118245	4.82E-08
0.1183449	0.244305044	0.118345	5.11E-08
0.1184449	0.244934738	0.118445	4.87E-08
0.1185449	0.245752022	0.118545	4.92E-08
0.1186449	0.246362522	0.118645	5.12E-08
0.1187449	0.247101814	0.118745	5.21E-08
0.1188449	0.24781847	0.118845	4.89E-08
0.1189449	0.248611778	0.118945	5.04E-08
0.1190449	0.249280006	0.119045	4.87E-08
0.1191449	0.249965951	0.119145	4.93E-08
0.1192449	0.250724852	0.119245	4.92E-08
0.1193449	0.251340508	0.119345	5.00E-08
0.1194449	0.251993626	0.119445	4.93E-08
0.1195449	0.252711058	0.119545	4.76E-08
0.1196449	0.253356606	0.119645	4.80E-08
0.1197449	0.25392881	0.119745	4.76E-08
0.1198449	0.254547745	0.119845	4.85E-08
0.1199449	0.25530836	0.119945	4.71E-08
0.1200449	0.255870193	0.120045	4.76E-08
0.1201449	0.256415814	0.120145	4.74E-08
0.1202449	0.256848842	0.120245	4.65E-08
0.1203449	0.257431865	0.120345	4.64E-08
0.1204449	0.25776279	0.120445	4.73E-08
0.1205449	0.258316636	0.120545	4.52E-08
0.1206449	0.258970112	0.120645	4.64E-08
0.1207449	0.259471655	0.120745	4.72E-08
0.1208449	0.260065705	0.120845	4.55E-08
0.1209449	0.260469556	0.120945	4.62E-08
0.1210449	0.260946631	0.121045	4.52E-08
0.1211449	0.261394948	0.121145	4.57E-08
0.1212449	0.261948466	0.121245	4.48E-08
0.1213449	0.262174636	0.121345	4.31E-08
0.1214449	0.262646109	0.121445	4.37E-08
0.1215449	0.263181686	0.121545	4.47E-08
0.1216449	0.263366133	0.121645	4.56E-08
0.1217449	0.263773352	0.121745	4.47E-08
0.1218449	0.264246881	0.121845	4.50E-08
0.1219449	0.264667451	0.121945	4.53E-08
0.1220449	0.264979303	0.122045	4.47E-08
0.1221449	0.265519053	0.122145	4.45E-08
0.1222449	0.265738457	0.122245	4.25E-08
0.1223449	0.266025931	0.122345	4.29E-08
0.1224449	0.266468376	0.122445	4.34E-08
0.1225449	0.26678744	0.122545	4.38E-08
0.1226449	0.266923517	0.122645	4.23E-08
0.1227449	0.267172545	0.122745	4.38E-08
0.1228449	0.267508239	0.122845	4.17E-08
0.1229449	0.267629862	0.122945	4.30E-08
0.1230449	0.268032104	0.123045	4.46E-08
0.1231449	0.268337309	0.123145	4.09E-08
0.1232449	0.268433839	0.123245	4.16E-08
0.1233449	0.268517196	0.123345	4.25E-08
0.1234449	0.268731356	0.123445	4.07E-08
0.1235449	0.268944889	0.123545	4.12E-08
0.1236449	0.269112796	0.123645	4.06E-08
0.1237449	0.26923573	0.123745	4.10E-08
0.1238449	0.269200534	0.123845	4.31E-08
0.1239449	0.269473642	0.123945	4.23E-08
0.1240449	0.269492954	0.124045	4.25E-08
0.1241449	0.269698828	0.124145	4.19E-08
0.1242449	0.270093322	0.124245	4.28E-08
0.1243449	0.270051748	0.124345	4.26E-08
0.1244449	0.27015537	0.124445	4.18E-08
0.1245449	0.270026743	0.124545	4.33E-08
0.1246449	0.270033985	0.124645	4.32E-08
0.1247449	0.270105213	0.124745	4.07E-08
0.1248449	0.270058453	0.124845	4.32E-08
0.1249449	0.269975603	0.124945	4.14E-08
0.1250449	0.27009961	0.125045	4.10E-08
0.1251449	0.27034238	0.125145	4.19E-08
0.1252449	0.270189583	0.125245	4.21E-08
0.1253449	0.270042062	0.125345	4.26E-08
0.1254449	0.269848228	0.125445	4.30E-08
0.1255449	0.269888312	0.125545	4.32E-08
0.1256449	0.2699911	0.125645	4.47E-08
0.1257449	0.269826084	0.125745	4.44E-08
0.1258449	0.269742668	0.125845	4.47E-08
0.1259449	0.269727349	0.125945	4.42E-08
0.1260449	0.26950714	0.126045	4.48E-08
0.1261449	0.26944983	0.126145	4.30E-08
0.1262449	0.269287825	0.126245	4.35E-08
0.1263449	0.269105643	0.126345	4.32E-08
0.1264449	0.268906444	0.126445	4.36E-08
0.1265449	0.268757671	0.126545	4.44E-08
0.1266449	0.26845628	0.126645	4.16E-08
0.1267449	0.268241465	0.126745	4.33E-08
0.1268449	0.268045127	0.126845	4.39E-08
0.1269449	0.267888069	0.126945	4.05E-08
0.1270449	0.267608732	0.127045	4.23E-08
0.1271449	0.267439455	0.127145	3.99E-08
0.1272449	0.267235607	0.127245	4.09E-08
0.1273449	0.266761959	0.127345	4.43E-08
0.1274449	0.266571909	0.127445	4.50E-08
0.1275449	0.266167283	0.127545	4.37E-08
0.1276449	0.265848786	0.127645	4.30E-08
0.1277449	0.265354037	0.127745	4.34E-08
0.1278449	0.265178829	0.127845	4.34E-08
0.1279449	0.264800638	0.127945	4.30E-08
0.1280449	0.264369935	0.128045	4.38E-08
0.1281449	0.264362395	0.128145	4.48E-08
0.1282449	0.263801813	0.128245	4.48E-08
0.1283449	0.263515919	0.128345	4.43E-08
0.1284449	0.262981951	0.128445	4.22E-08
0.1285449	0.262540132	0.128545	4.29E-08
0.1286449	0.261967093	0.128645	4.62E-08
0.1287449	0.261685789	0.128745	4.73E-08
0.1288449	0.261267096	0.128845	4.78E-08
0.1289449	0.260853976	0.128945	4.80E-08
0.1290449	0.260416836	0.129045	4.84E-08
0.1291449	0.260105252	0.129145	4.86E-08
0.1292449	0.259733021	0.129245	5.04E-08
0.1293449	0.259298205	0.129345	4.82E-08
0.1294449	0.258641183	0.129445	4.88E-08
0.1295449	0.25802058	0.129545	5.04E-08
0.1296449	0.25755322	0.129645	4.78E-08
0.1297449	0.257012457	0.129745	4.96E-08
0.1298449	0.2563954	0.129845	5.36E-08
0.1299449	0.255792886	0.129945	5.22E-08
0.1300449	0.255298674	0.130045	5.36E-08
0.1301449	0.254649341	0.130145	5.18E-08
0.1302449	0.254084826	0.130245	5.13E-08
0.1303449	0.253360152	0.130345	5.09E-08
0.1304449	0.252613574	0.130445	5.31E-08
0.1305449	0.25221312	0.130545	5.14E-08
0.1306449	0.251480728	0.130645	5.29E-08
0.1307449	0.250707537	0.130745	5.33E-08
0.1308449	0.250207335	0.130845	5.51E-08
0.1309449	0.249686167	0.130945	5.40E-08
0.1310449	0.248839155	0.131045	5.44E-08
0.1311449	0.248117	0.131145	5.39E-08
0.1312449	0.247337654	0.131245	5.73E-08
0.1313449	0.246748075	0.131345	5.50E-08
0.1314449	0.246094018	0.131445	5.53E-08
0.1315449	0.245289117	0.131545	5.46E-08
0.1316449	0.244498536	0.131645	5.11E-08
0.1317449	0.243730396	0.131745	5.21E-08
0.1318449	0.242975652	0.131845	5.14E-08
0.1319449	0.242305517	0.131945	5.20E-08
0.1320449	0.241564617	0.132045	5.32E-08
0.1321449	0.240566537	0.132145	5.29E-08
0.1322449	0.239813194	0.132245	5.62E-08
0.1323449	0.239125878	0.132345	5.28E-08
0.1324449	0.238187313	0.132445	5.19E-08
0.1325449	0.237281248	0.132545	5.14E-08
0.1326449	0.236330003	0.132645	5.32E-08
0.1327449	0.235396475	0.132745	5.47E-08
0.1328449	0.234489277	0.132845	5.45E-08
0.1329449	0.23360543	0.132945	5.54E-08
0.1330449	0.232728094	0.133045	5.41E-08
0.1331449	0.231856495	0.133145	5.37E-08
0.1332449	0.230921432	0.133245	5.77E-08
0.1333449	0.229981706	0.133345	5.83E-08
0.1334449	0.229021281	0.133445	5.95E-08
0.1335449	0.227951378	0.133545	6.00E-08
0.1336449	0.226914346	0.133645	5.78E-08
0.1337449	0.225972429	0.133745	5.87E-08
0.1338449	0.22499904	0.133845	6.09E-08
0.1339449	0.22404252	0.133945	6.07E-08
0.1340449	0.222973093	0.134045	5.87E-08
0.1341449	0.221973374	0.134145	5.84E-08
0.1342449	0.2209571	0.134245	5.56E-08
0.1343449	0.219775736	0.134345	6.10E-08
0.1344449	0.218694881	0.134445	6.08E-08
0.1345449	0.21744433	0.134545	6.76E-08
0.1346449	0.216322184	0.134645	6.72E-08
0.1347449	0.215289086	0.134745	6.22E-08
0.1348449	0.214770213	0.134845	6.55E-08
0.1349449	0.213615209	0.134945	6.61E-08
0.1350449	0.212539807	0.135045	7.04E-08
0.1351449	0.211477593	0.135145	6.50E-08
0.1352449	0.210353032	0.135245	6.55E-08
0.1353449	0.209288478	0.135345	6.74E-08
0.1354449	0.208144307	0.135445	6.48E-08
0.1355449	0.206995308	0.135545	6.23E-08
0.1356449	0.205815554	0.135645	6.40E-08
0.1357449	0.204537958	0.135745	6.46E-08
0.1358449	0.203327954	0.135845	6.62E-08
0.1359449	0.202186018	0.135945	6.47E-08
0.1360449	0.200915009	0.136045	6.46E-08
0.1361449	0.199668244	0.136145	6.73E-08
0.1362449	0.198482782	0.136245	6.91E-08
0.1363449	0.197399735	0.136345	6.45E-08
0.1364449	0.196036205	0.136445	6.73E-08
0.1365449	0.194753498	0.136545	6.96E-08
0.1366449	0.193435654	0.136645	7.09E-08
0.1367449	0.192266092	0.136745	7.11E-08
0.1368449	0.191024631	0.136845	7.26E-08
0.1369449	0.189729899	0.136945	7.20E-08
0.1370449	0.188331038	0.137045	7.16E-08
0.1371449	0.187005714	0.137145	7.31E-08
0.1372449	0.185725734	0.137245	7.30E-08
0.1373449	0.184311926	0.137345	7.83E-08
0.1374449	0.183134943	0.137445	7.34E-08
0.1375449	0.181920767	0.137545	7.61E-08
0.1376449	0.180519447	0.137645	7.17E-08
0.1377449	0.179317683	0.137745	7.56E-08
0.1378449	0.177984118	0.137845	7.78E-08
0.1379449	0.176598102	0.137945	7.71E-08
0.1380449	0.175072953	0.138045	7.84E-08
0.1381449	0.173786342	0.138145	7.80E-08
0.1382449	0.172364533	0.138245	7.46E-08
0.1383449	0.170895472	0.138345	7.80E-08
0.1384449	0.169565812	0.138445	7.64E-08
0.1385449	0.168070361	0.138545	7.74E-08
0.1386449	0.166631415	0.138645	7.86E-08
0.1387449	0.165117666	0.138745	8.15E-08
0.1388449	0.163577929	0.138845	8.44E-08
0.1389449	0.162180781	0.138945	8.40E-08
0.1390449	0.160590142	0.139045	8.97E-08
0.1391449	0.159176454	0.139145	8.12E-08
0.1392449	0.157640696	0.139245	7.89E-08
0.1393449	0.156169012	0.139345	8.12E-08
0.1394449	0.154547319	0.139445	8.24E-08
0.1395449	0.152959093	0.139545	8.12E-08
0.1396449	0.151422903	0.139645	8.36E-08
0.1397449	0.149960905	0.139745	8.73E-08
0.1398449	0.148701534	0.139845	8.54E-08
0.1399449	0.147325456	0.139945	8.79E-08
0.1400449	0.14579837	0.140045	8.87E-08
0.1401449	0.144331008	0.140145	8.67E-08
0.1402449	0.14276211	0.140245	8.57E-08
0.1403449	0.141296789	0.140345	8.93E-08
0.1404449	0.139724538	0.140445	9.12E-08
0.1405449	0.137976199	0.140545	8.99E-08
0.1406449	0.136426851	0.140645	9.18E-08
0.1407449	0.134861618	0.140745	9.48E-08
0.1408449	0.133354977	0.140845	1.01E-07
0.1409449	0.131661147	0.140945	9.64E-08
0.1410449	0.130125582	0.141045	9.19E-08
0.1411449	0.128456697	0.141145	9.91E-08
0.1412449	0.126918346	0.141245	9.52E-08
0.1413449	0.125327006	0.141345	9.71E-08
0.1414449	0.123417094	0.141445	9.72E-08
0.1415449	0.121887222	0.141545	9.71E-08
0.1416449	0.120393217	0.141645	1.02E-07
0.1417449	0.118530951	0.141745	1.01E-07
0.1418449	0.117002837	0.141845	1.10E-07
0.1419449	0.115345187	0.141945	9.91E-08
0.1420449	0.113684848	0.142045	1.01E-07
0.1421449	0.112017877	0.142145	1.04E-07
0.1422449	0.11034438	0.142245	1.05E-07
0.1423449	0.108745433	0.142345	1.06E-07
0.1424449	0.107004739	0.142445	1.09E-07
0.1425449	0.105420232	0.142545	1.10E-07
0.1426449	0.103750207	0.142645	1.14E-07
0.1427449	0.102196261	0.142745	1.15E-07
0.1428449	0.100534707	0.142845	1.14E-07
0.1429449	0.098848067	0.142945	1.15E-07
0.1430449	0.097078681	0.143045	1.11E-07
0.1431449	0.095444374	0.143145	1.13E-07
0.1432449	0.093616299	0.143245	1.13E-07
0.1433449	0.092026249	0.143345	1.13E-07
0.1434449	0.090310179	0.143445	1.11E-07
0.1435449	0.088536933	0.143545	1.11E-07
0.1436449	0.086849779	0.143645	1.09E-07
0.1437449	0.085161224	0.143745	1.09E-07
0.1438449	0.083322607	0.143845	1.12E-07
0.1439449	0.081746489	0.143945	1.11E-07
0.1440449	0.079907134	0.144045	1.11E-07
0.1441449	0.078118429	0.144145	1.19E-07
0.1442449	0.076406032	0.144245	1.16E-07
0.1443449	0.074450172	0.144345	1.14E-07
0.1444449	0.072746478	0.144445	1.15E-07
0.1445449	0.070856422	0.144545	1.11E-07
0.1446449	0.069079705	0.144645	1.16E-07
0.1447449	0.067320235	0.144745	1.15E-07
0.1448449	0.065580674	0.144845	1.17E-07
0.1449449	0.063794628	0.144945	1.20E-07
0.1450449	0.062104117	0.145045	1.18E-07
0.1451449	0.060244776	0.145145	1.17E-07
0.1452449	0.058615856	0.145245	1.14E-07
0.1453449	0.056791913	0.145345	1.17E-07
0.1454449	0.05503143	0.145445	1.17E-07
0.1455449	0.053147268	0.145545	1.24E-07
0.1456449	0.051237077	0.145645	1.13E-07
0.1457449	0.049463402	0.145745	1.17E-07
0.1458449	0.04767517	0.145845	1.19E-07
0.1459449	0.045800377	0.145945	1.19E-07
0.1460449	0.044037979	0.146045	1.15E-07
0.1461449	0.042139027	0.146145	1.17E-07
0.1462449	0.040151872	0.146245	1.16E-07
0.1463449	0.038379136	0.146345	1.18E-07
0.1464449	0.036587313	0.146445	1.22E-07
0.1465449	0.034793109	0.146545	1.22E-07
0.1466449	0.032987159	0.146645	1.21E-07
0.1467449	0.031118453	0.146745	1.15E-07
0.1468449	0.029257592	0.146845	1.19E-07
0.1469449	0.027393607	0.146945	1.21E-07
0.1470449	0.025535243	0.147045	1.14E-07
0.1471449	0.023566978	0.147145	1.16E-07
0.1472449	0.0216964	0.147245	1.15E-07
0.1473449	0.01979487	0.147345	1.16E-07
0.1474449	0.017940449	0.147445	1.16E-07
0.1475449	0.016043877	0.147545	1.15E-07
0.1476449	0.014514864	0.147645	1.17E-07
0.1477449	0.01276726	0.147745	1.19E-07
0.1478449	0.010970364	0.147845	1.15E-07
0.1479449	0.008927323	0.147945	1.20E-07
0.1480449	0.007019316	0.148045	1.21E-07
0.1481449	0.005212703	0.148145	1.15E-07
0.1482449	0.003236827	0.148245	1.20E-07
0.1483449	0.001582811	0.148345	1.19E-07
0.1484449	-0.000158784	0.148445	1.14E-07
0.1485449	-0.002165139	0.148545	1.16E-07
0.1486449	-0.004196316	0.148645	1.15E-07
0.1487449	-0.006012999	0.148745	1.14E-07
0.1488449	-0.008066148	0.148845	1.11E-07
0.1489449	-0.009844818	0.148945	1.14E-07
0.1490449	-0.011698226	0.149045	1.13E-07
0.1491449	-0.013544257	0.149145	1.17E-07
0.1492449	-0.015458626	0.149245	1.14E-07
0.1493449	-0.017385483	0.149345	1.13E-07
0.1494449	-0.019396521	0.149445	1.10E-07
0.1495449	-0.021225458	0.149545	1.13E-07
0.1496449	-0.02307106	0.149645	1.19E-07
0.1497449	-0.025117068	0.149745	1.14E-07
0.1498449	-0.027085956	0.149845	1.17E-07
0.1499449	-0.029002003	0.149945	1.19E-07
0.1500449	-0.030688569	0.150045	1.17E-07
0.1501449	-0.032374159	0.150145	1.17E-07
0.1502449	-0.034269873	0.150245	1.18E-07
0.1503449	-0.036108721	0.150345	1.20E-07
0.1504449	-0.037980825	0.150445	1.24E-07
0.1505449	-0.039940737	0.150545	1.15E-07
0.1506449	-0.041975893	0.150645	1.11E-07
0.1507449	-0.043815915	0.150745	1.12E-07
0.1508449	-0.045605592	0.150845	1.13E-07
0.1509449	-0.047539514	0.150945	1.15E-07
0.1510449	-0.049536072	0.151045	1.11E-07
0.1511449	-0.051383588	0.151145	1.12E-07
0.1512449	-0.053208232	0.151245	1.15E-07
0.1513449	-0.055095669	0.151345	1.12E-07
0.1514449	-0.057192452	0.151445	1.12E-07
0.1515449	-0.058922924	0.151545	1.17E-07
0.1516449	-0.060742024	0.151645	1.18E-07
0.1517449	-0.06276419	0.151745	1.15E-07
0.1518449	-0.064646356	0.151845	1.16E-07
0.1519449	-0.06666442	0.151945	1.14E-07
0.1520449	-0.068592176	0.152045	1.10E-07
0.1521449	-0.070489682	0.152145	1.12E-07
0.1522449	-0.072312921	0.152245	1.10E-07
0.1523449	-0.07414116	0.152345	1.06E-07
0.1524449	-0.075895786	0.152445	1.03E-07
0.1525449	-0.077640273	0.152545	1.08E-07
0.1526449	-0.079714105	0.152645	1.09E-07
0.1527449	-0.081451565	0.152745	1.11E-07
0.1528449	-0.083325848	0.152845	1.10E-07
0.1529449	-0.085185543	0.152945	1.12E-07
0.1530449	-0.087061077	0.153045	1.10E-07
0.1531449	-0.088981807	0.153145	1.04E-07
0.1532449	-0.090804808	0.153245	1.04E-07
0.1533449	-0.092665829	0.153345	1.09E-07
0.1534449	-0.094466351	0.153445	1.06E-07
0.1535449	-0.096356213	0.153545	1.09E-07
0.1536449	-0.098255165	0.153645	1.06E-07
0.1537449	-0.099978805	0.153745	1.09E-07
0.1538449	-0.101741515	0.153845	1.07E-07
0.1539449	-0.103589848	0.153945	1.11E-07
0.1540449	-0.105396032	0.154045	1.05E-07
0.1541449	-0.107034832	0.154145	1.07E-07
0.1542449	-0.108831726	0.154245	1.05E-07
0.1543449	-0.11070738	0.154345	1.04E-07
0.1544449	-0.112451121	0.154445	1.01E-07
0.1545449	-0.114221595	0.154545	1.00E-07
0.1546449	-0.115950465	0.154645	1.01E-07
0.1547449	-0.117747284	0.154745	1.04E-07
0.1548449	-0.119423039	0.154845	9.99E-08
0.1549449	-0.121315628	0.154945	1.03E-07
0.1550449	-0.123183049	0.155045	1.04E-07
0.1551449	-0.124834917	0.155145	9.88E-08
0.1552449	-0.126697108	0.155245	1.01E-07
0.1553449	-0.128437847	0.155345	1.07E-07
0.1554449	-0.130254284	0.155445	1.09E-07
0.1555449	-0.131882712	0.155545	1.06E-07
0.1556449	-0.133635387	0.155645	1.04E-07
0.1557449	-0.135348484	0.155745	1.05E-07
0.1558449	-0.137153774	0.155845	1.03E-07
0.1559449	-0.138821289	0.155945	1.01E-07
0.1560449	-0.140706867	0.156045	9.34E-08
0.1561449	-0.142542869	0.156145	9.48E-08
0.1562449	-0.144215345	0.156245	9.95E-08
0.1563449	-0.145998776	0.156345	9.90E-08
0.1564449	-0.147852376	0.156445	9.42E-08
0.1565449	-0.149470717	0.156545	9.54E-08
0.1566449	-0.151271164	0.156645	9.97E-08
0.1567449	-0.152915388	0.156745	9.68E-08
0.1568449	-0.154581234	0.156845	9.18E-08
0.1569449	-0.156483695	0.156945	8.95E-08
0.1570449	-0.158175379	0.157045	8.93E-08
0.1571449	-0.159846798	0.157145	9.07E-08
0.1572449	-0.16165103	0.157245	9.00E-08
0.1573449	-0.163327798	0.157345	9.21E-08
0.1574449	-0.164970338	0.157445	9.57E-08
0.1575449	-0.166469261	0.157545	9.43E-08
0.1576449	-0.168146119	0.157645	9.79E-08
0.1577449	-0.16970104	0.157745	1.00E-07
0.1578449	-0.171463937	0.157845	9.69E-08
0.1579449	-0.173065498	0.157945	9.66E-08
0.1580449	-0.174841166	0.158045	9.83E-08
0.1581449	-0.176535577	0.158145	9.47E-08
0.1582449	-0.178076848	0.158245	1.03E-07
0.1583449	-0.179741949	0.158345	9.99E-08
0.1584449	-0.181298986	0.158445	9.63E-08
0.1585449	-0.183195129	0.158545	9.26E-08
0.1586449	-0.184091851	0.158645	9.71E-08
0.1587449	-0.185773149	0.158745	9.57E-08
0.1588449	-0.187216699	0.158845	9.76E-08
0.1589449	-0.188909978	0.158945	9.85E-08
0.1590449	-0.190522194	0.159045	9.47E-08
0.1591449	-0.192061931	0.159145	9.29E-08
0.1592449	-0.19355391	0.159245	9.29E-08
0.1593449	-0.195223302	0.159345	9.49E-08
0.1594449	-0.196761221	0.159445	9.46E-08
0.1595449	-0.198398605	0.159545	9.41E-08
0.1596449	-0.19993858	0.159645	9.64E-08
0.1597449	-0.201535627	0.159745	1.01E-07
0.1598449	-0.2030797	0.159845	9.94E-08
0.1599449	-0.204480976	0.159945	9.50E-08
0.1600449	-0.205953985	0.160045	9.32E-08
0.1601449	-0.207503527	0.160145	9.62E-08
0.1602449	-0.209020004	0.160245	9.86E-08
0.1603449	-0.21042265	0.160345	9.41E-08
0.1604449	-0.212004662	0.160445	9.82E-08
0.1605449	-0.213512257	0.160545	9.15E-08
0.1606449	-0.215026274	0.160645	9.45E-08
0.1607449	-0.216462404	0.160745	9.68E-08
0.1608449	-0.218095273	0.160845	9.67E-08
0.1609449	-0.219635129	0.160945	9.46E-08
0.1610449	-0.221100807	0.161045	9.41E-08
0.1611449	-0.222530261	0.161145	9.18E-08
0.1612449	-0.224022508	0.161245	9.40E-08
0.1613449	-0.225507692	0.161345	8.86E-08
0.1614449	-0.226867512	0.161445	8.67E-08
0.1615449	-0.228338495	0.161545	9.03E-08
0.1616449	-0.229826838	0.161645	9.19E-08
0.1617449	-0.23100999	0.161745	8.87E-08
0.1618449	-0.232361346	0.161845	8.88E-08
0.1619449	-0.233730435	0.161945	8.69E-08
0.1620449	-0.235231578	0.162045	8.58E-08
0.1621449	-0.236580908	0.162145	8.47E-08
0.1622449	-0.237942219	0.162245	8.61E-08
0.1623449	-0.239353329	0.162345	8.52E-08
0.1624449	-0.24064444	0.162445	8.28E-08
0.1625449	-0.242052034	0.162545	8.29E-08
0.1626449	-0.243345991	0.162645	8.61E-08
0.1627449	-0.244689181	0.162745	8.43E-08
0.1628449	-0.246148497	0.162845	8.58E-08
0.1629449	-0.247403964	0.162945	8.28E-08
0.1630449	-0.248550281	0.163045	8.47E-08
0.1631449	-0.249992922	0.163145	8.21E-08
0.1632449	-0.251120687	0.163245	8.17E-08
0.1633449	-0.252234638	0.163345	8.39E-08
0.1634449	-0.253479421	0.163445	8.11E-08
0.1635449	-0.25473395	0.163545	8.07E-08
0.1636449	-0.255971819	0.163645	8.25E-08
0.1637449	-0.257402599	0.163745	8.09E-08
0.1638449	-0.258562267	0.163845	8.51E-08
0.1639449	-0.259811103	0.163945	8.62E-08
0.1640449	-0.260982782	0.164045	8.49E-08
0.1641449	-0.262243509	0.164145	8.42E-08
0.1642449	-0.263413221	0.164245	8.08E-08
0.1643449	-0.264436185	0.164345	8.21E-08
0.1644449	-0.265714377	0.164445	8.38E-08
0.1645449	-0.266908526	0.164545	8.32E-08
0.1646449	-0.268160403	0.164645	7.92E-08
0.1647449	-0.26929599	0.164745	7.95E-08
0.1648449	-0.270270199	0.164845	8.02E-08
0.1649449	-0.271385044	0.164945	8.32E-08
0.1650449	-0.272431046	0.165045	8.27E-08
0.1651449	-0.273816556	0.165145	7.84E-08
0.1652449	-0.274867922	0.165245	7.70E-08
0.1653449	-0.276038349	0.165345	7.75E-08
0.1654449	-0.277167618	0.165445	7.58E-08
0.1655449	-0.278218836	0.165545	7.80E-08
0.1656449	-0.279278427	0.165645	7.68E-08
0.1657449	-0.280448705	0.165745	7.66E-08
0.1658449	-0.281335294	0.165845	7.80E-08
0.1659449	-0.282440364	0.165945	7.83E-08
0.1660449	-0.283270061	0.166045	7.44E-08
0.1661449	-0.28436324	0.166145	7.48E-08
0.1662449	-0.285310268	0.166245	7.52E-08
0.1663449	-0.286252767	0.166345	7.49E-08
0.1664449	-0.287275225	0.166445	7.70E-08
0.1665449	-0.288155675	0.166545	7.32E-08
0.1666449	-0.28927356	0.166645	7.41E-08
0.1667449	-0.290208936	0.166745	7.61E-08
0.1668449	-0.291173756	0.166845	7.76E-08
0.1669449	-0.291868776	0.166945	7.76E-08
0.1670449	-0.292827994	0.167045	7.78E-08
0.1671449	-0.29376775	0.167145	7.80E-08
0.1672449	-0.29461059	0.167245	7.88E-08
0.1673449	-0.295489877	0.167345	7.78E-08
0.1674449	-0.296026736	0.167445	7.82E-08
0.1675449	-0.296942949	0.167545	7.70E-08
0.1676449	-0.297946066	0.167645	7.88E-08
0.1677449	-0.298805833	0.167745	7.22E-08
0.1678449	-0.299557537	0.167845	7.64E-08
0.1679449	-0.300261289	0.167945	7.39E-08
0.1680449	-0.301120847	0.168045	7.40E-08
0.1681449	-0.301977694	0.168145	7.54E-08
0.1682449	-0.302814811	0.168245	7.21E-08
0.1683449	-0.303564191	0.168345	7.08E-08
0.1684449	-0.304460347	0.168445	6.66E-08
0.1685449	-0.30514285	0.168545	6.50E-08
0.1686449	-0.305990189	0.168645	7.14E-08
0.1687449	-0.306627274	0.168745	7.27E-08
0.1688449	-0.307291031	0.168845	7.06E-08
0.1689449	-0.308018029	0.168945	7.06E-08
0.1690449	-0.308563292	0.169045	7.06E-08
0.1691449	-0.309283346	0.169145	7.21E-08
0.1692449	-0.309970886	0.169245	7.15E-08
0.1693449	-0.310798049	0.169345	7.26E-08
0.1694449	-0.311472386	0.169445	7.33E-08
0.1695449	-0.311927438	0.169545	6.77E-08
0.1696449	-0.312732667	0.169645	6.61E-08
0.1697449	-0.313211292	0.169745	6.93E-08
0.1698449	-0.313838184	0.169845	7.01E-08
0.1699449	-0.314380109	0.169945	7.11E-08
0.1700449	-0.315006167	0.170045	7.13E-08
0.1701449	-0.315698266	0.170145	7.04E-08
0.1702449	-0.316360176	0.170245	7.10E-08
0.1703449	-0.316873997	0.170345	7.21E-08
0.1704449	-0.317387789	0.170445	7.03E-08
0.1705449	-0.3180511	0.170545	7.06E-08
0.1706449	-0.318543702	0.170645	6.68E-08
0.1707449	-0.318951458	0.170745	6.65E-08
0.1708449	-0.31950444	0.170845	6.91E-08
0.1709449	-0.319904596	0.170945	7.24E-08
0.1710449	-0.320488244	0.171045	6.84E-08
0.1711449	-0.320920497	0.171145	7.01E-08
0.1712449	-0.321285039	0.171245	6.98E-08
0.1713449	-0.321765721	0.171345	6.40E-08
0.1714449	-0.322178721	0.171445	6.69E-08
0.1715449	-0.322624862	0.171545	6.64E-08
0.1716449	-0.322905689	0.171645	6.59E-08
0.1717449	-0.323507249	0.171745	6.50E-08
0.1718449	-0.323877275	0.171845	6.36E-08
0.1719449	-0.324257284	0.171945	6.68E-08
0.1720449	-0.324510366	0.172045	6.58E-08
0.1721449	-0.324789524	0.172145	6.40E-08
0.1722449	-0.325201184	0.172245	6.39E-08
0.1723449	-0.325445682	0.172345	6.21E-08
0.1724449	-0.325685382	0.172445	6.12E-08
0.1725449	-0.325997502	0.172545	6.34E-08
0.1726449	-0.326297611	0.172645	6.16E-08
0.1727449	-0.326603621	0.172745	6.30E-08
0.1728449	-0.326953232	0.172845	5.84E-08
0.1729449	-0.327038437	0.172945	5.70E-08
0.1730449	-0.327445358	0.173045	5.62E-08
0.1731449	-0.327695966	0.173145	6.02E-08
0.1732449	-0.327902257	0.173245	5.65E-08
0.1733449	-0.328160226	0.173345	6.08E-08
0.1734449	-0.328288525	0.173445	5.94E-08
0.1735449	-0.328528106	0.173545	5.85E-08
0.1736449	-0.328894019	0.173645	5.67E-08
0.1737449	-0.329062223	0.173745	5.86E-08
0.1738449	-0.32912758	0.173845	6.16E-08
0.1739449	-0.329232544	0.173945	5.57E-08
0.1740449	-0.329176664	0.174045	5.92E-08
0.1741449	-0.329295605	0.174145	5.85E-08
0.1742449	-0.329472065	0.174245	6.25E-08
0.1743449	-0.329571277	0.174345	6.11E-08
0.1744449	-0.32959035	0.174445	6.48E-08
0.1745449	-0.329725415	0.174545	6.51E-08
0.1746449	-0.329826325	0.174645	6.04E-08
0.1747449	-0.32990557	0.174745	6.17E-08
0.1748449	-0.329916745	0.174845	6.38E-08
0.1749449	-0.329678237	0.174945	6.76E-08
0.1750449	-0.329759896	0.175045	6.27E-08
0.1751449	-0.32967478	0.175145	5.75E-08
0.1752449	-0.329714805	0.175245	5.67E-08
0.1753449	-0.329580784	0.175345	5.64E-08
0.1754449	-0.329670131	0.175445	5.52E-08
0.1755449	-0.329669297	0.175545	5.66E-08
0.1756449	-0.329413176	0.175645	5.61E-08
0.1757449	-0.329583049	0.175745	5.55E-08
0.1758449	-0.329146236	0.175845	5.58E-08
0.1759449	-0.329057902	0.175945	5.60E-08
0.1760449	-0.32894823	0.176045	5.82E-08
0.1761449	-0.328878731	0.176145	5.60E-08
0.1762449	-0.328801274	0.176245	5.81E-08
0.1763449	-0.328635365	0.176345	6.26E-08
0.1764449	-0.328546643	0.176445	5.99E-08
0.1765449	-0.328375399	0.176545	5.43E-08
0.1766449	-0.328225225	0.176645	5.52E-08
0.1767449	-0.328115791	0.176745	5.54E-08
0.1768449	-0.327997923	0.176845	5.93E-08
0.1769449	-0.327439666	0.176945	6.43E-08
0.1770449	-0.327163398	0.177045	6.30E-08
0.1771449	-0.326905131	0.177145	6.18E-08
0.1772449	-0.326728821	0.177245	6.05E-08
0.1773449	-0.326427877	0.177345	6.37E-08
0.1774449	-0.326239675	0.177445	6.84E-08
0.1775449	-0.325850785	0.177545	6.94E-08
0.1776449	-0.325688094	0.177645	6.68E-08
0.1777449	-0.325478822	0.177745	6.77E-08
0.1778449	-0.324913085	0.177845	6.46E-08
0.1779449	-0.324592322	0.177945	6.26E-08
0.1780449	-0.324252903	0.178045	6.17E-08
0.1781449	-0.32405898	0.178145	6.51E-08
0.1782449	-0.323513538	0.178245	6.89E-08
0.1783449	-0.323030978	0.178345	6.46E-08
0.1784449	-0.322454453	0.178445	6.51E-08
0.1785449	-0.322210401	0.178545	6.45E-08
0.1786449	-0.322015852	0.178645	6.47E-08
0.1787449	-0.321492076	0.178745	6.15E-08
0.1788449	-0.321076632	0.178845	6.61E-08
0.1789449	-0.320383996	0.178945	6.84E-08
0.1790449	-0.319933057	0.179045	6.85E-08
0.1791449	-0.319625497	0.179145	6.75E-08
0.1792449	-0.319059849	0.179245	6.60E-08
0.1793449	-0.31857878	0.179345	6.35E-08
0.1794449	-0.318095982	0.179445	6.93E-08
0.1795449	-0.31777367	0.179545	6.74E-08
0.1796449	-0.317024857	0.179645	6.76E-08
0.1797449	-0.316537619	0.179745	6.49E-08
0.1798449	-0.316011786	0.179845	6.78E-08
0.1799449	-0.315380424	0.179945	7.54E-08
0.1800449	-0.314679563	0.180045	7.67E-08
0.1801449	-0.313952804	0.180145	7.44E-08
0.1802449	-0.313369662	0.180245	7.47E-08
0.1803449	-0.312808126	0.180345	7.18E-08
0.1804449	-0.312199354	0.180445	7.62E-08
0.1805449	-0.311320841	0.180545	7.85E-08
0.1806449	-0.310807884	0.180645	7.51E-08
0.1807449	-0.310066611	0.180745	7.19E-08
0.1808449	-0.30966562	0.180845	7.82E-08
0.1809449	-0.308865517	0.180945	7.83E-08
0.1810449	-0.308203429	0.181045	7.29E-08
0.1811449	-0.307306677	0.181145	7.17E-08
0.1812449	-0.306629658	0.181245	7.23E-08
0.1813449	-0.305885613	0.181345	7.05E-08
0.1814449	-0.305212557	0.181445	6.77E-08
0.1815449	-0.304489583	0.181545	6.95E-08
0.1816449	-0.303739637	0.181645	7.06E-08
0.1817449	-0.303073049	0.181745	7.20E-08
0.1818449	-0.302231133	0.181845	7.06E-08
0.1819449	-0.301428854	0.181945	7.48E-08
0.1820449	-0.300557077	0.182045	7.74E-08
0.1821449	-0.299782425	0.182145	7.32E-08
0.1822449	-0.298694611	0.182245	7.39E-08
0.1823449	-0.297897816	0.182345	7.55E-08
0.1824449	-0.297155648	0.182445	6.83E-08
0.1825449	-0.296279043	0.182545	6.95E-08
0.1826449	-0.295482159	0.182645	7.20E-08
0.1827449	-0.294816673	0.182745	6.71E-08
0.1828449	-0.294001848	0.182845	7.28E-08
0.1829449	-0.293025732	0.182945	6.83E-08
0.1830449	-0.292140245	0.183045	7.02E-08
0.1831449	-0.291182995	0.183145	7.39E-08
0.1832449	-0.290198863	0.183245	7.50E-08
0.1833449	-0.289175093	0.183345	7.51E-08
0.1834449	-0.288365722	0.183445	7.19E-08
0.1835449	-0.287582904	0.183545	7.21E-08
0.1836449	-0.286386043	0.183645	7.08E-08
0.1837449	-0.285494149	0.183745	7.41E-08
0.1838449	-0.284471661	0.183845	7.47E-08
0.1839449	-0.283402503	0.183945	7.61E-08
0.1840449	-0.282469302	0.184045	7.28E-08
0.1841449	-0.281380326	0.184145	7.42E-08
0.1842449	-0.280201524	0.184245	7.32E-08
0.1843449	-0.279172629	0.184345	7.35E-08
0.1844449	-0.27813682	0.184445	7.50E-08
0.1845449	-0.277239174	0.184545	7.48E-08
0.1846449	-0.276088655	0.184645	7.78E-08
0.1847449	-0.275043517	0.184745	7.85E-08
0.1848449	-0.27386421	0.184845	7.71E-08
0.1849449	-0.272790998	0.184945	7.63E-08
0.1850449	-0.271731466	0.185045	7.51E-08
0.1851449	-0.270524234	0.185145	7.59E-08
0.1852449	-0.269360423	0.185245	7.50E-08
0.1853449	-0.268186301	0.185345	7.03E-08
0.1854449	-0.26697737	0.185445	7.32E-08
0.1855449	-0.265889108	0.185545	7.47E-08
0.1856449	-0.264753997	0.185645	7.56E-08
0.1857449	-0.263706952	0.185745	7.71E-08
0.1858449	-0.262355059	0.185845	7.68E-08
0.1859449	-0.261191875	0.185945	7.96E-08
0.1860449	-0.259847522	0.186045	8.20E-08
0.1861449	-0.258702129	0.186145	8.13E-08
0.1862449	-0.257427067	0.186245	8.17E-08
0.1863449	-0.25616762	0.186345	8.10E-08
0.1864449	-0.254761696	0.186445	8.67E-08
0.1865449	-0.253676623	0.186545	8.26E-08
0.1866449	-0.252518386	0.186645	8.22E-08
0.1867449	-0.251311541	0.186745	8.03E-08
0.1868449	-0.250186861	0.186845	8.28E-08
0.1869449	-0.249054819	0.186945	8.35E-08
0.1870449	-0.247716457	0.187045	8.44E-08
0.1871449	-0.246357217	0.187145	8.63E-08
0.1872449	-0.244998589	0.187245	8.58E-08
0.1873449	-0.243719012	0.187345	8.36E-08
0.1874449	-0.242285728	0.187445	8.17E-08
0.1875449	-0.240964025	0.187545	8.06E-08
0.1876449	-0.239573687	0.187645	8.38E-08
0.1877449	-0.238149688	0.187745	8.38E-08
0.1878449	-0.236964434	0.187845	8.34E-08
0.1879449	-0.235512808	0.187945	8.40E-08
0.1880449	-0.234136194	0.188045	8.81E-08
0.1881449	-0.23267673	0.188145	8.90E-08
0.1882449	-0.23125653	0.188245	8.92E-08
0.1883449	-0.229756206	0.188345	8.67E-08
0.1884449	-0.228394464	0.188445	8.31E-08
0.1885449	-0.226934493	0.188545	8.16E-08
0.1886449	-0.225551203	0.188645	8.28E-08
0.1887449	-0.224029884	0.188745	8.61E-08
0.1888449	-0.222620755	0.188845	8.32E-08
0.1889449	-0.221307293	0.188945	8.23E-08
0.1890449	-0.219847977	0.189045	8.69E-08
0.1891449	-0.218357459	0.189145	8.83E-08
0.1892449	-0.216887489	0.189245	8.37E-08
0.1893449	-0.21542263	0.189345	8.38E-08
0.1894449	-0.213883787	0.189445	8.34E-08
0.1895449	-0.212236717	0.189545	8.08E-08
0.1896449	-0.21073994	0.189645	8.39E-08
0.1897449	-0.209346429	0.189745	9.05E-08
0.1898449	-0.207996517	0.189845	8.84E-08
0.1899449	-0.206343472	0.189945	8.99E-08
0.1900449	-0.204843074	0.190045	9.12E-08
0.1901449	-0.203359216	0.190145	9.15E-08
0.1902449	-0.201845884	0.190245	9.72E-08
0.1903449	-0.200295538	0.190345	9.53E-08
0.1904449	-0.198626801	0.190445	8.85E-08
0.1905449	-0.197075814	0.190545	8.90E-08
0.1906449	-0.195658892	0.190645	9.19E-08
0.1907449	-0.194230065	0.190745	9.15E-08
0.1908449	-0.192556456	0.190845	9.16E-08
0.1909449	-0.190868288	0.190945	9.24E-08
0.1910449	-0.189169466	0.191045	9.49E-08
0.1911449	-0.187525868	0.191145	9.59E-08
0.1912449	-0.185877711	0.191245	9.98E-08
0.1913449	-0.184229508	0.191345	1.03E-07
0.1914449	-0.183100596	0.191445	1.03E-07
0.1915449	-0.181616277	0.191545	1.05E-07
0.1916449	-0.179886237	0.191645	1.04E-07
0.1917449	-0.178230777	0.191745	1.09E-07
0.1918449	-0.17664896	0.191845	1.06E-07
0.1919449	-0.174866736	0.191945	1.06E-07
0.1920449	-0.173239455	0.192045	1.07E-07
0.1921449	-0.17150192	0.192145	1.06E-07
0.1922449	-0.169870615	0.192245	1.03E-07
0.1923449	-0.168097913	0.192345	1.04E-07
0.1924449	-0.166498303	0.192445	1.03E-07
0.1925449	-0.164925426	0.192545	1.04E-07
0.1926449	-0.163448468	0.192645	1.07E-07
0.1927449	-0.1616714	0.192745	1.01E-07
0.1928449	-0.160036981	0.192845	1.01E-07
0.1929449	-0.158310682	0.192945	1.00E-07
0.1930449	-0.156618416	0.193045	1.05E-07
0.1931449	-0.154851258	0.193145	1.10E-07
0.1932449	-0.152919173	0.193245	1.11E-07
0.1933449	-0.15122129	0.193345	1.09E-07
0.1934449	-0.149418145	0.193445	1.10E-07
0.1935449	-0.147784695	0.193545	1.03E-07
0.1936449	-0.146083772	0.193645	1.05E-07
0.1937449	-0.144343227	0.193745	1.11E-07
0.1938449	-0.14257662	0.193845	1.11E-07
0.1939449	-0.140908986	0.193945	1.09E-07
0.1940449	-0.139084265	0.194045	1.07E-07
0.1941449	-0.137388483	0.194145	1.10E-07
0.1942449	-0.135648221	0.194245	1.14E-07
0.1943449	-0.13382557	0.194345	1.11E-07
0.1944449	-0.132079169	0.194445	1.18E-07
0.1945449	-0.130397871	0.194545	1.24E-07
0.1946449	-0.128772616	0.194645	1.23E-07
0.1947449	-0.126795292	0.194745	1.19E-07
0.1948449	-0.124993719	0.194845	1.21E-07
0.1949449	-0.123320304	0.194945	1.18E-07
0.1950449	-0.121426545	0.195045	1.16E-07
0.1951449	-0.119629726	0.195145	1.12E-07
0.1952449	-0.117861167	0.195245	1.18E-07
0.1953449	-0.11608386	0.195345	1.26E-07
0.1954449	-0.11430347	0.195445	1.19E-07
0.1955449	-0.112542368	0.195545	1.19E-07
0.1956449	-0.110622063	0.195645	1.22E-07
0.1957449	-0.108913876	0.195745	1.19E-07
0.1958449	-0.107309856	0.195845	1.21E-07
0.1959449	-0.105531305	0.195945	1.19E-07
0.1960449	-0.10383787	0.196045	1.20E-07
0.1961449	-0.102093384	0.196145	1.24E-07
0.1962449	-0.100170471	0.196245	1.22E-07
0.1963449	-0.098267458	0.196345	1.25E-07
0.1964449	-0.096561812	0.196445	1.16E-07
0.1965449	-0.094803274	0.196545	1.13E-07
0.1966449	-0.092873417	0.196645	1.16E-07
0.1967449	-0.091001004	0.196745	1.16E-07
0.1968449	-0.089197002	0.196845	1.14E-07
0.1969449	-0.087258279	0.196945	1.13E-07
0.1970449	-0.085366786	0.197045	1.12E-07
0.1971449	-0.083503425	0.197145	1.08E-07
0.1972449	-0.081583552	0.197245	1.12E-07
0.1973449	-0.079706728	0.197345	1.17E-07
0.1974449	-0.077910416	0.197445	1.16E-07
0.1975449	-0.075977668	0.197545	1.19E-07
0.1976449	-0.074259683	0.197645	1.15E-07
0.1977449	-0.072488546	0.197745	1.17E-07
0.1978449	-0.070480399	0.197845	1.19E-07
0.1979449	-0.068699732	0.197945	1.20E-07
0.1980449	-0.066603191	0.198045	1.16E-07
0.1981449	-0.064697132	0.198145	1.19E-07
0.1982449	-0.06280712	0.198245	1.19E-07
0.1983449	-0.060865782	0.198345	1.16E-07
0.1984449	-0.059104636	0.198445	1.17E-07
0.1985449	-0.057274837	0.198545	1.19E-07
0.1986449	-0.055376355	0.198645	1.18E-07
0.1987449	-0.05346784	0.198745	1.17E-07
0.1988449	-0.051401928	0.198845	1.18E-07
0.1989449	-0.049650539	0.198945	1.15E-07
0.1990449	-0.0477117	0.199045	1.15E-07
0.1991449	-0.045893028	0.199145	1.20E-07
0.1992449	-0.043832153	0.199245	1.20E-07
0.1993449	-0.041976482	0.199345	1.19E-07
0.1994449	-0.039986789	0.199445	1.22E-07
0.1995449	-0.038065318	0.199545	1.22E-07
0.1996449	-0.03625254	0.199645	1.24E-07
0.1997449	-0.034403306	0.199745	1.21E-07
0.1998449	-0.032518405	0.199845	1.24E-07
[truncated: 8,001 more rows]
