# Supplementary material for: Reconfigurable signal modulation in a ferroelectric tunnel field-effect transistor
Source: Nat Commun. 2023 May 3;14:2530. doi: 10.1038/s41467-023-38242-w (PMC10156808; doi:10.1038/s41467-023-38242-w)
Supplement: Supplementary file 3 — Source Data [file 41467_2023_38242_MOESM3_ESM.zip › Source Data for Figures/Supplementary Figure 5/[5_17_2022 4_07_16 PM]_6-6_Sine test 100Hz Vd0.5V_[].csv]

time	Vg	time	Iout
5.00E-06	-0.029127516	5.00E-06	1.17679E-07
0.000105	-0.010370282	0.000105	1.23331E-07
0.000205	0.008387302	0.000205	1.15344E-07
0.000305	0.026845274	0.000305	1.17022E-07
0.000405	0.045331344	0.000405	1.21441E-07
0.000505	0.063392758	0.000505	1.14255E-07
0.000605	0.081186175	0.000605	1.11834E-07
0.000705	0.098476604	0.000705	1.0095E-07
0.000805	0.114927202	0.000805	9.66617E-08
0.000905	0.131651431	0.000905	9.95785E-08
0.001005	0.147321209	0.001005	9.979E-08
0.001105	0.162080556	0.001105	8.82609E-08
0.001205	0.176336929	0.001205	8.71725E-08
0.001305	0.189548686	0.001305	7.55891E-08
0.001405	0.202213213	0.001405	6.48788E-08
0.001505	0.213749185	0.001505	6.39797E-08
0.001605	0.223534539	0.001605	5.62089E-08
0.001705	0.233374	0.001705	5.53816E-08
0.001805	0.241997778	0.001805	5.27267E-08
0.001905	0.249476865	0.001905	5.14567E-08
0.002005	0.255576253	0.002005	4.71918E-08
0.002105	0.261006504	0.002105	4.76723E-08
0.002205	0.265028626	0.002205	4.77252E-08
0.002305	0.267956972	0.002305	4.41589E-08
0.002405	0.269711435	0.002405	4.54367E-08
0.002505	0.270193696	0.002505	4.8684E-08
0.002605	0.26935491	0.002605	4.74846E-08
0.002705	0.267478913	0.002705	5.16631E-08
0.002805	0.264214098	0.002805	5.35905E-08
0.002905	0.260272741	0.002905	5.27536E-08
0.003005	0.255013198	0.003005	5.51276E-08
0.003105	0.248607531	0.003105	5.41038E-08
0.003205	0.24117516	0.003205	6.32678E-08
0.003305	0.232486039	0.003305	6.44364E-08
0.003405	0.222672582	0.003405	6.6166E-08
0.003505	0.21230486	0.003505	6.92625E-08
0.003605	0.200576052	0.003605	7.99509E-08
0.003705	0.188150734	0.003705	7.94385E-08
0.003805	0.174792156	0.003805	8.74245E-08
0.003905	0.160535425	0.003905	9.34392E-08
0.004005	0.145680889	0.004005	1.02437E-07
0.004105	0.1298123	0.004105	9.6005E-08
0.004205	0.113348007	0.004205	1.15977E-07
0.004305	0.096721783	0.004305	1.1362E-07
0.004405	0.079503007	0.004405	1.19472E-07
0.004505	0.061890483	0.004505	1.22882E-07
0.004605	0.043290254	0.004605	1.24658E-07
0.004705	0.024978051	0.004705	1.25598E-07
0.004805	0.006707644	0.004805	1.27084E-07
0.004905	-0.012261039	0.004905	1.14988E-07
0.005005	-0.030793123	0.005005	1.17854E-07
0.005105	-0.049389835	0.005105	1.13079E-07
0.005205	-0.068793714	0.005205	1.14649E-07
0.005305	-0.087537602	0.005305	1.06074E-07
0.005405	-0.105608501	0.005405	1.01729E-07
0.005505	-0.123140588	0.005505	9.92256E-08
0.005605	-0.140815631	0.005605	9.89913E-08
0.005705	-0.158271849	0.005705	8.79392E-08
0.005805	-0.175220519	0.005805	8.4246E-08
0.005905	-0.190824613	0.005905	7.69495E-08
0.006005	-0.206096083	0.006005	7.51299E-08
0.006105	-0.221316621	0.006105	6.92334E-08
0.006205	-0.235557541	0.006205	6.70201E-08
0.006305	-0.248901367	0.006305	5.67599E-08
0.006405	-0.261322826	0.006405	5.90936E-08
0.006505	-0.273014039	0.006505	5.81038E-08
0.006605	-0.283508927	0.006605	4.92386E-08
0.006705	-0.292971849	0.006705	4.69005E-08
0.006805	-0.301565409	0.006805	4.70608E-08
0.006905	-0.308964759	0.006905	4.09948E-08
0.007005	-0.315241873	0.007005	4.64443E-08
0.007105	-0.320792615	0.007105	4.84528E-08
0.007205	-0.324462801	0.007205	4.71108E-08
0.007305	-0.327296644	0.007305	4.55853E-08
0.007405	-0.32971251	0.007405	4.49846E-08
0.007505	-0.330226392	0.007505	4.32167E-08
0.007605	-0.329277664	0.007605	4.60927E-08
0.007705	-0.327600479	0.007705	4.96737E-08
0.007805	-0.324665099	0.007805	4.47371E-08
0.007905	-0.320319504	0.007905	4.69081E-08
0.008005	-0.314654589	0.008005	4.94293E-08
0.008105	-0.308165342	0.008105	5.44126E-08
0.008205	-0.300905794	0.008205	5.46044E-08
0.008305	-0.292346984	0.008305	5.66603E-08
0.008405	-0.282475203	0.008405	6.14806E-08
0.008505	-0.271885484	0.008505	6.07055E-08
0.008605	-0.260094881	0.008605	6.24978E-08
0.008705	-0.247840598	0.008705	6.21875E-08
0.008805	-0.234359428	0.008805	7.21906E-08
0.008905	-0.219937637	0.008905	8.08772E-08
0.009005	-0.205180392	0.009005	8.68222E-08
0.009105	-0.189126685	0.009105	9.42818E-08
0.009205	-0.173224732	0.009205	1.03788E-07
0.009305	-0.156585872	0.009305	9.81595E-08
0.009405	-0.139247671	0.009405	1.0158E-07
0.009505	-0.121598266	0.009505	1.08046E-07
0.009605	-0.103771485	0.009605	1.18468E-07
0.009705	-0.085533738	0.009705	1.17328E-07
0.009805	-0.066765621	0.009805	1.28068E-07
0.009905	-0.04771018	0.009905	1.28548E-07
0.01000499	-0.028989125	0.010005	1.2439E-07
0.01010499	-0.009917527	0.010105	1.24603E-07
0.01020499	0.008797557	0.010205	1.2253E-07
0.01030499	0.027012115	0.010305	1.28048E-07
0.01040499	0.045537174	0.010405	1.21943E-07
0.01050499	0.063903473	0.010505	1.16936E-07
0.01060499	0.081535667	0.010605	1.2089E-07
0.01070499	0.098264806	0.010705	1.14454E-07
0.01080499	0.115349405	0.010805	1.11424E-07
0.01090499	0.131656349	0.010905	9.97261E-08
0.01100499	0.147014573	0.011005	1.03348E-07
0.01110499	0.161819592	0.011105	8.93868E-08
0.01120499	0.17598322	0.011205	7.89902E-08
0.01130499	0.18944402	0.011305	7.47793E-08
0.01140499	0.20203267	0.011405	7.5511E-08
0.01150499	0.213612199	0.011505	7.00707E-08
0.01160499	0.223982736	0.011605	6.64198E-08
0.01170499	0.233397871	0.011705	6.39284E-08
0.01180499	0.242044494	0.011805	5.42388E-08
0.01190499	0.249306157	0.011905	5.56684E-08
0.01200499	0.255707264	0.012005	5.42951E-08
0.01210499	0.260602921	0.012105	4.70983E-08
0.01220499	0.265046895	0.012205	4.8209E-08
0.01230499	0.267748684	0.012305	4.97389E-08
0.01240499	0.269533008	0.012405	4.52019E-08
0.01250499	0.270079881	0.012505	4.95732E-08
0.01260499	0.269594461	0.012605	4.82587E-08
0.01270499	0.267810136	0.012705	4.68119E-08
0.01280499	0.264592022	0.012805	4.87358E-08
0.01290499	0.260098875	0.012905	4.98674E-08
0.01300499	0.255277693	0.013005	5.8071E-08
0.01310499	0.248627901	0.013105	5.49741E-08
0.01320499	0.241364136	0.013205	5.53665E-08
0.01330499	0.232602313	0.013305	6.48161E-08
0.01340499	0.222664863	0.013405	6.4445E-08
0.01350499	0.212074086	0.013505	7.2202E-08
0.01360499	0.200598538	0.013605	7.77031E-08
0.01370499	0.187826186	0.013705	8.70528E-08
0.01380499	0.174676597	0.013805	8.48464E-08
0.01390499	0.160251975	0.013905	9.83797E-08
0.01400499	0.145583242	0.014005	1.05278E-07
0.01410499	0.13014178	0.014105	1.1347E-07
0.01420499	0.113248251	0.014205	1.19944E-07
0.01430499	0.096688412	0.014305	1.20663E-07
0.01440499	0.07946296	0.014405	1.27921E-07
0.01450499	0.062117737	0.014505	1.3308E-07
0.01460499	0.043381229	0.014605	1.38787E-07
0.01470499	0.025069375	0.014705	1.29443E-07
0.01480499	0.006683057	0.014805	1.38485E-07
0.01490499	-0.012195005	0.014905	1.32672E-07
0.01500499	-0.03110222	0.015005	1.30085E-07
0.01510499	-0.049644489	0.015105	1.26856E-07
0.01520499	-0.068961613	0.015205	1.19969E-07
0.01530499	-0.087730788	0.015305	1.1813E-07
0.01540499	-0.105911978	0.015405	1.13215E-07
0.01550499	-0.123542063	0.015505	1.04588E-07
0.01560499	-0.140943125	0.015605	1.03599E-07
0.01570499	-0.158318207	0.015705	9.89699E-08
0.01580499	-0.175061405	0.015805	9.62453E-08
0.01590499	-0.190878361	0.015905	8.91269E-08
0.01600499	-0.206441	0.016005	8.73111E-08
0.01610499	-0.221461341	0.016105	7.89807E-08
0.01620499	-0.235711738	0.016205	6.75575E-08
0.01630499	-0.2491346	0.016305	6.60384E-08
0.01640499	-0.261337936	0.016405	6.84273E-08
0.01650499	-0.272821575	0.016505	5.60464E-08
0.01660499	-0.283775181	0.016605	5.97719E-08
0.01670499	-0.292990804	0.016705	5.58834E-08
0.01680499	-0.30102697	0.016805	5.93096E-08
0.01690499	-0.308949322	0.016905	4.96634E-08
0.01700499	-0.315457553	0.017005	5.5565E-08
0.01710499	-0.320727646	0.017105	5.60534E-08
0.01720499	-0.32452181	0.017205	5.39529E-08
0.01730499	-0.327729732	0.017305	5.00539E-08
0.01740499	-0.329597652	0.017405	5.00617E-08
0.01750499	-0.329883218	0.017505	5.25395E-08
0.01760499	-0.329211295	0.017605	5.35358E-08
0.01770499	-0.327453643	0.017705	5.09446E-08
0.01780499	-0.32417196	0.017805	4.88084E-08
0.01790499	-0.320168108	0.017905	5.10871E-08
0.01800499	-0.314705163	0.018005	5.56315E-08
0.01810499	-0.308369756	0.018105	5.97886E-08
0.01820499	-0.300820082	0.018205	6.0992E-08
0.01830499	-0.292179078	0.018305	6.24707E-08
0.01840499	-0.282559156	0.018405	7.09445E-08
0.01850499	-0.271799803	0.018505	7.20317E-08
0.01860499	-0.260142297	0.018605	7.92258E-08
0.01870499	-0.247860983	0.018705	8.1074E-08
0.01880499	-0.234381214	0.018805	8.66436E-08
0.01890499	-0.219730392	0.018905	8.96241E-08
0.01900499	-0.204735011	0.019005	8.33282E-08
0.01910499	-0.189463884	0.019105	9.8657E-08
0.01920499	-0.173423186	0.019205	1.00645E-07
0.01930499	-0.157043546	0.019305	1.24257E-07
0.01940499	-0.139431015	0.019405	1.1784E-07
0.01950499	-0.121469356	0.019505	1.11924E-07
0.01960499	-0.103907064	0.019605	1.20837E-07
0.01970499	-0.085703045	0.019705	1.18628E-07
0.01980499	-0.067022383	0.019805	1.15987E-07
0.01990499	-0.04824267	0.019905	1.166E-07
0.02000498	-0.029116275	0.020005	1.24466E-07
0.02010498	-0.010057322	0.020105	1.31633E-07
0.02020498	0.008711151	0.020205	1.29613E-07
0.02030498	0.027020546	0.020305	1.32766E-07
0.02040498	0.045370683	0.020405	1.36285E-07
0.02050498	0.063655846	0.020505	1.34476E-07
0.02060498	0.081492111	0.020605	1.21836E-07
0.02070498	0.098573901	0.020705	1.25001E-07
0.02080498	0.114969708	0.020805	1.16931E-07
0.02090498	0.131598383	0.020905	1.13353E-07
0.02100498	0.147195816	0.021005	9.82711E-08
0.02110498	0.162033141	0.021105	9.1907E-08
0.02120498	0.176073849	0.021205	8.67002E-08
0.02130498	0.189387113	0.021305	7.57202E-08
0.02140498	0.202034429	0.021405	6.97133E-08
0.02150498	0.213482946	0.021505	6.79659E-08
0.02160498	0.2234952	0.021605	6.56682E-08
0.02170498	0.233430892	0.021705	5.46378E-08
0.02180498	0.242151976	0.021805	5.13441E-08
0.02190498	0.249318451	0.021905	5.05136E-08
0.02200498	0.255577296	0.022005	5.21118E-08
0.02210498	0.260801375	0.022105	4.93905E-08
0.02220498	0.264730066	0.022205	4.90393E-08
0.02230498	0.267927796	0.022305	5.03073E-08
0.02240498	0.269632757	0.022405	4.78296E-08
0.02250498	0.269953102	0.022505	4.84232E-08
0.02260498	0.269588143	0.022605	4.95928E-08
0.02270498	0.267403394	0.022705	5.14819E-08
0.02280498	0.264569908	0.022805	5.21299E-08
0.02290498	0.260245711	0.022905	5.5311E-08
0.02300498	0.255222529	0.023005	5.68655E-08
0.02310498	0.248348653	0.023105	6.23279E-08
0.02320498	0.241010085	0.023205	5.92239E-08
0.02330498	0.232300237	0.023305	6.2584E-08
0.02340498	0.222482905	0.023405	6.99376E-08
0.02350498	0.21211414	0.023505	7.35521E-08
0.02360498	0.200605214	0.023605	7.4966E-08
0.02370498	0.1878016	0.023705	8.66977E-08
0.02380498	0.174836054	0.023805	9.30623E-08
0.02390498	0.16048871	0.023905	9.15143E-08
0.02400498	0.145791531	0.024005	1.00887E-07
0.02410498	0.129800364	0.024105	1.05607E-07
0.02420498	0.113394722	0.024205	1.13311E-07
0.02430498	0.096962035	0.024305	1.18967E-07
0.02440498	0.079274692	0.024405	1.29998E-07
0.02450498	0.061810046	0.024505	1.27423E-07
0.02460498	0.043728609	0.024605	1.3215E-07
0.02470498	0.025255887	0.024705	1.24882E-07
0.02480498	0.006839713	0.024805	1.21617E-07
0.02490498	-0.01199655	0.024905	1.26308E-07
0.02500498	-0.030848268	0.025005	1.23009E-07
0.02510498	-0.049814492	0.025105	1.23347E-07
0.02520498	-0.068613522	0.025205	1.18292E-07
0.02530498	-0.087142445	0.025305	1.15193E-07
0.02540498	-0.105421633	0.025405	1.12687E-07
0.02550498	-0.123304263	0.025505	1.06012E-07
0.02560498	-0.14089255	0.025605	1.02022E-07
0.02570498	-0.158290118	0.025705	9.33614E-08
0.02580498	-0.175136566	0.025805	9.02957E-08
0.02590498	-0.190644428	0.025905	7.94167E-08
0.02600498	-0.206272051	0.026005	8.46226E-08
0.02610498	-0.221079886	0.026105	7.21588E-08
0.02620498	-0.23522456	0.026205	7.31429E-08
0.02630498	-0.248811796	0.026305	5.96814E-08
0.02640498	-0.261055529	0.026405	6.57714E-08
0.02650498	-0.272942036	0.026505	6.49472E-08
0.02660498	-0.283506125	0.026605	5.22715E-08
0.02670498	-0.293068767	0.026705	5.81087E-08
0.02680498	-0.301572442	0.026805	6.4786E-08
0.02690498	-0.308829188	0.026905	6.00775E-08
0.02700498	-0.315671444	0.027005	6.30607E-08
0.02710498	-0.320762068	0.027105	5.27069E-08
0.02720498	-0.324745893	0.027205	5.04196E-08
0.02730498	-0.327706188	0.027305	5.18317E-08
0.02740498	-0.329097122	0.027405	5.87869E-08
0.02750498	-0.329873025	0.027505	4.29637E-08
0.02760498	-0.32927838	0.027605	4.88748E-08
0.02770498	-0.327433974	0.027705	4.9375E-08
0.02780498	-0.324149489	0.027805	5.1193E-08
0.02790498	-0.320330024	0.027905	5.31217E-08
0.02800498	-0.314805627	0.028005	5.32437E-08
0.02810498	-0.30820924	0.028105	6.44051E-08
0.02820498	-0.300444245	0.028205	6.0275E-08
0.02830498	-0.292246521	0.028305	5.9911E-08
0.02840498	-0.282492071	0.028405	6.21488E-08
0.02850498	-0.271724969	0.028505	6.84439E-08
0.02860498	-0.259938568	0.028605	7.1979E-08
0.02870498	-0.247919276	0.028705	7.89191E-08
0.02880498	-0.234025046	0.028805	8.53112E-08
0.02890498	-0.21989724	0.028905	8.30354E-08
0.02900498	-0.205084845	0.029005	9.37576E-08
0.02910498	-0.189380988	0.029105	1.01422E-07
0.02920498	-0.173366636	0.029205	1.01116E-07
0.02930498	-0.156656116	0.029305	1.01511E-07
0.02940498	-0.139487922	0.029405	1.03336E-07
0.02950498	-0.121608801	0.029505	1.13424E-07
0.02960498	-0.104112543	0.029605	1.1596E-07
0.02970498	-0.085756429	0.029705	1.28655E-07
0.02980498	-0.066814095	0.029805	1.20664E-07
0.02990498	-0.048004523	0.029905	1.314E-07
0.03000497	-0.029121896	0.030005	1.28787E-07
0.03010497	-0.010126869	0.030105	1.36181E-07
0.03020497	0.008595943	0.030205	1.27082E-07
0.03030497	0.026890935	0.030305	1.34075E-07
0.03040497	0.045275144	0.030405	1.26435E-07
0.03050497	0.063729256	0.030505	1.20458E-07
0.03060497	0.081258528	0.030605	1.15347E-07
0.03070497	0.098446049	0.030705	1.24708E-07
0.03080497	0.115215927	0.030805	1.14989E-07
0.03090497	0.131284729	0.030905	1.09017E-07
0.03100497	0.147215828	0.031005	9.18252E-08
0.03110497	0.161561772	0.031105	9.31553E-08
0.03120497	0.176016942	0.031205	8.43346E-08
0.03130497	0.189526558	0.031305	7.88791E-08
0.03140497	0.201956108	0.031405	7.63133E-08
0.03150497	0.213590413	0.031505	6.72332E-08
0.03160497	0.223819748	0.031605	6.73572E-08
0.03170497	0.233379617	0.031705	6.35692E-08
0.03180497	0.241989002	0.031805	6.03456E-08
0.03190497	0.249541849	0.031905	6.01735E-08
0.03200497	0.255491257	0.032005	6.05544E-08
0.03210497	0.260672122	0.032105	5.91394E-08
0.03220497	0.264777839	0.032205	5.15997E-08
0.03230497	0.267640501	0.032305	5.18706E-08
0.03240497	0.269484192	0.032405	5.28622E-08
0.03250497	0.269897252	0.032505	5.10441E-08
0.03260497	0.269809425	0.032605	5.23922E-08
0.03270497	0.267499298	0.032705	5.42211E-08
0.03280497	0.264394611	0.032805	5.32354E-08
0.03290497	0.260443807	0.032905	6.03832E-08
0.03300497	0.255086958	0.033005	6.35835E-08
0.03310497	0.248435065	0.033105	6.28415E-08
0.03320497	0.241175517	0.033205	7.2557E-08
0.03330497	0.23261179	0.033305	6.21057E-08
0.03340497	0.222457618	0.033405	6.96388E-08
0.03350497	0.212258846	0.033505	7.99252E-08
0.03360497	0.200650528	0.033605	7.77406E-08
0.03370497	0.187945962	0.033705	8.39674E-08
0.03380497	0.174976557	0.033805	8.76488E-08
0.03390497	0.160270944	0.033905	9.92419E-08
0.03400497	0.14565666	0.034005	1.0695E-07
0.03410497	0.12983267	0.034105	1.09321E-07
0.03420497	0.113556296	0.034205	1.14044E-07
0.03430497	0.096851386	0.034305	1.23292E-07
0.03440497	0.07972113	0.034405	1.32951E-07
0.03450497	0.061872218	0.034505	1.33033E-07
0.03460497	0.043542098	0.034605	1.41295E-07
0.03470497	0.02496681	0.034705	1.33047E-07
0.03480497	0.006818638	0.034805	1.31619E-07
0.03490497	-0.012116325	0.034905	1.31958E-07
0.03500497	-0.030946618	0.035005	1.15489E-07
0.03510497	-0.049983092	0.035105	1.24744E-07
0.03520497	-0.068705551	0.035205	1.30948E-07
0.03530497	-0.087407641	0.035305	1.17444E-07
0.03540497	-0.105546676	0.035405	1.11188E-07
0.03550497	-0.123242445	0.035505	1.0462E-07
0.03560497	-0.140780151	0.035605	9.86891E-08
0.03570497	-0.15832594	0.035705	1.03401E-07
0.03580497	-0.17518644	0.035805	9.81393E-08
0.03590497	-0.190668657	0.035905	8.57445E-08
0.03600497	-0.206196189	0.036005	8.1435E-08
0.03610497	-0.221281841	0.036105	8.06216E-08
0.03620497	-0.235731408	0.036205	7.74733E-08
0.03630497	-0.248967052	0.036305	6.90804E-08
0.03640497	-0.260995805	0.036405	6.57991E-08
0.03650497	-0.272804707	0.036505	6.22665E-08
0.03660497	-0.283489943	0.036605	5.68334E-08
0.03670497	-0.293091625	0.036705	5.47313E-08
0.03680497	-0.301371872	0.036805	4.94609E-08
0.03690497	-0.308821112	0.036905	4.87614E-08
0.03700497	-0.315217644	0.037005	3.94676E-08
0.03710497	-0.320604354	0.037105	4.56154E-08
0.03720497	-0.324523896	0.037205	4.55829E-08
0.03730497	-0.327475429	0.037305	4.60976E-08
0.03740497	-0.329571664	0.037405	4.77031E-08
0.03750497	-0.329847395	0.037505	4.34724E-08
0.03760497	-0.329622597	0.037605	4.04613E-08
0.03770497	-0.327404827	0.037705	4.78262E-08
0.03780497	-0.32426399	0.037805	5.31384E-08
0.03790497	-0.320049733	0.037905	5.38722E-08
0.03800497	-0.31448704	0.038005	4.85302E-08
0.03810497	-0.308144599	0.038105	5.09833E-08
0.03820497	-0.300765276	0.038205	5.48668E-08
0.03830497	-0.292216301	0.038305	5.90844E-08
0.03840497	-0.28265363	0.038405	6.12948E-08
0.03850497	-0.272028446	0.038505	5.77303E-08
0.03860497	-0.260057986	0.038605	6.57769E-08
0.03870497	-0.24807699	0.038705	6.92619E-08
0.03880497	-0.234301135	0.038805	6.77202E-08
0.03890497	-0.220017716	0.038905	8.15107E-08
0.03900497	-0.205188811	0.039005	8.24973E-08
0.03910497	-0.189196244	0.039105	9.00528E-08
0.03920497	-0.173646227	0.039205	9.45978E-08
0.03930497	-0.156929731	0.039305	1.08181E-07
0.03940497	-0.139175311	0.039405	1.18955E-07
0.03950497	-0.121584214	0.039505	1.0472E-07
0.03960497	-0.104088306	0.039605	1.00595E-07
0.03970497	-0.085502483	0.039705	1.01033E-07
0.03980497	-0.067096144	0.039805	1.10706E-07
0.03990497	-0.047864728	0.039905	1.16224E-07
0.04000496	-0.029402189	0.040005	1.13887E-07
0.04010496	-0.010115629	0.040105	1.20541E-07
0.04020496	0.008611046	0.040205	1.22379E-07
0.04030496	0.02699385	0.040305	1.213E-07
0.04040496	0.045341179	0.040405	1.17752E-07
0.04050496	0.063630901	0.040505	1.09932E-07
0.04060496	0.081400082	0.040605	1.14182E-07
0.04070496	0.098644502	0.040705	1.12771E-07
0.04080496	0.115285829	0.040805	9.63939E-08
0.04090496	0.131698146	0.040905	8.79316E-08
0.04100496	0.147374243	0.041005	9.1983E-08
0.04110496	0.162013829	0.041105	9.0248E-08
0.04120496	0.176312342	0.041205	7.99813E-08
0.04130496	0.18964985	0.041305	6.60738E-08
0.04140496	0.202201977	0.041405	6.49231E-08
0.04150496	0.213675424	0.041505	6.72952E-08
0.04160496	0.223673642	0.041605	5.73964E-08
0.04170496	0.233516946	0.041705	6.35694E-08
0.04180496	0.241732597	0.041805	5.74879E-08
0.04190496	0.24920921	0.041905	5.86338E-08
0.04200496	0.255740643	0.042005	5.21126E-08
0.04210496	0.260912716	0.042105	5.29575E-08
0.04220496	0.264879346	0.042205	5.24615E-08
0.04230496	0.267912716	0.042305	5.18797E-08
0.04240496	0.269478917	0.042405	4.87601E-08
0.04250496	0.269997001	0.042505	4.69028E-08
0.04260496	0.269646466	0.042605	4.7454E-08
0.04270496	0.267505616	0.042705	4.87316E-08
0.04280496	0.264508069	0.042805	5.23043E-08
0.04290496	0.26039499	0.042905	5.09603E-08
0.04300496	0.254863203	0.043005	5.34369E-08
0.04310496	0.248498991	0.043105	6.03138E-08
0.04320496	0.24108243	0.043205	6.49788E-08
0.04330496	0.232284427	0.043305	6.46114E-08
0.04340496	0.22266908	0.043405	7.11665E-08
0.04350496	0.212561965	0.043505	7.02521E-08
0.04360496	0.200688809	0.043605	8.186E-08
0.04370496	0.187939629	0.043705	8.32497E-08
0.04380496	0.174799874	0.043805	9.72087E-08
0.04390496	0.160386503	0.043905	9.97094E-08
0.04400496	0.145740956	0.044005	1.06608E-07
0.04410496	0.129783854	0.044105	1.07787E-07
0.04420496	0.113542244	0.044205	1.15207E-07
0.04430496	0.096900918	0.044305	1.23247E-07
0.04440496	0.079651929	0.044405	1.34204E-07
0.04450496	0.062076993	0.044505	1.39631E-07
0.04460496	0.043794293	0.044605	1.3937E-07
0.04470496	0.025077453	0.044705	1.3081E-07
0.04480496	0.007002691	0.044805	1.37302E-07
0.04490496	-0.012065044	0.044905	1.36129E-07
0.04500496	-0.030610476	0.045005	1.34796E-07
0.04510496	-0.049665567	0.045105	1.34669E-07
0.04520496	-0.068719253	0.045205	1.18526E-07
0.04530496	-0.087211289	0.045305	1.16202E-07
0.04540496	-0.105788685	0.045405	1.1349E-07
0.04550496	-0.1232154	0.045505	1.10402E-07
0.04560496	-0.141028836	0.045605	1.00929E-07
0.04570496	-0.158449233	0.045705	1.03136E-07
0.04580496	-0.175011173	0.045805	8.824E-08
0.04590496	-0.190911725	0.045905	8.61445E-08
0.04600496	-0.206256598	0.046005	8.70642E-08
0.04610496	-0.221206337	0.046105	8.60377E-08
0.04620496	-0.23567906	0.046205	7.73373E-08
0.04630496	-0.249128267	0.046305	6.87569E-08
0.04640496	-0.261187941	0.046405	7.23882E-08
0.04650496	-0.27291429	0.046505	6.95717E-08
0.04660496	-0.283307672	0.046605	6.19633E-08
0.04670496	-0.292889297	0.046705	5.8118E-08
0.04680496	-0.301125646	0.046805	5.21856E-08
0.04690496	-0.308780372	0.046905	5.45823E-08
0.04700496	-0.315187097	0.047005	4.54258E-08
0.04710496	-0.320566773	0.047105	4.61793E-08
0.04720496	-0.324400604	0.047205	4.82991E-08
0.04730496	-0.32769987	0.047305	4.9429E-08
0.04740496	-0.329457849	0.047405	5.61583E-08
0.04750496	-0.329554796	0.047505	5.75138E-08
0.04760496	-0.329209179	0.047605	4.86361E-08
0.04770496	-0.327628553	0.047705	4.77597E-08
0.04780496	-0.324250638	0.047805	5.47954E-08
0.04790496	-0.320263654	0.047905	6.1494E-08
0.04800496	-0.314877301	0.048005	5.54544E-08
0.04810496	-0.308484972	0.048105	5.21968E-08
0.04820496	-0.300827444	0.048205	6.10316E-08
0.04830496	-0.291964471	0.048305	6.50535E-08
0.04840496	-0.28257215	0.048405	6.82528E-08
0.04850496	-0.271712691	0.048505	7.65192E-08
0.04860496	-0.259950161	0.048605	8.05496E-08
0.04870496	-0.247964248	0.048705	8.28621E-08
0.04880496	-0.234267756	0.048805	8.41272E-08
0.04890496	-0.219649255	0.048905	8.83079E-08
0.04900496	-0.204905003	0.049005	9.48724E-08
0.04910496	-0.189138979	0.049105	9.0864E-08
0.04920496	-0.173271805	0.049205	1.00117E-07
0.04930496	-0.156848595	0.049305	1.01534E-07
0.04940496	-0.139299646	0.049405	1.01516E-07
0.04950496	-0.121473573	0.049505	1.09473E-07
0.04960496	-0.103762351	0.049605	1.14651E-07
0.04970496	-0.085460685	0.049705	1.19009E-07
0.04980496	-0.066894174	0.049805	1.33934E-07
0.04990496	-0.047846463	0.049905	1.25862E-07
0.05000495	-0.029401137	0.050005	1.33071E-07
0.05010495	-0.010298628	0.050105	1.30902E-07
0.05020495	0.008641253	0.050205	1.29491E-07
0.05030495	0.026667895	0.050305	1.24916E-07
0.05040495	0.045499593	0.050405	1.19607E-07
0.05050495	0.063544497	0.050505	1.22345E-07
0.05060495	0.081197061	0.050605	1.02323E-07
0.05070495	0.09829431	0.050705	1.02839E-07
0.05080495	0.115183964	0.050805	9.22665E-08
0.05090495	0.131241173	0.050905	8.62698E-08
0.05100495	0.146989286	0.051005	8.1169E-08
0.05110495	0.161725804	0.051105	7.76893E-08
0.05120495	0.176272303	0.051205	7.71408E-08
0.05130495	0.189344615	0.051305	7.32967E-08
0.05140495	0.202044964	0.051405	7.20629E-08
0.05150495	0.213383883	0.051505	6.96674E-08
0.05160495	0.223710164	0.051605	6.14012E-08
0.05170495	0.233491316	0.051705	5.68622E-08
0.05180495	0.24231039	0.051805	5.74985E-08
0.05190495	0.249366224	0.051905	5.11181E-08
0.05200495	0.255883247	0.052005	5.12407E-08
0.05210495	0.260767311	0.052105	4.73702E-08
0.05220495	0.265147358	0.052205	4.82065E-08
0.05230495	0.26786986	0.052305	4.73262E-08
0.05240495	0.26960361	0.052405	4.51102E-08
0.05250495	0.269901812	0.052505	4.98043E-08
0.05260495	0.269141704	0.052605	4.37965E-08
0.05270495	0.26730752	0.052705	4.87688E-08
0.05280495	0.264430463	0.052805	4.35017E-08
0.05290495	0.260100991	0.052905	5.2687E-08
0.05300495	0.254832298	0.053005	5.40098E-08
0.05310495	0.248375699	0.053105	5.6471E-08
0.05320495	0.24117516	0.053205	5.96639E-08
0.05330495	0.232362762	0.053305	6.35456E-08
0.05340495	0.222306237	0.053405	6.6211E-08
0.05350495	0.212532118	0.053505	6.82495E-08
0.05360495	0.200958923	0.053605	8.02912E-08
0.05370495	0.188026041	0.053705	8.38907E-08
0.05380495	0.174751058	0.053805	9.00999E-08
0.05390495	0.160418823	0.053905	9.24895E-08
0.05400495	0.145681947	0.054005	8.48705E-08
0.05410495	0.130013913	0.054105	9.20504E-08
0.05420495	0.113616005	0.054205	9.837E-08
0.05430495	0.09676744	0.054305	1.03788E-07
0.05440495	0.079695135	0.054405	1.1518E-07
0.05450495	0.061997261	0.054505	1.17664E-07
0.05460495	0.043552987	0.054605	1.20992E-07
0.05470495	0.025270287	0.054705	1.29054E-07
0.05480495	0.006781406	0.054805	1.29645E-07
0.05490495	-0.012071014	0.054905	1.27014E-07
0.05500495	-0.030913249	0.055005	1.25135E-07
0.05510495	-0.049877718	0.055105	1.26336E-07
0.05520495	-0.068745941	0.055205	1.19718E-07
0.05530495	-0.087049365	0.055305	1.2375E-07
0.05540495	-0.105577238	0.055405	1.12668E-07
0.05550495	-0.123134613	0.055505	1.11995E-07
0.05560495	-0.140652657	0.055605	1.00663E-07
0.05570495	-0.158070236	0.055705	9.75859E-08
0.05580495	-0.174889639	0.055805	8.76623E-08
0.05590495	-0.190724865	0.055905	8.59622E-08
0.05600495	-0.205892012	0.056005	8.50544E-08
0.05610495	-0.221207038	0.056105	7.95682E-08
0.05620495	-0.235338002	0.056205	6.89654E-08
0.05630495	-0.248950183	0.056305	7.64475E-08
0.05640495	-0.260988802	0.056405	7.17011E-08
0.05650495	-0.272736907	0.056505	6.17499E-08
0.05660495	-0.283362448	0.056605	6.49129E-08
0.05670495	-0.292828888	0.056705	6.09278E-08
0.05680495	-0.301240861	0.056805	6.28581E-08
0.05690495	-0.308762103	0.056905	5.46485E-08
0.05700495	-0.31530264	0.057005	4.99819E-08
0.05710495	-0.320654571	0.057105	4.95447E-08
0.05720495	-0.324736059	0.057205	4.36554E-08
0.05730495	-0.3271586	0.057305	4.73055E-08
0.05740495	-0.329589218	0.057405	4.88554E-08
0.05750495	-0.329747289	0.057505	5.39815E-08
0.05760495	-0.329371452	0.057605	5.38198E-08
0.05770495	-0.327585012	0.057705	5.29677E-08
0.05780495	-0.324302256	0.057805	5.24485E-08
0.05790495	-0.319970012	0.057905	4.88589E-08
0.05800495	-0.314633161	0.058005	4.87251E-08
0.05810495	-0.308135837	0.058105	4.92959E-08
0.05820495	-0.30076775	0.058205	4.74378E-08
0.05830495	-0.292280227	0.058305	5.31867E-08
0.05840495	-0.282650828	0.058405	5.23002E-08
0.05850495	-0.271899879	0.058505	5.93505E-08
0.05860495	-0.2597633	0.058605	6.00283E-08
0.05870495	-0.247799501	0.058705	6.52201E-08
0.05880495	-0.234197512	0.058805	7.50286E-08
0.05890495	-0.219617993	0.058905	7.76391E-08
0.05900495	-0.204938024	0.059005	8.31088E-08
0.05910495	-0.189083487	0.059105	8.96762E-08
0.05920495	-0.173350126	0.059205	9.24282E-08
0.05930495	-0.156548992	0.059305	8.75366E-08
0.05940495	-0.139104366	0.059405	1.01734E-07
0.05950495	-0.121618636	0.059505	1.01505E-07
0.05960495	-0.103733547	0.059605	1.06254E-07
0.05970495	-0.085711472	0.059705	1.04147E-07
0.05980495	-0.066687293	0.059805	1.07974E-07
0.05990495	-0.047788858	0.059905	1.16355E-07
0.06000494	-0.029228322	0.060005	1.11959E-07
0.06010494	-0.009953002	0.060105	1.20959E-07
0.06020494	0.00884357	0.060205	1.17702E-07
0.06030494	0.027428692	0.060305	1.112E-07
0.06040494	0.04567416	0.060405	1.10501E-07
0.06050494	0.063782997	0.060505	1.12542E-07
0.06060494	0.081641041	0.060605	9.96885E-08
0.06070494	0.098380364	0.060705	9.57962E-08
0.06080494	0.115015015	0.060805	9.9107E-08
0.06090494	0.131402045	0.060905	9.85158E-08
0.06100494	0.14705953	0.061005	8.36532E-08
0.06110494	0.162112176	0.061105	8.47322E-08
0.06120494	0.176091403	0.061205	7.77659E-08
0.06130494	0.189486176	0.061305	7.50393E-08
0.06140494	0.201738685	0.061405	6.88181E-08
0.06150494	0.21374391	0.061505	6.26628E-08
0.06160494	0.22381483	0.061605	5.73831E-08
0.06170494	0.233389795	0.061705	5.59161E-08
0.06180494	0.241817951	0.061805	5.31913E-08
0.06190494	0.249285087	0.061905	4.99368E-08
0.06200494	0.255664408	0.062005	4.93243E-08
0.06210494	0.260648578	0.062105	4.56407E-08
0.06220494	0.265023351	0.062205	4.09662E-08
0.06230494	0.268072873	0.062305	4.40726E-08
0.06240494	0.269603252	0.062405	4.37834E-08
0.06250494	0.270150483	0.062505	4.22688E-08
0.06260494	0.269527376	0.062605	4.20871E-08
0.06270494	0.267446965	0.062705	4.66193E-08
0.06280494	0.264542162	0.062805	4.82973E-08
0.06290494	0.260109425	0.062905	5.01801E-08
0.06300494	0.254905373	0.063005	5.18805E-08
0.06310494	0.248641953	0.063105	4.87768E-08
0.06320494	0.241111591	0.063205	5.38562E-08
0.06330494	0.232383475	0.063305	5.56615E-08
0.06340494	0.222762153	0.063405	6.51554E-08
0.06350494	0.212318912	0.063505	7.19632E-08
0.06360494	0.200810686	0.063605	6.70498E-08
0.06370494	0.187919259	0.063705	8.12631E-08
0.06380494	0.174748942	0.063805	8.90809E-08
0.06390494	0.160677686	0.063905	8.97453E-08
0.06400494	0.145688266	0.064005	9.30975E-08
0.06410494	0.129969656	0.064105	9.64719E-08
0.06420494	0.113274239	0.064205	1.04027E-07
0.06430494	0.096793786	0.064305	1.12366E-07
0.06440494	0.079730257	0.064405	1.21184E-07
0.06450494	0.062150404	0.064505	1.19795E-07
0.06460494	0.043688215	0.064605	1.28688E-07
0.06470494	0.025239378	0.064705	1.21809E-07
0.06480494	0.006856924	0.064805	1.25382E-07
0.06490494	-0.012022543	0.064905	1.18634E-07
0.06500494	-0.030814901	0.065005	1.24255E-07
0.06510494	-0.049716495	0.065105	1.1547E-07
0.06520494	-0.068407342	0.065205	1.15197E-07
0.06530494	-0.087322287	0.065305	1.13285E-07
0.06540494	-0.105420232	0.065405	1.12501E-07
0.06550494	-0.123065069	0.065505	1.04052E-07
0.06560494	-0.140744671	0.065605	9.69192E-08
0.06570494	-0.15789777	0.065705	1.02943E-07
0.06580494	-0.174762845	0.065805	9.68523E-08
0.06590494	-0.190529212	0.065905	8.38311E-08
0.06600494	-0.206087306	0.066005	8.38941E-08
0.06610494	-0.221356317	0.066105	7.31226E-08
0.06620494	-0.235164836	0.066205	7.09762E-08
0.06630494	-0.249009907	0.066305	7.21506E-08
0.06640494	-0.261124015	0.066405	6.28213E-08
0.06650494	-0.272792071	0.066505	6.30662E-08
0.06660494	-0.283587247	0.066605	5.66074E-08
0.06670494	-0.293005556	0.066705	5.64313E-08
0.06680494	-0.301364154	0.066805	5.63989E-08
0.06690494	-0.308776498	0.066905	5.51988E-08
0.06700494	-0.315038502	0.067005	4.80522E-08
0.06710494	-0.320586085	0.067105	4.86342E-08
0.06720494	-0.324895173	0.067205	4.66132E-08
0.06730494	-0.327726573	0.067305	5.2121E-08
0.06740494	-0.329602212	0.067405	5.34885E-08
0.06750494	-0.329862833	0.067505	4.93607E-08
0.06760494	-0.329288542	0.067605	5.22912E-08
0.06770494	-0.327256948	0.067705	4.80896E-08
0.06780494	-0.32448104	0.067805	5.13543E-08
0.06790494	-0.32044208	0.067905	5.17043E-08
0.06800494	-0.314889222	0.068005	4.87538E-08
0.06810494	-0.308248222	0.068105	5.73086E-08
0.06820494	-0.300641656	0.068205	5.90213E-08
0.06830494	-0.292208225	0.068305	6.22447E-08
0.06840494	-0.282492757	0.068405	6.69739E-08
0.06850494	-0.271727443	0.068505	6.20312E-08
0.06860494	-0.259895355	0.068605	7.6706E-08
0.06870494	-0.247772813	0.068705	8.34596E-08
0.06880494	-0.234079495	0.068805	8.23378E-08
0.06890494	-0.220017716	0.068905	8.78221E-08
0.06900494	-0.205221832	0.069005	8.84711E-08
0.06910494	-0.189400658	0.069105	9.11942E-08
0.06920494	-0.173371911	0.069205	9.14533E-08
0.06930494	-0.156709865	0.069305	1.0172E-07
0.06940494	-0.139123678	0.069405	1.0945E-07
0.06950494	-0.121840976	0.069505	1.11672E-07
0.06960494	-0.104041241	0.069605	1.11431E-07
0.06970494	-0.085546739	0.069705	1.21056E-07
0.06980494	-0.067280896	0.069805	1.1655E-07
0.06990494	-0.048061777	0.069905	1.23103E-07
0.07000493	-0.029415186	0.070005	1.26135E-07
0.07010493	-0.01035553	0.070105	1.17086E-07
0.07020493	0.008488812	0.070205	1.15655E-07
0.07030493	0.026761325	0.070305	1.18625E-07
0.07040493	0.045384031	0.070405	1.2034E-07
0.07050493	0.06366989	0.070505	1.21443E-07
0.07060493	0.081273638	0.070605	1.12972E-07
0.07070493	0.098430589	0.070705	1.04557E-07
0.07080493	0.115033984	0.070805	9.55759E-08
0.07090493	0.131378517	0.070905	9.07536E-08
0.07100493	0.147041962	0.071005	7.53175E-08
0.07110493	0.161836088	0.071105	7.0708E-08
0.07120493	0.176136717	0.071205	6.75138E-08
0.07130493	0.189413816	0.071305	6.73979E-08
0.07140493	0.202069908	0.071405	6.42582E-08
0.07150493	0.21370247	0.071505	5.32012E-08
0.07160493	0.223607957	0.071605	4.87223E-08
0.07170493	0.233158678	0.071705	5.11325E-08
0.07180493	0.241591394	0.071805	4.66976E-08
0.07190493	0.24898161	0.071905	4.67719E-08
0.07200493	0.255436808	0.072005	4.05125E-08
0.07210493	0.260603994	0.072105	3.71085E-08
0.07220493	0.264731824	0.072205	4.04499E-08
0.07230493	0.267692834	0.072305	3.54215E-08
0.07240493	0.269439578	0.072405	3.85555E-08
0.07250493	0.270021588	0.072505	3.69304E-08
0.07260493	0.269221455	0.072605	3.59185E-08
0.07270493	0.267590255	0.072705	3.73189E-08
0.07280493	0.264438897	0.072805	3.60225E-08
0.07290493	0.260249913	0.072905	4.10052E-08
0.07300493	0.254926085	0.073005	4.52031E-08
0.07310493	0.248326883	0.073105	4.45744E-08
0.07320493	0.241177619	0.073205	4.74701E-08
0.07330493	0.232143924	0.073305	5.01452E-08
0.07340493	0.222268298	0.073405	5.40764E-08
0.07350493	0.212351933	0.073505	5.36499E-08
0.07360493	0.200306296	0.073605	5.11128E-08
0.07370493	0.187684983	0.073705	6.25749E-08
0.07380493	0.174586326	0.073805	7.42005E-08
0.07390493	0.160261109	0.073905	8.53683E-08
0.07400493	0.145560771	0.074005	9.25873E-08
0.07410493	0.130019188	0.074105	9.03535E-08
0.07420493	0.113409124	0.074205	1.00456E-07
0.07430493	0.097027712	0.074305	9.95567E-08
0.07440493	0.079469286	0.074405	1.03857E-07
0.07450493	0.061979696	0.074505	1.12108E-07
0.07460493	0.04376268	0.074605	1.12746E-07
0.07470493	0.024871623	0.074705	1.14303E-07
0.07480493	0.006857275	0.074805	1.08316E-07
0.07490493	-0.012147938	0.074905	1.10411E-07
0.07500493	-0.030839838	0.075005	1.17155E-07
0.07510493	-0.049736869	0.075105	1.17141E-07
0.07520493	-0.068697125	0.075205	1.15836E-07
0.07530493	-0.087509148	0.075305	1.1667E-07
0.07540493	-0.105772175	0.075405	1.1473E-07
0.07550493	-0.123342201	0.075505	1.02448E-07
0.07560493	-0.140754864	0.075605	9.95436E-08
0.07570493	-0.158040032	0.075705	9.07113E-08
0.07580493	-0.17516923	0.075805	8.96833E-08
0.07590493	-0.190608248	0.075905	8.3486E-08
0.07600493	-0.20639886	0.076005	9.2526E-08
0.07610493	-0.221290275	0.076105	8.186E-08
0.07620493	-0.235765472	0.076205	7.72822E-08
0.07630493	-0.249068215	0.076305	7.28461E-08
0.07640493	-0.26098457	0.076405	6.50074E-08
0.07650493	-0.272683889	0.076505	6.98165E-08
0.07660493	-0.283481181	0.076605	6.10579E-08
0.07670493	-0.292790592	0.076705	5.9584E-08
0.07680493	-0.301078588	0.076805	5.91607E-08
0.07690493	-0.308725566	0.076905	6.52969E-08
0.07700493	-0.315417856	0.077005	5.50189E-08
0.07710493	-0.320278049	0.077105	4.84687E-08
0.07720493	-0.324552	0.077205	4.71778E-08
0.07730493	-0.327109069	0.077305	4.14663E-08
0.07740493	-0.329289258	0.077405	5.02706E-08
0.07750493	-0.330024064	0.077505	4.60406E-08
0.07760493	-0.329355299	0.077605	4.73067E-08
0.07770493	-0.327287167	0.077705	4.74405E-08
0.07780493	-0.324611366	0.077805	4.96555E-08
0.07790493	-0.320067644	0.077905	5.16732E-08
0.07800493	-0.314507782	0.078005	5.06862E-08
0.07810493	-0.307803541	0.078105	6.15993E-08
0.07820493	-0.300549954	0.078205	6.48634E-08
0.07830493	-0.291982025	0.078305	5.96016E-08
0.07840493	-0.282264799	0.078405	6.48006E-08
0.07850493	-0.271683872	0.078505	7.15138E-08
0.07860493	-0.260129988	0.078605	7.68219E-08
0.07870493	-0.247780189	0.078705	7.31783E-08
0.07880493	-0.234002218	0.078805	7.85219E-08
0.07890493	-0.219435707	0.078905	7.93812E-08
0.07900493	-0.20479998	0.079005	8.60439E-08
0.07910493	-0.189009026	0.079105	8.80211E-08
0.07920493	-0.173285857	0.079205	9.55697E-08
0.07930493	-0.156721443	0.079305	9.96893E-08
0.07940493	-0.139118761	0.079405	1.12345E-07
0.07950493	-0.121113896	0.079505	1.16721E-07
0.07960493	-0.103623956	0.079605	1.13326E-07
0.07970493	-0.085632443	0.079705	1.16846E-07
0.07980493	-0.066749811	0.079805	1.12601E-07
0.07990493	-0.047576003	0.079905	1.22111E-07
0.08000492	-0.028899206	0.080005	1.25183E-07
0.08010492	-0.009821285	0.080105	1.24109E-07
0.08020492	0.008864294	0.080205	1.26188E-07
0.08030492	0.027016331	0.080305	1.23837E-07
0.08040492	0.045268472	0.080405	1.18731E-07
0.08050492	0.063551523	0.080505	1.11988E-07
0.08060492	0.081213571	0.080605	9.95403E-08
0.08070492	0.098422863	0.080705	1.04653E-07
0.08080492	0.115202934	0.080805	1.0306E-07
0.08090492	0.131820023	0.080905	9.38562E-08
0.08100492	0.147255182	0.081005	8.97899E-08
0.08110492	0.16209285	0.081105	8.06125E-08
0.08120492	0.176232964	0.081205	6.90852E-08
0.08130492	0.189527974	0.081305	6.29343E-08
0.08140492	0.201896384	0.081405	6.09378E-08
0.08150492	0.213690177	0.081505	6.29247E-08
0.08160492	0.223447084	0.081605	5.833E-08
0.08170492	0.233479723	0.081705	5.32631E-08
0.08180492	0.242049411	0.081805	4.77138E-08
0.08190492	0.248973519	0.081905	4.57248E-08
0.08200492	0.25565213	0.082005	4.82346E-08
0.08210492	0.260747641	0.082105	4.36813E-08
0.08220492	0.264724791	0.082205	4.04132E-08
0.08230492	0.267803103	0.082305	3.86149E-08
0.08240492	0.26951474	0.082405	3.96365E-08
0.08250492	0.270033866	0.082505	3.56382E-08
0.08260492	0.269541085	0.082605	3.72369E-08
0.08270492	0.2676844	0.082705	3.95182E-08
0.08280492	0.264439583	0.082805	4.20444E-08
0.08290492	0.260566056	0.082905	4.46867E-08
0.08300492	0.255048662	0.083005	4.48916E-08
0.08310492	0.248758212	0.083105	5.06017E-08
0.08320492	0.241402775	0.083205	5.19462E-08
0.08330492	0.232505009	0.083305	5.46355E-08
0.08340492	0.2225205	0.083405	5.7208E-08
0.08350492	0.212508231	0.083505	6.47438E-08
0.08360492	0.200697586	0.083605	6.64034E-08
0.08370492	0.188097343	0.083705	7.28657E-08
0.08380492	0.17506367	0.083805	7.43944E-08
0.08390492	0.160555094	0.083905	8.18939E-08
0.08400492	0.145725846	0.084005	8.99931E-08
0.08410492	0.129735023	0.084105	8.97326E-08
0.08420492	0.113613546	0.084205	1.04028E-07
0.08430492	0.096819073	0.084305	1.10119E-07
0.08440492	0.079805426	0.084405	1.10132E-07
0.08450492	0.061725747	0.084505	1.21243E-07
0.08460492	0.043591976	0.084605	1.12173E-07
0.08470492	0.024814721	0.084705	1.18389E-07
0.08480492	0.006555203	0.084805	1.18054E-07
0.08490492	-0.01215145	0.084905	1.23826E-07
0.08500492	-0.03069653	0.085005	1.21672E-07
0.08510492	-0.049671888	0.085105	1.13553E-07
0.08520492	-0.068553463	0.085205	1.11257E-07
0.08530492	-0.087343715	0.085305	1.06732E-07
0.08540492	-0.105771124	0.085405	9.19253E-08
0.08550492	-0.123218916	0.085505	1.04408E-07
0.08560492	-0.140747488	0.085605	1.06043E-07
0.08570492	-0.158220559	0.085705	9.55047E-08
0.08580492	-0.174895972	0.085805	9.76005E-08
0.08590492	-0.190707654	0.085905	9.05215E-08
0.08600492	-0.206319824	0.086005	8.49626E-08
0.08610492	-0.22144483	0.086105	7.75463E-08
0.08620492	-0.235346437	0.086205	7.36945E-08
0.08630492	-0.248765439	0.086305	6.69245E-08
0.08640492	-0.261303514	0.086405	6.71847E-08
0.08650492	-0.272873193	0.086505	6.42808E-08
0.08660492	-0.283492416	0.086605	5.93656E-08
0.08670492	-0.292940915	0.086705	5.96604E-08
0.08680492	-0.301313937	0.086805	5.75828E-08
0.08690492	-0.308894515	0.086905	5.88558E-08
0.08700492	-0.315331459	0.087005	5.1601E-08
0.08710492	-0.320521802	0.087105	4.89362E-08
0.08720492	-0.324412555	0.087205	5.06323E-08
0.08730492	-0.327463835	0.087305	4.89153E-08
0.08740492	-0.329529166	0.087405	5.04749E-08
0.08750492	-0.329766601	0.087505	5.02992E-08
0.08760492	-0.329066932	0.087605	5.55476E-08
0.08770492	-0.327744484	0.087705	5.45545E-08
0.08780492	-0.324190915	0.087805	6.14564E-08
0.08790492	-0.319998443	0.087905	5.86488E-08
0.08800492	-0.314920485	0.088005	5.97844E-08
0.08810492	-0.307911038	0.088105	6.4217E-08
0.08820492	-0.300682396	0.088205	6.23727E-08
0.08830492	-0.292077571	0.088305	6.72801E-08
0.08840492	-0.28230837	0.088405	7.18124E-08
0.08850492	-0.271857738	0.088505	7.46071E-08
0.08860492	-0.2599217	0.088605	8.16594E-08
0.08870492	-0.24778159	0.088705	8.99015E-08
0.08880492	-0.234095648	0.088805	8.3304E-08
0.08890492	-0.219639778	0.088905	8.86833E-08
0.08900492	-0.204876557	0.089005	1.01594E-07
0.08910492	-0.188881516	0.089105	9.64445E-08
0.08920492	-0.173046306	0.089205	1.02372E-07
0.08930492	-0.156336486	0.089305	1.0487E-07
0.08940492	-0.139184788	0.089405	1.07674E-07
0.08950492	-0.121234722	0.089505	1.09526E-07
0.08960492	-0.10389477	0.089605	1.09383E-07
0.08970492	-0.085492298	0.089705	1.15548E-07
0.08980492	-0.066408403	0.089805	1.13962E-07
0.08990492	-0.047419347	0.089905	1.17013E-07
0.09000491	-0.028912554	0.090005	1.18881E-07
0.09010491	-0.009985668	0.090105	1.18362E-07
0.09020491	0.00882671	0.090205	1.25367E-07
0.09030491	0.026978396	0.090305	1.24671E-07
0.09040491	0.045406863	0.090405	1.15611E-07
0.09050491	0.063790374	0.090505	1.10849E-07
0.09060491	0.08151143	0.090605	1.05919E-07
0.09070491	0.098598137	0.090705	8.87613E-08
0.09080491	0.115087725	0.090805	9.13677E-08
0.09090491	0.131563261	0.090905	8.67445E-08
0.09100491	0.147434667	0.091005	7.67056E-08
0.09110491	0.162003294	0.091105	7.17531E-08
0.09120491	0.1763127	0.091205	6.59994E-08
0.09130491	0.189322487	0.091305	6.04751E-08
0.09140491	0.20186688	0.091405	5.43033E-08
0.09150491	0.213663474	0.091505	5.0107E-08
0.09160491	0.223780409	0.091605	4.61419E-08
0.09170491	0.233442485	0.091705	4.85581E-08
0.09180491	0.241959855	0.091805	4.64093E-08
0.09190491	0.249444902	0.091905	4.49294E-08
0.09200491	0.255943298	0.092005	4.27609E-08
0.09210491	0.260892361	0.092105	4.12172E-08
0.09220491	0.265057087	0.092205	4.00355E-08
0.09230491	0.267823845	0.092305	3.88757E-08
0.09240491	0.269574791	0.092405	3.83456E-08
0.09250491	0.269924641	0.092505	3.64244E-08
0.09260491	0.269325763	0.092605	3.76425E-08
0.09270491	0.267635226	0.092705	3.76642E-08
0.09280491	0.264865309	0.092805	3.91718E-08
0.09290491	0.260642618	0.092905	3.68777E-08
0.09300491	0.255188465	0.093005	4.28453E-08
0.09310491	0.248483896	0.093105	4.11297E-08
0.09320491	0.241267189	0.093205	4.64151E-08
0.09330491	0.23253417	0.093305	5.35222E-08
0.09340491	0.222839773	0.093405	5.35439E-08
0.09350491	0.212493479	0.093505	6.25608E-08
0.09360491	0.200936437	0.093605	6.67011E-08
0.09370491	0.188282445	0.093705	6.86634E-08
0.09380491	0.174954429	0.093805	7.76843E-08
0.09390491	0.160560369	0.093905	8.62243E-08
0.09400491	0.145729363	0.094005	9.62568E-08
0.09410491	0.130107	0.094105	1.00478E-07
0.09420491	0.113668695	0.094205	1.02346E-07
0.09430491	0.097079702	0.094305	1.01834E-07
0.09440491	0.079953298	0.094405	1.08642E-07
0.09450491	0.062263153	0.094505	1.1944E-07
0.09460491	0.043914419	0.094605	1.14237E-07
0.09470491	0.025208117	0.094705	1.21894E-07
0.09480491	0.007073291	0.094805	1.16958E-07
0.09490491	-0.01202465	0.094905	1.19023E-07
0.09500491	-0.030878125	0.095005	1.17752E-07
0.09510491	-0.049543682	0.095105	1.16556E-07
0.09520491	-0.068706959	0.095205	1.16664E-07
0.09530491	-0.087450139	0.095305	1.09656E-07
0.09540491	-0.105791852	0.095405	1.07905E-07
0.09550491	-0.123372056	0.095505	1.08925E-07
0.09560491	-0.141041487	0.095605	1.01569E-07
0.09570491	-0.158249363	0.095705	9.45735E-08
0.09580491	-0.174981669	0.095805	9.90507E-08
0.09590491	-0.190806001	0.095905	8.62599E-08
0.09600491	-0.206339151	0.096005	8.01322E-08
0.09610491	-0.221351743	0.096105	7.50934E-08
0.09620491	-0.235414222	0.096205	7.32594E-08
0.09630491	-0.248686761	0.096305	6.99507E-08
0.09640491	-0.261258543	0.096405	6.3802E-08
0.09650491	-0.272881627	0.096505	6.03744E-08
0.09660491	-0.283692986	0.096605	5.70429E-08
0.09670491	-0.293314666	0.096705	5.62004E-08
0.09680491	-0.301178694	0.096805	5.43771E-08
0.09690491	-0.308928579	0.096905	5.34449E-08
0.09700491	-0.315232396	0.097005	4.89486E-08
0.09710491	-0.320754319	0.097105	4.53442E-08
0.09720491	-0.324481398	0.097205	4.58672E-08
0.09730491	-0.327500015	0.097305	4.7715E-08
0.09740491	-0.329401314	0.097405	4.67379E-08
0.09750491	-0.329803467	0.097505	4.92513E-08
0.09760491	-0.329094678	0.097605	5.52579E-08
0.09770491	-0.327386916	0.097705	5.98962E-08
0.09780491	-0.32406342	0.097805	5.58115E-08
0.09790491	-0.319863588	0.097905	5.36172E-08
0.09800491	-0.314508826	0.098005	5.84254E-08
0.09810491	-0.308319181	0.098105	5.53396E-08
0.09820491	-0.30051133	0.098205	5.42946E-08
0.09830491	-0.292308688	0.098305	5.6377E-08
0.09840491	-0.282450259	0.098405	6.29355E-08
0.09850491	-0.27136144	0.098505	6.5875E-08
0.09860491	-0.259837747	0.098605	6.80342E-08
0.09870491	-0.247797042	0.098705	7.24539E-08
0.09880491	-0.234030664	0.098805	7.86486E-08
0.09890491	-0.219798535	0.098905	8.3532E-08
0.09900491	-0.205205321	0.099005	8.59496E-08
0.09910491	-0.189074352	0.099105	9.48042E-08
0.09920491	-0.173259854	0.099205	9.82078E-08
0.09930491	-0.156413406	0.099305	1.0051E-07
0.09940491	-0.13930808	0.099405	1.08414E-07
0.09950491	-0.121486567	0.099505	1.10849E-07
0.09960491	-0.103739873	0.099605	1.08776E-07
0.09970491	-0.085478596	0.099705	1.26393E-07
0.09980491	-0.066927195	0.099805	1.17666E-07
0.09990491	-0.047718257	0.099905	1.24139E-07
