# Supplementary material for: Reconfigurable signal modulation in a ferroelectric tunnel field-effect transistor
Source: Nat Commun. 2023 May 3;14:2530. doi: 10.1038/s41467-023-38242-w (PMC10156808; doi:10.1038/s41467-023-38242-w)
Supplement: Supplementary file 3 — Source Data [file 41467_2023_38242_MOESM3_ESM.zip › Source Data for Figures/Supplementary Figure 5/[5_17_2022 4_09_58 PM]_6-6_Sine test 30Hz Vd0.5V_[].csv]

time	Vg	time	Iout
0.00015	-0.021354983	0.00015	1.22434E-07
0.0004833	-0.002615873	0.0004833	1.20383E-07
0.0008166	0.015877889	0.0008166	1.25478E-07
0.0011499	0.034264408	0.0011499	1.18067E-07
0.0014832	0.052891221	0.0014832	1.17756E-07
0.0018165	0.070843555	0.0018165	1.14284E-07
0.0021498	0.088330396	0.0021498	1.14901E-07
0.0024831	0.105132997	0.0024831	1.15935E-07
0.0028164	0.121842608	0.0028164	1.06104E-07
0.0031497	0.137981474	0.0031497	1.04829E-07
0.003483	0.153086439	0.003483	9.74037E-08
0.0038163	0.167795688	0.0038163	9.5126E-08
0.0041496	0.181561857	0.0041496	8.51834E-08
0.0044829	0.194631308	0.0044829	7.74053E-08
0.0048162	0.206686869	0.0048162	7.5055E-08
0.0051495	0.217575461	0.0051495	7.70319E-08
0.0054828	0.22770147	0.0054828	7.16198E-08
0.0058161	0.236949787	0.0058161	6.57497E-08
0.0061494	0.245012522	0.0061494	6.5392E-08
0.0064827	0.251939386	0.0064827	5.83563E-08
0.006816	0.25790444	0.006816	5.75754E-08
0.0071493	0.262668252	0.0071493	5.7825E-08
0.0074826	0.266287714	0.0074826	5.56561E-08
0.0078159	0.268663168	0.0078159	5.38812E-08
0.0081492	0.269922704	0.0081492	5.22688E-08
0.0084825	0.270157516	0.0084825	5.17135E-08
0.0088158	0.269041628	0.0088158	5.49214E-08
0.0091491	0.26651457	0.0091491	5.55103E-08
0.0094824	0.263061911	0.0094824	5.42348E-08
0.0098157	0.258363247	0.0098157	5.7162E-08
0.010149	0.252580374	0.010149	6.45792E-08
0.0104823	0.245673999	0.0104823	6.47774E-08
0.0108156	0.237733558	0.0108156	6.91983E-08
0.0111489	0.228486434	0.0111489	7.05945E-08
0.0114822	0.218416467	0.0114822	6.97464E-08
0.0118155	0.207759976	0.0118155	7.81241E-08
0.0121488	0.195600346	0.0121488	8.30853E-08
0.0124821	0.182803348	0.0124821	8.50156E-08
0.0128154	0.169199213	0.0128154	8.61924E-08
0.0131487	0.154485509	0.0131487	9.00152E-08
0.013482	0.139510408	0.013482	9.89388E-08
0.0138153	0.123447508	0.0138153	1.03061E-07
0.0141486	0.106933735	0.0141486	1.04667E-07
0.0144819	0.090056628	0.0144819	1.08335E-07
0.0148152	0.072543032	0.0148152	1.12633E-07
0.0151485	0.054716133	0.0151485	1.17666E-07
0.0154818	0.036371708	0.0154818	1.14059E-07
0.0158151	0.017933792	0.0158151	1.12769E-07
0.0161484	-0.000515798	0.0161484	1.04968E-07
0.0164817	-0.01946432	0.0164817	1.0239E-07
0.016815	-0.038183935	0.016815	1.02774E-07
0.0171483	-0.057286397	0.0171483	1.02724E-07
0.0174816	-0.07612519	0.0174816	9.99327E-08
0.0178149	-0.094697066	0.0178149	1.04766E-07
0.0181482	-0.11250525	0.0181482	9.55088E-08
0.0184815	-0.130348638	0.0184815	9.66843E-08
0.0188148	-0.147894457	0.0188148	9.73637E-08
0.0191481	-0.165070191	0.0191481	9.17759E-08
0.0194814	-0.181280285	0.0194814	8.23968E-08
0.0198147	-0.197047725	0.0198147	8.03549E-08
0.020148	-0.212287456	0.020148	7.76035E-08
0.0204813	-0.227061301	0.0204813	7.46968E-08
0.0208146	-0.240943417	0.0208146	6.63702E-08
0.0211479	-0.25367555	0.0211479	6.0126E-08
0.0214812	-0.265940398	0.0214812	5.47178E-08
0.0218145	-0.277202487	0.0218145	6.00757E-08
0.0221478	-0.287408412	0.0221478	5.8643E-08
0.0224811	-0.296353549	0.0224811	5.61843E-08
0.0228144	-0.30427891	0.0228144	5.46676E-08
0.0231477	-0.311421871	0.0231477	5.66271E-08
0.023481	-0.317370445	0.023481	5.63209E-08
0.0238143	-0.322196037	0.0238143	5.3886E-08
0.0241476	-0.325748473	0.0241476	5.02373E-08
0.0244809	-0.328321248	0.0244809	4.3473E-08
0.0248142	-0.3295798	0.0248142	4.42988E-08
0.0251475	-0.329697758	0.0251475	4.57195E-08
0.0254808	-0.328609049	0.0254808	4.93039E-08
0.0258141	-0.326294839	0.0258141	4.71988E-08
0.0261474	-0.322705984	0.0261474	5.26706E-08
0.0264807	-0.317998439	0.0264807	5.84079E-08
0.026814	-0.312056839	0.026814	5.1444E-08
0.0271473	-0.305173963	0.0271473	5.5261E-08
0.0274806	-0.297208577	0.0274806	6.04346E-08
0.0278139	-0.288444906	0.0278139	6.054E-08
0.0281472	-0.2782709	0.0281472	6.31931E-08
0.0284805	-0.267041922	0.0284805	6.88294E-08
0.0288138	-0.25499016	0.0288138	7.74869E-08
0.0291471	-0.24243103	0.0291471	8.40952E-08
0.0294804	-0.22839205	0.0294804	8.3824E-08
0.0298137	-0.213890254	0.0298137	8.29556E-08
0.030147	-0.198613256	0.030147	9.12742E-08
0.0304803	-0.183049306	0.0304803	9.73919E-08
0.0308136	-0.166831434	0.0308136	1.04804E-07
0.0311469	-0.149741039	0.0311469	1.058E-07
0.0314802	-0.132329389	0.0314802	1.13404E-07
0.0318135	-0.114483759	0.0318135	1.1918E-07
0.0321468	-0.096620277	0.0321468	1.16916E-07
0.0324801	-0.07812161	0.0324801	1.21372E-07
0.0328134	-0.059381824	0.0328134	1.20227E-07
0.0331467	-0.04041623	0.0331467	1.23807E-07
0.0334833	-0.021580834	0.03348333	1.30667E-07
0.0338166	-0.002594284	0.03381663	1.22729E-07
0.0341499	0.015836876	0.03414993	1.24874E-07
0.0344832	0.034227256	0.03448323	1.16862E-07
0.0348165	0.05280998	0.03481653	1.13237E-07
0.0351498	0.07061182	0.03514983	1.12458E-07
0.0354831	0.088111185	0.03548313	1.07565E-07
0.0358164	0.104992136	0.03581643	1.02405E-07
0.0361497	0.121581726	0.03614973	9.45615E-08
0.036483	0.137721702	0.03648303	9.22648E-08
0.0368163	0.152813554	0.03681633	8.57053E-08
0.0371496	0.16745384	0.03714963	8.40845E-08
0.0374829	0.181280553	0.03748293	8.30058E-08
0.0378162	0.194458082	0.03781623	7.64297E-08
0.0381495	0.206423447	0.03814953	6.76264E-08
0.0384828	0.217407599	0.03848283	6.22731E-08
0.0388161	0.22755079	0.03881613	6.04494E-08
0.0391494	0.236878037	0.03914943	5.67724E-08
0.0394827	0.244883016	0.03948273	5.6931E-08
0.039816	0.251847774	0.03981603	5.40984E-08
0.0401493	0.257721752	0.04014933	5.18237E-08
0.0404826	0.262606502	0.04048263	5.03789E-08
0.0408159	0.266218245	0.04081593	5.10918E-08
0.0411492	0.268672377	0.04114923	4.85336E-08
0.0414825	0.269855171	0.04148253	5.16191E-08
0.0418158	0.269959927	0.04181583	5.22044E-08
0.0421491	0.268812805	0.04214913	5.4335E-08
0.0424824	0.266451448	0.04248243	5.28402E-08
0.0428157	0.262901098	0.04281573	5.38335E-08
0.043149	0.258363038	0.04314903	5.73812E-08
0.0434823	0.252504289	0.04348233	5.79987E-08
0.0438156	0.245682359	0.04381563	6.24629E-08
0.0441489	0.237712458	0.04414893	6.34226E-08
0.0444822	0.228556335	0.04448223	6.56491E-08
0.0448155	0.218459889	0.04481553	6.68254E-08
0.0451488	0.207859918	0.04514883	7.05172E-08
0.0454821	0.195654422	0.04548213	8.30155E-08
0.0458154	0.182732597	0.04581543	8.72869E-08
0.0461487	0.168966711	0.04614873	9.23694E-08
0.046482	0.154325739	0.04648203	1.00593E-07
0.0468153	0.139412224	0.04681533	1.02105E-07
0.0471486	0.123492956	0.04714863	1.09304E-07
0.0474819	0.10696581	0.04748193	1.12618E-07
0.0478152	0.089959688	0.04781523	1.16435E-07
0.0481485	0.07249327	0.04814853	1.19962E-07
0.0484818	0.054633614	0.04848183	1.22665E-07
0.0488151	0.036283053	0.04881513	1.23399E-07
0.0491484	0.017875519	0.04914843	1.27528E-07
0.0494817	-0.00073919	0.04948173	1.31031E-07
0.049815	-0.019569729	0.04981503	1.2596E-07
0.0501483	-0.038185667	0.05014833	1.14176E-07
0.0504816	-0.057101522	0.05048163	1.14191E-07
0.0508149	-0.07603465	0.05081493	1.04963E-07
0.0511482	-0.094728105	0.05114823	1.0036E-07
0.0514815	-0.112652183	0.05148153	9.88046E-08
0.0518148	-0.130323812	0.05181483	9.87276E-08
0.0521481	-0.147895619	0.05214813	9.41894E-08
0.0524814	-0.164968178	0.05248143	9.7869E-08
0.0528147	-0.181146532	0.05281473	9.31394E-08
0.053148	-0.196951047	0.05314803	8.8663E-08
0.0534813	-0.21222724	0.05348133	9.66864E-08
0.0538146	-0.22687158	0.05381463	9.87335E-08
0.0541479	-0.24086237	0.05414793	9.17761E-08
0.0544812	-0.253708601	0.05448123	8.5676E-08
0.0548145	-0.265878826	0.05481453	8.30789E-08
0.0551478	-0.277172536	0.05514783	7.51163E-08
0.0554811	-0.287423164	0.05548113	7.08822E-08
0.0558144	-0.29621008	0.05581443	6.47439E-08
0.0561477	-0.304428101	0.05614773	6.09049E-08
0.056481	-0.311515778	0.05648103	5.47638E-08
0.0568143	-0.317589819	0.05681433	5.58001E-08
0.0571476	-0.322363704	0.05714763	6.15298E-08
0.0574809	-0.325943917	0.05748093	6.04661E-08
0.0578142	-0.328473508	0.05781423	6.02655E-08
0.0581475	-0.329821199	0.05814753	6.17716E-08
0.0584808	-0.329843879	0.05848083	6.46503E-08
0.0588141	-0.328845054	0.05881413	6.19642E-08
0.0591474	-0.326475888	0.05914743	6.09667E-08
0.0594807	-0.322950125	0.05948073	6.18574E-08
0.059814	-0.318232834	0.05981403	6.28193E-08
0.0601473	-0.312427372	0.06014733	6.31528E-08
0.0604806	-0.305402219	0.06048063	6.72515E-08
0.0608139	-0.29743883	0.06081393	7.05898E-08
0.0611472	-0.288575143	0.06114723	7.38309E-08
0.0614805	-0.278412461	0.06148053	7.91313E-08
0.0618138	-0.267212987	0.06181383	8.08642E-08
0.0621471	-0.255235672	0.06214713	9.34841E-08
0.0624804	-0.24244301	0.06248043	9.63556E-08
0.0628137	-0.228610307	0.06281373	9.70819E-08
0.063147	-0.214133561	0.06314703	1.0242E-07
0.0634803	-0.199176729	0.06348033	1.10378E-07
0.0638136	-0.183348224	0.06381363	1.13735E-07
0.0641469	-0.167018786	0.06414693	1.20574E-07
0.0644802	-0.149942234	0.06448023	1.25412E-07
0.0648135	-0.132403806	0.06481353	1.30745E-07
0.0651468	-0.11463239	0.06514683	1.33646E-07
0.0654801	-0.096685424	0.06548013	1.29834E-07
0.0658134	-0.078256398	0.06581343	1.31707E-07
0.0661467	-0.05940086	0.06614673	1.34148E-07
0.06648	-0.040309101	0.06648003	1.34964E-07
0.0668166	-0.021551294	0.06681666	1.36126E-07
0.0671499	-0.00258158	0.06714996	1.27795E-07
0.0674832	0.015983686	0.06748326	1.24747E-07
0.0678165	0.034465682	0.06781656	1.29875E-07
0.0681498	0.052940503	0.06814986	1.19793E-07
0.0684831	0.070775926	0.06848316	1.1233E-07
0.0688164	0.08817707	0.06881646	1.07146E-07
0.0691497	0.104896873	0.06914976	1.01116E-07
0.069483	0.121692158	0.06948306	9.05137E-08
0.0698163	0.137945145	0.06981636	9.25814E-08
0.0701496	0.152935222	0.07014966	9.1835E-08
0.0704829	0.167559013	0.07048296	7.788E-08
0.0708162	0.18147932	0.07081626	7.43853E-08
0.0711495	0.19446069	0.07114956	6.91993E-08
0.0714828	0.206570745	0.07148286	6.58295E-08
0.0718161	0.217391878	0.07181616	5.82085E-08
0.0721494	0.22769165	0.07214946	5.21255E-08
0.0724827	0.236910373	0.07248276	5.11616E-08
0.072816	0.24502261	0.07281606	4.7711E-08
0.0731493	0.25187695	0.07314936	4.64797E-08
0.0734826	0.25777185	0.07348266	4.32887E-08
0.0738159	0.262468427	0.07381596	4.41864E-08
0.0741492	0.266196668	0.07414926	4.1518E-08
0.0744825	0.268541873	0.07448256	4.15844E-08
0.0748158	0.269787043	0.07481586	4.26672E-08
0.0751491	0.269852549	0.07514916	4.27495E-08
0.0754824	0.268859535	0.07548246	4.3651E-08
0.0758157	0.266365826	0.07581576	4.78334E-08
0.076149	0.26290518	0.07614906	5.23664E-08
0.0764823	0.25839296	0.07648236	5.00743E-08
0.0768156	0.252441257	0.07681566	5.17689E-08
0.0771489	0.245635375	0.07714896	5.96929E-08
0.0774822	0.237802878	0.07748226	6.04252E-08
0.0778155	0.228617474	0.07781556	6.12608E-08
0.0781488	0.21845217	0.07814886	6.48462E-08
0.0784821	0.207668662	0.07848216	7.16669E-08
0.0788154	0.195629135	0.07881546	7.72395E-08
0.0791487	0.18269144	0.07914876	8.17657E-08
0.079482	0.169050649	0.07948206	9.01279E-08
0.0798153	0.154361635	0.07981536	9.73585E-08
0.0801486	0.139271632	0.08014866	1.04576E-07
0.0804819	0.123290285	0.08048196	1.12257E-07
0.0808152	0.106836669	0.08081526	1.14912E-07
0.0811485	0.089932255	0.08114856	1.19357E-07
0.0814818	0.072437949	0.08148186	1.24508E-07
0.0818151	0.054636877	0.08181516	1.33162E-07
0.0821484	0.036260702	0.08214846	1.38451E-07
0.0824817	0.01777751	0.08248176	1.40171E-07
0.082815	-0.000750688	0.08281506	1.34273E-07
0.0831483	-0.019729674	0.08314836	1.34855E-07
0.0834816	-0.038335238	0.08348166	1.31798E-07
0.0838149	-0.057352301	0.08381496	1.26041E-07
0.0841482	-0.076144844	0.08414826	1.30153E-07
0.0844815	-0.094802193	0.08448156	1.25038E-07
0.0848148	-0.112719342	0.08481486	1.22152E-07
0.0851481	-0.130518571	0.08514816	1.19938E-07
0.0854814	-0.148028716	0.08548146	1.14215E-07
0.0858147	-0.165143356	0.08581476	1.17009E-07
0.086148	-0.181506291	0.08614806	1.14827E-07
0.0864813	-0.196966335	0.08648136	1.10745E-07
0.0868146	-0.212228209	0.08681466	1.07311E-07
0.0871479	-0.227056384	0.08714796	1.07148E-07
0.0874812	-0.240987286	0.08748126	1.01459E-07
0.0878145	-0.253821105	0.08781456	9.7321E-08
0.0881478	-0.266056895	0.08814786	9.3984E-08
0.0884811	-0.27726388	0.08848116	8.4633E-08
0.0888144	-0.287610263	0.08881446	8.05052E-08
0.0891477	-0.296629637	0.08914776	7.97388E-08
0.089481	-0.304648936	0.08948106	8.28409E-08
0.0898143	-0.311755091	0.08981436	7.55291E-08
0.0901476	-0.317718267	0.09014766	7.11103E-08
0.0904809	-0.322581738	0.09048096	7.01169E-08
0.0908142	-0.326075345	0.09081426	6.53974E-08
0.0911475	-0.328614384	0.09114756	6.66927E-08
0.0914808	-0.329863518	0.09148086	6.92781E-08
0.0918141	-0.330039591	0.09181416	6.62492E-08
0.0921474	-0.328828841	0.09214746	6.67035E-08
0.0924807	-0.326378822	0.09248076	6.55429E-08
0.092814	-0.322875351	0.09281406	6.50014E-08
0.0931473	-0.318273336	0.09314736	6.76124E-08
0.0934806	-0.312480807	0.09348066	7.44668E-08
0.0938139	-0.305426538	0.09381396	7.97768E-08
0.0941472	-0.297505409	0.09414726	7.54576E-08
0.0944805	-0.288803369	0.09448056	7.70062E-08
0.0948138	-0.278619885	0.09481386	8.14319E-08
0.0951471	-0.267304331	0.09514716	8.35249E-08
0.0954804	-0.255213261	0.09548046	8.71714E-08
0.0958137	-0.242757335	0.09581376	9.68824E-08
0.096147	-0.228787974	0.09614706	1.01338E-07
0.0964803	-0.214286938	0.09648036	1.02307E-07
0.0968136	-0.198950201	0.09681366	1.05313E-07
0.0971469	-0.183259487	0.09714696	1.12262E-07
0.0974802	-0.167079777	0.09748026	1.15432E-07
0.0978135	-0.149900794	0.09781356	1.22045E-07
0.0981468	-0.132562339	0.09814686	1.23994E-07
0.0984801	-0.114812382	0.09848016	1.24494E-07
0.0988134	-0.096902505	0.09881346	1.29323E-07
0.0991467	-0.078403167	0.09914676	1.2189E-07
0.09948	-0.059603658	0.09948006	1.23719E-07
0.0998133	-0.040297683	0.09981336	1.19783E-07
0.1001499	-0.02159719	0.10014999	1.24303E-07
0.1004832	-0.0026299	0.10048329	1.23824E-07
0.1008165	0.015715603	0.10081659	1.26836E-07
0.1011498	0.034350179	0.10114989	1.22969E-07
0.1014831	0.052890625	0.10148319	1.23299E-07
0.1018164	0.070750281	0.10181649	1.16037E-07
0.1021497	0.088241324	0.10214979	1.03774E-07
0.102483	0.105032139	0.10248309	9.86157E-08
0.1028163	0.121650591	0.10281639	9.70283E-08
0.1031496	0.137800366	0.10314969	9.16408E-08
0.1034829	0.152844965	0.10348299	7.6978E-08
0.1038162	0.16753377	0.10381629	7.58451E-08
0.1041495	0.181385532	0.10414959	7.3678E-08
0.1044828	0.194384411	0.10448289	6.83267E-08
0.1048161	0.206561521	0.10481619	6.30904E-08
0.1051494	0.217259213	0.10514949	5.82536E-08
0.1054827	0.227548212	0.10548279	5.35215E-08
0.105816	0.236839637	0.10581609	5.17846E-08
0.1061493	0.24485819	0.10614939	4.78837E-08
0.1064826	0.25169456	0.10648269	4.7237E-08
0.1068159	0.257616132	0.10681599	4.47352E-08
0.1071492	0.262356758	0.10714929	4.16576E-08
0.1074825	0.265969753	0.10748259	4.36476E-08
0.1078158	0.268479079	0.10781589	4.39319E-08
0.1081491	0.269697011	0.10814919	4.22436E-08
0.1084824	0.269800097	0.10848249	4.28566E-08
0.1088157	0.268691301	0.10881579	4.09153E-08
0.109149	0.266189843	0.10914909	4.4189E-08
0.1094823	0.262777239	0.10948239	4.31282E-08
0.1098156	0.258094609	0.10981569	4.70468E-08
0.1101489	0.252282798	0.11014899	4.85454E-08
0.1104822	0.245558798	0.11048229	5.08835E-08
0.1108155	0.23770164	0.11081559	5.4248E-08
0.1111488	0.228528365	0.11114889	5.83599E-08
0.1114821	0.21846883	0.11148219	6.15725E-08
0.1118154	0.207634091	0.11181549	6.16318E-08
0.1121487	0.195618868	0.11214879	6.81161E-08
0.112482	0.182693407	0.11248209	7.58996E-08
0.1128153	0.168965504	0.11281539	7.81511E-08
0.1131486	0.154417753	0.11314869	9.04363E-08
0.1134819	0.139411092	0.11348199	9.39762E-08
0.1138152	0.12328694	0.11381529	1.03469E-07
0.1141485	0.106722839	0.11414859	1.10129E-07
0.1144818	0.08995156	0.11448189	1.13771E-07
0.1148151	0.072341219	0.11481519	1.1489E-07
0.1151484	0.054468457	0.11514849	1.22822E-07
0.1154817	0.036365442	0.11548179	1.27095E-07
0.115815	0.017907659	0.11581509	1.25383E-07
0.1161483	-0.000576399	0.11614839	1.28808E-07
0.1164816	-0.019750444	0.11648169	1.30219E-07
0.1168149	-0.038215056	0.11681499	1.25509E-07
0.1171482	-0.057364687	0.11714829	1.24521E-07
0.1174815	-0.075938091	0.11748159	1.27767E-07
0.1178148	-0.094758712	0.11781489	1.24171E-07
0.1181481	-0.112786293	0.11814819	1.20415E-07
0.1184814	-0.13052021	0.11848149	1.20284E-07
0.1188147	-0.14805682	0.11881479	1.12551E-07
0.119148	-0.165275276	0.11914809	1.09254E-07
0.1194813	-0.181606337	0.11948139	1.02381E-07
0.1198146	-0.197152138	0.11981469	9.84991E-08
0.1201479	-0.212221175	0.12014799	9.42508E-08
0.1204812	-0.227115497	0.12048129	8.72944E-08
0.1208145	-0.241047546	0.12081459	8.64083E-08
0.1211478	-0.253828406	0.12114789	8.15195E-08
0.1214811	-0.265977621	0.12148119	8.28387E-08
0.1218144	-0.277190983	0.12181449	7.78022E-08
0.1221477	-0.287430018	0.12214779	7.5113E-08
0.122481	-0.296239287	0.12248109	7.48413E-08
0.1228143	-0.30452615	0.12281439	6.65422E-08
0.1231476	-0.311618179	0.12314769	6.60677E-08
0.1234809	-0.317673951	0.12348099	6.15003E-08
0.1238142	-0.322507203	0.12381429	5.78171E-08
0.1241475	-0.326011002	0.12414759	6.23542E-08
0.1244808	-0.328475654	0.12448089	6.68952E-08
0.1248141	-0.329798549	0.12481419	6.995E-08
0.1251474	-0.3298783	0.12514749	6.95335E-08
0.1254807	-0.32878387	0.12548079	6.37039E-08
0.125814	-0.326389223	0.12581409	6.05795E-08
0.1261473	-0.322925448	0.12614739	6.61658E-08
0.1264806	-0.318317801	0.12648069	6.58313E-08
0.1268139	-0.312335759	0.12681399	6.71919E-08
0.1271472	-0.305373073	0.12714729	7.26886E-08
0.1274805	-0.297275484	0.12748059	7.68218E-08
0.1278138	-0.288496822	0.12781389	8.00047E-08
0.1281471	-0.278404921	0.12814719	8.6815E-08
0.1284804	-0.267206222	0.12848049	9.04698E-08
0.1288137	-0.255214602	0.12881379	8.55615E-08
0.129147	-0.242569715	0.12914709	8.36465E-08
0.1294803	-0.228695944	0.12948039	8.65188E-08
0.1298136	-0.214164436	0.12981369	9.18603E-08
0.1301469	-0.198941424	0.13014699	9.87047E-08
0.1304802	-0.183235571	0.13048029	1.01153E-07
0.1308135	-0.166790605	0.13081359	1.12497E-07
0.1311468	-0.149818286	0.13114689	1.19828E-07
0.1314801	-0.132391974	0.13148019	1.16592E-07
0.1318134	-0.114798516	0.13181349	1.20152E-07
0.1321467	-0.096846119	0.13214679	1.23821E-07
0.13248	-0.078272633	0.13248009	1.26043E-07
0.1328133	-0.05938961	0.13281339	1.30064E-07
0.1331466	-0.040370323	0.13314669	1.30909E-07
0.1334832	-0.021577263	0.13348332	1.28603E-07
0.1338165	-0.002645308	0.13381662	1.23012E-07
0.1341498	0.015929148	0.13414992	1.30243E-07
0.1344831	0.034427736	0.13448322	1.23628E-07
0.1348164	0.052863427	0.13481652	1.23469E-07
0.1351497	0.070818156	0.13514982	1.0768E-07
0.135483	0.088295393	0.13548312	9.91996E-08
0.1358163	0.105208322	0.13581642	9.71668E-08
0.1361496	0.121794879	0.13614972	9.77347E-08
0.1364829	0.137954786	0.13648302	8.73045E-08
0.1368162	0.152991518	0.13681632	8.3777E-08
0.1371495	0.16764383	0.13714962	7.60157E-08
0.1374828	0.181614071	0.13748292	7.90461E-08
0.1378161	0.194584355	0.13781622	7.10931E-08
0.1381494	0.206757143	0.13814952	6.03571E-08
0.1384827	0.217491463	0.13848282	5.93663E-08
0.138816	0.227693319	0.13881612	5.45611E-08
0.1391493	0.236881927	0.13914942	5.07076E-08
0.1394826	0.244958848	0.13948272	4.83839E-08
0.1398159	0.252006263	0.13981602	4.63952E-08
0.1401492	0.257750481	0.14014932	4.51632E-08
0.1404825	0.262518138	0.14048262	4.63107E-08
0.1408158	0.266261041	0.14081592	4.63269E-08
0.1411491	0.268727362	0.14114922	4.50491E-08
0.1414824	0.269947827	0.14148252	4.71014E-08
0.1418157	0.269907683	0.14181582	4.80427E-08
0.142149	0.268830031	0.14214912	4.42081E-08
0.1424823	0.266391546	0.14248242	4.87677E-08
0.1428156	0.262925893	0.14281572	5.11171E-08
0.1431489	0.258260012	0.14314902	5.31301E-08
0.1434822	0.252437323	0.14348232	5.43261E-08
0.1438155	0.245716885	0.14381562	5.79884E-08
0.1441488	0.237706557	0.14414892	5.90853E-08
0.1444821	0.228449643	0.14448222	6.07993E-08
0.1448154	0.218511567	0.14481552	6.59467E-08
0.1451487	0.207870945	0.14514882	6.54223E-08
0.145482	0.195687294	0.14548212	7.40562E-08
0.1458153	0.18282187	0.14581542	8.07969E-08
0.1461486	0.169166043	0.14614872	9.06365E-08
0.1464819	0.154501781	0.14648202	9.46879E-08
0.1468152	0.139550224	0.14681532	1.04282E-07
0.1471485	0.123378336	0.14714862	1.06605E-07
0.1474818	0.10686288	0.14748192	1.14129E-07
0.1478151	0.090014376	0.14781522	1.16278E-07
0.1481484	0.072710484	0.14814852	1.19223E-07
0.1484817	0.054771431	0.14848182	1.2171E-07
0.148815	0.036494102	0.14881512	1.26885E-07
0.1491483	0.017998654	0.14914842	1.34867E-07
0.1494816	-0.000492241	0.14948172	1.36727E-07
0.1498149	-0.019532368	0.14981502	1.26543E-07
0.1501482	-0.038126975	0.15014832	1.26534E-07
0.1504815	-0.057250414	0.15048162	1.30204E-07
0.1508148	-0.076178931	0.15081492	1.24574E-07
0.1511481	-0.09462589	0.15114822	1.21097E-07
0.1514814	-0.112784803	0.15148152	1.13968E-07
0.1518147	-0.130410984	0.15181482	1.14867E-07
0.152148	-0.147943109	0.15214812	1.12885E-07
0.1524813	-0.16508694	0.15248142	1.13707E-07
0.1528146	-0.18145591	0.15281472	1.0724E-07
0.1531479	-0.197167605	0.15314802	1.03365E-07
0.1534812	-0.212453827	0.15348132	9.9805E-08
0.1538145	-0.227253735	0.15381462	9.77468E-08
0.1541478	-0.241159946	0.15414792	9.87417E-08
0.1544811	-0.253858894	0.15448122	9.56218E-08
0.1548144	-0.26604864	0.15481452	9.18177E-08
0.1551477	-0.277380168	0.15514782	9.21905E-08
0.155481	-0.287632704	0.15548112	8.81821E-08
0.1558143	-0.296619952	0.15581442	8.68089E-08
0.1561476	-0.304552674	0.15614772	7.65936E-08
0.1564809	-0.311607212	0.15648102	7.23613E-08
0.1568142	-0.317609817	0.15681432	7.08335E-08
0.1571475	-0.322311789	0.15714762	7.23617E-08
0.1574808	-0.325834692	0.15748092	7.31084E-08
0.1578141	-0.328417212	0.15781422	8.07981E-08
0.1581474	-0.329681635	0.15814752	7.22292E-08
0.1584807	-0.329844564	0.15848082	6.96176E-08
0.158814	-0.32874307	0.15881412	6.51583E-08
0.1591473	-0.326399297	0.15914742	7.00951E-08
0.1594806	-0.322818756	0.15948072	7.15327E-08
0.1598139	-0.318157107	0.15981402	7.016E-08
0.1601472	-0.312299669	0.16014732	7.74676E-08
0.1604805	-0.305313051	0.16048062	7.82963E-08
0.1608138	-0.297443897	0.16081392	7.58033E-08
0.1611471	-0.288600743	0.16114722	8.37352E-08
0.1614804	-0.278496951	0.16148052	9.03527E-08
0.1618137	-0.267256409	0.16181382	9.52333E-08
0.162147	-0.255188942	0.16214712	9.31361E-08
0.1624803	-0.242488801	0.16248042	9.7603E-08
0.1628136	-0.228613257	0.16281372	1.04201E-07
0.1631469	-0.214162946	0.16314702	1.05876E-07
0.1634802	-0.198878765	0.16348032	1.08376E-07
0.1638135	-0.183077395	0.16381362	1.16071E-07
0.1641468	-0.16705294	0.16414692	1.16895E-07
0.1644801	-0.150029659	0.16448022	1.26045E-07
0.1648134	-0.132455096	0.16481352	1.29483E-07
0.1651467	-0.114736743	0.16514682	1.17518E-07
0.16548	-0.09682633	0.16548012	1.23214E-07
0.1658133	-0.078306474	0.16581342	1.28472E-07
0.1661466	-0.059435833	0.16614672	1.28554E-07
0.1664799	-0.040397357	0.16648002	1.30612E-07
0.1668165	-0.021578539	0.16681665	1.31569E-07
0.1671498	-0.002531083	0.16714995	1.32158E-07
0.1674831	0.015950656	0.16748325	1.27108E-07
0.1678164	0.034481194	0.16781655	1.24667E-07
0.1681497	0.05293918	0.16814985	1.16126E-07
0.168483	0.070710421	0.16848315	1.15011E-07
0.1688163	0.088076346	0.16881645	1.1186E-07
0.1691496	0.104847573	0.16914975	1.07353E-07
0.1694829	0.121640883	0.16948305	1.00751E-07
0.1698162	0.137821406	0.16981635	9.24426E-08
0.1701495	0.152938679	0.17014965	8.3336E-08
0.1704828	0.167501673	0.17048295	8.21714E-08
0.1708161	0.181426674	0.17081625	7.15987E-08
0.1711494	0.194405332	0.17114955	6.58486E-08
0.1714827	0.20651181	0.17148285	6.52812E-08
0.171816	0.217367232	0.17181615	5.68927E-08
0.1721493	0.22764039	0.17214945	5.58143E-08
0.1724826	0.236694098	0.17248275	5.19285E-08
0.1728159	0.244865134	0.17281605	5.23917E-08
0.1731492	0.251859248	0.17314935	4.82854E-08
0.1734825	0.25773108	0.17348265	4.44616E-08
0.1738158	0.262620628	0.17381595	4.78659E-08
0.1741491	0.266161561	0.17414925	4.46081E-08
0.1744824	0.268627226	0.17448255	4.46861E-08
0.1748157	0.269932389	0.17481585	4.3223E-08
0.175149	0.269962788	0.17514915	4.35139E-08
0.1754823	0.268908054	0.17548245	4.36607E-08
0.1758156	0.266543001	0.17581575	4.48148E-08
0.1761489	0.262967885	0.17614905	4.68995E-08
0.1764822	0.258276999	0.17648235	4.79605E-08
0.1768155	0.252544105	0.17681565	5.07453E-08
0.1771488	0.245753765	0.17714895	5.07211E-08
0.1774821	0.237858221	0.17748225	5.35695E-08
0.1778154	0.228723809	0.17781555	6.01626E-08
0.1781487	0.218511805	0.17814885	6.50192E-08
0.178482	0.207705006	0.17848215	6.67365E-08
0.1788153	0.1957151	0.17881545	7.48436E-08
0.1791486	0.18291989	0.17914875	8.01059E-08
0.1794819	0.169207752	0.17948205	8.10444E-08
0.1798152	0.154355586	0.17981535	9.1148E-08
0.1801485	0.139491469	0.18014865	9.31425E-08
0.1804818	0.123471774	0.18048195	1.02461E-07
0.1808151	0.106866203	0.18081525	1.02937E-07
0.1811484	0.090041995	0.18114855	1.06098E-07
0.1814817	0.072525367	0.18148185	1.12141E-07
0.181815	0.054682832	0.18181515	1.12295E-07
0.1821483	0.036330037	0.18214845	1.21541E-07
0.1824816	0.017829588	0.18248175	1.27669E-07
0.1828149	-0.000620902	0.18281505	1.2721E-07
0.1831482	-0.019496411	0.18314835	1.25795E-07
0.1834815	-0.038145017	0.18348165	1.30797E-07
0.1838148	-0.057130933	0.18381495	1.29727E-07
0.1841481	-0.075973436	0.18414825	1.3119E-07
0.1844814	-0.094615132	0.18448155	1.25753E-07
0.1848147	-0.112592563	0.18481485	1.22381E-07
0.185148	-0.130337566	0.18514815	1.16039E-07
0.1854813	-0.14794594	0.18548145	1.15253E-07
0.1858146	-0.165002137	0.18581475	1.08962E-07
0.1861479	-0.181301057	0.18614805	1.03646E-07
0.1864812	-0.19685173	0.18648135	1.05223E-07
0.1868145	-0.212291762	0.18681465	1.00803E-07
0.1871478	-0.227025285	0.18714795	9.32429E-08
0.1874811	-0.240880087	0.18748125	8.96379E-08
0.1878144	-0.253781915	0.18781455	8.22492E-08
0.1881477	-0.265828699	0.18814785	7.59292E-08
0.188481	-0.277156413	0.18848115	7.37456E-08
0.1888143	-0.287442446	0.18881445	7.27479E-08
0.1891476	-0.296407938	0.18914775	7.31443E-08
0.1894809	-0.304524988	0.18948105	7.37586E-08
0.1898142	-0.311496794	0.18981435	6.69422E-08
0.1901475	-0.317555547	0.19014765	6.29376E-08
0.1904808	-0.322340369	0.19048095	6.32693E-08
0.1908141	-0.325807393	0.19081425	6.07502E-08
0.1911474	-0.328371376	0.19114755	6.20441E-08
0.1914807	-0.329691857	0.19148085	5.86751E-08
0.191814	-0.32973665	0.19181415	6.32205E-08
0.1921473	-0.32875371	0.19214745	6.24336E-08
0.1924806	-0.326312453	0.19248075	6.51143E-08
0.1928139	-0.322678655	0.19281405	6.14231E-08
0.1931472	-0.318061858	0.19314735	6.5369E-08
0.1934805	-0.312126011	0.19348065	6.92141E-08
0.1938138	-0.305102617	0.19381395	7.67508E-08
0.1941471	-0.29722625	0.19414725	7.94998E-08
0.1944804	-0.288468957	0.19448055	7.75116E-08
0.1948137	-0.278335214	0.19481385	8.62242E-08
0.195147	-0.267267853	0.19514715	9.33176E-08
0.1954803	-0.25518316	0.19548045	9.41513E-08
0.1958136	-0.242588431	0.19581375	9.47838E-08
0.1961469	-0.228671119	0.19614705	1.02304E-07
0.1964802	-0.214066327	0.19648035	1.08962E-07
0.1968135	-0.198991969	0.19681365	1.17704E-07
0.1971468	-0.183228478	0.19714695	1.19835E-07
0.1974801	-0.166879579	0.19748025	1.13291E-07
0.1978134	-0.14980945	0.19781355	1.16779E-07
0.1981467	-0.132242188	0.19814685	1.18172E-07
0.19848	-0.114624456	0.19848015	1.22711E-07
0.1988133	-0.096753217	0.19881345	1.24779E-07
0.1991466	-0.078134947	0.19914675	1.30985E-07
0.1994799	-0.059409373	0.19948005	1.28628E-07
0.1998132	-0.040409487	0.19981335	1.26697E-07
0.2001498	-0.021609975	0.20014998	1.28586E-07
0.2004831	-0.002671581	0.20048328	1.25467E-07
0.2008164	0.015736559	0.20081658	1.25409E-07
0.2011497	0.034310758	0.20114988	1.22135E-07
0.201483	0.052782301	0.20148318	1.21064E-07
0.2018163	0.070686862	0.20181648	1.14729E-07
0.2021496	0.08825884	0.20214978	1.07625E-07
0.2024829	0.105060793	0.20248308	9.83078E-08
0.2028162	0.121681631	0.20281638	9.50897E-08
0.2031495	0.137775451	0.20314968	9.3417E-08
0.2034828	0.152823582	0.20348298	8.25888E-08
0.2038161	0.167506203	0.20381628	7.48592E-08
0.2041494	0.181367412	0.20414958	6.99504E-08
0.2044827	0.194474533	0.20448288	6.5381E-08
0.204816	0.20657444	0.20481618	6.03506E-08
0.2051493	0.217485383	0.20514948	5.7278E-08
0.2054826	0.227708757	0.20548278	5.6128E-08
0.2058159	0.237024635	0.20581608	5.01923E-08
0.2061492	0.24501285	0.20614938	5.02235E-08
0.2064825	0.251889974	0.20648268	4.79215E-08
0.2068158	0.257725835	0.20681598	4.68489E-08
0.2071491	0.262545466	0.20714928	4.6035E-08
0.2074824	0.2661843	0.20748258	4.37206E-08
0.2078157	0.26877448	0.20781588	4.41289E-08
0.208149	0.269982725	0.20814918	4.2821E-08
0.2084823	0.27001673	0.20848248	4.41044E-08
0.2088156	0.268806517	0.20881578	4.19532E-08
0.2091489	0.266281307	0.20914908	4.41335E-08
0.2094822	0.262866497	0.20948238	4.42664E-08
0.2098155	0.258241206	0.20981568	4.6356E-08
0.2101488	0.252616048	0.21014898	4.84952E-08
0.2104821	0.245834783	0.21048228	5.17937E-08
0.2108154	0.237938955	0.21081558	5.44307E-08
0.2111487	0.228861675	0.21114888	5.89596E-08
0.211482	0.218788818	0.21148218	5.98315E-08
0.2118153	0.208024442	0.21181548	6.48486E-08
0.2121486	0.195946708	0.21214878	7.60106E-08
0.2124819	0.183077976	0.21248208	8.0991E-08
0.2128152	0.169219196	0.21281538	7.98639E-08
0.2131485	0.154548615	0.21314868	8.96782E-08
0.2134818	0.139518335	0.21348198	9.62083E-08
0.2138151	0.123478308	0.21381528	1.01371E-07
0.2141484	0.107047766	0.21414858	1.04003E-07
0.2144817	0.090100698	0.21448188	1.04477E-07
0.214815	0.072715513	0.21481518	1.07669E-07
0.2151483	0.054758668	0.21514848	1.11829E-07
0.2154816	0.036353089	0.21548178	1.15236E-07
0.2158149	0.017936543	0.21581508	1.22126E-07
0.2161482	-0.000520961	0.21614838	1.26694E-07
0.2164815	-0.019548817	0.21648168	1.24104E-07
0.2168148	-0.0381556	0.21681498	1.20654E-07
0.2171481	-0.057201546	0.21714828	1.22942E-07
0.2174814	-0.076077677	0.21748158	1.24621E-07
0.2178147	-0.094751239	0.21781488	1.16426E-07
0.218148	-0.112713359	0.21814818	1.11543E-07
0.2184813	-0.130346671	0.21848148	1.09825E-07
0.2188146	-0.147814855	0.21881478	1.08232E-07
0.2191479	-0.164984047	0.21914808	1.03664E-07
0.2194812	-0.181278497	0.21948138	1.02999E-07
0.2198145	-0.196912497	0.21981468	9.94749E-08
0.2201478	-0.212131307	0.22014798	9.34004E-08
0.2204811	-0.226874679	0.22048128	9.65448E-08
0.2208144	-0.240822718	0.22081458	9.18082E-08
0.2211477	-0.253646672	0.22114788	8.68972E-08
0.221481	-0.265820146	0.22148118	8.13449E-08
0.2218143	-0.277151257	0.22181448	8.10104E-08
0.2221476	-0.287401497	0.22214778	7.53536E-08
0.2224809	-0.296327829	0.22248108	7.26827E-08
0.2228142	-0.304427773	0.22281438	6.90507E-08
0.2231475	-0.311557621	0.22314768	7.37747E-08
0.2234808	-0.317486614	0.22348098	6.75333E-08
0.2238141	-0.322227746	0.22381428	6.14153E-08
0.2241474	-0.325960994	0.22414758	5.45549E-08
0.2244807	-0.328410089	0.22448088	5.85738E-08
0.224814	-0.329648018	0.22481418	5.24864E-08
0.2251473	-0.329714954	0.22514748	5.69603E-08
0.2254806	-0.328526706	0.22548078	5.95643E-08
0.2258139	-0.3261621	0.22581408	6.02597E-08
0.2261472	-0.322551578	0.22614738	6.2518E-08
0.2264805	-0.317955047	0.22648068	6.23216E-08
0.2268138	-0.311995596	0.22681398	7.61807E-08
0.2271471	-0.304955184	0.22714728	7.89245E-08
0.2274804	-0.296965927	0.22748058	8.02787E-08
0.2278137	-0.288301229	0.22781388	8.46977E-08
0.228147	-0.278110087	0.22814718	8.87402E-08
0.2284803	-0.266985446	0.22848048	9.21775E-08
0.2288136	-0.25497368	0.22881378	9.84553E-08
0.2291469	-0.242361829	0.22914708	1.03191E-07
0.2294802	-0.228374958	0.22948038	1.01871E-07
0.2298135	-0.213852033	0.22981368	1.0042E-07
0.2301468	-0.198645428	0.23014698	1.08015E-07
0.2304801	-0.182879522	0.23048028	1.13226E-07
0.2308134	-0.166740611	0.23081358	1.15286E-07
0.2311467	-0.149602205	0.23114688	1.23935E-07
0.23148	-0.132244825	0.23148018	1.26874E-07
0.2318133	-0.114499934	0.23181348	1.36818E-07
0.2321466	-0.096668601	0.23214678	1.31592E-07
0.2324799	-0.078053586	0.23248008	1.38279E-07
0.2328132	-0.0591328	0.23281338	1.35498E-07
0.2331465	-0.040166248	0.23314668	1.37191E-07
0.2334831	-0.021379007	0.23348331	1.34986E-07
0.2338164	-0.002527383	0.23381661	1.33266E-07
0.2341497	0.015985793	0.23414991	1.32899E-07
0.234483	0.034473818	0.23448321	1.28019E-07
0.2348163	0.052909125	0.23481651	1.20582E-07
0.2351496	0.070876062	0.23514981	1.13998E-07
0.2354829	0.088227227	0.23548311	1.14754E-07
0.2358162	0.105101056	0.23581641	1.04872E-07
0.2361495	0.121864952	0.23614971	1.01776E-07
0.2364828	0.137837201	0.23648301	9.46045E-08
0.2368161	0.152941465	0.23681631	7.98821E-08
0.2371494	0.16753751	0.23714961	7.96888E-08
0.2374827	0.181492552	0.23748291	7.10038E-08
0.237816	0.194503292	0.23781621	7.05413E-08
0.2381493	0.206717461	0.23814951	6.28253E-08
0.2384826	0.217514858	0.23848281	5.77846E-08
0.2388159	0.22774595	0.23881611	5.41495E-08
0.2391492	0.236951411	0.23914941	5.40509E-08
0.2394825	0.245142952	0.23948271	5.40885E-08
0.2398158	0.252020746	0.23981601	4.90475E-08
0.2401491	0.257832885	0.24014931	4.61841E-08
0.2404824	0.26272133	0.24048261	4.55924E-08
0.2408157	0.266384035	0.24081591	4.36308E-08
0.241149	0.268715978	0.24114921	4.29109E-08
0.2414823	0.269951612	0.24148251	4.18839E-08
0.2418156	0.269959718	0.24181581	4.29236E-08
0.2421489	0.268903524	0.24214911	4.40951E-08
0.2424822	0.266477197	0.24248241	4.43127E-08
0.2428155	0.26307556	0.24281571	4.49252E-08
0.2431488	0.258456349	0.24314901	4.72813E-08
0.2434821	0.252649456	0.24348231	5.09273E-08
0.2438154	0.245809391	0.24381561	5.11862E-08
0.2441487	0.237850845	0.24414891	5.47634E-08
0.244482	0.228619814	0.24448221	5.65878E-08
0.2448153	0.218514428	0.24481551	6.19517E-08
0.2451486	0.207856402	0.24514881	6.30513E-08
0.2454819	0.195729449	0.24548211	7.35098E-08
0.2458152	0.182830065	0.24581541	7.88444E-08
0.2461485	0.169186398	0.24614871	8.19695E-08
0.2464818	0.154519305	0.24648201	8.68462E-08
0.2468151	0.139533818	0.24681531	9.56673E-08
0.2471484	0.123392805	0.24714861	1.02934E-07
0.2474817	0.10689541	0.24748191	1.13742E-07
0.247815	0.090008304	0.24781521	1.16981E-07
0.2481483	0.072402582	0.24814851	1.24922E-07
0.2484816	0.054741502	0.24848181	1.25618E-07
0.2488149	0.036434624	0.24881511	1.34243E-07
0.2491482	0.017909871	0.24914841	1.31814E-07
0.2494815	-0.000562045	0.24948171	1.37505E-07
0.2498148	-0.019502793	0.24981501	1.29338E-07
0.2501481	-0.038191907	0.25014831	1.3203E-07
0.2504814	-0.057286792	0.25048161	1.27113E-07
0.2508147	-0.076069511	0.25081491	1.27469E-07
0.251148	-0.094725832	0.25114821	1.32209E-07
0.2514813	-0.112761855	0.25148151	1.26592E-07
0.2518146	-0.130528808	0.25181481	1.27754E-07
0.2521479	-0.147942647	0.25214811	1.20466E-07
0.2524812	-0.165070042	0.25248141	1.15271E-07
0.2528145	-0.181435153	0.25281471	1.0924E-07
0.2531478	-0.19705084	0.25314801	1.06269E-07
0.2534811	-0.212359294	0.25348131	1.01208E-07
0.2538144	-0.227029085	0.25381461	1.00806E-07
0.2541477	-0.240917221	0.25414791	9.17201E-08
0.254481	-0.253854156	0.25448121	8.80196E-08
0.2548143	-0.266140461	0.25481451	8.51832E-08
0.2551476	-0.277418882	0.25514781	7.80694E-08
0.2554809	-0.287649572	0.25548111	7.7617E-08
0.2558142	-0.296593606	0.25581441	7.56758E-08
0.2561475	-0.304736614	0.25614771	7.44546E-08
0.2564808	-0.311838388	0.25648101	6.94242E-08
0.2568141	-0.317794114	0.25681431	7.48512E-08
0.2571474	-0.322542489	0.25714761	7.10835E-08
0.2574807	-0.325971305	0.25748091	6.74447E-08
0.257814	-0.328562766	0.25781421	6.92775E-08
0.2581473	-0.329892367	0.25814751	6.60245E-08
0.2584806	-0.329869419	0.25848081	6.58633E-08
0.2588139	-0.328818589	0.25881411	5.84017E-08
0.2591472	-0.326523066	0.25914741	5.85475E-08
0.2594805	-0.322921097	0.25948071	5.98117E-08
0.2598138	-0.318098605	0.25981401	6.40411E-08
0.2601471	-0.312304854	0.26014731	6.67294E-08
0.2604804	-0.305363715	0.26048061	7.78476E-08
0.2608137	-0.297330409	0.26081391	6.87634E-08
0.261147	-0.288575023	0.26114721	7.28368E-08
0.2614803	-0.278511912	0.26148051	7.85116E-08
0.2618136	-0.267347306	0.26181381	8.90356E-08
0.2621469	-0.255326748	0.26214711	9.04617E-08
0.2624802	-0.242647514	0.26248041	8.94385E-08
0.2628135	-0.228616565	0.26281371	9.49043E-08
0.2631468	-0.214187443	0.26314701	9.9084E-08
0.2634801	-0.199056566	0.26348031	1.04485E-07
0.2638134	-0.18337281	0.26381361	1.07037E-07
0.2641467	-0.166984499	0.26414691	1.16516E-07
0.26448	-0.150005326	0.26448021	1.18344E-07
0.2648133	-0.132441655	0.26481351	1.20581E-07
0.2651466	-0.11466898	0.26514681	1.2615E-07
0.2654799	-0.096829414	0.26548011	1.24123E-07
0.2658132	-0.078237757	0.26581341	1.26858E-07
0.2661465	-0.05941641	0.26614671	1.28207E-07
0.2664798	-0.040404629	0.26648001	1.30606E-07
0.2668164	-0.021508418	0.26681664	1.27181E-07
0.2671497	-0.002543201	0.26714994	1.22882E-07
0.267483	0.015890852	0.26748324	1.21203E-07
0.2678163	0.034412798	0.26781654	1.17197E-07
0.2681496	0.052814193	0.26814984	1.1065E-07
0.2684829	0.070789427	0.26848314	1.07774E-07
0.2688162	0.088143989	0.26881644	1.06574E-07
0.2691495	0.105040573	0.26914974	9.95649E-08
0.2694828	0.121738024	0.26948304	9.57905E-08
0.2698161	0.137772843	0.26981634	9.17515E-08
0.2701494	0.152744591	0.27014964	8.31527E-08
0.2704827	0.167531282	0.27048294	7.81045E-08
0.270816	0.181393638	0.27081624	7.26913E-08
0.2711493	0.194371104	0.27114954	6.426E-08
0.2714826	0.206445828	0.27148284	6.37431E-08
0.2718159	0.217285872	0.27181614	5.99831E-08
0.2721492	0.227446914	0.27214944	5.98548E-08
0.2724825	0.236718833	0.27248274	5.35163E-08
0.2728158	0.244800434	0.27281604	5.08494E-08
0.2731491	0.251689821	0.27314934	4.97266E-08
0.2734824	0.257619083	0.27348264	4.6284E-08
0.2738157	0.262452215	0.27381594	4.64348E-08
0.274149	0.266031593	0.27414924	4.43052E-08
0.2744823	0.268510282	0.27448254	4.58098E-08
0.2748156	0.269779354	0.27481584	4.54756E-08
0.2751489	0.269747645	0.27514914	4.37817E-08
0.2754822	0.268720865	0.27548244	4.32007E-08
0.2758155	0.266364872	0.27581574	4.53268E-08
0.2761488	0.262865335	0.27614904	4.48354E-08
0.2764821	0.258362055	0.27648234	4.78928E-08
0.2768154	0.252451718	0.27681564	5.20105E-08
0.2771487	0.245686784	0.27714894	5.35606E-08
0.277482	0.237788856	0.27748224	5.76144E-08
0.2778153	0.228706256	0.27781554	6.0463E-08
0.2781486	0.218549803	0.27814884	6.42853E-08
0.2784819	0.207811177	0.27848214	6.65898E-08
0.2788152	0.195618898	0.27881544	7.05397E-08
0.2791485	0.182735726	0.27914874	7.88047E-08
0.2794818	0.168974295	0.27948204	8.47247E-08
0.2798151	0.154281422	0.27981534	8.88748E-08
0.2801484	0.139280781	0.28014864	9.8158E-08
0.2804817	0.123278238	0.28048194	9.96022E-08
0.280815	0.106860466	0.28081524	1.01847E-07
0.2811483	0.089963682	0.28114854	1.08289E-07
0.2814816	0.072567463	0.28148184	1.11103E-07
0.2818149	0.054647274	0.28181514	1.20273E-07
0.2821482	0.036288027	0.28214844	1.23628E-07
0.2824815	0.01782535	0.28248174	1.28838E-07
0.2828148	-0.000650407	0.28281504	1.24974E-07
0.2831481	-0.019746358	0.28314834	1.22999E-07
0.2834814	-0.038268127	0.28348164	1.27726E-07
0.2838147	-0.057383679	0.28381494	1.24368E-07
0.284148	-0.076075196	0.28414824	1.23884E-07
0.2844813	-0.094626807	0.28448154	1.23457E-07
0.2848146	-0.112705387	0.28481484	1.24111E-07
0.2851479	-0.13032417	0.28514814	1.19948E-07
0.2854812	-0.14786382	0.28548144	1.20067E-07
0.2858145	-0.164858252	0.28581474	1.17543E-07
0.2861478	-0.181300014	0.28614804	1.10949E-07
0.2864811	-0.196912661	0.28648134	1.01164E-07
0.2868144	-0.212175965	0.28681464	9.54789E-08
0.2871477	-0.226960316	0.28714794	8.7636E-08
0.287481	-0.240940362	0.28748124	9.01122E-08
0.2878143	-0.253736079	0.28781454	8.96761E-08
0.2881476	-0.265903324	0.28814784	8.44483E-08
0.2884809	-0.277213335	0.28848114	8.36036E-08
0.2888142	-0.28738609	0.28881444	8.00869E-08
0.2891475	-0.296361566	0.28914774	7.26866E-08
0.2894808	-0.304559022	0.28948104	6.83628E-08
0.2898141	-0.311653167	0.28981434	6.26004E-08
0.2901474	-0.317511022	0.29014764	5.73256E-08
0.2904807	-0.32238242	0.29048094	6.74242E-08
0.290814	-0.325952619	0.29081424	6.99185E-08
0.2911473	-0.328479856	0.29114754	7.04901E-08
0.2914806	-0.329638451	0.29148084	6.51207E-08
0.2918139	-0.329660743	0.29181414	6.31884E-08
0.2921472	-0.32862857	0.29214744	6.33881E-08
0.2924805	-0.32629925	0.29248074	6.39774E-08
0.2928138	-0.322835773	0.29281404	6.14396E-08
0.2931471	-0.318148315	0.29314734	6.7083E-08
0.2934804	-0.31226334	0.29348064	7.08947E-08
0.2938137	-0.305227131	0.29381394	7.04365E-08
0.294147	-0.297196656	0.29414724	7.23941E-08
0.2944803	-0.288543224	0.29448054	7.66941E-08
0.2948136	-0.278381467	0.29481384	8.0952E-08
0.2951469	-0.267186284	0.29514714	8.88815E-08
0.2954802	-0.255082607	0.29548044	9.28205E-08
0.2958135	-0.242528871	0.29581374	9.39771E-08
0.2961468	-0.22855249	0.29614704	9.48907E-08
0.2964801	-0.213920727	0.29648034	9.44414E-08
0.2968134	-0.198841095	0.29681364	9.8378E-08
0.2971467	-0.183003664	0.29714694	1.12498E-07
0.29748	-0.166817471	0.29748024	1.15289E-07
0.2978133	-0.149723306	0.29781354	1.16381E-07
0.2981466	-0.132456824	0.29814684	1.18986E-07
0.2984799	-0.114732824	0.29848014	1.13E-07
0.2988132	-0.096690856	0.29881344	1.17775E-07
0.2991465	-0.078141816	0.29914674	1.22972E-07
0.2994798	-0.059456989	0.29948004	1.26928E-07
0.2998131	-0.040287592	0.29981334	1.28385E-07
0.3001497	-0.021506697	0.30014997	1.2969E-07
0.300483	-0.002578548	0.30048327	1.27454E-07
0.3008163	0.015957166	0.30081657	1.29075E-07
0.3011496	0.034383327	0.30114987	1.22022E-07
0.3014829	0.052868918	0.30148317	1.21503E-07
0.3018162	0.070730649	0.30181647	1.20004E-07
0.3021495	0.088274434	0.30214977	1.09077E-07
0.3024828	0.105217107	0.30248307	9.94859E-08
0.3028161	0.12186788	0.30281637	9.69684E-08
0.3031494	0.137868211	0.30314967	9.43567E-08
0.3034827	0.153021291	0.30348297	8.78387E-08
0.303816	0.16779165	0.30381627	8.08214E-08
0.3041493	0.181530476	0.30414957	7.43635E-08
0.3044826	0.194505438	0.30448287	6.59572E-08
0.3048159	0.206542104	0.30481617	5.90929E-08
0.3051492	0.217339367	0.30514947	5.79517E-08
0.3054825	0.227628097	0.30548277	5.39981E-08
0.3058158	0.236901522	0.30581607	5.2191E-08
0.3061491	0.244980142	0.30614937	4.90333E-08
0.3064824	0.251844466	0.30648267	4.66985E-08
0.3068157	0.257779658	0.30681597	4.5206E-08
0.307149	0.262657315	0.30714927	4.49321E-08
0.3074823	0.266246617	0.30748257	4.35691E-08
0.3078156	0.268656731	0.30781587	4.3282E-08
0.3081489	0.269980252	0.30814917	4.20225E-08
0.3084822	0.269966096	0.30848247	4.37384E-08
0.3088155	0.268781751	0.30881577	4.41861E-08
0.3091488	0.266331941	0.30914907	4.58117E-08
0.3094821	0.26289928	0.30948237	4.73375E-08
0.3098154	0.258347422	0.30981567	4.78314E-08
0.3101487	0.25250259	0.31014897	4.92596E-08
0.310482	0.245710492	0.31048227	4.99614E-08
0.3108153	0.237958997	0.31081557	5.54444E-08
0.3111486	0.228801072	0.31114887	5.87363E-08
0.3114819	0.218602791	0.31148217	6.17748E-08
0.3118152	0.207849562	0.31181547	6.58113E-08
0.3121485	0.195706919	0.31214877	7.49597E-08
0.3124818	0.182894632	0.31248207	7.77292E-08
0.3128151	0.169258818	0.31281537	8.77018E-08
0.3131484	0.154532105	0.31314867	9.31217E-08
0.3134817	0.139483735	0.31348197	9.88627E-08
0.313815	0.123404562	0.31381527	9.96854E-08
0.3141483	0.106936276	0.31414857	1.14018E-07
0.3144816	0.090139903	0.31448187	1.21318E-07
0.3148149	0.072487287	0.31481517	1.2254E-07
0.3151482	0.054725602	0.31514847	1.32137E-07
0.3154815	0.036267947	0.31548177	1.27707E-07
0.3158148	0.017736122	0.31581507	1.27259E-07
0.3161481	-0.000707672	0.31614837	1.28894E-07
0.3164814	-0.019657012	0.31648167	1.31023E-07
0.3168147	-0.038298804	0.31681497	1.28259E-07
0.317148	-0.057276163	0.31714827	1.31616E-07
0.3174813	-0.07621704	0.31748157	1.19031E-07
0.3178146	-0.094819218	0.31781487	1.149E-07
0.3181479	-0.112821564	0.31814817	1.15542E-07
0.3184812	-0.130375728	0.31848147	1.09109E-07
0.3188145	-0.148055121	0.31881477	1.08008E-07
0.3191478	-0.165040046	0.31914807	1.05597E-07
0.3194811	-0.181418478	0.31948137	1.05265E-07
0.3198144	-0.197073475	0.31981467	1.0491E-07
0.3201477	-0.212263077	0.32014797	9.47605E-08
0.320481	-0.227069274	0.32048127	9.05444E-08
0.3208143	-0.240957126	0.32081457	9.37206E-08
0.3211476	-0.25370875	0.32114787	8.97198E-08
0.3214809	-0.265875965	0.32148117	8.6854E-08
0.3218142	-0.277220666	0.32181447	8.10105E-08
0.3221475	-0.287414879	0.32214777	7.19808E-08
0.3224808	-0.296329141	0.32248107	6.82368E-08
0.3228141	-0.304585487	0.32281437	6.72533E-08
0.3231474	-0.311645418	0.32314767	6.78889E-08
0.3234807	-0.317541242	0.32348097	6.38581E-08
0.323814	-0.322441787	0.32381427	6.27813E-08
0.3241473	-0.325953126	0.32414757	6.99222E-08
0.3244806	-0.328536868	0.32448087	6.18855E-08
0.3248139	-0.329782188	0.32481417	6.58781E-08
0.3251472	-0.329917818	0.32514747	6.27768E-08
0.3254805	-0.328878462	0.32548077	6.06726E-08
0.3258138	-0.326435834	0.32581407	5.96483E-08
0.3261471	-0.322957844	0.32614737	6.43401E-08
0.3264804	-0.318259567	0.32648067	6.31912E-08
0.3268137	-0.312438488	0.32681397	6.84315E-08
0.327147	-0.305509806	0.32714727	6.71402E-08
0.3274803	-0.29740867	0.32748057	7.52887E-08
0.3278136	-0.288787812	0.32781387	7.64987E-08
0.3281469	-0.278589278	0.32814717	8.0733E-08
0.3284802	-0.267409265	0.32848047	8.41166E-08
0.3288135	-0.255224288	0.32881377	8.89793E-08
0.3291468	-0.242596209	0.32914707	9.1935E-08
0.3294801	-0.228708073	0.32948037	9.83917E-08
0.3298134	-0.214094147	0.32981367	9.63355E-08
0.3301467	-0.199029982	0.33014697	1.07166E-07
0.33048	-0.183215171	0.33048027	1.10837E-07
0.3308133	-0.1669866	0.33081357	1.17159E-07
0.3311466	-0.149894699	0.33114687	1.15823E-07
0.3314799	-0.132430002	0.33148017	1.2756E-07
0.3318132	-0.114763521	0.33181347	1.28662E-07
0.3321465	-0.096982203	0.33214677	1.36358E-07
0.3324798	-0.078475922	0.33248007	1.37496E-07
0.3328131	-0.059569597	0.33281337	1.39575E-07
0.3331464	-0.040425058	0.33314667	1.34616E-07
