# Supplementary material for: Reconfigurable signal modulation in a ferroelectric tunnel field-effect transistor
Source: Nat Commun. 2023 May 3;14:2530. doi: 10.1038/s41467-023-38242-w (PMC10156808; doi:10.1038/s41467-023-38242-w)
Supplement: Supplementary file 3 — Source Data [file 41467_2023_38242_MOESM3_ESM.zip › Source Data for Figures/Supplementary Figure 5/[5_17_2022 4_10_57 PM]_6-6_Sine test 300Hz Vd0.5V_[].csv]

time	Vg	time	Iout
1.50E-05	-0.021627245	1.50E-05	1.05446E-07
4.83E-05	-0.002520288	4.83E-05	1.08331E-07
8.17E-05	0.015672142	8.17E-05	1.0634E-07
0.00011499	0.034112316	0.00011499	1.12863E-07
0.00014832	0.052614313	0.00014832	1.07909E-07
0.00018165	0.070520826	0.00018165	1.03934E-07
0.00021498	0.087975994	0.00021498	1.06311E-07
0.00024831	0.104790367	0.00024831	9.93133E-08
0.00028164	0.121534958	0.00028164	9.22488E-08
0.00031497	0.137686998	0.00031497	8.56274E-08
0.0003483	0.153008118	0.0003483	8.78517E-08
0.00038163	0.167535871	0.00038163	8.00605E-08
0.00041496	0.181399912	0.00041496	7.71718E-08
0.00044829	0.194515079	0.00044829	7.28326E-08
0.00048162	0.206586927	0.00048162	7.16187E-08
0.00051495	0.217517003	0.00051495	6.57389E-08
0.00054828	0.227718472	0.00054828	6.18554E-08
0.00058161	0.236787051	0.00058161	5.98807E-08
0.00061494	0.245080322	0.00061494	5.66771E-08
0.00064827	0.251900584	0.00064827	5.29371E-08
0.0006816	0.257636666	0.0006816	5.32458E-08
0.00071493	0.262506098	0.00071493	5.42054E-08
0.00074826	0.265883803	0.00074826	5.20565E-08
0.00078159	0.268505841	0.00078159	4.97898E-08
0.00081492	0.269906491	0.00081492	5.24375E-08
0.00084825	0.269754648	0.00084825	5.26992E-08
0.00088158	0.268911183	0.00088158	5.50283E-08
0.00091491	0.266394258	0.00091491	5.15041E-08
0.00094824	0.262790143	0.00094824	5.26511E-08
0.00098157	0.258262455	0.00098157	5.46584E-08
0.0010149	0.252350181	0.0010149	5.67138E-08
0.00104823	0.245804593	0.00104823	6.11873E-08
0.00108156	0.237996385	0.00108156	6.25814E-08
0.00111489	0.228772327	0.00111489	6.88333E-08
0.00114822	0.218608558	0.00114822	7.66381E-08
0.00118155	0.207676262	0.00118155	8.11905E-08
0.00121488	0.195772305	0.00121488	8.1603E-08
0.00124821	0.182611585	0.00124821	8.43916E-08
0.00128154	0.168964282	0.00128154	9.28604E-08
0.00131487	0.154124841	0.00131487	9.32458E-08
0.0013482	0.139213637	0.0013482	9.64154E-08
0.00138153	0.123196706	0.00138153	1.08697E-07
0.00141486	0.10668955	0.00141486	1.04677E-07
0.00144819	0.089945428	0.00144819	1.1181E-07
0.00148152	0.072679117	0.00148152	1.14232E-07
0.00151485	0.054611731	0.00151485	1.08565E-07
0.00154818	0.036330786	0.00154818	1.10133E-07
0.00158151	0.017830664	0.00158151	1.12508E-07
0.00161484	-0.000611032	0.00161484	1.14089E-07
0.00164817	-0.01958276	0.00164817	1.11455E-07
0.0016815	-0.038097631	0.0016815	1.08213E-07
0.00171483	-0.057344738	0.00171483	1.03359E-07
0.00174816	-0.076011933	0.00174816	9.88663E-08
0.00178149	-0.094668478	0.00178149	9.8116E-08
0.00181482	-0.11264196	0.00181482	9.42864E-08
0.00184815	-0.130328476	0.00184815	8.56665E-08
0.00188148	-0.148007512	0.00188148	8.24731E-08
0.00191481	-0.165150642	0.00191481	7.85529E-08
0.00194814	-0.181517422	0.00194814	7.39148E-08
0.00198147	-0.197064504	0.00198147	7.3677E-08
0.0020148	-0.21227473	0.0020148	6.42899E-08
0.00204813	-0.226872161	0.00204813	5.71807E-08
0.00208146	-0.241015315	0.00208146	5.32215E-08
0.00211479	-0.253719509	0.00211479	5.19827E-08
0.00214812	-0.265983403	0.00214812	4.62514E-08
0.00218145	-0.277400285	0.00218145	4.32987E-08
0.00221478	-0.287590057	0.00221478	4.23784E-08
0.00224811	-0.296376586	0.00224811	4.30662E-08
0.00228144	-0.304418236	0.00228144	4.27055E-08
0.00231477	-0.311650515	0.00231477	3.91966E-08
0.0023481	-0.317697316	0.0023481	3.85437E-08
0.00238143	-0.322317034	0.00238143	3.35084E-08
0.00241476	-0.32615298	0.00241476	3.68581E-08
0.00244809	-0.32847625	0.00244809	3.83285E-08
0.00248142	-0.329692483	0.00248142	3.91608E-08
0.00251475	-0.329757363	0.00251475	3.74167E-08
0.00254808	-0.328592032	0.00254808	3.84761E-08
0.00258141	-0.32625708	0.00258141	4.53932E-08
0.00261474	-0.322807729	0.00261474	4.15104E-08
0.00264807	-0.31800139	0.00264807	4.43586E-08
0.0026814	-0.312242955	0.0026814	4.74413E-08
0.00271473	-0.305380523	0.00271473	5.17819E-08
0.00274806	-0.297436655	0.00274806	4.74047E-08
0.00278139	-0.288613111	0.00278139	5.35434E-08
0.00281472	-0.278459072	0.00281472	6.16519E-08
0.00284805	-0.267375857	0.00284805	6.57499E-08
0.00288138	-0.255175561	0.00288138	7.65782E-08
0.00291471	-0.24268724	0.00291471	8.11955E-08
0.00294804	-0.228499606	0.00294804	8.88445E-08
0.00298137	-0.214280352	0.00298137	9.62904E-08
0.0030147	-0.198906079	0.0030147	1.01482E-07
0.00304803	-0.183055058	0.00304803	1.05218E-07
0.00308136	-0.1667597	0.00308136	1.10404E-07
0.00311469	-0.149773449	0.00311469	1.15174E-07
0.00314802	-0.132363126	0.00314802	1.19657E-07
0.00318135	-0.114758685	0.00318135	1.1744E-07
0.00321468	-0.09703166	0.00321468	1.24505E-07
0.00324801	-0.078181811	0.00324801	1.30159E-07
0.00328134	-0.059392501	0.00328134	1.28879E-07
0.00331467	-0.040438805	0.00331467	1.33954E-07
0.00334833	-0.021552429	0.00334833	1.27959E-07
0.00338166	-0.002580117	0.00338166	1.28007E-07
0.00341499	0.015684085	0.00341499	1.29302E-07
0.00344832	0.034402329	0.00344832	1.28224E-07
0.00348165	0.052637961	0.00348165	1.24729E-07
0.00351498	0.070690364	0.00351498	1.21957E-07
0.00354831	0.088183224	0.00354831	1.17258E-07
0.00358164	0.104883328	0.00358164	1.13279E-07
0.00361497	0.121637292	0.00361497	1.0931E-07
0.0036483	0.137523443	0.0036483	1.00963E-07
0.00368163	0.152809426	0.00368163	9.38646E-08
0.00371496	0.167617366	0.00371496	8.30139E-08
0.00374829	0.181093737	0.00374829	8.17409E-08
0.00378162	0.194231033	0.00378162	7.75915E-08
0.00381495	0.206369266	0.00381495	7.28967E-08
0.00384828	0.217315733	0.00384828	7.40772E-08
0.00388161	0.227526918	0.00388161	6.49244E-08
0.00391494	0.236743033	0.00391494	6.20711E-08
0.00394827	0.244773909	0.00394827	6.32701E-08
0.0039816	0.251744509	0.0039816	5.96093E-08
0.00401493	0.257632792	0.00401493	6.05507E-08
0.00404826	0.262592018	0.00404826	5.76312E-08
0.00408159	0.266081303	0.00408159	5.53267E-08
0.00411492	0.268538862	0.00411492	5.5568E-08
0.00414825	0.269827455	0.00414825	5.50988E-08
0.00418158	0.269671381	0.00418158	5.44474E-08
0.00421491	0.268570364	0.00421491	5.42962E-08
0.00424824	0.266440511	0.00424824	5.58776E-08
0.00428157	0.262833446	0.00428157	5.59899E-08
0.0043149	0.258267254	0.0043149	5.98546E-08
0.00434823	0.252408355	0.00434823	6.14424E-08
0.00438156	0.245692298	0.00438156	6.18142E-08
0.00441489	0.237883165	0.00441489	6.64904E-08
0.00444822	0.228529721	0.00444822	7.20917E-08
0.00448155	0.21834816	0.00448155	7.79619E-08
0.00451488	0.207608461	0.00451488	7.47425E-08
0.00454821	0.195542008	0.00454821	7.88689E-08
0.00458154	0.182626337	0.00458154	8.45732E-08
0.00461487	0.16913861	0.00461487	8.88485E-08
0.0046482	0.154383004	0.0046482	9.82932E-08
0.00468153	0.139149129	0.00468153	1.03445E-07
0.00471486	0.123023778	0.00471486	1.05576E-07
0.00474819	0.106603265	0.00474819	1.06534E-07
0.00478152	0.089935005	0.00478152	1.16511E-07
0.00481485	0.072250009	0.00481485	1.18474E-07
0.00484818	0.054719094	0.00484818	1.20353E-07
0.00488151	0.036160901	0.00488151	1.23502E-07
0.00491484	0.017920466	0.00491484	1.14243E-07
0.00494817	-0.000829039	0.00494817	1.11532E-07
0.0049815	-0.019848652	0.0049815	1.13774E-07
0.00501483	-0.038426284	0.00501483	1.12963E-07
0.00504816	-0.057448823	0.00504816	1.07994E-07
0.00508149	-0.076064855	0.00508149	1.08595E-07
0.00511482	-0.094861075	0.00511482	1.04853E-07
0.00514815	-0.112662099	0.00514815	1.03765E-07
0.00518148	-0.130421683	0.00518148	9.63365E-08
0.00521481	-0.148137584	0.00521481	9.27203E-08
0.00524814	-0.165191859	0.00524814	9.1061E-08
0.00528147	-0.181548685	0.00528147	7.76387E-08
0.0053148	-0.197178766	0.0053148	7.93685E-08
0.00534813	-0.212334916	0.00534813	7.7408E-08
0.00538146	-0.227058679	0.00538146	6.93281E-08
0.00541479	-0.241217747	0.00541479	6.22081E-08
0.00544812	-0.254009873	0.00544812	5.49413E-08
0.00548145	-0.266239434	0.00548145	4.92294E-08
0.00551478	-0.277330846	0.00551478	4.50326E-08
0.00554811	-0.287543327	0.00554811	4.36168E-08
0.00558144	-0.296433359	0.00558144	4.28406E-08
0.00561477	-0.304364026	0.00561477	3.90495E-08
0.0056481	-0.311767936	0.0056481	4.03322E-08
0.00568143	-0.317549437	0.00568143	3.77027E-08
0.00571476	-0.322330385	0.00571476	3.62917E-08
0.00574809	-0.32604748	0.00574809	3.3708E-08
0.00578142	-0.328627974	0.00578142	3.97005E-08
0.00581475	-0.329819053	0.00581475	4.26897E-08
0.00584808	-0.33005017	0.00584808	4.33204E-08
0.00588141	-0.328739554	0.00588141	4.47015E-08
0.00591474	-0.326604575	0.00591474	4.50307E-08
0.00594807	-0.322970808	0.00594807	4.36924E-08
0.0059814	-0.318400413	0.0059814	4.75084E-08
0.00601473	-0.312410265	0.00601473	5.25708E-08
0.00604806	-0.305581808	0.00604806	5.29296E-08
0.00608139	-0.297412068	0.00608139	5.5537E-08
0.00611472	-0.288637221	0.00611472	6.12179E-08
0.00614805	-0.278401703	0.00614805	6.87367E-08
0.00618138	-0.267193913	0.00618138	6.81688E-08
0.00621471	-0.255090684	0.00621471	7.59074E-08
0.00624804	-0.242349461	0.00624804	8.77797E-08
0.00628137	-0.228581205	0.00628137	8.63701E-08
0.0063147	-0.214001462	0.0063147	9.48021E-08
0.00634803	-0.198894143	0.00634803	9.91803E-08
0.00638136	-0.18316792	0.00638136	9.80408E-08
0.00641469	-0.166987196	0.00641469	1.02249E-07
0.00644802	-0.149922147	0.00644802	1.13235E-07
0.00648135	-0.13268511	0.00648135	1.16251E-07
0.00651468	-0.114990741	0.00651468	1.17801E-07
0.00654801	-0.096995249	0.00654801	1.19736E-07
0.00658134	-0.078445368	0.00658134	1.23139E-07
0.00661467	-0.059780508	0.00661467	1.2981E-07
0.006648	-0.040474515	0.006648	1.34988E-07
0.00668166	-0.021682391	0.00668166	1.31763E-07
0.00671499	-0.002761125	0.00671499	1.24149E-07
0.00674832	0.015792502	0.00674832	1.3026E-07
0.00678165	0.034379262	0.00678165	1.36118E-07
0.00681498	0.052764527	0.00681498	1.31444E-07
0.00684831	0.070841163	0.00684831	1.29475E-07
0.00688164	0.088129371	0.00688164	1.24858E-07
0.00691497	0.104879111	0.00691497	1.23858E-07
0.0069483	0.121871337	0.0069483	1.184E-07
0.00698163	0.137660548	0.00698163	1.08228E-07
0.00701496	0.152773827	0.00701496	9.88191E-08
0.00704829	0.167467743	0.00704829	9.11142E-08
0.00708162	0.181287512	0.00708162	8.50965E-08
0.00711495	0.194178581	0.00711495	8.23494E-08
0.00714828	0.206362605	0.00714828	7.64728E-08
0.00718161	0.217332125	0.00718161	7.02887E-08
0.00721494	0.227419093	0.00721494	6.51812E-08
0.00724827	0.236600891	0.00724827	6.04892E-08
0.0072816	0.244725212	0.0072816	5.91891E-08
0.00731493	0.251861244	0.00731493	5.9937E-08
0.00734826	0.257577062	0.00734826	5.80338E-08
0.00738159	0.262373805	0.00738159	5.25487E-08
0.00741492	0.26596269	0.00741492	5.33421E-08
0.00744825	0.268709332	0.00744825	5.35663E-08
0.00748158	0.26997605	0.00748158	5.25502E-08
0.00751491	0.269944906	0.00751491	5.13706E-08
0.00754824	0.268856615	0.00754824	5.0592E-08
0.00758157	0.26632753	0.00758157	5.06857E-08
0.0076149	0.262844473	0.0076149	5.2245E-08
0.00764823	0.258315623	0.00764823	5.40441E-08
0.00768156	0.252418429	0.00768156	5.8925E-08
0.00771489	0.245546296	0.00771489	7.04776E-08
0.00774822	0.237862214	0.00774822	7.05891E-08
0.00778155	0.228452101	0.00778155	7.24333E-08
0.00781488	0.218355298	0.00781488	8.00201E-08
0.00784821	0.207577914	0.00784821	7.67697E-08
0.00788154	0.195696428	0.00788154	8.00336E-08
0.00791487	0.18278721	0.00791487	9.3862E-08
0.0079482	0.168942153	0.0079482	9.95545E-08
0.00798153	0.154359713	0.00798153	1.06346E-07
0.00801486	0.139482692	0.00801486	1.07486E-07
0.00804819	0.12332081	0.00804819	1.12305E-07
0.00808152	0.106760271	0.00808152	1.13202E-07
0.00811485	0.089760669	0.00811485	1.1886E-07
0.00814818	0.07220915	0.00814818	1.19271E-07
0.00818151	0.054479778	0.00818151	1.16788E-07
0.00821484	0.0360245	0.00821484	1.18881E-07
0.00824817	0.017504709	0.00824817	1.1733E-07
0.0082815	-0.00096661	0.0082815	1.15425E-07
0.00831483	-0.019878391	0.00831483	1.05874E-07
0.00834816	-0.038514212	0.00834816	1.01803E-07
0.00838149	-0.057383139	0.00838149	1.01403E-07
0.00841482	-0.076232396	0.00841482	1.00606E-07
0.00844815	-0.094768815	0.00844815	9.55878E-08
0.00848148	-0.112740196	0.00848148	9.71895E-08
0.00851481	-0.130609006	0.00851481	8.89683E-08
0.00854814	-0.147807181	0.00854814	8.42312E-08
0.00858147	-0.165086493	0.00858147	8.28382E-08
0.0086148	-0.181429252	0.0086148	7.57068E-08
0.00864813	-0.197057128	0.00864813	7.3685E-08
0.00868146	-0.212261975	0.00868146	6.5882E-08
0.00871479	-0.22710304	0.00871479	6.06082E-08
0.00874812	-0.241036966	0.00874812	5.76772E-08
0.00878145	-0.253887296	0.00878145	5.84878E-08
0.00881478	-0.265995085	0.00881478	5.14558E-08
0.00884811	-0.277428508	0.00884811	5.23724E-08
0.00888144	-0.287627757	0.00888144	4.72074E-08
0.00891477	-0.296678543	0.00891477	4.44261E-08
0.0089481	-0.30449304	0.0089481	4.36847E-08
0.00898143	-0.311857849	0.00898143	4.05178E-08
0.00901476	-0.317724138	0.00901476	3.75468E-08
0.00904809	-0.322431415	0.00904809	3.68464E-08
0.00908142	-0.326109439	0.00908142	3.69016E-08
0.00911475	-0.328732997	0.00911475	3.53723E-08
0.00914808	-0.32994774	0.00914808	3.61912E-08
0.00918141	-0.329963297	0.00918141	4.00958E-08
0.00921474	-0.328779727	0.00921474	3.94667E-08
0.00924807	-0.326283187	0.00924807	4.38316E-08
0.0092814	-0.322844476	0.0092814	4.27478E-08
0.00931473	-0.318149954	0.00931473	4.5688E-08
0.00934806	-0.312312007	0.00934806	4.49933E-08
0.00938139	-0.305417657	0.00938139	4.79251E-08
0.00941472	-0.297544241	0.00941472	4.6896E-08
0.00944805	-0.28867504	0.00944805	5.23834E-08
0.00948138	-0.278573573	0.00948138	5.50957E-08
0.00951471	-0.267404765	0.00951471	5.74162E-08
0.00954804	-0.255363017	0.00954804	5.99305E-08
0.00958137	-0.24257414	0.00958137	6.19417E-08
0.0096147	-0.228660583	0.0096147	6.75581E-08
0.00964803	-0.214222267	0.00964803	7.11417E-08
0.00968136	-0.199077725	0.00968136	7.58864E-08
0.00971469	-0.183294371	0.00971469	9.33518E-08
0.00974802	-0.166853726	0.00974802	9.57099E-08
0.00978135	-0.14975214	0.00978135	1.03348E-07
0.00981468	-0.132522017	0.00981468	1.02175E-07
0.00984801	-0.11486055	0.00984801	1.00885E-07
0.00988134	-0.096971944	0.00988134	1.07826E-07
0.00991467	-0.078549452	0.00991467	1.08953E-07
0.009948	-0.059582174	0.009948	1.0919E-07
0.00998133	-0.040477324	0.00998133	1.14355E-07
0.01001499	-0.021544585	0.01001499	1.17553E-07
0.01004832	-0.002752344	0.01004832	1.22518E-07
0.01008165	0.015677996	0.01008165	1.22421E-07
0.01011498	0.034239586	0.01011498	1.24097E-07
0.01014831	0.052734319	0.01014831	1.27272E-07
0.01018164	0.070675023	0.01018164	1.19899E-07
0.01021497	0.088091783	0.01021497	1.10512E-07
0.0102483	0.104980037	0.0102483	1.06019E-07
0.01028163	0.121552169	0.01028163	9.79043E-08
0.01031496	0.137567118	0.01031496	9.16679E-08
0.01034829	0.152749717	0.01034829	8.5901E-08
0.01038162	0.167340815	0.01038162	8.5991E-08
0.01041495	0.181074068	0.01041495	8.02193E-08
0.01044828	0.194200248	0.01044828	7.52177E-08
0.01048161	0.20652242	0.01048161	6.95595E-08
0.01051494	0.21713075	0.01051494	6.54979E-08
0.01054827	0.227418378	0.01054827	6.19168E-08
0.0105816	0.23647128	0.0105816	5.8363E-08
0.01061493	0.244847447	0.01061493	5.65712E-08
0.01064826	0.251800716	0.01064826	5.36124E-08
0.01068159	0.257736295	0.01068159	5.29139E-08
0.01071492	0.262358576	0.01071492	5.15401E-08
0.01074825	0.266019374	0.01074825	5.48232E-08
0.01078158	0.268395305	0.01078158	4.99124E-08
0.01081491	0.269821137	0.01081491	5.26888E-08
0.01084824	0.269922197	0.01084824	5.3002E-08
0.01088157	0.268555939	0.01088157	5.36456E-08
0.0109149	0.266307503	0.0109149	5.32678E-08
0.01094823	0.262713224	0.01094823	5.39227E-08
0.01098156	0.258199364	0.01098156	5.79978E-08
0.01101489	0.252352387	0.01101489	6.17958E-08
0.01104822	0.245543957	0.01104822	6.50677E-08
0.01108155	0.237767607	0.01108155	6.60708E-08
0.01111488	0.228563681	0.01111488	7.53036E-08
0.01114821	0.218482569	0.01114821	7.43971E-08
0.01118154	0.207963467	0.01118154	8.36969E-08
0.01121487	0.19580391	0.01121487	9.61909E-08
0.0112482	0.182831824	0.0112482	8.62002E-08
0.01128153	0.169019535	0.01128153	8.9366E-08
0.01131486	0.154381961	0.01131486	1.01993E-07
0.01134819	0.139439955	0.01134819	1.10736E-07
0.01138152	0.123344228	0.01138152	1.09159E-07
0.01141485	0.106726199	0.01141485	1.11772E-07
0.01144818	0.090027735	0.01144818	1.16132E-07
0.01148151	0.072518483	0.01148151	1.21077E-07
0.01151484	0.054689355	0.01151484	1.255E-07
0.01154817	0.036271542	0.01154817	1.25365E-07
0.0115815	0.017850686	0.0115815	1.31462E-07
0.01161483	-0.000863578	0.01161483	1.31542E-07
0.01164816	-0.019660736	0.01164816	1.29507E-07
0.01168149	-0.038435299	0.01168149	1.23487E-07
0.01171482	-0.057279758	0.01171482	1.17686E-07
0.01174815	-0.076278761	0.01174815	1.17277E-07
0.01178148	-0.094912946	0.01178148	1.17044E-07
0.01181481	-0.1129774	0.01181481	1.13059E-07
0.01184814	-0.130408093	0.01184814	1.07973E-07
0.01188147	-0.147899091	0.01188147	1.04573E-07
0.0119148	-0.165237874	0.0119148	1.00262E-07
0.01194813	-0.181602657	0.01194813	8.9096E-08
0.01198146	-0.197151601	0.01198146	8.77057E-08
0.01201479	-0.212452114	0.01201479	8.63651E-08
0.01204812	-0.227020159	0.01204812	7.74786E-08
0.01208145	-0.241188705	0.01208145	7.28006E-08
0.01211478	-0.254079193	0.01211478	7.39936E-08
0.01214811	-0.265968651	0.01214811	6.93602E-08
0.01218144	-0.27760002	0.01218144	5.90506E-08
0.01221477	-0.28763172	0.01221477	5.35474E-08
0.0122481	-0.296718925	0.0122481	5.33489E-08
0.01228143	-0.304564118	0.01228143	5.42715E-08
0.01231476	-0.311875552	0.01231476	5.37497E-08
0.01234809	-0.317882657	0.01234809	4.79985E-08
0.01238142	-0.322560549	0.01238142	4.55604E-08
0.01241475	-0.326171249	0.01241475	4.71569E-08
0.01244808	-0.328534424	0.01244808	4.45629E-08
0.01248141	-0.330080509	0.01248141	4.19952E-08
0.01251474	-0.329917878	0.01251474	4.3002E-08
0.01254807	-0.328888714	0.01254807	4.36982E-08
0.0125814	-0.326427311	0.0125814	4.27383E-08
0.01261473	-0.323041648	0.01261473	4.37446E-08
0.01264806	-0.318368316	0.01264806	4.68318E-08
0.01268139	-0.312372893	0.01268139	4.78142E-08
0.01271472	-0.305359006	0.01271472	4.92116E-08
0.01274805	-0.297522455	0.01274805	5.74045E-08
0.01278138	-0.288628459	0.01278138	5.97641E-08
0.01281471	-0.278576374	0.01281471	6.16144E-08
0.01284804	-0.267300218	0.01284804	6.85498E-08
0.01288137	-0.255360544	0.01288137	7.30337E-08
0.0129147	-0.242450267	0.0129147	7.56287E-08
0.01294803	-0.228600413	0.01294803	7.93475E-08
0.01298136	-0.214078262	0.01298136	8.86502E-08
0.01301469	-0.199164838	0.01301469	9.12069E-08
0.01304802	-0.183135137	0.01304802	9.18768E-08
0.01308135	-0.166956633	0.01308135	9.82779E-08
0.01311468	-0.149944976	0.01311468	1.01986E-07
0.01314801	-0.132527515	0.01314801	1.02309E-07
0.01318134	-0.114756227	0.01318134	1.07071E-07
0.01321467	-0.096967027	0.01321467	1.12968E-07
0.013248	-0.078455433	0.013248	1.1081E-07
0.01328133	-0.059534755	0.01328133	1.17617E-07
0.01331466	-0.04062473	0.01331466	1.20962E-07
0.01334832	-0.021548918	0.01334832	1.18607E-07
0.01338165	-0.002856664	0.01338165	1.22465E-07
0.01341498	0.015768383	0.01341498	1.24299E-07
0.01344831	0.034218278	0.01344831	1.20444E-07
0.01348164	0.05269381	0.01348164	1.22332E-07
0.01351497	0.070443906	0.01351497	1.21631E-07
0.0135483	0.087809265	0.0135483	1.2202E-07
0.01358163	0.104711801	0.01358163	1.14585E-07
0.01361496	0.121602051	0.01361496	1.08127E-07
0.01364829	0.137629628	0.01364829	1.00311E-07
0.01368162	0.152708963	0.01368162	9.14666E-08
0.01371495	0.167506143	0.01371495	8.33341E-08
0.01374828	0.181265265	0.01374828	7.93972E-08
0.01378161	0.194353387	0.01378161	6.96286E-08
0.01381494	0.20658049	0.01381494	7.03282E-08
0.01384827	0.217232496	0.01384827	6.39505E-08
0.0138816	0.227433965	0.0138816	6.2953E-08
0.01391493	0.236884341	0.01391493	6.45328E-08
0.01394826	0.244995549	0.01394826	6.23488E-08
0.01398159	0.251684785	0.01398159	5.72075E-08
0.01401492	0.257790864	0.01401492	5.74166E-08
0.01404825	0.262482792	0.01404825	5.43527E-08
0.01408158	0.26616022	0.01408158	5.17273E-08
0.01411491	0.268537819	0.01411491	5.29949E-08
0.01414824	0.2698825	0.01414824	4.98273E-08
0.01418157	0.26974082	0.01418157	5.55289E-08
0.0142149	0.268660754	0.0142149	5.1941E-08
0.01424823	0.266117007	0.01424823	5.52604E-08
0.01428156	0.262621999	0.01428156	5.36554E-08
0.01431489	0.258251578	0.01431489	5.66665E-08
0.01434822	0.252302855	0.01434822	5.93173E-08
0.01438155	0.245624274	0.01438155	6.13389E-08
0.01441488	0.237742439	0.01441488	6.70679E-08
0.01444821	0.228584409	0.01444821	7.26436E-08
0.01448154	0.218277916	0.01448154	7.69535E-08
0.01451487	0.207591251	0.01451487	8.15431E-08
0.0145482	0.195535094	0.0145482	8.47295E-08
0.01458153	0.182671651	0.01458153	9.16666E-08
0.01461486	0.169021413	0.01461486	9.40632E-08
0.01464819	0.154400915	0.01464819	9.73566E-08
0.01468152	0.139493927	0.01468152	1.04869E-07
0.01471485	0.123159476	0.01471485	1.10798E-07
0.01474818	0.106715776	0.01474818	1.16857E-07
0.01478151	0.089987807	0.01478151	1.21462E-07
0.01481484	0.072345316	0.01481484	1.24452E-07
0.01484817	0.054576606	0.01484817	1.24895E-07
0.0148815	0.036217801	0.0148815	1.26219E-07
0.01491483	0.017594511	0.01491483	1.21777E-07
0.01494816	-0.000715938	0.01494816	1.21925E-07
0.01498149	-0.019562505	0.01498149	1.2021E-07
0.01501482	-0.038322665	0.01501482	1.19834E-07
0.01504815	-0.057276126	0.01504815	1.15189E-07
0.01508148	-0.076265298	0.01508148	1.08419E-07
0.01511481	-0.094813772	0.01511481	1.11896E-07
0.01514814	-0.112859502	0.01514814	1.04659E-07
0.01518147	-0.130396739	0.01518147	1.00361E-07
0.0152148	-0.148064405	0.0152148	1.00786E-07
0.01524813	-0.165141746	0.01524813	9.42636E-08
0.01528146	-0.181385234	0.01528146	8.42523E-08
0.01531479	-0.197044119	0.01531479	8.35929E-08
0.01534812	-0.212274268	0.01534812	8.69841E-08
0.01538145	-0.226923555	0.01538145	8.19749E-08
0.01541478	-0.24108392	0.01541478	7.79945E-08
0.01544811	-0.253819525	0.01544811	7.62447E-08
0.01548144	-0.26593551	0.01548144	7.06338E-08
0.01551477	-0.277326286	0.01551477	6.50291E-08
0.0155481	-0.287490308	0.0155481	6.29906E-08
0.01558143	-0.296453148	0.01558143	5.67283E-08
0.01561476	-0.304521382	0.01561476	5.4361E-08
0.01564809	-0.311495036	0.01564809	5.33482E-08
0.01568142	-0.317718983	0.01568142	5.36572E-08
0.01571475	-0.322263747	0.01571475	5.06889E-08
0.01574808	-0.326158017	0.01574808	5.12488E-08
0.01578141	-0.328450143	0.01578141	5.06306E-08
0.01581474	-0.32995066	0.01581474	4.95537E-08
0.01584807	-0.329704434	0.01584807	5.17007E-08
0.0158814	-0.328794479	0.0158814	5.01422E-08
0.01591473	-0.326388538	0.01591473	4.98569E-08
0.01594806	-0.322735369	0.01594806	5.09952E-08
0.01598139	-0.318089306	0.01598139	5.29216E-08
0.01601472	-0.312192947	0.01601472	5.77173E-08
0.01604805	-0.305345058	0.01604805	5.82905E-08
0.01608138	-0.297533363	0.01608138	6.43851E-08
0.01611471	-0.288663805	0.01611471	6.67104E-08
0.01614804	-0.278620869	0.01614804	7.21994E-08
0.01618137	-0.26743871	0.01618137	7.57018E-08
0.0162147	-0.255215019	0.0162147	7.74393E-08
0.01624803	-0.242602468	0.01624803	8.8322E-08
0.01628136	-0.228886902	0.01628136	9.32614E-08
0.01631469	-0.214257166	0.01631469	9.95841E-08
0.01634802	-0.199065775	0.01634802	1.01128E-07
0.01638135	-0.183160663	0.01638135	1.01474E-07
0.01641468	-0.166960031	0.01641468	1.0343E-07
0.01644801	-0.149783283	0.01644801	1.13403E-07
0.01648134	-0.132238552	0.01648134	1.10002E-07
0.01651467	-0.114735387	0.01651467	1.11755E-07
0.016548	-0.096544832	0.016548	1.13064E-07
0.01658133	-0.078210495	0.01658133	1.16881E-07
0.01661466	-0.059297431	0.01661466	1.20641E-07
0.01664799	-0.04043974	0.01664799	1.23815E-07
0.01668165	-0.021454783	0.01668165	1.25088E-07
0.01671498	-0.002581171	0.01671498	1.25065E-07
0.01674831	0.015981238	0.01674831	1.24147E-07
0.01678164	0.034378562	0.01678164	1.2669E-07
0.01681497	0.05279696	0.01681497	1.22783E-07
0.0168483	0.070900403	0.0168483	1.22857E-07
0.01688163	0.088142835	0.01688163	1.1765E-07
0.01691496	0.105037645	0.01691496	1.10937E-07
0.01694829	0.121481806	0.01694829	1.0158E-07
0.01698162	0.1377206	0.01698162	9.26371E-08
0.01701495	0.152858019	0.01701495	8.53456E-08
0.01704828	0.167561054	0.01704828	8.43107E-08
0.01708161	0.181280836	0.01708161	8.03187E-08
0.01711494	0.194315329	0.01711494	7.8799E-08
0.01714827	0.206589505	0.01714827	7.69495E-08
0.0171816	0.21754463	0.0171816	7.13119E-08
0.01721493	0.227564037	0.01721493	6.71701E-08
0.01724826	0.236753449	0.01724826	6.51734E-08
0.01728159	0.244838312	0.01728159	6.19782E-08
0.01731492	0.252013445	0.01731492	5.67561E-08
0.01734825	0.257666618	0.01734825	5.75706E-08
0.01738158	0.262553513	0.01738158	5.51656E-08
0.01741491	0.26623714	0.01741491	5.61516E-08
0.01744824	0.268604547	0.01744824	5.56827E-08
0.01748157	0.269706994	0.01748157	5.48728E-08
0.0175149	0.269883662	0.0175149	5.53659E-08
0.01754823	0.268730283	0.01754823	5.41791E-08
0.01758156	0.266340286	0.01758156	5.42352E-08
0.01761489	0.262942582	0.01761489	5.8139E-08
0.01764822	0.258589	0.01764822	5.95171E-08
0.01768155	0.252450973	0.01768155	6.50186E-08
0.01771488	0.24568902	0.01771488	6.72708E-08
0.01774821	0.237852141	0.01774821	6.71994E-08
0.01778154	0.228538856	0.01778154	7.53978E-08
0.01781487	0.218626469	0.01781487	8.07308E-08
0.0178482	0.20799835	0.0178482	8.63888E-08
0.01788153	0.195680633	0.01788153	8.71351E-08
0.01791486	0.182873502	0.01791486	9.97488E-08
0.01794819	0.169141427	0.01794819	1.00408E-07
0.01798152	0.154428437	0.01798152	1.00568E-07
0.01801485	0.139500245	0.01801485	1.07515E-07
0.01804818	0.123575814	0.01804818	1.09166E-07
0.01808151	0.10695076	0.01808151	1.15221E-07
0.01811484	0.089922242	0.01811484	1.14763E-07
0.01814817	0.072522111	0.01814817	1.17042E-07
0.0181815	0.054732442	0.0181815	1.17306E-07
0.01821483	0.036286999	0.01821483	1.19785E-07
0.01824816	0.018023733	0.01824816	1.21042E-07
0.01828149	-0.000578483	0.01828149	1.23341E-07
0.01831482	-0.019603366	0.01831482	1.1759E-07
0.01834815	-0.038160272	0.01834815	1.2424E-07
0.01838148	-0.057167824	0.01838148	1.16324E-07
0.01841481	-0.076025166	0.01841481	1.16451E-07
0.01844814	-0.094598927	0.01844814	1.07651E-07
0.01848147	-0.112566799	0.01848147	1.03566E-07
0.0185148	-0.130372033	0.0185148	9.62939E-08
0.01854813	-0.147880822	0.01854813	9.63247E-08
0.01858146	-0.165054172	0.01858146	9.16054E-08
0.01861479	-0.181259364	0.01861479	9.03225E-08
0.01864812	-0.197132647	0.01864812	8.9589E-08
0.01868145	-0.212305993	0.01868145	8.55995E-08
0.01871478	-0.227042049	0.01871478	7.94667E-08
0.01874811	-0.241081581	0.01874811	7.69589E-08
0.01878144	-0.253813654	0.01878144	6.78858E-08
0.01881477	-0.266122252	0.01881477	6.9748E-08
0.0188481	-0.277495712	0.0188481	6.12173E-08
0.01888143	-0.287729025	0.01888143	5.13322E-08
0.01891476	-0.296701252	0.01891476	5.02497E-08
0.01894809	-0.304856837	0.01894809	4.91999E-08
0.01898142	-0.311913013	0.01898142	4.64012E-08
0.01901475	-0.31782037	0.01901475	4.62132E-08
0.01904808	-0.32243225	0.01904808	4.64191E-08
0.01908141	-0.326054513	0.01908141	4.2252E-08
0.01911474	-0.328747153	0.01911474	4.089E-08
0.01914807	-0.330013752	0.01914807	4.31264E-08
0.0191814	-0.32972315	0.0191814	4.27219E-08
0.01921473	-0.328804433	0.01921473	4.25099E-08
0.01924806	-0.326546133	0.01924806	4.36673E-08
0.01928139	-0.322963089	0.01928139	4.52458E-08
0.01931472	-0.31841433	0.01931472	4.64931E-08
0.01934805	-0.31233415	0.01934805	4.87172E-08
0.01938138	-0.305381596	0.01938138	5.36498E-08
0.01941471	-0.297522575	0.01941471	5.56187E-08
0.01944804	-0.288726687	0.01944804	6.04002E-08
0.01948137	-0.278511643	0.01948137	6.66438E-08
0.0195147	-0.267320931	0.0195147	6.91217E-08
0.01954803	-0.255200148	0.01954803	7.30576E-08
0.01958136	-0.24262847	0.01958136	8.40771E-08
0.01961469	-0.228467643	0.01961469	8.9048E-08
0.01964802	-0.214114562	0.01964802	8.75296E-08
0.01968135	-0.198895082	0.01968135	8.67626E-08
0.01971468	-0.183100834	0.01971468	8.94899E-08
0.01974801	-0.167050183	0.01974801	9.17183E-08
0.01978134	-0.149996966	0.01978134	1.02851E-07
0.01981467	-0.132549524	0.01981467	1.07962E-07
0.019848	-0.114840642	0.019848	1.11946E-07
0.01988133	-0.096916333	0.01988133	1.14793E-07
0.01991466	-0.078410007	0.01991466	1.15695E-07
0.01994799	-0.059696563	0.01994799	1.20006E-07
0.01998132	-0.040591829	0.01998132	1.23706E-07
0.02001498	-0.021778867	0.02001498	1.29819E-07
0.02004831	-0.002982527	0.02004831	1.23911E-07
0.02008164	0.015653409	0.02008164	1.19166E-07
0.02011497	0.034211952	0.02011497	1.21431E-07
0.0201483	0.052507766	0.0201483	1.20498E-07
0.02018163	0.070350476	0.02018163	1.20282E-07
0.02021496	0.08802329	0.02021496	1.11902E-07
0.02024829	0.104876652	0.02024829	1.14399E-07
0.02028162	0.121623591	0.02028162	1.10542E-07
0.02031495	0.137813449	0.02031495	9.98521E-08
0.02034828	0.152675718	0.02034828	9.47069E-08
0.02038161	0.167605892	0.02038161	8.78654E-08
0.02041494	0.181295112	0.02041494	8.31081E-08
0.02044827	0.194331378	0.02044827	7.77823E-08
0.0204816	0.206381798	0.0204816	6.8274E-08
0.02051493	0.217321232	0.02051493	6.55126E-08
0.02054826	0.227235854	0.02054826	5.97163E-08
0.02058159	0.236570805	0.02058159	5.86445E-08
0.02061492	0.244744524	0.02061492	5.66669E-08
0.02064825	0.251523793	0.02064825	5.38526E-08
0.02068158	0.257509142	0.02068158	5.36085E-08
0.02071491	0.262251914	0.02071491	4.91181E-08
0.02074824	0.2659688	0.02074824	5.35335E-08
0.02078157	0.268369079	0.02078157	5.20667E-08
0.0208149	0.269688725	0.0208149	5.28458E-08
0.02084823	0.269788474	0.02084823	5.452E-08
0.02088156	0.268665314	0.02088156	5.60181E-08
0.02091489	0.266252249	0.02091489	5.22356E-08
0.02094822	0.262706548	0.02094822	5.02348E-08
0.02098155	0.258182138	0.02098155	5.42651E-08
0.02101488	0.252394438	0.02101488	5.37573E-08
0.02104821	0.245549113	0.02104821	6.09363E-08
0.02108154	0.237714335	0.02108154	6.38532E-08
0.02111487	0.228400111	0.02111487	7.08232E-08
0.0211482	0.218486547	0.0211482	6.98036E-08
0.02118153	0.207640201	0.02118153	7.31586E-08
0.02121486	0.195550784	0.02121486	8.04605E-08
0.02124819	0.182687104	0.02124819	8.67287E-08
0.02128152	0.1687828	0.02128152	9.44103E-08
0.02131485	0.154133037	0.02131485	1.02727E-07
0.02134818	0.139215618	0.02134818	1.03634E-07
0.02138151	0.123033963	0.02138151	1.12503E-07
0.02141484	0.106842577	0.02141484	1.15238E-07
0.02144817	0.089975752	0.02144817	1.2051E-07
0.0214815	0.072234206	0.0214815	1.26213E-07
0.02151483	0.054608334	0.02151483	1.2445E-07
0.02154816	0.036323644	0.02154816	1.31083E-07
0.02158149	0.017624484	0.02158149	1.26508E-07
0.02161482	-0.000802227	0.02161482	1.23472E-07
0.02164815	-0.019591423	0.02164815	1.2503E-07
0.02168148	-0.038500864	0.02168148	1.2234E-07
0.02171481	-0.05759377	0.02171481	1.15192E-07
0.02174814	-0.076213196	0.02174814	1.09873E-07
0.02178147	-0.094822787	0.02178147	1.0581E-07
0.0218148	-0.11266093	0.0218148	1.03797E-07
0.02184813	-0.130406931	0.02184813	1.00047E-07
0.02188146	-0.148201391	0.02188146	9.84099E-08
0.02191479	-0.165264562	0.02191479	9.51103E-08
0.02194812	-0.181576073	0.02194812	8.88253E-08
0.02198145	-0.197347134	0.02198145	8.45908E-08
0.02201478	-0.212255761	0.02201478	8.21465E-08
0.02204811	-0.227266029	0.02204811	7.96075E-08
0.02208144	-0.241059452	0.02208144	7.34086E-08
0.02211477	-0.253953457	0.02211477	6.67751E-08
0.0221481	-0.266021103	0.0221481	6.49595E-08
0.02218143	-0.277302533	0.02218143	5.92398E-08
0.02221476	-0.287436306	0.02221476	5.8476E-08
0.02224809	-0.296242058	0.02224809	5.3778E-08
0.02228142	-0.30444634	0.02228142	5.2753E-08
0.02231475	-0.311675906	0.02231475	4.96053E-08
0.02234808	-0.317952901	0.02234808	4.72613E-08
0.02238141	-0.32257086	0.02238141	4.70894E-08
0.02241474	-0.326230854	0.02241474	4.59491E-08
0.02244807	-0.328735232	0.02244807	4.44889E-08
0.0224814	-0.329930633	0.0224814	4.66768E-08
0.02251473	-0.330106854	0.02251473	4.68677E-08
0.02254806	-0.328815192	0.02254806	4.54494E-08
0.02258139	-0.326517224	0.02258139	4.86272E-08
0.02261472	-0.322966605	0.02261472	4.84403E-08
0.02264805	-0.318338335	0.02264805	4.75914E-08
0.02268138	-0.312502384	0.02268138	5.25412E-08
0.02271471	-0.305487901	0.02271471	5.40639E-08
0.02274804	-0.297558069	0.02274804	5.53937E-08
0.02278137	-0.288590878	0.02278137	5.64013E-08
0.0228147	-0.278627902	0.0228147	6.36641E-08
0.02284803	-0.267465651	0.02284803	6.80787E-08
0.02288136	-0.255281389	0.02288136	7.17972E-08
0.02291469	-0.242785126	0.02291469	7.6784E-08
0.02294802	-0.228932098	0.02294802	8.05288E-08
0.02298135	-0.214296147	0.02298135	8.82574E-08
0.02301468	-0.199241638	0.02301468	9.33377E-08
0.02304801	-0.183427259	0.02304801	9.7526E-08
0.02308134	-0.167420745	0.02308134	1.02304E-07
0.02311467	-0.150301024	0.02311467	1.08199E-07
0.023148	-0.132757112	0.023148	1.08003E-07
0.02318133	-0.115144007	0.02318133	1.15523E-07
0.02321466	-0.097113617	0.02321466	1.14341E-07
0.02324799	-0.07847698	0.02324799	1.15505E-07
0.02328132	-0.05978578	0.02328132	1.22837E-07
0.02331465	-0.040766869	0.02331465	1.23524E-07
0.02334831	-0.021591885	0.02334831	1.21448E-07
0.02338164	-0.002803392	0.02338164	1.24358E-07
0.02341497	0.015727522	0.02341497	1.24278E-07
0.0234483	0.033891618	0.0234483	1.21166E-07
0.02348163	0.052557759	0.02348163	1.2139E-07
0.02351496	0.070434771	0.02351496	1.2256E-07
0.02354829	0.087925762	0.02354829	1.16776E-07
0.02358162	0.104716957	0.02358162	1.10236E-07
0.02361495	0.121409565	0.02361495	9.90167E-08
0.02364828	0.137450501	0.02364828	9.14125E-08
0.02368161	0.152512386	0.02368161	8.17051E-08
0.02371494	0.167255819	0.02371494	7.81383E-08
0.02374827	0.180983558	0.02374827	7.3568E-08
0.0237816	0.194077075	0.0237816	6.72965E-08
0.02381493	0.206189662	0.02381493	6.60459E-08
0.02384826	0.217160597	0.02384826	6.11995E-08
0.02388159	0.227243692	0.02388159	5.54868E-08
0.02391492	0.236591876	0.02391492	5.33344E-08
0.02394825	0.244706705	0.02394825	5.25984E-08
0.02398158	0.251616776	0.02398158	4.68848E-08
0.02401491	0.257219613	0.02401491	4.59463E-08
0.02404824	0.262364537	0.02404824	4.36378E-08
0.02408157	0.265864134	0.02408157	4.72977E-08
0.0241149	0.268274724	0.0241149	4.55622E-08
0.02414823	0.269570112	0.02414823	4.53511E-08
0.02418156	0.26955688	0.02418156	4.40597E-08
0.02421489	0.26854822	0.02421489	4.32014E-08
0.02424822	0.266020417	0.02424822	4.5221E-08
0.02428155	0.262668014	0.02428155	4.676E-08
0.02431488	0.258182973	0.02431488	5.00376E-08
0.02434821	0.252066702	0.02434821	5.16488E-08
0.02438154	0.245274678	0.02438154	5.0397E-08
0.02441487	0.237711295	0.02441487	5.27659E-08
0.0244482	0.22851415	0.0244482	5.77569E-08
0.02448153	0.218115643	0.02448153	5.97696E-08
0.02451486	0.207712665	0.02451486	6.54113E-08
0.02454819	0.195526659	0.02454819	7.28683E-08
0.02458152	0.182639688	0.02458152	7.8114E-08
0.02461485	0.168816984	0.02461485	8.43071E-08
0.02464818	0.154128477	0.02464818	9.17447E-08
0.02468151	0.139301449	0.02468151	9.38022E-08
0.02471484	0.123168021	0.02471484	1.01664E-07
0.02474817	0.106786616	0.02474817	1.05704E-07
0.0247815	0.089729883	0.0247815	1.11808E-07
0.02481483	0.072205991	0.02481483	1.20771E-07
0.02484816	0.054621566	0.02484816	1.20144E-07
0.02488149	0.036073204	0.02488149	1.17555E-07
0.02491482	0.017578119	0.02491482	1.17259E-07
0.02494815	-0.000771786	0.02494815	1.18176E-07
0.02498148	-0.019741405	0.02498148	1.14351E-07
0.02501481	-0.03853552	0.02501481	1.18993E-07
0.02504814	-0.057494719	0.02504814	1.26427E-07
0.02508147	-0.076181233	0.02508147	1.17023E-07
0.0251148	-0.09475933	0.0251148	1.1831E-07
0.02514813	-0.112681188	0.02514813	1.10626E-07
0.02518146	-0.130491108	0.02518146	1.12802E-07
0.02521479	-0.147949666	0.02521479	1.03185E-07
0.02524812	-0.164978892	0.02524812	9.86784E-08
0.02528145	-0.181543648	0.02528145	9.3315E-08
0.02531478	-0.197090834	0.02531478	8.74712E-08
0.02534811	-0.212569892	0.02534811	8.18456E-08
0.02538144	-0.227048486	0.02538144	7.60025E-08
0.02541477	-0.240920708	0.02541477	6.92965E-08
0.0254481	-0.253990442	0.0254481	6.62732E-08
0.02548143	-0.266013116	0.02548143	6.48275E-08
0.02551476	-0.277424514	0.02551476	5.93545E-08
0.02554809	-0.287456095	0.02554809	5.3883E-08
0.02558142	-0.296233863	0.02558142	5.16445E-08
0.02561475	-0.304556161	0.02561475	4.8551E-08
0.02564808	-0.311528742	0.02564808	4.41317E-08
0.02568141	-0.317481905	0.02568141	4.77954E-08
0.02571474	-0.322239399	0.02571474	4.64135E-08
0.02574807	-0.325656325	0.02574807	4.68707E-08
0.0257814	-0.328322977	0.0257814	4.76922E-08
0.02581473	-0.329977572	0.02581473	4.46311E-08
0.02584806	-0.329903007	0.02584806	4.26926E-08
0.02588139	-0.328722358	0.02588139	4.52534E-08
0.02591472	-0.326451421	0.02591472	4.69677E-08
0.02594805	-0.322963685	0.02594805	4.81176E-08
0.02598138	-0.31831798	0.02598138	4.79993E-08
0.02601471	-0.31234023	0.02601471	5.12344E-08
0.02604804	-0.305449963	0.02604804	5.44928E-08
0.02608137	-0.297344148	0.02608137	6.10053E-08
0.0261147	-0.288790971	0.0261147	5.95578E-08
0.02614803	-0.278527915	0.02614803	6.57879E-08
0.02618136	-0.267098844	0.02618136	6.65217E-08
0.02621469	-0.255264431	0.02621469	7.22545E-08
0.02624802	-0.242676124	0.02624802	7.36719E-08
0.02628135	-0.228783518	0.02628135	8.50093E-08
0.02631468	-0.214136928	0.02631468	8.92946E-08
0.02634801	-0.198934183	0.02634801	9.31123E-08
0.02638134	-0.183262408	0.02638134	9.28736E-08
0.02641467	-0.167023718	0.02641467	9.74131E-08
0.026448	-0.15004684	0.026448	1.03266E-07
0.02648133	-0.132374957	0.02648133	1.05502E-07
0.02651466	-0.11502634	0.02651466	1.09286E-07
0.02654799	-0.096939161	0.02654799	1.09015E-07
0.02658132	-0.078378744	0.02658132	1.1056E-07
0.02661465	-0.059507944	0.02661465	1.15749E-07
0.02664798	-0.040389862	0.02664798	1.17497E-07
0.02668164	-0.021791393	0.02668164	1.2078E-07
0.02671497	-0.002694506	0.02671497	1.2216E-07
0.0267483	0.015691226	0.0267483	1.2659E-07
0.02678163	0.034167111	0.02678163	1.21913E-07
0.02681496	0.052492898	0.02681496	1.19881E-07
0.02684829	0.070493549	0.02684829	1.22558E-07
0.02688162	0.087748036	0.02688162	1.04062E-07
0.02691495	0.104758404	0.02691495	1.01842E-07
0.02694828	0.121503584	0.02694828	9.30299E-08
0.02698161	0.137477309	0.02698161	9.33606E-08
0.02701494	0.152677357	0.02701494	8.51007E-08
0.02704827	0.167200327	0.02704827	7.87218E-08
0.0270816	0.181058496	0.0270816	7.24567E-08
0.02711493	0.194146737	0.02711493	6.83306E-08
0.02714826	0.206244588	0.02714826	6.40558E-08
0.02718159	0.217086136	0.02718159	5.7413E-08
0.02721492	0.227052614	0.02721492	5.71221E-08
0.02724825	0.236468941	0.02724825	5.21991E-08
0.02728158	0.244703546	0.02728158	5.05649E-08
0.02731491	0.251420885	0.02731491	4.68245E-08
0.02734824	0.257448047	0.02734824	4.6961E-08
0.02738157	0.262076646	0.02738157	4.4236E-08
0.0274149	0.265841752	0.0274149	4.48817E-08
0.02744823	0.268199682	0.02744823	4.70561E-08
0.02748156	0.269634515	0.02748156	4.83689E-08
0.02751489	0.269413471	0.02751489	4.55626E-08
0.02754822	0.268517792	0.02754822	4.76946E-08
0.02758155	0.266343564	0.02758155	4.87379E-08
0.02761488	0.262539923	0.02761488	5.18532E-08
0.02764821	0.258089185	0.02764821	5.25909E-08
0.02768154	0.252142817	0.02768154	5.63894E-08
0.02771487	0.245406032	0.02771487	5.7949E-08
0.0277482	0.237511441	0.0277482	5.92722E-08
0.02778153	0.228425637	0.02778153	6.5609E-08
0.02781486	0.218369946	0.02781486	7.23196E-08
0.02784819	0.207487166	0.02784819	7.53076E-08
0.02788152	0.19552058	0.02788152	7.94206E-08
0.02791485	0.182697877	0.02791485	8.65586E-08
0.02794818	0.168975756	0.02794818	9.34827E-08
0.02798151	0.154232085	0.02798151	9.77177E-08
0.02801484	0.139249936	0.02801484	1.03117E-07
0.02804817	0.123137929	0.02804817	1.02565E-07
0.0280815	0.10679961	0.0280815	1.05669E-07
0.02811483	0.089922711	0.02811483	1.14092E-07
0.02814816	0.072374471	0.02814816	1.14976E-07
0.02818149	0.054688536	0.02818149	1.19626E-07
0.02821482	0.036274821	0.02821482	1.1957E-07
0.02824815	0.017715925	0.02824815	1.1862E-07
0.02828148	-0.000740057	0.02828148	1.17783E-07
0.02831481	-0.0199278	0.02831481	1.18971E-07
0.02834814	-0.038383897	0.02834814	1.15244E-07
0.02838147	-0.057342745	0.02838147	1.10279E-07
0.0284148	-0.07618311	0.0284148	1.09216E-07
0.02844813	-0.094812952	0.02844813	1.08377E-07
0.02848146	-0.112794049	0.02848146	1.03222E-07
0.02851479	-0.130327195	0.02851479	9.66654E-08
0.02854812	-0.148032323	0.02854812	9.25678E-08
0.02858145	-0.165061548	0.02858145	9.54755E-08
0.02861478	-0.181344494	0.02861478	9.55314E-08
0.02864811	-0.197198212	0.02864811	8.90765E-08
0.02868144	-0.212323561	0.02868144	8.14387E-08
0.02871477	-0.227195069	0.02871477	8.29862E-08
0.0287481	-0.241111904	0.0287481	7.46985E-08
0.02878143	-0.253869504	0.02878143	6.92053E-08
0.02881476	-0.266055852	0.02881476	6.1574E-08
0.02884809	-0.277302861	0.02884809	5.94258E-08
0.02888142	-0.287519455	0.02888142	5.47145E-08
0.02891475	-0.296596467	0.02891475	5.42122E-08
0.02894808	-0.30455792	0.02894808	5.24809E-08
0.02898141	-0.311684936	0.02898141	5.19981E-08
0.02901474	-0.317827165	0.02901474	4.77529E-08
0.02904807	-0.322557032	0.02904807	4.63525E-08
0.0290814	-0.326245934	0.0290814	4.66174E-08
0.02911473	-0.328600466	0.02911473	4.76877E-08
0.02914806	-0.329819173	0.02914806	4.71353E-08
0.02918139	-0.330026984	0.02918139	4.33701E-08
0.02921472	-0.328786612	0.02921472	4.6977E-08
0.02924805	-0.326654434	0.02924805	4.53886E-08
0.02928138	-0.322955698	0.02928138	4.82303E-08
0.02931471	-0.318133324	0.02931471	5.19883E-08
0.02934804	-0.312452763	0.02934804	5.41303E-08
0.02938137	-0.305605441	0.02938137	5.13313E-08
0.0294147	-0.297435582	0.0294147	5.56934E-08
0.02944803	-0.288689226	0.02944803	5.73332E-08
0.02948136	-0.278598398	0.02948136	6.32536E-08
0.02951469	-0.267542928	0.02951469	6.77168E-08
0.02954802	-0.255329043	0.02954802	7.25142E-08
0.02958135	-0.242657274	0.02958135	7.8756E-08
0.02961468	-0.228903294	0.02961468	8.55327E-08
0.02964801	-0.214408785	0.02964801	8.24362E-08
0.02968134	-0.199228764	0.02968134	9.02215E-08
0.02971467	-0.183379024	0.02971467	9.29585E-08
0.029748	-0.167122424	0.029748	9.07064E-08
0.02978133	-0.14993386	0.02978133	9.30292E-08
0.02981466	-0.132806286	0.02981466	1.00142E-07
0.02984799	-0.114767231	0.02984799	1.07537E-07
0.02988132	-0.096969374	0.02988132	1.08899E-07
0.02991465	-0.078428388	0.02991465	1.15519E-07
0.02994798	-0.059536863	0.02994798	1.23983E-07
0.02998131	-0.040324651	0.02998131	1.27633E-07
0.03001497	-0.021616239	0.03001497	1.23555E-07
0.0300483	-0.002875749	0.0300483	1.24214E-07
0.03008163	0.015733141	0.03008163	1.23313E-07
0.03011496	0.034125783	0.03011496	1.21271E-07
0.03014829	0.052549798	0.03014829	1.19187E-07
0.03018162	0.07045573	0.03018162	1.19967E-07
0.03021495	0.087863475	0.03021495	1.2142E-07
0.03024828	0.104862608	0.03024828	1.15831E-07
0.03028161	0.1213255	0.03028161	1.05923E-07
0.03031494	0.137457997	0.03031494	1.09276E-07
0.03034827	0.152349994	0.03034827	9.64988E-08
0.0303816	0.167191535	0.0303816	8.99874E-08
0.03041493	0.181169018	0.03041493	8.33688E-08
0.03044826	0.194255382	0.03044826	7.25653E-08
0.03048159	0.206301242	0.03048159	6.53279E-08
0.03051492	0.217340082	0.03051492	6.29598E-08
0.03054825	0.227521539	0.03054825	5.68947E-08
0.03058158	0.236688942	0.03058158	5.37697E-08
0.03061491	0.244616434	0.03061491	5.69631E-08
0.03064824	0.251656681	0.03064824	5.49469E-08
0.03068157	0.257494748	0.03068157	5.08333E-08
0.0307149	0.262447089	0.0307149	5.10084E-08
0.03074823	0.265928388	0.03074823	4.75184E-08
0.03078156	0.268564135	0.03078156	4.92699E-08
0.03081489	0.269402802	0.03081489	4.84977E-08
0.03084822	0.269819498	0.03084822	4.9094E-08
0.03088155	0.268598676	0.03088155	4.65938E-08
0.03091488	0.266402334	0.03091488	4.67911E-08
0.03094821	0.262958854	0.03094821	4.88436E-08
0.03098154	0.258207321	0.03098154	5.21786E-08
0.03101487	0.252382606	0.03101487	5.57789E-08
0.0310482	0.245481327	0.0310482	6.51808E-08
0.03108153	0.237674534	0.03108153	6.59834E-08
0.03111486	0.228478685	0.03111486	6.83024E-08
0.03114819	0.218364209	0.03114819	6.94527E-08
0.03118152	0.20762977	0.03118152	7.71613E-08
0.03121485	0.195579588	0.03121485	8.59195E-08
0.03124818	0.182575524	0.03124818	9.02655E-08
0.03128151	0.169119418	0.03128151	9.9545E-08
0.03131484	0.154317096	0.03131484	1.05167E-07
0.03134817	0.139530227	0.03134817	1.12628E-07
0.0313815	0.123175748	0.0313815	1.22452E-07
0.03141483	0.106912591	0.03141483	1.2823E-07
0.03144816	0.090058059	0.03144816	1.33753E-07
0.03148149	0.072744213	0.03148149	1.35876E-07
0.03151482	0.054620627	0.03151482	1.38924E-07
0.03154815	0.036282081	0.03154815	1.44762E-07
0.03158148	0.017949738	0.03158148	1.4006E-07
0.03161481	-0.000662548	0.03161481	1.45381E-07
0.03164814	-0.019543068	0.03164814	1.37746E-07
0.03168147	-0.038179591	0.03168147	1.35211E-07
0.0317148	-0.05737998	0.0317148	1.31549E-07
0.03174813	-0.076239422	0.03174813	1.27985E-07
0.03178146	-0.094730526	0.03178146	1.31475E-07
0.03181479	-0.112703316	0.03181479	1.22093E-07
0.03184812	-0.130324498	0.03184812	1.15464E-07
0.03188145	-0.14793925	0.03188145	1.0607E-07
0.03191478	-0.165125117	0.03191478	1.00765E-07
0.03194811	-0.181468129	0.03194811	9.82713E-08
0.03198144	-0.196917564	0.03198144	9.73452E-08
0.03201477	-0.212284103	0.03201477	8.38693E-08
0.0320481	-0.227114514	0.0320481	7.80476E-08
0.03208143	-0.24101086	0.03208143	7.42295E-08
0.03211476	-0.25380978	0.03211476	7.26291E-08
0.03214809	-0.265927672	0.03214809	6.61098E-08
0.03218142	-0.277341992	0.03218142	6.26418E-08
0.03221475	-0.287516057	0.03221475	6.74769E-08
0.03224808	-0.296413213	0.03224808	6.03325E-08
0.03228141	-0.304562479	0.03228141	5.22803E-08
0.03231474	-0.311552405	0.03231474	5.82934E-08
0.03234807	-0.317696154	0.03234807	5.47958E-08
0.0323814	-0.322657853	0.0323814	5.0948E-08
0.03241473	-0.326132149	0.03241473	5.0697E-08
0.03244806	-0.32854861	0.03244806	5.00162E-08
0.03248139	-0.329798669	0.03248139	5.07315E-08
0.03251472	-0.329863191	0.03251472	4.8463E-08
0.03254805	-0.328884512	0.03254805	4.93166E-08
0.03258138	-0.326425433	0.03258138	5.09572E-08
0.03261471	-0.322814852	0.03261471	5.23656E-08
0.03264804	-0.31818825	0.03264804	5.53777E-08
0.03268137	-0.312235326	0.03268137	6.28175E-08
0.0327147	-0.305521488	0.0327147	6.09327E-08
0.03274803	-0.297572821	0.03274803	6.80859E-08
0.03278136	-0.288605154	0.03278136	7.2503E-08
0.03281469	-0.278551668	0.03281469	7.3708E-08
0.03284802	-0.26735419	0.03284802	7.88513E-08
0.03288135	-0.255390525	0.03288135	9.04196E-08
0.03291468	-0.242678583	0.03291468	9.39935E-08
0.03294801	-0.228703439	0.03294801	9.84502E-08
0.03298134	-0.214185625	0.03298134	1.03411E-07
0.03301467	-0.199148789	0.03301467	1.07335E-07
0.033048	-0.183471277	0.033048	1.11181E-07
0.03308133	-0.166802675	0.03308133	1.1488E-07
0.03311466	-0.149995789	0.03311466	1.17226E-07
0.03314799	-0.132543087	0.03314799	1.31346E-07
0.03318132	-0.114740774	0.03318132	1.34815E-07
0.03321465	-0.096673854	0.03321465	1.35192E-07
0.03324798	-0.078198321	0.03324798	1.39014E-07
0.03328131	-0.059567656	0.03328131	1.41424E-07
0.03331464	-0.040266223	0.03331464	1.40984E-07
