# Supplementary material for: Reconfigurable signal modulation in a ferroelectric tunnel field-effect transistor
Source: Nat Commun. 2023 May 3;14:2530. doi: 10.1038/s41467-023-38242-w (PMC10156808; doi:10.1038/s41467-023-38242-w)
Supplement: Supplementary file 3 — Source Data [file 41467_2023_38242_MOESM3_ESM.zip › Source Data for Figures/Supplementary Figure 5/[6_1_2022 1_50_07 PM]_6-6_Sine test 1kHz Vd0.5V_[LVT].csv]

time	Vg	time	Iout
4.50E-06	-0.09205962	4.50E-06	1.24404E-07
1.45E-05	-0.073298477	1.45E-05	1.26935E-07
2.45E-05	-0.054709073	2.45E-05	1.34841E-07
3.45E-05	-0.035955347	3.45E-05	1.32839E-07
4.45E-05	-0.017848358	4.45E-05	1.35098E-07
5.45E-05	0.000178229	5.45E-05	1.31518E-07
6.45E-05	0.018035814	6.45E-05	1.25943E-07
7.45E-05	0.034683067	7.45E-05	1.22931E-07
8.45E-05	0.051021196	8.45E-05	1.17221E-07
9.45E-05	0.066927649	9.45E-05	1.10456E-07
0.0001045	0.082414918	0.0001045	1.05543E-07
0.0001145	0.096925646	0.0001145	1.02616E-07
0.0001245	0.110735781	0.0001245	9.64104E-08
0.0001345	0.123637676	0.0001345	9.01682E-08
0.0001445	0.135742173	0.0001445	8.5637E-08
0.0001545	0.147118762	0.0001545	7.94697E-08
0.0001645	0.157137081	0.0001645	7.63308E-08
0.0001745	0.166427106	0.0001745	6.88956E-08
0.0001845	0.174461514	0.0001845	6.51405E-08
0.0001945	0.18156895	0.0001945	6.2175E-08
0.0002045	0.18744342	0.0002045	5.94005E-08
0.0002145	0.192016616	0.0002145	5.74155E-08
0.0002245	0.195411876	0.0002245	5.52104E-08
0.0002345	0.198120192	0.0002345	5.544E-08
0.0002445	0.199195877	0.0002445	5.34748E-08
0.0002545	0.199179471	0.0002545	5.39893E-08
0.0002645	0.198037446	0.0002645	5.39066E-08
0.0002745	0.195475489	0.0002745	5.38937E-08
0.0002845	0.192436188	0.0002845	5.86645E-08
0.0002945	0.187980875	0.0002945	6.14743E-08
0.0003045	0.182082206	0.0003045	6.13894E-08
0.0003145	0.175134003	0.0003145	6.44181E-08
0.0003245	0.167104676	0.0003245	6.7457E-08
0.0003345	0.157884523	0.0003345	7.18202E-08
0.0003445	0.147642151	0.0003445	7.38907E-08
0.0003545	0.136897862	0.0003545	8.11534E-08
0.0003645	0.124886252	0.0003645	8.44791E-08
0.0003745	0.112187319	0.0003745	9.16171E-08
0.0003845	0.098272197	0.0003845	9.44456E-08
0.0003945	0.083668575	0.0003945	9.46525E-08
0.0004045	0.068758957	0.0004045	9.90489E-08
0.0004145	0.052953593	0.0004145	1.0158E-07
0.0004245	0.036835592	0.0004245	1.06522E-07
0.0004345	0.019351529	0.0004345	1.12965E-07
0.0004445	0.001772231	0.0004445	1.09537E-07
0.0004545	-0.01566851	0.0004545	1.12747E-07
0.0004645	-0.034084622	0.0004645	1.16049E-07
0.0004745	-0.052891817	0.0004745	1.14671E-07
0.0004845	-0.071275532	0.0004845	1.1297E-07
0.0004945	-0.090470299	0.0004945	1.10606E-07
0.0005045	-0.109434396	0.0005045	1.07679E-07
0.0005145	-0.127859086	0.0005145	1.00437E-07
0.0005245	-0.146231487	0.0005245	9.84777E-08
0.0005345	-0.164738148	0.0005345	9.7041E-08
0.0005445	-0.183184311	0.0005445	9.03275E-08
0.0005545	-0.200743318	0.0005545	8.49695E-08
0.0005645	-0.217970565	0.0005645	8.37175E-08
0.0005745	-0.23491171	0.0005745	8.462E-08
0.0005845	-0.251476228	0.0005845	8.02987E-08
0.0005945	-0.267893583	0.0005945	6.9707E-08
0.0006045	-0.28304401	0.0006045	6.73979E-08
0.0006145	-0.297264755	0.0006145	6.44833E-08
0.0006245	-0.311499149	0.0006245	6.34613E-08
0.0006345	-0.32430464	0.0006345	6.27591E-08
0.0006445	-0.336541444	0.0006445	6.36098E-08
0.0006545	-0.347930133	0.0006545	5.67643E-08
0.0006645	-0.35784775	0.0006645	5.17829E-08
0.0006745	-0.367064387	0.0006745	5.42957E-08
0.0006845	-0.375093341	0.0006845	4.87078E-08
0.0006945	-0.382254243	0.0006945	5.22722E-08
0.0007045	-0.387873083	0.0007045	4.96299E-08
0.0007145	-0.39236626	0.0007145	5.01548E-08
0.0007245	-0.396047205	0.0007245	4.87504E-08
0.0007345	-0.398970604	0.0007345	4.91999E-08
0.0007445	-0.400303096	0.0007445	4.38231E-08
0.0007545	-0.400412381	0.0007545	4.88678E-08
0.0007645	-0.399303138	0.0007645	5.37854E-08
0.0007745	-0.396639317	0.0007745	5.07999E-08
0.0007845	-0.393061787	0.0007845	5.66752E-08
0.0007945	-0.388646275	0.0007945	5.51304E-08
0.0008045	-0.383031338	0.0008045	6.16876E-08
0.0008145	-0.376002759	0.0008145	6.52391E-08
0.0008245	-0.367993325	0.0008245	6.75466E-08
0.0008345	-0.358806342	0.0008345	7.21765E-08
0.0008445	-0.348684967	0.0008445	7.71152E-08
0.0008545	-0.337567568	0.0008545	7.71202E-08
0.0008645	-0.325465381	0.0008645	8.29398E-08
0.0008745	-0.312561154	0.0008745	8.20026E-08
0.0008845	-0.298847049	0.0008845	8.56013E-08
0.0008945	-0.284133762	0.0008945	9.28901E-08
0.0009045	-0.268981755	0.0009045	9.74256E-08
0.0009145	-0.253215015	0.0009145	9.57322E-08
0.0009245	-0.23654747	0.0009245	1.02541E-07
0.0009345	-0.219322577	0.0009345	1.04904E-07
0.0009445	-0.201970831	0.0009445	1.08128E-07
0.0009545	-0.184574962	0.0009545	1.09578E-07
0.0009645	-0.16610305	0.0009645	1.1173E-07
0.0009745	-0.147625655	0.0009745	1.22967E-07
0.0009845	-0.129581511	0.0009845	1.23849E-07
0.0009945	-0.110494852	0.0009945	1.25524E-07
0.0010044	-0.091943696	0.0010045	1.26602E-07
0.0010144	-0.07309708	0.0010145	1.28967E-07
0.0010244	-0.054222364	0.0010245	1.27817E-07
0.0010344	-0.035616565	0.0010345	1.22307E-07
0.0010444	-0.017507622	0.0010445	1.23024E-07
0.0010544	0.000114219	0.0010545	1.23392E-07
0.0010644	0.017776262	0.0010645	1.14623E-07
0.0010744	0.034748636	0.0010745	1.08627E-07
0.0010844	0.051381059	0.0010845	1.05871E-07
0.0010944	0.067390166	0.0010945	1.00843E-07
0.0011044	0.082517572	0.0011045	9.4348E-08
0.0011144	0.096897155	0.0011145	8.8503E-08
0.0011244	0.110689722	0.0011245	7.89407E-08
0.0011344	0.123657189	0.0011345	7.33163E-08
0.0011444	0.135972068	0.0011445	7.34857E-08
0.0011544	0.147366211	0.0011545	6.9255E-08
0.0011644	0.15743567	0.0011645	6.40503E-08
0.0011744	0.166610554	0.0011745	6.48686E-08
0.0011844	0.174780011	0.0011845	6.08181E-08
0.0011944	0.181571692	0.0011945	5.72244E-08
0.0012044	0.187337264	0.0012045	5.51791E-08
0.0012144	0.192235574	0.0012145	5.27041E-08
0.0012244	0.195327565	0.0012245	5.39059E-08
0.0012344	0.197962508	0.0012345	5.23749E-08
0.0012444	0.199321553	0.0012445	5.09986E-08
0.0012544	0.199236467	0.0012545	4.88048E-08
0.0012644	0.198223233	0.0012645	5.00028E-08
0.0012744	0.195606247	0.0012745	5.12644E-08
0.0012844	0.192674279	0.0012845	5.45263E-08
0.0012944	0.188323945	0.0012945	5.83376E-08
0.0013044	0.182631746	0.0013045	5.80172E-08
0.0013144	0.17558755	0.0013145	5.97244E-08
0.0013244	0.167290062	0.0013245	6.49668E-08
0.0013344	0.158029705	0.0013345	6.77125E-08
0.0013444	0.148019195	0.0013445	7.03478E-08
0.0013544	0.137340084	0.0013545	7.53088E-08
0.0013644	0.125122383	0.0013645	8.1664E-08
0.0013744	0.112313777	0.0013745	8.63385E-08
0.0013844	0.09846618	0.0013845	9.40157E-08
0.0013944	0.083633058	0.0013945	9.87616E-08
0.0014044	0.068630941	0.0014045	1.06349E-07
0.0014144	0.053199876	0.0014145	1.10768E-07
0.0014244	0.036818031	0.0014245	1.16235E-07
0.0014344	0.019552536	0.0014345	1.19314E-07
0.0014444	0.001895567	0.0014445	1.25225E-07
0.0014544	-0.01565524	0.0014545	1.27469E-07
0.0014644	-0.033947233	0.0014645	1.27147E-07
0.0014744	-0.052391056	0.0014745	1.28601E-07
0.0014844	-0.070905909	0.0014845	1.29328E-07
0.0014944	-0.090311445	0.0014945	1.26339E-07
0.0015044	-0.10907688	0.0015045	1.27868E-07
0.0015144	-0.127985939	0.0015145	1.18547E-07
0.0015244	-0.146534368	0.0015245	1.16014E-07
0.0015344	-0.164767817	0.0015345	1.08515E-07
0.0015444	-0.182962626	0.0015445	1.05185E-07
0.0015544	-0.200603589	0.0015545	1.03159E-07
0.0015644	-0.218112633	0.0015645	1.02318E-07
0.0015744	-0.234933957	0.0015745	9.78925E-08
0.0015844	-0.251558572	0.0015845	9.33357E-08
0.0015944	-0.267911136	0.0015945	8.93364E-08
0.0016044	-0.282972604	0.0016045	8.53806E-08
0.0016144	-0.29756996	0.0016145	8.09917E-08
0.0016244	-0.311671257	0.0016245	8.45091E-08
0.0016344	-0.324223071	0.0016345	8.19619E-08
0.0016444	-0.336475104	0.0016445	7.48981E-08
0.0016544	-0.347819269	0.0016545	7.12304E-08
0.0016644	-0.358019114	0.0016645	6.85723E-08
0.0016744	-0.367133886	0.0016745	6.70031E-08
0.0016844	-0.375298649	0.0016845	6.34204E-08
0.0016944	-0.382402956	0.0016945	5.71442E-08
0.0017044	-0.387857467	0.0017045	5.69036E-08
0.0017144	-0.392625809	0.0017145	5.93532E-08
0.0017244	-0.396430105	0.0017245	5.60854E-08
0.0017344	-0.398808211	0.0017345	5.25558E-08
0.0017444	-0.400132537	0.0017445	5.47474E-08
0.0017544	-0.400156736	0.0017545	5.5657E-08
0.0017644	-0.398895651	0.0017645	5.57323E-08
0.0017744	-0.39638406	0.0017745	5.67577E-08
0.0017844	-0.392715573	0.0017845	5.50045E-08
0.0017944	-0.388197035	0.0017945	6.12371E-08
0.0018044	-0.382420927	0.0018045	6.20216E-08
0.0018144	-0.375444233	0.0018145	6.80397E-08
0.0018244	-0.367425054	0.0018245	7.16688E-08
0.0018344	-0.358284891	0.0018345	7.27966E-08
0.0018444	-0.348315358	0.0018445	7.22787E-08
0.0018544	-0.337267816	0.0018545	7.99339E-08
0.0018644	-0.324910372	0.0018645	8.5216E-08
0.0018744	-0.31225282	0.0018745	9.11898E-08
0.0018844	-0.298403651	0.0018845	8.76358E-08
0.0018944	-0.2837165	0.0018945	1.01897E-07
0.0019044	-0.268715948	0.0019045	1.00373E-07
0.0019144	-0.252755255	0.0019145	9.96865E-08
0.0019244	-0.235900745	0.0019245	1.01877E-07
0.0019344	-0.218997061	0.0019345	1.02675E-07
0.0019444	-0.201676145	0.0019445	1.09083E-07
0.0019544	-0.184031665	0.0019545	1.0993E-07
0.0019644	-0.165843099	0.0019645	1.08016E-07
0.0019744	-0.147444949	0.0019745	1.18411E-07
0.0019844	-0.129130319	0.0019845	1.24725E-07
0.0019944	-0.110120937	0.0019945	1.24038E-07
0.0020043	-0.091482744	0.0020045	1.21798E-07
0.0020143	-0.072574466	0.0020145	1.27666E-07
0.0020243	-0.053891383	0.0020245	1.23345E-07
0.0020343	-0.035385896	0.0020345	1.21323E-07
0.0020443	-0.017335108	0.0020445	1.14897E-07
0.0020543	0.000501401	0.0020545	1.16983E-07
0.0020643	0.018176323	0.0020645	1.13383E-07
0.0020743	0.035286088	0.0020745	1.06982E-07
0.0020843	0.051933337	0.0020845	1.07589E-07
0.0020943	0.067698114	0.0020945	1.01302E-07
0.0021043	0.082505077	0.0021045	9.73882E-08
0.0021143	0.097287849	0.0021145	9.21085E-08
0.0021243	0.111485943	0.0021245	8.42679E-08
0.0021343	0.123730563	0.0021345	7.77745E-08
0.0021443	0.136221468	0.0021445	7.06393E-08
0.0021543	0.147783846	0.0021545	6.76982E-08
0.0021643	0.157584369	0.0021645	6.43367E-08
0.0021743	0.166480973	0.0021745	6.04575E-08
0.0021843	0.174877584	0.0021845	5.3838E-08
0.0021943	0.181951061	0.0021945	5.41065E-08
0.0022043	0.188093662	0.0022045	5.03461E-08
0.0022143	0.192765221	0.0022145	4.94653E-08
0.0022243	0.195813492	0.0022245	4.72582E-08
0.0022343	0.198359445	0.0022345	4.68163E-08
0.0022443	0.199516311	0.0022445	4.62274E-08
0.0022543	0.199308664	0.0022545	4.63519E-08
0.0022643	0.198320419	0.0022645	4.62197E-08
0.0022743	0.195922002	0.0022745	4.96181E-08
0.0022843	0.19302243	0.0022845	5.03526E-08
0.0022943	0.1881928	0.0022945	5.01715E-08
0.0023043	0.182554081	0.0023045	5.22408E-08
0.0023143	0.175534859	0.0023145	5.31356E-08
0.0023243	0.167335346	0.0023245	5.68729E-08
0.0023343	0.158050001	0.0023345	6.3553E-08
0.0023443	0.148264304	0.0023445	6.46992E-08
0.0023543	0.136757746	0.0023545	7.08224E-08
0.0023643	0.124894455	0.0023645	7.55096E-08
0.0023743	0.112220496	0.0023745	8.06495E-08
0.0023843	0.098440029	0.0023845	8.71644E-08
0.0023943	0.084091663	0.0023945	9.25301E-08
0.0024043	0.068906106	0.0024045	9.72266E-08
0.0024143	0.05329667	0.0024145	1.02543E-07
0.0024243	0.036803197	0.0024245	1.07523E-07
0.0024343	0.019760568	0.0024345	1.13279E-07
0.0024443	0.001892054	0.0024445	1.17857E-07
0.0024543	-0.015460867	0.0024545	1.20242E-07
0.0024643	-0.033618595	0.0024645	1.23662E-07
0.0024743	-0.052275524	0.0024745	1.24863E-07
0.0024843	-0.07096719	0.0024845	1.23315E-07
0.0024943	-0.090131901	0.0024945	1.23937E-07
0.0025043	-0.108993351	0.0025045	1.16124E-07
0.0025143	-0.127602667	0.0025145	1.13496E-07
0.0025243	-0.145908713	0.0025245	1.12658E-07
0.0025343	-0.164054334	0.0025345	1.08043E-07
0.0025443	-0.182478249	0.0025445	1.07425E-07
0.0025543	-0.200350285	0.0025545	1.0125E-07
0.0025643	-0.217705935	0.0025645	9.41684E-08
0.0025743	-0.234836385	0.0025745	9.39907E-08
0.0025843	-0.251730293	0.0025845	9.31246E-08
0.0025943	-0.267636359	0.0025945	9.1711E-08
0.0026043	-0.282677531	0.0026045	8.66999E-08
0.0026143	-0.297230393	0.0026145	8.21346E-08
0.0026243	-0.31106317	0.0026245	7.24852E-08
0.0026343	-0.323755085	0.0026345	6.90927E-08
0.0026443	-0.336171448	0.0026445	6.8599E-08
0.0026543	-0.347555816	0.0026545	6.38951E-08
0.0026643	-0.35760498	0.0026645	6.31997E-08
0.0026743	-0.367037863	0.0026745	6.1654E-08
0.0026843	-0.375231892	0.0026845	6.11128E-08
0.0026943	-0.381940067	0.0026945	5.82742E-08
0.0027043	-0.387665838	0.0027045	5.835E-08
0.0027143	-0.392802626	0.0027145	5.65018E-08
0.0027243	-0.396339953	0.0027245	5.24955E-08
0.0027343	-0.398792624	0.0027345	5.31232E-08
0.0027443	-0.400116533	0.0027445	5.33901E-08
0.0027543	-0.3998757	0.0027545	5.40454E-08
0.0027643	-0.398995191	0.0027645	5.30716E-08
0.0027743	-0.396821588	0.0027745	5.76349E-08
0.0027843	-0.393110961	0.0027845	5.84779E-08
0.0027943	-0.388463616	0.0027945	6.09516E-08
0.0028043	-0.382930249	0.0028045	6.39955E-08
0.0028143	-0.375876307	0.0028145	7.04233E-08
0.0028243	-0.36773923	0.0028245	6.88869E-08
0.0028343	-0.358627975	0.0028345	7.30944E-08
0.0028443	-0.348538995	0.0028445	7.8138E-08
0.0028543	-0.3374286	0.0028545	8.23626E-08
0.0028643	-0.325222611	0.0028645	8.91944E-08
0.0028743	-0.312552959	0.0028745	8.85761E-08
0.0028843	-0.298784196	0.0028845	9.52566E-08
0.0028943	-0.284157544	0.0028945	1.00159E-07
0.0029043	-0.269044966	0.0029045	1.01868E-07
0.0029143	-0.253094822	0.0029145	1.05364E-07
0.0029243	-0.236429989	0.0029245	1.1387E-07
0.0029343	-0.219380334	0.0029345	1.18344E-07
0.0029443	-0.201995015	0.0029445	1.22802E-07
0.0029543	-0.184629604	0.0029545	1.23277E-07
0.0029643	-0.166169003	0.0029645	1.25319E-07
0.0029743	-0.147720888	0.0029745	1.25961E-07
0.0029843	-0.129507348	0.0029845	1.2516E-07
0.0029943	-0.110588528	0.0029945	1.25994E-07
0.0030042	-0.092093959	0.0030045	1.284E-07
0.0030142	-0.07315211	0.0030145	1.26176E-07
0.0030242	-0.054329697	0.0030245	1.23497E-07
0.0030342	-0.035728972	0.0030345	1.20103E-07
0.0030442	-0.017477179	0.0030445	1.25098E-07
0.0030542	0.000113828	0.0030545	1.18467E-07
0.0030642	0.017837539	0.0030645	1.08656E-07
0.0030742	0.035008188	0.0030745	1.06112E-07
0.0030842	0.051525861	0.0030845	1.00643E-07
0.0030942	0.067316398	0.0030945	9.27998E-08
0.0031042	0.082462147	0.0031045	8.68245E-08
0.0031142	0.097240627	0.0031145	8.15896E-08
0.0031242	0.111156918	0.0031245	8.13862E-08
0.0031342	0.123771153	0.0031345	7.39159E-08
0.0031442	0.136117652	0.0031445	6.66561E-08
0.0031542	0.147276446	0.0031545	6.33209E-08
0.0031642	0.15734005	0.0031645	5.76396E-08
0.0031742	0.166449741	0.0031745	5.74732E-08
0.0031842	0.174601629	0.0031845	5.53291E-08
0.0031942	0.181416348	0.0031945	5.22587E-08
0.0032042	0.18769829	0.0032045	5.02955E-08
0.0032142	0.192495912	0.0032145	4.94217E-08
0.0032242	0.195477054	0.0032245	4.62351E-08
0.0032342	0.198193952	0.0032345	4.35445E-08
0.0032442	0.199395314	0.0032445	4.64269E-08
0.0032542	0.199286819	0.0032545	4.68314E-08
0.0032642	0.198477328	0.0032645	4.66059E-08
0.0032742	0.195913419	0.0032745	4.57152E-08
0.0032842	0.192627057	0.0032845	4.76619E-08
0.0032942	0.188191637	0.0032945	5.26812E-08
0.0033042	0.182151288	0.0033045	5.89938E-08
0.0033142	0.17536898	0.0033145	5.86897E-08
0.0033242	0.167155415	0.0033245	6.27165E-08
0.0033342	0.158354059	0.0033345	6.50753E-08
0.0033442	0.148479745	0.0033445	7.05818E-08
0.0033542	0.137133226	0.0033545	7.69349E-08
0.0033642	0.12519303	0.0033645	8.20093E-08
0.0033742	0.112466387	0.0033745	8.59478E-08
0.0033842	0.098565705	0.0033845	9.18008E-08
0.0033942	0.084088154	0.0033945	9.80749E-08
0.0034042	0.06906379	0.0034045	1.02411E-07
0.0034142	0.053351313	0.0034145	1.10528E-07
0.0034242	0.036905847	0.0034245	1.11348E-07
0.0034342	0.019662602	0.0034345	1.13602E-07
0.0034442	0.00213014	0.0034445	1.14576E-07
0.0034542	-0.015438231	0.0034545	1.15548E-07
0.0034642	-0.033678312	0.0034645	1.18008E-07
0.0034742	-0.052394569	0.0034745	1.24055E-07
0.0034842	-0.071148291	0.0034845	1.22457E-07
0.0034942	-0.090202942	0.0034945	1.19717E-07
0.0035042	-0.108959392	0.0035045	1.10815E-07
0.0035142	-0.127601102	0.0035145	1.13328E-07
0.0035242	-0.146065995	0.0035245	1.10512E-07
0.0035342	-0.164385706	0.0035345	1.10739E-07
0.0035442	-0.182854503	0.0035445	1.02403E-07
0.0035542	-0.200648084	0.0035545	9.75487E-08
0.0035642	-0.217643872	0.0035645	1.02309E-07
0.0035742	-0.234858632	0.0035745	9.51978E-08
0.0035842	-0.251556635	0.0035845	9.38871E-08
0.0035942	-0.267783135	0.0035945	8.94705E-08
0.0036042	-0.282898813	0.0036045	8.22373E-08
0.0036142	-0.297669113	0.0036145	8.06336E-08
0.0036242	-0.311732531	0.0036245	7.87125E-08
0.0036342	-0.324200034	0.0036345	7.16879E-08
0.0036442	-0.336463779	0.0036445	6.56777E-08
0.0036542	-0.347834498	0.0036545	7.04457E-08
0.0036642	-0.357834101	0.0036645	6.7232E-08
0.0036742	-0.367251754	0.0036745	6.12047E-08
0.0036842	-0.375492245	0.0036845	5.7341E-08
0.0036942	-0.382371336	0.0036945	5.69408E-08
0.0037042	-0.388320357	0.0037045	5.27585E-08
0.0037142	-0.393024296	0.0037145	5.49077E-08
0.0037242	-0.396442592	0.0037245	5.35695E-08
0.0037342	-0.398992836	0.0037345	5.3985E-08
0.0037442	-0.400104046	0.0037445	5.33922E-08
0.0037542	-0.400079459	0.0037545	5.18603E-08
0.0037642	-0.39919579	0.0037645	5.0936E-08
0.0037742	-0.396821201	0.0037745	5.33851E-08
0.0037842	-0.392921656	0.0037845	5.53585E-08
0.0037942	-0.388517857	0.0037945	5.85204E-08
0.0038042	-0.382695705	0.0038045	5.76029E-08
0.0038142	-0.375857562	0.0038145	6.12893E-08
0.0038242	-0.36784032	0.0038245	6.2626E-08
0.0038342	-0.358748198	0.0038345	7.15965E-08
0.0038442	-0.348646343	0.0038445	7.21533E-08
0.0038542	-0.337151885	0.0038545	7.7683E-08
0.0038642	-0.325283527	0.0038645	8.27875E-08
0.0038742	-0.312749684	0.0038745	8.53306E-08
0.0038842	-0.298880607	0.0038845	8.7061E-08
0.0038942	-0.284258634	0.0038945	8.93054E-08
0.0039042	-0.26906997	0.0039045	9.88426E-08
0.0039142	-0.253079206	0.0039145	1.02089E-07
0.0039242	-0.236510783	0.0039245	1.10143E-07
0.0039342	-0.219346777	0.0039345	1.18254E-07
0.0039442	-0.201736256	0.0039445	1.17323E-07
0.0039542	-0.184285745	0.0039545	1.21188E-07
0.0039642	-0.166085869	0.0039645	1.26366E-07
0.0039742	-0.147977322	0.0039745	1.24651E-07
0.0039842	-0.129626393	0.0039845	1.28584E-07
0.0039942	-0.110620923	0.0039945	1.26953E-07
0.0040041	-0.092169292	0.0040045	1.30168E-07
0.0040141	-0.073092788	0.0040145	1.304E-07
0.0040241	-0.054344527	0.0040245	1.35297E-07
0.0040341	-0.035832401	0.0040345	1.29245E-07
0.0040441	-0.01751738	0.0040445	1.17903E-07
0.0040541	0.000185254	0.0040545	1.14416E-07
0.0040641	0.017670099	0.0040645	1.09671E-07
0.0040741	0.034871582	0.0040745	1.10683E-07
0.0040841	0.051531326	0.0040845	1.06311E-07
0.0040941	0.067083381	0.0040945	1.05063E-07
0.0041041	0.082154199	0.0041045	9.9885E-08
0.0041141	0.096759766	0.0041145	9.39664E-08
0.0041241	0.110667087	0.0041245	8.59323E-08
0.0041341	0.123504966	0.0041345	7.83022E-08
0.0041441	0.135722667	0.0041445	7.14406E-08
0.0041541	0.147199944	0.0041545	6.3237E-08
0.0041641	0.157299459	0.0041645	5.99627E-08
0.0041741	0.166313529	0.0041745	5.87749E-08
0.0041841	0.17465198	0.0041845	5.465E-08
0.0041941	0.181786358	0.0041945	5.34401E-08
0.0042041	0.187697902	0.0042045	5.1027E-08
0.0042141	0.192272648	0.0042145	4.68498E-08
0.0042241	0.195370495	0.0042245	4.55016E-08
0.0042341	0.198187709	0.0042345	4.23416E-08
0.0042441	0.199148253	0.0042445	4.38275E-08
0.0042541	0.199174792	0.0042545	4.32897E-08
0.0042641	0.198333696	0.0042645	4.71926E-08
0.0042741	0.196012944	0.0042745	4.69256E-08
0.0042841	0.192760929	0.0042845	4.66837E-08
0.0042941	0.187697127	0.0042945	5.17839E-08
0.0043041	0.182088062	0.0043045	5.16697E-08
0.0043141	0.174966961	0.0043145	5.43499E-08
0.0043241	0.166806474	0.0043245	5.55927E-08
0.0043341	0.158032835	0.0043345	5.94514E-08
0.0043441	0.148331046	0.0043445	6.38783E-08
0.0043541	0.136961877	0.0043545	6.9601E-08
0.0043641	0.124889769	0.0043645	7.47729E-08
0.0043741	0.112411745	0.0043745	8.09417E-08
0.0043841	0.098568045	0.0043845	8.48498E-08
0.0043941	0.083869971	0.0043945	9.08044E-08
0.0044041	0.068584099	0.0044045	9.61602E-08
0.0044141	0.053052731	0.0044145	1.01988E-07
0.0044241	0.03675558	0.0044245	1.0612E-07
0.0044341	0.019602885	0.0044345	1.12836E-07
0.0044441	0.00206652	0.0044445	1.16556E-07
0.0044541	-0.015708711	0.0044545	1.20229E-07
0.0044641	-0.033960894	0.0044645	1.16186E-07
0.0044741	-0.052687686	0.0044745	1.17695E-07
0.0044841	-0.071012072	0.0044845	1.24637E-07
0.0044941	-0.090328619	0.0044945	1.21864E-07
0.0045041	-0.108881332	0.0045045	1.21354E-07
0.0045141	-0.127648324	0.0045145	1.12554E-07
0.0045241	-0.145912215	0.0045245	1.10051E-07
0.0045341	-0.164338484	0.0045345	1.12522E-07
0.0045441	-0.1827382	0.0045445	1.1101E-07
0.0045541	-0.200526699	0.0045545	1.05644E-07
0.0045641	-0.217908114	0.0045645	1.02455E-07
0.0045741	-0.234947622	0.0045745	9.83785E-08
0.0045841	-0.251336485	0.0045845	9.75381E-08
0.0045941	-0.267651975	0.0045945	9.01877E-08
0.0046041	-0.282827407	0.0046045	8.75617E-08
0.0046141	-0.297568411	0.0046145	7.78192E-08
0.0046241	-0.311553389	0.0046245	7.73212E-08
0.0046341	-0.324489623	0.0046345	7.04473E-08
0.0046441	-0.336506695	0.0046445	6.63312E-08
0.0046541	-0.347898513	0.0046545	6.39128E-08
0.0046641	-0.357891083	0.0046645	6.18084E-08
0.0046741	-0.367159247	0.0046745	6.30712E-08
0.0046841	-0.375269383	0.0046845	5.96708E-08
0.0046941	-0.382176965	0.0046945	6.04573E-08
0.0047041	-0.388028413	0.0047045	6.31197E-08
0.0047141	-0.392582864	0.0047145	5.56243E-08
0.0047241	-0.396453142	0.0047245	5.51281E-08
0.0047341	-0.398897201	0.0047345	5.34963E-08
0.0047441	-0.400264442	0.0047445	5.45057E-08
0.0047541	-0.399968594	0.0047545	5.80499E-08
0.0047641	-0.399182916	0.0047645	5.89939E-08
0.0047741	-0.396821588	0.0047745	5.86222E-08
0.0047841	-0.393113285	0.0047845	6.00598E-08
0.0047941	-0.388408959	0.0047945	6.53749E-08
0.0048041	-0.382861167	0.0048045	6.54039E-08
0.0048141	-0.37569949	0.0048145	6.69822E-08
0.0048241	-0.367844224	0.0048245	7.32182E-08
0.0048341	-0.358811021	0.0048345	7.29819E-08
0.0048441	-0.348769665	0.0048445	7.54556E-08
0.0048541	-0.337544918	0.0048545	7.83766E-08
0.0048641	-0.325333476	0.0048645	8.77049E-08
0.0048741	-0.312584579	0.0048745	8.98366E-08
0.0048841	-0.298842758	0.0048845	9.52959E-08
0.0048941	-0.284224689	0.0048945	9.51636E-08
0.0049041	-0.269248337	0.0049045	1.02599E-07
0.0049141	-0.253146321	0.0049145	1.04204E-07
0.0049241	-0.236545518	0.0049245	1.09764E-07
0.0049341	-0.219498217	0.0049345	1.17138E-07
0.0049441	-0.202367768	0.0049445	1.24622E-07
0.0049541	-0.184696347	0.0049545	1.25428E-07
0.0049641	-0.166177198	0.0049645	1.31582E-07
0.0049741	-0.14770332	0.0049745	1.27664E-07
0.0049841	-0.129494861	0.0049845	1.28981E-07
0.0049941	-0.110757135	0.0049945	1.29922E-07
0.005004	-0.091901541	0.0050045	1.3267E-07
0.005014	-0.072839476	0.0050145	1.28156E-07
0.005024	-0.054095905	0.0050245	1.2733E-07
0.005034	-0.035626322	0.0050345	1.26865E-07
0.005044	-0.017512307	0.0050445	1.22385E-07
0.005054	0.000335912	0.0050545	1.12774E-07
0.005064	0.017883595	0.0050645	1.10594E-07
0.005074	0.035000384	0.0050745	1.05572E-07
0.005084	0.051427502	0.0050845	9.75805E-08
0.005094	0.067084551	0.0050945	9.04886E-08
0.005104	0.082253337	0.0051045	8.30522E-08
0.005114	0.09677811	0.0051145	7.76828E-08
0.005124	0.110966057	0.0051245	7.25296E-08
0.005134	0.123992458	0.0051345	6.89491E-08
0.005144	0.136119604	0.0051445	6.59444E-08
0.005154	0.147471979	0.0051545	6.03053E-08
0.005164	0.157154649	0.0051645	5.2888E-08
0.005174	0.166480571	0.0051745	5.10537E-08
0.005184	0.174509138	0.0051845	4.90336E-08
0.005194	0.181584954	0.0051945	4.96758E-08
0.005204	0.187894613	0.0052045	4.46877E-08
0.005214	0.192415118	0.0052145	4.51553E-08
0.005224	0.195609763	0.0052245	4.28767E-08
0.005234	0.198289976	0.0052345	4.26449E-08
0.005244	0.199392587	0.0052445	4.27647E-08
0.005254	0.199450344	0.0052545	4.25887E-08
0.005264	0.198477715	0.0052645	4.25525E-08
0.005274	0.196053922	0.0052745	4.29355E-08
0.005284	0.192854211	0.0052845	4.09831E-08
0.005294	0.188113958	0.0052945	4.52452E-08
0.005304	0.182269156	0.0053045	4.71699E-08
0.005314	0.175483719	0.0053145	5.11757E-08
0.005324	0.167432919	0.0053245	5.45938E-08
0.005334	0.15854764	0.0053345	5.69339E-08
0.005344	0.14835915	0.0053445	6.1158E-08
0.005354	0.137308463	0.0053545	6.61133E-08
0.005364	0.125243381	0.0053645	7.08938E-08
0.005374	0.112327047	0.0053745	7.34721E-08
0.005384	0.098450564	0.0053845	8.0708E-08
0.005394	0.084011264	0.0053945	8.56801E-08
0.005404	0.068853021	0.0054045	9.21909E-08
0.005414	0.053067561	0.0054145	9.79987E-08
0.005424	0.036695473	0.0054245	1.04225E-07
0.005434	0.019640354	0.0054345	1.04506E-07
0.005444	0.00205403	0.0054445	1.10136E-07
0.005454	-0.015713004	0.0054545	1.18297E-07
0.005464	-0.033778623	0.0054645	1.17378E-07
0.005474	-0.052485898	0.0054745	1.17127E-07
0.005484	-0.071080379	0.0054845	1.20726E-07
0.005494	-0.090372331	0.0054945	1.21614E-07
0.005504	-0.108981252	0.0055045	1.23742E-07
0.005514	-0.127758399	0.0055145	1.20696E-07
0.005524	-0.146284565	0.0055245	1.17958E-07
0.005534	-0.164658532	0.0055345	1.15957E-07
0.005544	-0.182996973	0.0055445	1.14168E-07
0.005554	-0.200586811	0.0055545	1.09676E-07
0.005564	-0.217662215	0.0055645	1.08622E-07
0.005574	-0.234791502	0.0055745	1.04369E-07
0.005584	-0.251682699	0.0055845	9.56635E-08
0.005594	-0.267860025	0.0055945	9.31129E-08
0.005604	-0.283010453	0.0056045	8.82707E-08
0.005614	-0.297377169	0.0056145	8.45508E-08
0.005624	-0.311160743	0.0056245	8.05408E-08
0.005634	-0.323901832	0.0056345	8.05255E-08
0.005644	-0.336205781	0.0056445	7.34974E-08
0.005654	-0.347457469	0.0056545	7.51289E-08
0.005664	-0.357721686	0.0056645	6.73859E-08
0.005674	-0.367130369	0.0056745	6.52488E-08
0.005684	-0.375324786	0.0056845	6.49027E-08
0.005694	-0.382159412	0.0056945	5.97245E-08
0.005704	-0.387935907	0.0057045	6.03122E-08
0.005714	-0.392796755	0.0057145	6.18568E-08
0.005724	-0.396226376	0.0057245	6.38357E-08
0.005734	-0.399059594	0.0057345	6.2623E-08
0.005744	-0.399984211	0.0057445	5.74264E-08
0.005754	-0.399929971	0.0057545	6.00494E-08
0.005764	-0.399035394	0.0057645	6.20918E-08
0.005774	-0.396882862	0.0057745	6.48241E-08
0.005784	-0.393020809	0.0057845	6.819E-08
0.005794	-0.388694286	0.0057945	7.33338E-08
0.005804	-0.382814735	0.0058045	7.30764E-08
0.005814	-0.375650316	0.0058145	7.55596E-08
0.005824	-0.367674828	0.0058245	7.92E-08
0.005834	-0.358610809	0.0058345	8.21222E-08
0.005844	-0.348301709	0.0058445	8.48375E-08
0.005854	-0.337692052	0.0058545	8.51063E-08
0.005864	-0.325549692	0.0058645	8.93728E-08
0.005874	-0.312634915	0.0058745	9.38574E-08
0.005884	-0.298663199	0.0058845	9.58939E-08
0.005894	-0.284209847	0.0058945	9.62702E-08
0.005904	-0.269181579	0.0059045	9.87401E-08
0.005914	-0.25309363	0.0059145	1.06356E-07
0.005924	-0.236382768	0.0059245	1.09914E-07
0.005934	-0.219414294	0.0059345	1.18492E-07
0.005944	-0.202271357	0.0059445	1.1974E-07
0.005954	-0.184710011	0.0059545	1.18829E-07
0.005964	-0.166387573	0.0059645	1.17623E-07
0.005974	-0.147876233	0.0059745	1.28156E-07
0.005984	-0.12945427	0.0059845	1.31626E-07
0.005994	-0.110605702	0.0059945	1.36015E-07
0.0060039	-0.092043616	0.0060045	1.32954E-07
0.0060139	-0.072993651	0.0060145	1.35171E-07
0.0060239	-0.054050237	0.0060245	1.31367E-07
0.0060339	-0.035572071	0.0060345	1.28655E-07
0.0060439	-0.017219188	0.0060445	1.24737E-07
0.0060539	0.000396409	0.0060545	1.19392E-07
0.0060639	0.018127926	0.0060645	1.16555E-07
0.0060739	0.035323557	0.0060745	1.13117E-07
0.0060839	0.051826786	0.0060845	1.08161E-07
0.0060939	0.067371041	0.0060945	1.0258E-07
0.0061039	0.082498834	0.0061045	9.24007E-08
0.0061139	0.097219937	0.0061145	8.87504E-08
0.0061239	0.111265816	0.0061245	7.91717E-08
0.0061339	0.124053344	0.0061345	7.22218E-08
0.0061439	0.136032954	0.0061445	6.8355E-08
0.0061539	0.14719604	0.0061545	6.54827E-08
0.0061639	0.157466114	0.0061645	6.13186E-08
0.0061739	0.166480973	0.0061745	5.71576E-08
0.0061839	0.17468594	0.0061845	5.21987E-08
0.0061939	0.181697369	0.0061945	4.96575E-08
0.0062039	0.187688142	0.0062045	4.88693E-08
0.0062139	0.192512691	0.0062145	4.79799E-08
0.0062239	0.195730358	0.0062245	4.82673E-08
0.0062339	0.198116288	0.0062345	4.59403E-08
0.0062439	0.199524507	0.0062445	4.54115E-08
0.0062539	0.19942303	0.0062545	4.50872E-08
0.0062639	0.198165074	0.0062645	4.54256E-08
0.0062739	0.195754558	0.0062745	4.64946E-08
0.0062839	0.192662954	0.0062845	4.57664E-08
0.0062939	0.188325509	0.0062945	4.69399E-08
0.0063039	0.182726994	0.0063045	4.86062E-08
0.0063139	0.17542322	0.0063145	4.80545E-08
0.0063239	0.167328313	0.0063245	5.23047E-08
0.0063339	0.15844968	0.0063345	5.67522E-08
0.0063439	0.1484458	0.0063445	6.32742E-08
0.0063539	0.137372479	0.0063545	6.71867E-08
0.0063639	0.125027552	0.0063645	7.00527E-08
0.0063739	0.11246717	0.0063745	7.57227E-08
0.0063839	0.09889473	0.0063845	8.4187E-08
0.0063939	0.08399526	0.0063945	9.06454E-08
0.0064039	0.069031	0.0064045	9.7853E-08
0.0064139	0.053380977	0.0064145	1.03877E-07
0.0064239	0.037065092	0.0064245	1.11388E-07
0.0064339	0.019697729	0.0064345	1.16241E-07
0.0064439	0.002162925	0.0064445	1.19845E-07
0.0064539	-0.015198193	0.0064545	1.25996E-07
0.0064639	-0.033777062	0.0064645	1.25205E-07
0.0064739	-0.052451942	0.0064745	1.26921E-07
0.0064839	-0.071002319	0.0064845	1.25916E-07
0.0064939	-0.090307154	0.0064945	1.25482E-07
0.0065039	-0.109273203	0.0065045	1.25128E-07
0.0065139	-0.127833337	0.0065145	1.21877E-07
0.0065239	-0.146167085	0.0065245	1.27124E-07
0.0065339	-0.164194062	0.0065345	1.22671E-07
0.0065439	-0.182499334	0.0065445	1.20561E-07
0.0065539	-0.200363547	0.0065545	1.16242E-07
0.0065639	-0.217815995	0.0065645	1.10905E-07
0.0065739	-0.234939039	0.0065745	1.14168E-07
0.0065839	-0.251494557	0.0065845	1.05921E-07
0.0065939	-0.267414689	0.0065945	1.04616E-07
0.0066039	-0.282442957	0.0066045	1.00817E-07
0.0066139	-0.297159761	0.0066145	9.53522E-08
0.0066239	-0.311369181	0.0066245	8.45417E-08
0.0066339	-0.324165672	0.0066345	7.82002E-08
0.0066439	-0.33624053	0.0066445	7.70484E-08
0.0066539	-0.347733408	0.0066545	7.6075E-08
0.0066639	-0.357724428	0.0066645	7.66742E-08
0.0066739	-0.366790026	0.0066745	7.4359E-08
0.0066839	-0.37492162	0.0066845	6.84598E-08
0.0066939	-0.382018119	0.0066945	6.28504E-08
0.0067039	-0.388211846	0.0067045	6.0485E-08
0.0067139	-0.392894715	0.0067145	6.04469E-08
0.0067239	-0.396249384	0.0067245	6.13629E-08
0.0067339	-0.398527205	0.0067345	5.77333E-08
0.0067439	-0.400091559	0.0067445	6.01093E-08
0.0067539	-0.399774224	0.0067545	6.36906E-08
0.0067639	-0.398768038	0.0067645	6.06016E-08
0.0067739	-0.396583498	0.0067745	5.87233E-08
0.0067839	-0.392912686	0.0067845	6.18972E-08
0.0067939	-0.388166964	0.0067945	6.49218E-08
0.0068039	-0.382533729	0.0068045	7.0527E-08
0.0068139	-0.375836104	0.0068145	6.61335E-08
0.0068239	-0.367942989	0.0068245	7.44791E-08
0.0068339	-0.358859807	0.0068345	7.59654E-08
0.0068439	-0.348533541	0.0068445	7.74916E-08
0.0068539	-0.337273657	0.0068545	8.58701E-08
0.0068639	-0.325334638	0.0068645	8.65931E-08
0.0068739	-0.312461227	0.0068745	9.06123E-08
0.0068839	-0.298552752	0.0068845	9.41905E-08
0.0068939	-0.284095496	0.0068945	1.01134E-07
0.0069039	-0.269028991	0.0069045	1.07641E-07
0.0069139	-0.252881318	0.0069145	1.16667E-07
0.0069239	-0.236188397	0.0069245	1.21109E-07
0.0069339	-0.219226554	0.0069345	1.2343E-07
0.0069439	-0.202147633	0.0069445	1.29185E-07
0.0069539	-0.184420794	0.0069545	1.40031E-07
0.0069639	-0.166089386	0.0069645	1.40607E-07
0.0069739	-0.147816509	0.0069745	1.35951E-07
0.0069839	-0.12982583	0.0069845	1.44844E-07
0.0069939	-0.110917553	0.0069945	1.42813E-07
0.0070038	-0.092413232	0.0070045	1.35189E-07
0.0070138	-0.073146649	0.0070145	1.34587E-07
0.0070238	-0.054363653	0.0070245	1.34362E-07
0.0070338	-0.03567706	0.0070345	1.36428E-07
0.0070438	-0.017502159	0.0070445	1.29031E-07
0.0070538	4.16E-05	0.0070545	1.21892E-07
0.0070638	0.017925749	0.0070645	1.19043E-07
0.0070738	0.035470311	0.0070745	1.11943E-07
0.0070838	0.051856838	0.0070845	1.04436E-07
0.0070938	0.067443632	0.0070945	9.94891E-08
0.0071038	0.08248166	0.0071045	9.21876E-08
0.0071138	0.097051717	0.0071145	8.35854E-08
0.0071238	0.111079246	0.0071245	7.73959E-08
0.0071338	0.12369661	0.0071345	7.09011E-08
0.0071438	0.13603881	0.0071445	6.52626E-08
0.0071538	0.147075042	0.0071545	6.20522E-08
0.0071638	0.157139435	0.0071645	5.7276E-08
0.0071738	0.166391581	0.0071745	5.22182E-08
0.0071838	0.174677357	0.0071845	4.952E-08
0.0071938	0.181545541	0.0071945	4.63439E-08
0.0072038	0.187437177	0.0072045	4.37791E-08
0.0072138	0.192380771	0.0072145	4.38111E-08
0.0072238	0.19565855	0.0072245	4.21222E-08
0.0072338	0.198153362	0.0072345	4.0268E-08
0.0072438	0.199410543	0.0072445	3.933E-08
0.0072538	0.199530363	0.0072545	4.0913E-08
0.0072638	0.198503077	0.0072645	4.13899E-08
0.0072738	0.196022704	0.0072745	4.50961E-08
0.0072838	0.192668423	0.0072845	4.72964E-08
0.0072938	0.188278288	0.0072945	4.86104E-08
0.0073038	0.18242684	0.0073045	4.96389E-08
0.0073138	0.175458744	0.0073145	5.32012E-08
0.0073238	0.167378664	0.0073245	5.96687E-08
0.0073338	0.158201441	0.0073345	6.02208E-08
0.0073438	0.148274064	0.0073445	6.405E-08
0.0073538	0.136844784	0.0073545	6.88485E-08
0.0073638	0.124789849	0.0073645	7.30987E-08
0.0073738	0.112266943	0.0073745	7.76063E-08
0.0073838	0.098514184	0.0073845	8.7174E-08
0.0073938	0.084096745	0.0073945	9.28984E-08
0.0074038	0.06900797	0.0074045	9.96002E-08
0.0074138	0.053206511	0.0074145	1.04373E-07
0.0074238	0.036670104	0.0074245	1.09312E-07
0.0074338	0.019773448	0.0074345	1.19427E-07
0.0074438	0.00229719	0.0074445	1.22537E-07
0.0074538	-0.015647823	0.0074545	1.28146E-07
0.0074638	-0.033823896	0.0074645	1.28633E-07
0.0074738	-0.052311823	0.0074745	1.33049E-07
0.0074838	-0.070950799	0.0074845	1.34065E-07
0.0074938	-0.09008351	0.0074945	1.33618E-07
0.0075038	-0.109103024	0.0075045	1.25561E-07
0.0075138	-0.127942234	0.0075145	1.20641E-07
0.0075238	-0.146413371	0.0075245	1.18777E-07
0.0075338	-0.164581254	0.0075345	1.16522E-07
0.0075438	-0.182884559	0.0075445	1.13311E-07
0.0075538	-0.200454876	0.0075545	1.07118E-07
0.0075638	-0.217754722	0.0075645	1.04966E-07
0.0075738	-0.234763399	0.0075745	1.05744E-07
0.0075838	-0.251430541	0.0075845	9.90016E-08
0.0075938	-0.26772067	0.0075945	9.84494E-08
0.0076038	-0.282678694	0.0076045	9.05765E-08
0.0076138	-0.297523528	0.0076145	8.88504E-08
0.0076238	-0.311587751	0.0076245	8.441E-08
0.0076338	-0.324127048	0.0076345	8.28392E-08
0.0076438	-0.336401731	0.0076445	7.88472E-08
0.0076538	-0.347755671	0.0076545	7.15127E-08
0.0076638	-0.357883275	0.0076645	6.63879E-08
0.0076738	-0.36725837	0.0076745	6.16365E-08
0.0076838	-0.375411838	0.0076845	6.15163E-08
0.0076938	-0.382290959	0.0076945	5.97352E-08
0.0077038	-0.388076812	0.0077045	5.56356E-08
0.0077138	-0.392738998	0.0077145	5.67342E-08
0.0077238	-0.39626345	0.0077245	5.5763E-08
0.0077338	-0.398866385	0.0077345	5.47344E-08
0.0077438	-0.400131762	0.0077445	5.84591E-08
0.0077538	-0.39998576	0.0077545	5.90597E-08
0.0077638	-0.398830861	0.0077645	5.62623E-08
0.0077738	-0.396499187	0.0077745	6.00395E-08
0.0077838	-0.393029779	0.0077845	6.82677E-08
0.0077938	-0.388439804	0.0077945	6.26446E-08
0.0078038	-0.382797182	0.0078045	5.99435E-08
0.0078138	-0.375972301	0.0078145	6.13757E-08
0.0078238	-0.367943764	0.0078245	6.96086E-08
0.0078338	-0.358707219	0.0078345	7.28755E-08
0.0078438	-0.348608077	0.0078445	7.15092E-08
0.0078538	-0.33748287	0.0078545	7.42306E-08
0.0078638	-0.32533893	0.0078645	8.81861E-08
0.0078738	-0.312614232	0.0078745	8.72219E-08
0.0078838	-0.298978567	0.0078845	8.99216E-08
0.0078938	-0.283899188	0.0078945	9.35385E-08
0.0079038	-0.26898995	0.0079045	9.51775E-08
0.0079138	-0.253155321	0.0079145	9.80329E-08
0.0079238	-0.236179426	0.0079245	1.03412E-07
0.0079338	-0.219008386	0.0079345	1.03824E-07
0.0079438	-0.201991126	0.0079445	1.05056E-07
0.0079538	-0.184580818	0.0079545	1.14237E-07
0.0079638	-0.165879399	0.0079645	1.11923E-07
0.0079738	-0.147576869	0.0079745	1.17098E-07
0.0079838	-0.129741535	0.0079845	1.17675E-07
0.0079938	-0.11073333	0.0079945	1.18002E-07
0.0080037	-0.092032686	0.0080045	1.22758E-07
0.0080137	-0.07302995	0.0080145	1.23263E-07
0.0080237	-0.053919096	0.0080245	1.1678E-07
0.0080337	-0.03553538	0.0080345	1.10383E-07
0.0080437	-0.017255487	0.0080445	1.03762E-07
0.0080537	0.000197744	0.0080545	9.8072E-08
0.0080637	0.017828953	0.0080645	9.9185E-08
0.0080737	0.035125282	0.0080745	9.88497E-08
0.0080837	0.051721402	0.0080845	8.85069E-08
0.0080937	0.067423336	0.0080945	8.3225E-08
0.0081037	0.082596801	0.0081045	7.60545E-08
0.0081137	0.09726131	0.0081145	6.93442E-08
0.0081237	0.111221708	0.0081245	6.39843E-08
0.0081337	0.123916738	0.0081345	5.92692E-08
0.0081437	0.136197269	0.0081445	5.53412E-08
0.0081537	0.147484869	0.0081545	5.23164E-08
0.0081637	0.157397419	0.0081645	4.84127E-08
0.0081737	0.166777983	0.0081745	4.25775E-08
0.0081837	0.174847528	0.0081845	4.16946E-08
0.0081937	0.181817964	0.0081945	4.20291E-08
0.0082037	0.187855586	0.0082045	4.12535E-08
0.0082137	0.19273594	0.0082145	3.94304E-08
0.0082237	0.195703432	0.0082245	4.10028E-08
0.0082337	0.198438674	0.0082345	4.00303E-08
0.0082437	0.199453473	0.0082445	3.96221E-08
0.0082537	0.199525282	0.0082545	4.07196E-08
0.0082637	0.198506981	0.0082645	3.78907E-08
0.0082737	0.195839256	0.0082745	3.77554E-08
0.0082837	0.192815572	0.0082845	4.19911E-08
0.0082937	0.188481629	0.0082945	4.41836E-08
0.0083037	0.182617709	0.0083045	4.65408E-08
0.0083137	0.175552413	0.0083145	4.78406E-08
0.0083237	0.167328313	0.0083245	5.16784E-08
0.0083337	0.158206135	0.0083345	5.38296E-08
0.0083437	0.1482241	0.0083445	6.30421E-08
0.0083537	0.137014568	0.0083545	6.83532E-08
0.0083637	0.125077501	0.0083645	7.34387E-08
0.0083737	0.112619385	0.0083745	8.17987E-08
0.0083837	0.098525114	0.0083845	8.66703E-08
0.0083937	0.0839656	0.0083945	9.31338E-08
0.0084037	0.068884246	0.0084045	9.78779E-08
0.0084137	0.053225245	0.0084145	1.07894E-07
0.0084237	0.036880087	0.0084245	1.10023E-07
0.0084337	0.019669628	0.0084345	1.1444E-07
0.0084437	0.001785501	0.0084445	1.17307E-07
0.0084537	-0.015513169	0.0084545	1.18774E-07
0.0084637	-0.033706024	0.0084645	1.26374E-07
0.0084737	-0.052435942	0.0084745	1.32115E-07
0.0084837	-0.071205273	0.0084845	1.34487E-07
0.0084937	-0.090141274	0.0084945	1.29105E-07
0.0085037	-0.109016769	0.0085045	1.28137E-07
0.0085137	-0.12780562	0.0085145	1.28888E-07
0.0085237	-0.146094099	0.0085245	1.32733E-07
0.0085337	-0.164301783	0.0085345	1.31431E-07
0.0085437	-0.182584032	0.0085445	1.23182E-07
0.0085537	-0.200596556	0.0085545	1.16438E-07
0.0085637	-0.217799991	0.0085645	1.14078E-07
0.0085737	-0.234692365	0.0085745	1.09239E-07
0.0085837	-0.25162062	0.0085845	1.08319E-07
0.0085937	-0.267888516	0.0085945	9.84267E-08
0.0086037	-0.282872289	0.0086045	1.02144E-07
0.0086137	-0.297542632	0.0086145	9.67566E-08
0.0086237	-0.311562359	0.0086245	8.66708E-08
0.0086337	-0.324082553	0.0086345	8.53384E-08
0.0086437	-0.336230755	0.0086445	8.24556E-08
0.0086537	-0.347862989	0.0086545	8.23507E-08
0.0086637	-0.35777244	0.0086645	7.69686E-08
0.0086737	-0.367168218	0.0086745	7.65553E-08
0.0086837	-0.375471562	0.0086845	7.60374E-08
0.0086937	-0.382291734	0.0086945	7.51648E-08
0.0087037	-0.387984306	0.0087045	7.22611E-08
0.0087137	-0.392658204	0.0087145	6.79803E-08
0.0087237	-0.396072984	0.0087245	6.73988E-08
0.0087337	-0.398603708	0.0087345	6.33909E-08
0.0087437	-0.40006423	0.0087445	6.86167E-08
0.0087537	-0.400136828	0.0087545	6.86863E-08
0.0087637	-0.399118125	0.0087645	7.07524E-08
0.0087737	-0.396643996	0.0087745	7.56382E-08
0.0087837	-0.392900586	0.0087845	7.48691E-08
0.0087937	-0.388470232	0.0087945	7.20825E-08
0.0088037	-0.382835031	0.0088045	7.19289E-08
0.0088137	-0.375810713	0.0088145	7.22684E-08
0.0088237	-0.367615908	0.0088245	7.4793E-08
0.0088337	-0.358613521	0.0088345	7.77497E-08
0.0088437	-0.348379374	0.0088445	7.69802E-08
0.0088537	-0.337431729	0.0088545	7.4503E-08
0.0088637	-0.325313181	0.0088645	7.64271E-08
0.0088737	-0.312433928	0.0088745	8.63166E-08
0.0088837	-0.298650324	0.0088845	8.83454E-08
0.0088937	-0.283905417	0.0088945	8.76373E-08
0.0089037	-0.268934906	0.0089045	9.05599E-08
0.0089137	-0.252949238	0.0089145	1.01245E-07
0.0089237	-0.23630783	0.0089245	1.08603E-07
0.0089337	-0.219467372	0.0089345	1.05861E-07
0.0089437	-0.202055126	0.0089445	1.12511E-07
0.0089537	-0.184223697	0.0089545	1.12749E-07
0.0089637	-0.165994927	0.0089645	1.18553E-07
0.0089737	-0.147723228	0.0089745	1.24778E-07
0.0089837	-0.129366845	0.0089845	1.23712E-07
0.0089937	-0.110453092	0.0089945	1.24986E-07
0.0090036	-0.091928087	0.0090045	1.25679E-07
0.0090136	-0.072704434	0.0090145	1.2244E-07
0.0090236	-0.054172404	0.0090245	1.19365E-07
0.0090336	-0.035809375	0.0090345	1.16184E-07
0.0090436	-0.017589197	0.0090445	1.07009E-07
0.0090536	0.000413972	0.0090545	1.06732E-07
0.0090636	0.017875008	0.0090645	1.02515E-07
0.0090736	0.035168603	0.0090745	9.37796E-08
0.0090836	0.051735062	0.0090845	9.11729E-08
0.0090936	0.067214914	0.0090945	8.41221E-08
0.0091036	0.082314223	0.0091045	7.83796E-08
0.0091136	0.097058348	0.0091145	7.47195E-08
0.0091236	0.110968791	0.0091245	6.99938E-08
0.0091336	0.12365485	0.0091345	6.82719E-08
0.0091436	0.136221468	0.0091445	6.22394E-08
0.0091536	0.147267073	0.0091545	5.75266E-08
0.0091636	0.157024682	0.0091645	5.15781E-08
0.0091736	0.166240156	0.0091745	4.73835E-08
0.0091836	0.174812004	0.0091845	4.48766E-08
0.0091936	0.181752011	0.0091945	4.12664E-08
0.0092036	0.187893048	0.0092045	4.03693E-08
0.0092136	0.192747653	0.0092145	4.02746E-08
0.0092236	0.195523888	0.0092245	3.58197E-08
0.0092336	0.198033154	0.0092345	3.85203E-08
0.0092436	0.199312568	0.0092445	3.8849E-08
0.0092536	0.199248567	0.0092545	3.54857E-08
0.0092636	0.198033929	0.0092645	3.61606E-08
0.0092736	0.195843548	0.0092745	3.60861E-08
0.0092836	0.192848742	0.0092845	3.84219E-08
0.0092936	0.188020289	0.0092945	3.95619E-08
0.0093036	0.18214348	0.0093045	3.98791E-08
0.0093136	0.17536585	0.0093145	4.3623E-08
0.0093236	0.16720733	0.0093245	4.86291E-08
0.0093336	0.157974288	0.0093345	5.0845E-08
0.0093436	0.148235425	0.0093445	5.59855E-08
0.0093536	0.137001693	0.0093545	5.97312E-08
0.0093636	0.124954559	0.0093645	6.63519E-08
0.0093736	0.112330563	0.0093745	7.18363E-08
0.0093836	0.09814886	0.0093845	7.63794E-08
0.0093936	0.083494112	0.0093945	8.42846E-08
0.0094036	0.068586834	0.0094045	9.11751E-08
0.0094136	0.052900121	0.0094145	9.48972E-08
0.0094236	0.036501102	0.0094245	1.00773E-07
0.0094336	0.019565416	0.0094345	1.08774E-07
0.0094436	0.001674655	0.0094445	1.11764E-07
0.0094536	-0.015775062	0.0094545	1.13469E-07
0.0094636	-0.034049101	0.0094645	1.16733E-07
0.0094736	-0.052570205	0.0094745	1.17851E-07
0.0094836	-0.071332127	0.0094845	1.23932E-07
0.0094936	-0.090388723	0.0094945	1.18516E-07
0.0095036	-0.109147914	0.0095045	1.21184E-07
0.0095136	-0.127822399	0.0095145	1.15375E-07
0.0095236	-0.1460336	0.0095245	1.09062E-07
0.0095336	-0.164363459	0.0095345	1.05373E-07
0.0095436	-0.182979017	0.0095445	1.01931E-07
0.0095536	-0.200542316	0.0095545	1.02358E-07
0.0095636	-0.217871815	0.0095645	1.02014E-07
0.0095736	-0.235003039	0.0095745	1.04222E-07
0.0095836	-0.251665115	0.0095845	1.00542E-07
0.0095936	-0.267831147	0.0095945	9.27828E-08
0.0096036	-0.282899618	0.0096045	8.52534E-08
0.0096136	-0.297751844	0.0096145	8.53914E-08
0.0096236	-0.311517477	0.0096245	8.79364E-08
0.0096336	-0.32428512	0.0096345	7.82751E-08
0.0096436	-0.336584777	0.0096445	8.02775E-08
0.0096536	-0.347725987	0.0096545	7.84028E-08
0.0096636	-0.357635826	0.0096645	7.91657E-08
0.0096736	-0.367315352	0.0096745	7.54226E-08
0.0096836	-0.375494957	0.0096845	7.12994E-08
0.0096936	-0.382185966	0.0096945	6.87552E-08
0.0097036	-0.388022572	0.0097045	6.73715E-08
0.0097136	-0.392861545	0.0097145	6.05836E-08
0.0097236	-0.396207631	0.0097245	6.27934E-08
0.0097336	-0.39879182	0.0097345	6.1332E-08
0.0097436	-0.400445938	0.0097445	6.30751E-08
0.0097536	-0.400452971	0.0097545	6.15165E-08
0.0097636	-0.399038881	0.0097645	6.3676E-08
0.0097736	-0.396806747	0.0097745	6.64641E-08
0.0097836	-0.393059433	0.0097845	7.10993E-08
0.0097936	-0.388547897	0.0097945	7.01835E-08
0.0098036	-0.383037984	0.0098045	7.4806E-08
0.0098136	-0.375884116	0.0098145	7.60204E-08
0.0098236	-0.367662728	0.0098245	7.86495E-08
0.0098336	-0.358831316	0.0098345	8.48384E-08
0.0098436	-0.348635018	0.0098445	8.42903E-08
0.0098536	-0.337410659	0.0098545	8.53364E-08
0.0098636	-0.325396687	0.0098645	8.68231E-08
0.0098736	-0.31243977	0.0098745	9.67279E-08
0.0098836	-0.298585922	0.0098845	9.44543E-08
0.0098936	-0.284173936	0.0098945	9.89617E-08
0.0099036	-0.269084394	0.0099045	1.02324E-07
0.0099136	-0.252991378	0.0099145	1.04197E-07
0.0099236	-0.23637262	0.0099245	1.05618E-07
0.0099336	-0.219493911	0.0099345	1.10345E-07
0.0099436	-0.201999709	0.0099445	1.15765E-07
0.0099536	-0.184281066	0.0099545	1.18666E-07
0.0099636	-0.166017964	0.0099645	1.29423E-07
0.0099736	-0.14765805	0.0099745	1.23082E-07
0.0099836	-0.129370734	0.0099845	1.18445E-07
0.0099936	-0.110625997	0.0099945	1.24418E-07
