# Supplementary material for: Reconfigurable signal modulation in a ferroelectric tunnel field-effect transistor
Source: Nat Commun. 2023 May 3;14:2530. doi: 10.1038/s41467-023-38242-w (PMC10156808; doi:10.1038/s41467-023-38242-w)
Supplement: Supplementary file 3 — Source Data [file 41467_2023_38242_MOESM3_ESM.zip › Source Data for Figures/Supplementary Figure 6/SI Figure 6a-b/[5_17_2022 3_26_38 PM]_6-6_WGFMU Id-Vg_LVT_[after 20days from 20220427].csv]

Vg	Id	Vd
1.088949175	3.41e-08	0.5
1.070745797	3.52e-08	0.5
1.049966128	3.43e-08	0.5
1.02990994	3.09e-08	0.5
1.009930284	3.04e-08	0.5
0.989887865	3.16e-08	0.5
0.970215054	3.09e-08	0.5
0.950198413	2.98e-08	0.5
0.93021083	2.79e-08	0.5
0.910344185	2.44e-08	0.5
0.890222253	2.76e-08	0.5
0.870588661	2.47e-08	0.5
0.850388707	2.43e-08	0.5
0.830022306	2.19e-08	0.5
0.809299381	2.43e-08	0.5
0.789381803	2.39e-08	0.5
0.769691588	2.26e-08	0.5
0.749139489	1.99e-08	0.5
0.729116024	1.87e-08	0.5
0.709994004	1.99e-08	0.5
0.689521821	1.88e-08	0.5
0.669897066	1.79e-08	0.5
0.649690212	1.69e-08	0.5
0.630142943	1.61e-08	0.5
0.609421374	1.65e-08	0.5
0.590158717	1.57e-08	0.5
0.570091144	1.44e-08	0.5
0.550166243	1.5e-08	0.5
0.529936039	1.54e-08	0.5
0.509721005	1.53e-08	0.5
0.489420736	1.56e-08	0.5
0.469599909	1.65e-08	0.5
0.449741417	1.69e-08	0.5
0.429570099	1.85e-08	0.5
0.409695876	2.02e-08	0.5
0.389212297	2.28e-08	0.5
0.369264313	2.86e-08	0.5
0.349793152	3.1e-08	0.5
0.329640181	3.61e-08	0.5
0.309359745	4.04e-08	0.5
0.289220155	4.66e-08	0.5
0.270058424	5.87e-08	0.5
0.249539675	6.07e-08	0.5
0.229576231	6.33e-08	0.5
0.209848971	6.5e-08	0.5
0.190504075	7.31e-08	0.5
0.171068193	8.16e-08	0.5
0.150740923	7.89e-08	0.5
0.130648763	9.04e-08	0.5
0.110597433	9.8e-08	0.5
0.090677799	9.46e-08	0.5
0.071166844	1.05e-07	0.5
0.050289543	1.1e-07	0.5
0.030408264	1.09e-07	0.5
0.010359557	1.05e-07	0.5
-0.00932004900000005	1.17e-07	0.5
-0.029888688	1.2e-07	0.5
-0.050138621	1.06e-07	0.5
-0.070145993	1.06e-07	0.5
-0.0894850780000001	1.03e-07	0.5
-0.1096929	1.02e-07	0.5
-0.129348903	1.04e-07	0.5
-0.15025398	8.81e-08	0.5
-0.16993901	8.13e-08	0.5
-0.190037041	8.32e-08	0.5
-0.209434717	7.45e-08	0.5
-0.230066745	7.68e-08	0.5
-0.250579565	6.62e-08	0.5
-0.270859866	5.78e-08	0.5
-0.290602355	5.49e-08	0.5
-0.310440867	5.41e-08	0.5
-0.330698459	4.42e-08	0.5
-0.350796549	4.47e-08	0.5
-0.370284228	4.1e-08	0.5
-0.390716343	3.12e-08	0.5
-0.410861223	2.92e-08	0.5
-0.430451362	2.68e-08	0.5
-0.450483708	2.47e-08	0.5
-0.470631986	2.3e-08	0.5
-0.49044004	2.33e-08	0.5
-0.510459869	1.9e-08	0.5
