# Supplementary material for: Reconfigurable signal modulation in a ferroelectric tunnel field-effect transistor
Source: Nat Commun. 2023 May 3;14:2530. doi: 10.1038/s41467-023-38242-w (PMC10156808; doi:10.1038/s41467-023-38242-w)
Supplement: Supplementary file 3 — Source Data [file 41467_2023_38242_MOESM3_ESM.zip › Source Data for Figures/Supplementary Figure 6/SI Figure 6a-b/[5_30_2022 1_49_22 PM]_6-6_WGFMU Id-Vg_HVT_[10s].csv]

Vg	Id	Vd
0.898263841867447	2.086006e-08	0.5
0.877803802490234	2.1155572e-08	0.5
0.857994347810745	2.1871942e-08	0.5
0.837927311658859	2.2692307e-08	0.5
0.817299723625183	2.17762e-08	0.5
0.796927571296692	2.3163686e-08	0.5
0.777513295412064	2.1248322e-08	0.5
0.757636517286301	2.1783315e-08	0.5
0.737181514501572	2.3740519e-08	0.5
0.717975243926048	2.3967337e-08	0.5
0.697440236806869	2.4226804e-08	0.5
0.677844196557999	2.7255467e-08	0.5
0.657484531402588	2.7770616e-08	0.5
0.637949332594871	2.7733666e-08	0.5
0.617393426597118	3.0564159e-08	0.5
0.597713991999626	3.2812313e-08	0.5
0.577568590641022	3.5934807e-08	0.5
0.558054748922586	3.7373546e-08	0.5
0.538342662155628	4.3985057e-08	0.5
0.517993396148086	4.582477e-08	0.5
0.497764493105933	4.9994291e-08	0.5
0.478028029203415	5.6077599e-08	0.5
0.457976091653109	5.8354367e-08	0.5
0.43757051974535	6.7235256e-08	0.5
0.417818747460842	6.5041867e-08	0.5
0.397857561707497	7.1445676e-08	0.5
0.377543613314629	7.610145e-08	0.5
0.358139321208	7.8783742e-08	0.5
0.338054820895195	7.9496729e-08	0.5
0.317439645528793	8.5736993e-08	0.5
0.298005282878876	7.9922927e-08	0.5
0.278406664729118	8.789398e-08	0.5
0.257812723517418	9.7174912e-08	0.5
0.238162875175476	9.0558316e-08	0.5
0.217999249696732	8.9548003e-08	0.5
0.198825478553772	9.0662056e-08	0.5
0.178778856992722	9.2468774e-08	0.5
0.159232795238495	8.3935966e-08	0.5
0.139304935932159	9.4049859e-08	0.5
0.119490951299667	8.6734374e-08	0.5
0.098748803138733	8.4293951e-08	0.5
0.079676359891892	7.945652e-08	0.5
0.059295326471329	8.0889833e-08	0.5
0.038930356502533	7.1165907e-08	0.5
0.019250273704529	6.8161008e-08	0.5
-0.000714600086212047	6.2817421e-08	0.5
-0.021146416664123	6.2413783e-08	0.5
-0.041364669799805	6.9812394e-08	0.5
-0.061395168304443	6.127712e-08	0.5
-0.0807259678840641	5.6635798e-08	0.5
-0.100649476051331	4.5871055e-08	0.5
-0.12024986743927	4.6716433e-08	0.5
-0.14080798625946	4.5542656e-08	0.5
-0.160913348197937	4.7054904e-08	0.5
-0.180682837963104	4.1785789e-08	0.5
-0.201257169246674	3.9210775e-08	0.5
-0.2212233543396	3.1038518e-08	0.5
-0.241821467876434	3.0328874e-08	0.5
-0.262225151062012	2.7356268e-08	0.5
-0.281932830810547	2.4459743e-08	0.5
-0.302056074142456	2.505595e-08	0.5
-0.32185971736908	2.2365425e-08	0.5
-0.341860115528107	1.6489505e-08	0.5
-0.36134546995163	1.6004631e-08	0.5
-0.381679773330688	1.48276e-08	0.5
-0.401630342006683	1.2860316e-08	0.5
-0.421902358531952	1.2100246e-08	0.5
-0.441592335700989	1.0905161e-08	0.5
-0.461382985115051	9.46992e-09	0.5
-0.481657028198242	9.857597e-09	0.5
-0.50142419338226	9.024424e-09	0.5
-0.52075707912445	8.894272e-09	0.5
-0.5410532951355	8.43246e-09	0.5
-0.56142854690552	7.542069e-09	0.5
-0.58136463165283	7.278349e-09	0.5
-0.60197901725769	6.735156e-09	0.5
-0.62209582328796	6.583209e-09	0.5
-0.64167273044586	6.461216e-09	0.5
-0.66187632083893	6.173329e-09	0.5
-0.68177223205566	6.080332e-09	0.5
-0.70156371593475	6.162645e-09	0.5
-0.72088050842285	5.96364e-09	0.5
-0.7411150932312	5.993688e-09	0.5
-0.76141667366028	5.863688e-09	0.5
-0.78186881542206	5.83743e-09	0.5
-0.80156898498535	5.782808e-09	0.5
-0.82123649120331	5.764351e-09	0.5
-0.84142506122589	5.758428e-09	0.5
-0.86139094829559	5.710854e-09	0.5
-0.88108265399933	5.761426e-09	0.5
-0.90167164802551	5.711648e-09	0.5
