# Supplementary material for: Reconfigurable signal modulation in a ferroelectric tunnel field-effect transistor
Source: Nat Commun. 2023 May 3;14:2530. doi: 10.1038/s41467-023-38242-w (PMC10156808; doi:10.1038/s41467-023-38242-w)
Supplement: Supplementary file 3 — Source Data [file 41467_2023_38242_MOESM3_ESM.zip › Source Data for Figures/Supplementary Figure 6/SI Figure 6a-b/[5_30_2022 1_50_46 PM]_6-6_WGFMU Id-Vg_HVT_[100s].csv]

Vg	Id	Vd
0.897993922233581	2.1458938e-08	0.5
0.878293603658676	2.3400068e-08	0.5
0.857905715703964	2.3036995e-08	0.5
0.837547779083252	2.2955648e-08	0.5
0.817280471324921	2.2017019e-08	0.5
0.797087103128433	2.2582931e-08	0.5
0.777419507503509	2.3385061e-08	0.5
0.757260590791702	2.3477014e-08	0.5
0.736987248063087	2.3450925e-08	0.5
0.717909887433052	2.3220219e-08	0.5
0.697751060128212	2.3684759e-08	0.5
0.678117632865906	2.4481377e-08	0.5
0.657715648412704	2.6221308e-08	0.5
0.63793371617794	2.6383773e-08	0.5
0.61783392727375	2.862412e-08	0.5
0.598013631999493	3.1948794e-08	0.5
0.578317120671272	3.2117224e-08	0.5
0.557879608124495	3.7449851e-08	0.5
0.538262210786343	3.6580957e-08	0.5
0.51818916760385	4.0701195e-08	0.5
0.497688726289198	4.8393428e-08	0.5
0.478162162005901	5.1078544e-08	0.5
0.457675665616989	5.7763408e-08	0.5
0.437990099191666	5.563421e-08	0.5
0.417980894446373	6.2142007e-08	0.5
0.397693865001202	6.9174185e-08	0.5
0.377372622489929	7.083478e-08	0.5
0.357874855399132	8.2644718e-08	0.5
0.337775573134422	8.4931919e-08	0.5
0.317629218101502	1.00978717e-07	0.5
0.297658875584602	9.1270884e-08	0.5
0.278101086616516	9.1612549e-08	0.5
0.2578204870224	9.6413999e-08	0.5
0.237556666135788	9.6491931e-08	0.5
0.217583000659943	9.7174286e-08	0.5
0.198082089424133	9.978551e-08	0.5
0.17873951792717	9.7381232e-08	0.5
0.158453851938248	1.03307322e-07	0.5
0.138704687356949	9.6044907e-08	0.5
0.118564128875732	8.9170562e-08	0.5
0.098726242780685	9.1885674e-08	0.5
0.078652292490006	7.9004053e-08	0.5
0.059210538864136	7.6436763e-08	0.5
0.038621962070465	7.3193704e-08	0.5
0.018462806940079	6.8048578e-08	0.5
-0.00103998184204102	6.7316172e-08	0.5
-0.021201908588409	6.9983308e-08	0.5
-0.041676044464111	6.5866978e-08	0.5
-0.061629414558411	6.2714662e-08	0.5
-0.081102311611175	6.2352584e-08	0.5
-0.101276457309723	6.6843832e-08	0.5
-0.121434032917023	6.4634015e-08	0.5
-0.141579627990723	4.6672383e-08	0.5
-0.161209940910339	4.5166708e-08	0.5
-0.181610405445099	4.2452783e-08	0.5
-0.201503992080688	4.0891063e-08	0.5
-0.221994578838348	4.1067757e-08	0.5
-0.241872131824493	3.1791892e-08	0.5
-0.262217164039612	2.911762e-08	0.5
-0.282459259033203	2.545301e-08	0.5
-0.302247047424316	2.4390252e-08	0.5
-0.322374641895294	2.1418012e-08	0.5
-0.342194080352783	1.9958671e-08	0.5
-0.361619651317596	1.5878587e-08	0.5
-0.381809294223785	1.5981396e-08	0.5
-0.40188318490982	1.2873124e-08	0.5
-0.42216432094574	1.2750298e-08	0.5
-0.44182413816452	1.1223503e-08	0.5
-0.462183892726898	9.737311e-09	0.5
-0.481933653354645	1.0295691e-08	0.5
-0.50189602375031	9.704465e-09	0.5
