# Supplementary material for: Reconfigurable signal modulation in a ferroelectric tunnel field-effect transistor
Source: Nat Commun. 2023 May 3;14:2530. doi: 10.1038/s41467-023-38242-w (PMC10156808; doi:10.1038/s41467-023-38242-w)
Supplement: Supplementary file 3 — Source Data [file 41467_2023_38242_MOESM3_ESM.zip › Source Data for Figures/Supplementary Figure 6/SI Figure 6a-b/[5_30_2022 1_54_08 PM]_6-6_WGFMU Id-Vg_HVT_[300s].csv]

Vg	Id	Vd
0.597696229815483	2.7114547e-08	0.5
0.587512791156769	2.7115151e-08	0.5
0.577644191682339	2.7752902e-08	0.5
0.567846700549126	2.9563486e-08	0.5
0.55803819000721	3.087959e-08	0.5
0.547999367117882	3.1763847e-08	0.5
0.537898145616055	3.2691876e-08	0.5
0.52742687240243	3.1583571e-08	0.5
0.517535328865051	3.6334406e-08	0.5
0.507388351950794	3.7270937e-08	0.5
0.497390889097005	3.6756052e-08	0.5
0.487775761634111	4.1379952e-08	0.5
0.477767717093229	4.3478945e-08	0.5
0.467501901090145	4.2211045e-08	0.5
0.457414533942938	4.8813966e-08	0.5
0.447220712900162	4.761625e-08	0.5
0.436923496425152	5.2189542e-08	0.5
0.427514798939228	5.1582333e-08	0.5
0.417725145816803	5.4786987e-08	0.5
0.407480910420418	6.1323867e-08	0.5
0.397768527269363	6.592802e-08	0.5
0.386929728090763	6.5591109e-08	0.5
0.377220295369625	6.6757273e-08	0.5
0.367350071668625	6.0458973e-08	0.5
0.357321202754974	7.1054551e-08	0.5
0.347209498286247	7.4901727e-08	0.5
0.337888285517693	7.1687715e-08	0.5
0.327261880040169	7.3042891e-08	0.5
0.316855952143669	7.4968021e-08	0.5
0.306906551122665	7.4214938e-08	0.5
0.29705935716629	8.6933213e-08	0.5
0.287420272827148	8.4146428e-08	0.5
0.277820020914078	8.5215355e-08	0.5
0.267783388495445	8.8029232e-08	0.5
0.257482305169106	9.035233e-08	0.5
0.247678190469742	8.8666845e-08	0.5
0.237371325492859	8.8050037e-08	0.5
0.227445602416992	9.2177601e-08	0.5
0.217548310756683	8.598677e-08	0.5
0.207396268844605	8.6214193e-08	0.5
0.198386371135712	8.9452392e-08	0.5
0.188207626342773	8.9775277e-08	0.5
0.178511738777161	8.415067e-08	0.5
0.168601304292679	9.0137014e-08	0.5
0.158642679452896	8.6887809e-08	0.5
0.148424863815308	8.8676309e-08	0.5
0.13774362206459	8.85953e-08	0.5
0.128180354833603	9.4048865e-08	0.5
0.117838442325592	1.01217488e-07	0.5
0.107934862375259	9.3173831e-08	0.5
0.098189234733582	9.265159e-08	0.5
0.088711202144623	8.6317591e-08	0.5
0.078921288251877	8.6246843e-08	0.5
0.068443059921265	8.2721911e-08	0.5
0.058755069971085	8.3379355e-08	0.5
0.048607647418976	8.6174516e-08	0.5
0.037942469120026	8.4076497e-08	0.5
0.028435856103897	8.3051937e-08	0.5
0.018520027399063	8.4968704e-08	0.5
0.00851425528526301	7.648628e-08	0.5
-0.00117152929305997	7.7922778e-08	0.5
-0.011904895305634	6.9416856e-08	0.5
-0.021696448326111	6.8467848e-08	0.5
-0.0317396521568299	7.0766504e-08	0.5
-0.041812479496002	7.2748158e-08	0.5
-0.052256405353546	6.8774632e-08	0.5
-0.061866581439972	6.0424796e-08	0.5
-0.072114288806915	5.192393e-08	0.5
-0.081403791904449	5.5376891e-08	0.5
-0.091902911663055	5.2060514e-08	0.5
-0.101927042007446	5.9048915e-08	0.5
-0.111552119255066	5.3606982e-08	0.5
-0.121489882469177	4.6175753e-08	0.5
-0.131836295127869	4.2135703e-08	0.5
-0.141943275928497	3.5883634e-08	0.5
-0.152181804180145	3.4379926e-08	0.5
-0.161389768123627	3.5435693e-08	0.5
-0.171081483364105	3.6858495e-08	0.5
-0.181360125541687	3.935309e-08	0.5
-0.19125235080719	3.4475207e-08	0.5
-0.20199590921402	3.1219177e-08	0.5
