# Supplementary material for: Reconfigurable signal modulation in a ferroelectric tunnel field-effect transistor
Source: Nat Commun. 2023 May 3;14:2530. doi: 10.1038/s41467-023-38242-w (PMC10156808; doi:10.1038/s41467-023-38242-w)
Supplement: Supplementary file 3 — Source Data [file 41467_2023_38242_MOESM3_ESM.zip › Source Data for Figures/Supplementary Figure 6/SI Figure 6a-b/[5_30_2022 2_05_48 PM]_6-6_WGFMU Id-Vg_HVT_[1000s].csv]

Vg	Id	Vd
0.597964815795422	2.420172e-08	0.5
0.587657064199448	2.9520194e-08	0.5
0.578131072223186	2.8440041e-08	0.5
0.567752599716187	2.7406838e-08	0.5
0.558157466351986	2.6968493e-08	0.5
0.548225905746222	2.9118315e-08	0.5
0.538474418222904	3.0191565e-08	0.5
0.528106737881899	3.175089e-08	0.5
0.518114471808076	3.2329375e-08	0.5
0.507769186515361	3.3825643e-08	0.5
0.497767037944868	3.4279211e-08	0.5
0.488465867936611	3.6917193e-08	0.5
0.478358283638954	3.8117904e-08	0.5
0.468182496726513	3.977463e-08	0.5
0.458160154521465	4.1983167e-08	0.5
0.447958741337061	4.4435897e-08	0.5
0.437341421842575	4.6186262e-08	0.5
0.428391449153423	4.2366743e-08	0.5
0.417949214577675	4.896626e-08	0.5
0.408088952302933	5.0042726e-08	0.5
0.39772666990757	5.262843e-08	0.5
0.387836992740631	5.2562466e-08	0.5
0.377672888338566	5.8094411e-08	0.5
0.367568328976631	5.9066366e-08	0.5
0.358311519026756	6.8340285e-08	0.5
0.348258495330811	6.3311994e-08	0.5
0.337993934750557	6.7124112e-08	0.5
0.327721729874611	6.5431102e-08	0.5
0.317695617675781	6.6661798e-08	0.5
0.308020159602165	6.8807992e-08	0.5
0.297893688082695	6.7779247e-08	0.5
0.288646101951599	6.5535914e-08	0.5
0.278294086456299	6.6091665e-08	0.5
0.268654465675354	6.415484e-08	0.5
0.258433058857918	6.6245128e-08	0.5
0.248509228229523	6.8233668e-08	0.5
0.237978905439377	7.5242831e-08	0.5
0.228202074766159	7.3191039e-08	0.5
0.218006253242493	8.2070542e-08	0.5
0.208125799894333	7.608643e-08	0.5
0.198608726263046	8.2707068e-08	0.5
0.188859850168228	7.1476521e-08	0.5
0.179037660360336	7.5476343e-08	0.5
0.169097006320953	7.00824e-08	0.5
0.158995717763901	7.9289883e-08	0.5
0.148537278175354	7.1283971e-08	0.5
0.138975262641907	7.1257787e-08	0.5
0.128965497016907	7.3307334e-08	0.5
0.118950188159943	7.6668258e-08	0.5
0.109116673469544	6.9854273e-08	0.5
0.099247246980667	6.6185194e-08	0.5
0.089629411697388	7.5483307e-08	0.5
0.079259634017944	7.1450899e-08	0.5
0.069362610578537	6.7455382e-08	0.5
0.059660017490387	6.3998307e-08	0.5
0.049300611019135	6.9813375e-08	0.5
0.039304494857788	6.2076893e-08	0.5
0.029405504465103	6.5451744e-08	0.5
0.019115269184113	6.3590711e-08	0.5
0.00956708192825301	6.2136472e-08	0.5
-0.00054252147674605	6.1083981e-08	0.5
-0.011031031608582	6.0056998e-08	0.5
-0.020909607410431	6.0360485e-08	0.5
-0.030849874019623	5.5580951e-08	0.5
-0.04081654548645	5.9206869e-08	0.5
-0.051456451416016	5.4472334e-08	0.5
-0.0614220499992369	4.7710593e-08	0.5
-0.071480989456177	4.9851757e-08	0.5
-0.081051588058472	4.5094723e-08	0.5
-0.090852677822113	4.2791498e-08	0.5
-0.101073801517487	4.1242043e-08	0.5
-0.110634982585907	3.9154806e-08	0.5
-0.12105256319046	4.0244927e-08	0.5
-0.131168007850647	3.792934e-08	0.5
-0.14091169834137	3.8241051e-08	0.5
-0.151242911815643	3.1347401e-08	0.5
-0.16077321767807	2.5516174e-08	0.5
-0.171117842197418	2.5297496e-08	0.5
-0.181145370006561	2.7250122e-08	0.5
-0.191308498382568	2.4499009e-08	0.5
-0.201404631137848	2.4639816e-08	0.5
