# Supplementary material for: Reconfigurable signal modulation in a ferroelectric tunnel field-effect transistor
Source: Nat Commun. 2023 May 3;14:2530. doi: 10.1038/s41467-023-38242-w (PMC10156808; doi:10.1038/s41467-023-38242-w)
Supplement: Supplementary file 3 — Source Data [file 41467_2023_38242_MOESM3_ESM.zip › Source Data for Figures/Supplementary Figure 6/SI Figure 6a-b/[5_30_2022 2_39_11 PM]_6-6_WGFMU Id-Vg_HVT_[3000s].csv]

Vg	Id	Vd
0.597916767001152	2.2586272e-08	0.5
0.588607288897037	2.3646026e-08	0.5
0.577954962849617	2.6521128e-08	0.5
0.568373963236809	2.574558e-08	0.5
0.558540381491184	2.6054597e-08	0.5
0.54840537160635	2.7367296e-08	0.5
0.538802478462458	2.9249316e-08	0.5
0.528202215209603	2.9408957e-08	0.5
0.518338585272431	3.0625106e-08	0.5
0.508274123072624	2.9322067e-08	0.5
0.497873035958037	3.5013883e-08	0.5
0.488422710448503	3.4348496e-08	0.5
0.477961800992489	3.7905437e-08	0.5
0.46832300722599	4.1166341e-08	0.5
0.458171870559454	4.0770647e-08	0.5
0.448267750442028	4.1011116e-08	0.5
0.437485314905643	4.4045095e-08	0.5
0.42870320379734	4.9309769e-08	0.5
0.418281994760036	4.8179555e-08	0.5
0.407751053571701	5.5537889e-08	0.5
0.397738367319107	5.3918644e-08	0.5
0.387614622712135	5.6893615e-08	0.5
0.377555146813393	5.2356327e-08	0.5
0.367357388138771	6.0638541e-08	0.5
0.358142167329788	6.1422881e-08	0.5
0.348109796643257	6.6342636e-08	0.5
0.337702721357346	6.6017179e-08	0.5
0.327844649553299	7.3129641e-08	0.5
0.317724674940109	7.9395456e-08	0.5
0.308063611388207	7.4845921e-08	0.5
0.297494098544121	7.4085584e-08	0.5
0.288346126675606	7.2774135e-08	0.5
0.278550997376442	7.4367975e-08	0.5
0.268178060650826	6.8093513e-08	0.5
0.258148401975632	7.2623976e-08	0.5
0.2482730448246	6.8471749e-08	0.5
0.237457513809204	7.7474148e-08	0.5
0.22772952914238	7.6280138e-08	0.5
0.21785706281662	7.7258228e-08	0.5
0.207931756973267	7.441102e-08	0.5
0.19884604215622	7.3834293e-08	0.5
0.188574224710465	6.4726777e-08	0.5
0.179010182619095	7.1415272e-08	0.5
0.168816089630127	6.9100615e-08	0.5
0.159006118774414	5.6610247e-08	0.5
0.149339944124222	6.8459293e-08	0.5
0.13885834813118	6.4262352e-08	0.5
0.129025429487228	6.3837746e-08	0.5
0.118741452693939	6.879624e-08	0.5
0.108735799789429	6.6724276e-08	0.5
0.098900228738785	5.2750543e-08	0.5
0.089729636907578	5.1856208e-08	0.5
0.079476982355118	5.9527725e-08	0.5
0.069042861461639	6.2860011e-08	0.5
0.059161275625229	5.8924336e-08	0.5
0.048814415931702	5.1093011e-08	0.5
0.038988202810288	5.3496702e-08	0.5
0.028874337673187	5.2875929e-08	0.5
0.018695920705795	5.3514029e-08	0.5
0.00890886783599898	4.7997617e-08	0.5
-0.00109881162643399	5.2122658e-08	0.5
-0.011245250701904	4.4602256e-08	0.5
-0.021293759346008	4.5744724e-08	0.5
-0.031704902648926	4.6451962e-08	0.5
-0.041574418544769	4.4797652e-08	0.5
-0.051706314086914	4.0394504e-08	0.5
-0.061681151390076	4.3756373e-08	0.5
-0.071571886539459	4.0054537e-08	0.5
-0.080737769603729	3.630149e-08	0.5
-0.091013312339783	3.3735109e-08	0.5
-0.10126668214798	2.9820519e-08	0.5
-0.110856771469116	3.2075064e-08	0.5
-0.120888531208038	3.1392396e-08	0.5
-0.131379306316376	2.8400972e-08	0.5
-0.141336500644684	2.5835329e-08	0.5
-0.151375591754913	2.4382398e-08	0.5
-0.160965621471405	2.5492184e-08	0.5
-0.170845329761505	2.5389904e-08	0.5
-0.180856108665466	2.3851799e-08	0.5
-0.191097557544708	2.3051843e-08	0.5
-0.201462507247925	2.1735293e-08	0.5
