# Supplementary material for: Reconfigurable signal modulation in a ferroelectric tunnel field-effect transistor
Source: Nat Commun. 2023 May 3;14:2530. doi: 10.1038/s41467-023-38242-w (PMC10156808; doi:10.1038/s41467-023-38242-w)
Supplement: Supplementary file 3 — Source Data [file 41467_2023_38242_MOESM3_ESM.zip › Source Data for Figures/Supplementary Figure 6/SI Figure 6a-b/[5_30_2022 4_37_42 PM]_6-6_WGFMU Id-Vg_HVT_[10000s].csv]

Vg	Id	Vd
0.598207704722881	2.2334996e-08	0.5
0.588169194757938	2.3288329e-08	0.5
0.578358076512814	2.35926e-08	0.5
0.568525649607182	2.4368479e-08	0.5
0.558337491005659	2.4479032e-08	0.5
0.548679761588573	2.5371378e-08	0.5
0.538643501698971	2.7259562e-08	0.5
0.52851233817637	2.9103548e-08	0.5
0.518593028187752	2.8176048e-08	0.5
0.507977470755577	2.9533332e-08	0.5
0.497884549200535	2.8906051e-08	0.5
0.488467825576663	3.1619422e-08	0.5
0.478084702044725	3.4040596e-08	0.5
0.467800483107567	3.4069409e-08	0.5
0.45816745609045	3.8950965e-08	0.5
0.447901088744402	3.673571e-08	0.5
0.437754638493061	4.0805993e-08	0.5
0.42829766869545	4.3182002e-08	0.5
0.418150655925274	4.4034692e-08	0.5
0.407831616699696	4.562277e-08	0.5
0.397896811366081	4.9180933e-08	0.5
0.387771226465702	4.9034767e-08	0.5
0.377673134207726	5.2135658e-08	0.5
0.367698475718498	5.1326936e-08	0.5
0.358662486076355	5.197494e-08	0.5
0.348658055067062	5.4105701e-08	0.5
0.338506147265434	5.7786302e-08	0.5
0.328267097473145	5.640943e-08	0.5
0.318544209003449	5.1391595e-08	0.5
0.308466717600822	5.7732347e-08	0.5
0.298434168100357	5.8524382e-08	0.5
0.288765028119087	6.3449342e-08	0.5
0.279157668352127	5.6528222e-08	0.5
0.268753603100777	5.8530915e-08	0.5
0.258953139185906	6.7099201e-08	0.5
0.248777538537979	6.1567015e-08	0.5
0.23826676607132	6.3622778e-08	0.5
0.228435903787613	6.4600627e-08	0.5
0.218137979507446	6.1169963e-08	0.5
0.208017349243164	5.8032143e-08	0.5
0.199114978313446	6.4102188e-08	0.5
0.188982397317886	5.569926e-08	0.5
0.179170548915863	6.0869688e-08	0.5
0.169658154249191	5.5705513e-08	0.5
0.159639090299606	6.0052287e-08	0.5
0.149614363908768	6.2029741e-08	0.5
0.139073044061661	5.7147268e-08	0.5
0.129284203052521	5.2556331e-08	0.5
0.119372189044952	6.3743471e-08	0.5
0.109381705522537	5.8964453e-08	0.5
0.099488466978073	5.6917656e-08	0.5
0.090319514274597	5.6389549e-08	0.5
0.080074667930603	5.3495537e-08	0.5
0.069676101207733	5.4908366e-08	0.5
0.05987748503685	5.0612837e-08	0.5
0.04998379945755	5.0180059e-08	0.5
0.039708137512207	4.9890211e-08	0.5
0.029492169618607	5.0524832e-08	0.5
0.019496619701386	4.7922462e-08	0.5
0.010071486234665	4.4044072e-08	0.5
-0.000447511672973966	4.6879094e-08	0.5
-0.010880470275879	4.0289137e-08	0.5
-0.020743012428284	4.4626926e-08	0.5
-0.03077358007431	3.7427185e-08	0.5
-0.040749609470367	3.9384233e-08	0.5
-0.050437450408936	3.7148411e-08	0.5
-0.060750961303711	3.718689e-08	0.5
-0.070966720581055	2.9127554e-08	0.5
-0.080484390258789	3.4143401e-08	0.5
-0.090095043182373	2.7267944e-08	0.5
-0.100919127464294	2.7079208e-08	0.5
-0.110582649707794	2.8985038e-08	0.5
-0.120238065719604	2.445759e-08	0.5
-0.130883753299713	2.3643873e-08	0.5
-0.140700817108154	2.2493071e-08	0.5
-0.151174783706665	2.4416712e-08	0.5
-0.160416066646576	2.2726041e-08	0.5
-0.170150578022003	2.2816382e-08	0.5
-0.18033504486084	2.0321513e-08	0.5
-0.190843939781189	1.9098481e-08	0.5
-0.200915277004242	1.9617575e-08	0.5
