# Supplementary material for: Reconfigurable signal modulation in a ferroelectric tunnel field-effect transistor
Source: Nat Commun. 2023 May 3;14:2530. doi: 10.1038/s41467-023-38242-w (PMC10156808; doi:10.1038/s41467-023-38242-w)
Supplement: Supplementary file 3 — Source Data [file 41467_2023_38242_MOESM3_ESM.zip › Source Data for Figures/Supplementary Figure 6/SI Figure 6a-b/[6_1_2022 1_31_00 PM]_6-6_WGFMU Id-Vg_HVT_[17200s].csv]

Vg	Id	Vd
0.599716268479824	2.3086038e-08	0.5
0.589532800018787	2.2988784e-08	0.5
0.57966136187315	2.2845606e-08	0.5
0.569939605891705	2.3373069e-08	0.5
0.560315817594528	2.3793898e-08	0.5
0.550159096717834	2.5252518e-08	0.5
0.540297634899616	2.8217785e-08	0.5
0.529833158478141	2.8716993e-08	0.5
0.520139154046774	2.9682495e-08	0.5
0.509964446537197	3.3511419e-08	0.5
0.499575294845272	3.3663415e-08	0.5
0.489904435351491	3.6149945e-08	0.5
0.480012468993664	3.6860762e-08	0.5
0.470029963180423	3.817782e-08	0.5
0.45948176458478	4.3687574e-08	0.5
0.449755825102329	4.4245049e-08	0.5
0.439710956066847	5.0042388e-08	0.5
0.430106058716774	5.6193045e-08	0.5
0.419860944151878	6.1330084e-08	0.5
0.409441493451595	6.3258184e-08	0.5
0.399414122104645	5.9987393e-08	0.5
0.389748640358448	6.2835248e-08	0.5
0.379229255020618	6.2338238e-08	0.5
0.36929140985012	6.2852628e-08	0.5
0.360154002904892	7.0917473e-08	0.5
0.349878862500191	7.0186289e-08	0.5
0.339341089129448	7.3648437e-08	0.5
0.329360470175743	7.2575922e-08	0.5
0.319426223635674	7.3713622e-08	0.5
0.309178754687309	7.4877619e-08	0.5
0.299113988876343	8.1105327e-08	0.5
0.289589524269104	7.7762479e-08	0.5
0.279740571975708	7.7171272e-08	0.5
0.270073488354683	7.6831029e-08	0.5
0.259632676839829	7.4478812e-08	0.5
0.249483317136765	7.6574565e-08	0.5
0.239701151847839	8.5131127e-08	0.5
0.229258239269257	7.6012043e-08	0.5
0.219176232814789	8.0679051e-08	0.5
0.209449470043182	8.1118706e-08	0.5
0.200077563524246	8.1888984e-08	0.5
0.190523326396942	8.810801e-08	0.5
0.180151730775833	8.0517097e-08	0.5
0.170427620410919	7.3189881e-08	0.5
0.160382628440857	7.214814e-08	0.5
0.150528371334076	7.2121964e-08	0.5
0.140537619590759	6.9117917e-08	0.5
0.130198031663895	7.3118223e-08	0.5
0.120181024074554	6.8196513e-08	0.5
0.110032260417938	6.6972277e-08	0.5
0.100196480751038	7.2766056e-08	0.5
0.091627091169357	6.0794989e-08	0.5
0.08117663860321	6.5742221e-08	0.5
0.070990860462189	6.4304736e-08	0.5
0.060715913772583	6.4668519e-08	0.5
0.050601661205292	6.0368272e-08	0.5
0.040735334157944	6.6927129e-08	0.5
0.030524373054504	6.652877e-08	0.5
0.020182758569717	6.2076076e-08	0.5
0.010287970304489	6.1438193e-08	0.5
0.000481396913527998	5.8595354e-08	0.5
-0.00866168737411499	4.8647134e-08	0.5
-0.019326150417328	5.2468124e-08	0.5
-0.029435992240906	4.6453493e-08	0.5
-0.0395770072937009	5.6103602e-08	0.5
-0.050150573253632	4.9576464e-08	0.5
-0.060080468654633	4.8514625e-08	0.5
-0.070113182067871	4.8282761e-08	0.5
-0.079764187335968	4.7790191e-08	0.5
-0.089592158794403	3.9719467e-08	0.5
-0.0998295545578	3.9665814e-08	0.5
-0.109196245670319	3.3184715e-08	0.5
-0.119409024715424	3.336881e-08	0.5
-0.129347026348114	3.3975013e-08	0.5
-0.139869391918182	3.4554329e-08	0.5
-0.149861097335815	3.1411624e-08	0.5
-0.15950083732605	3.0804237e-08	0.5
-0.169462263584137	2.2545327e-08	0.5
-0.179712891578674	2.1629708e-08	0.5
-0.18955260515213	2.2100794e-08	0.5
-0.199491202831268	2.1747832e-08	0.5
