# Supplementary material for: Reconfigurable signal modulation in a ferroelectric tunnel field-effect transistor
Source: Nat Commun. 2023 May 3;14:2530. doi: 10.1038/s41467-023-38242-w (PMC10156808; doi:10.1038/s41467-023-38242-w)
Supplement: Supplementary file 3 — Source Data [file 41467_2023_38242_MOESM3_ESM.zip › Source Data for Figures/Supplementary Figure 6/SI Figure 6a-b/[6_1_2022 1_37_59 PM]_6-6_WGFMU Id-Vg_LVT_[after 10s].csv]

Vg	Id	Vd
0.600300125777721	1.0978062e-08	0.5
0.589901715517044	1.2302213e-08	0.5
0.580381073057652	1.1978829e-08	0.5
0.570153348147869	1.1945202e-08	0.5
0.560679022222757	1.169505e-08	0.5
0.549977459013462	1.2289528e-08	0.5
0.540360946208239	1.2919751e-08	0.5
0.52981486171484	1.2225373e-08	0.5
0.519841387867928	1.333287e-08	0.5
0.509966793470085	1.4437e-08	0.5
0.499347302655224	1.5088856e-08	0.5
0.490417077206075	1.3698708e-08	0.5
0.480222372338176	1.5001358e-08	0.5
0.470530273392797	1.5909984e-08	0.5
0.460108824074268	1.6256866e-08	0.5
0.449991587549448	1.7182169e-08	0.5
0.439789824187756	1.6299751e-08	0.5
0.430142544209957	1.7903099e-08	0.5
0.420504964888096	2.1678009e-08	0.5
0.409999318420887	2.2192392e-08	0.5
0.399875320494175	2.3760263e-08	0.5
0.390200212597847	2.3115382e-08	0.5
0.379595577716827	2.6943303e-08	0.5
0.369906976819038	2.5830184e-08	0.5
0.360466524958611	3.1046913e-08	0.5
0.34967115521431	2.8503161e-08	0.5
0.339759469032288	3.3470251e-08	0.5
0.329469129443169	3.3594297e-08	0.5
0.320055156946182	3.5558909e-08	0.5
0.309889331459999	4.3255596e-08	0.5
0.299292907118797	4.7338556e-08	0.5
0.289872750639916	4.9411181e-08	0.5
0.279721394181252	5.8812091e-08	0.5
0.2701635658741	5.8063222e-08	0.5
0.259992152452469	6.0877888e-08	0.5
0.249876648187637	5.825617e-08	0.5
0.239500880241394	6.8466726e-08	0.5
0.229731470346451	7.306285e-08	0.5
0.219932317733765	7.8650771e-08	0.5
0.209926337003708	7.8551444e-08	0.5
0.200392127037048	8.9395975e-08	0.5
0.190842598676682	9.3202274e-08	0.5
0.180931568145752	1.00137363e-07	0.5
0.170940339565277	1.05581194e-07	0.5
0.161168426275253	9.8642261e-08	0.5
0.150993525981903	1.03880588e-07	0.5
0.140925288200378	1.08734547e-07	0.5
0.130441784858704	1.14297578e-07	0.5
0.120281904935837	1.07146192e-07	0.5
0.110470652580261	1.23822062e-07	0.5
0.100446790456772	1.24296747e-07	0.5
0.092004358768463	1.31446583e-07	0.5
0.081799328327179	1.25582375e-07	0.5
0.071171194314957	1.32521194e-07	0.5
0.06157124042511	1.40946867e-07	0.5
0.051319986581802	1.29658787e-07	0.5
0.04109999537468	1.41527281e-07	0.5
0.03083410859108	1.50906132e-07	0.5
0.02067294716835	1.4593941e-07	0.5
0.010905891656876	1.38826536e-07	0.5
0.000710487365722989	1.47266988e-07	0.5
-0.00951731204986594	1.46020128e-07	0.5
-0.019111335277557	1.51788285e-07	0.5
-0.029693424701691	1.52609474e-07	0.5
-0.039889395236969	1.57428602e-07	0.5
-0.049840033054352	1.58099738e-07	0.5
-0.059609651565552	1.56031206e-07	0.5
-0.069563150405884	1.55333481e-07	0.5
-0.079091131687164	1.4501704e-07	0.5
-0.08908885717392	1.47244691e-07	0.5
-0.099693834781647	1.49141471e-07	0.5
-0.108938634395599	1.3842596e-07	0.5
-0.118833601474762	1.28548464e-07	0.5
-0.129253387451172	1.39656734e-07	0.5
-0.139188885688782	1.34967067e-07	0.5
-0.149334907531738	1.30895046e-07	0.5
-0.159033417701721	1.32528626e-07	0.5
-0.169211983680725	1.35236263e-07	0.5
-0.179134130477905	1.2484044e-07	0.5
-0.189288556575775	1.2498262e-07	0.5
-0.199508488178253	1.19337187e-07	0.5
-0.209831595420837	1.16461393e-07	0.5
-0.219797968864441	1.17573052e-07	0.5
-0.229809045791626	1.20607353e-07	0.5
-0.240096926689148	1.14360766e-07	0.5
-0.250247657299042	1.14072449e-07	0.5
-0.26039856672287	1.15668051e-07	0.5
-0.270516455173492	1.07149823e-07	0.5
-0.280462682247162	1.07303173e-07	0.5
-0.289705276489258	1.01455129e-07	0.5
-0.300418794155121	1.00336791e-07	0.5
-0.310350954532623	8.9341114e-08	0.5
-0.319941759109497	8.8801471e-08	0.5
-0.330336451530456	9.0142933e-08	0.5
-0.340391993522644	9.5747872e-08	0.5
-0.350241184234619	9.3145005e-08	0.5
-0.359829604625702	9.3525628e-08	0.5
-0.369698643684387	9.4268024e-08	0.5
-0.379914879798889	8.7304542e-08	0.5
-0.390242516994476	7.9923687e-08	0.5
-0.399803221225738	8.288432e-08	0.5
-0.410467684268951	8.0160028e-08	0.5
-0.420263767242432	7.2071103e-08	0.5
-0.430488228797913	6.7030179e-08	0.5
-0.440082609653473	7.1862488e-08	0.5
-0.450186729431152	6.1178405e-08	0.5
-0.460509777069092	6.0442588e-08	0.5
-0.470321476459503	6.0946114e-08	0.5
-0.480115413665771	5.4853881e-08	0.5
-0.490003705024719	5.1634039e-08	0.5
-0.5000661611557	4.7753883e-08	0.5
-0.50982427597046	4.5239684e-08	0.5
-0.51921510696411	4.4968377e-08	0.5
-0.52921319007874	4.5743796e-08	0.5
-0.53914976119995	4.3431683e-08	0.5
-0.54951167106628	4.3915549e-08	0.5
-0.55980753898621	4.6755133e-08	0.5
-0.56994533538818	3.9918266e-08	0.5
-0.58013594150543	4.2866766e-08	0.5
-0.59067499637604	3.5776594e-08	0.5
-0.60065960884094	3.5242032e-08	0.5
-0.6103880405426	3.3242699e-08	0.5
-0.6208438873291	3.247116e-08	0.5
-0.63033366203308	2.9629016e-08	0.5
-0.64054763317108	3.3166302e-08	0.5
-0.65013158321381	2.9749318e-08	0.5
-0.6598539352417	2.5432451e-08	0.5
-0.66997170448303	2.668361e-08	0.5
-0.680006980896	2.7618741e-08	0.5
-0.6897509098053	2.3446473e-08	0.5
-0.69986343383789	2.5752032e-08	0.5
-0.70938742160797	2.6157515e-08	0.5
-0.71910643577576	2.1897312e-08	0.5
-0.72919738292694	2.2436392e-08	0.5
-0.73966455459595	2.1788741e-08	0.5
-0.7494410276413	2.2396872e-08	0.5
-0.7595921754837	1.9418961e-08	0.5
-0.77014708518982	1.8733543e-08	0.5
-0.78008365631104	1.8498763e-08	0.5
-0.78936576843262	1.6529075e-08	0.5
-0.79900121688843	1.4299087e-08	0.5
-0.80966973304749	1.558805e-08	0.5
-0.81956219673157	1.8339536e-08	0.5
-0.82959365844727	1.5323661e-08	0.5
-0.83946168422699	1.5844163e-08	0.5
-0.84976923465729	1.4840115e-08	0.5
-0.85983955860138	1.4148895e-08	0.5
-0.86971926689148	1.2517125e-08	0.5
-0.87980842590332	1.247156e-08	0.5
-0.88941991329193	1.137384e-08	0.5
-0.89958131313324	9.907316e-09	0.5
