# Supplementary material for: Reconfigurable signal modulation in a ferroelectric tunnel field-effect transistor
Source: Nat Commun. 2023 May 3;14:2530. doi: 10.1038/s41467-023-38242-w (PMC10156808; doi:10.1038/s41467-023-38242-w)
Supplement: Supplementary file 3 — Source Data [file 41467_2023_38242_MOESM3_ESM.zip › Source Data for Figures/Supplementary Figure 6/SI Figure 6a-b/[6_1_2022 1_40_33 PM]_6-6_WGFMU Id-Vg_LVT_[after 100s].csv]

Vg	Id	Vd
0.600414700806141	1.3735549e-08	0.5
0.590618625283241	1.2873484e-08	0.5
0.580415658652782	1.1861029e-08	0.5
0.570566855370998	1.3182765e-08	0.5
0.560415536165237	1.341915e-08	0.5
0.550664950162172	1.278356e-08	0.5
0.540481183677912	1.2993589e-08	0.5
0.530447229743004	1.2796608e-08	0.5
0.519861198961735	1.244317e-08	0.5
0.510030730627477	1.1902699e-08	0.5
0.50031934765866	1.3734385e-08	0.5
0.490149174816906	1.3163872e-08	0.5
0.480662332847714	1.3242222e-08	0.5
0.470614600926638	1.2947845e-08	0.5
0.459923598915339	1.3502662e-08	0.5
0.450064726173878	1.3600359e-08	0.5
0.439844764769077	1.3896845e-08	0.5
0.430571846663952	1.3970888e-08	0.5
0.419889196753502	1.4048619e-08	0.5
0.409941896796227	1.4924796e-08	0.5
0.399915561079979	1.5173978e-08	0.5
0.38935261964798	1.6404625e-08	0.5
0.379683315753937	1.7432759e-08	0.5
0.369614511728287	1.9710317e-08	0.5
0.359951466321945	2.0341895e-08	0.5
0.350151523947716	2.246642e-08	0.5
0.339965999126434	2.3244045e-08	0.5
0.329789236187935	2.5405321e-08	0.5
0.319632574915886	2.7248189e-08	0.5
0.309731245040894	2.584145e-08	0.5
0.299745932221413	3.1022953e-08	0.5
0.289939031004906	3.5103323e-08	0.5
0.280282393097878	3.4538047e-08	0.5
0.270389750599861	4.3999393e-08	0.5
0.260120719671249	4.7025029e-08	0.5
0.249986737966537	5.1395197e-08	0.5
0.239770472049713	4.607298e-08	0.5
0.229591518640518	5.3132897e-08	0.5
0.219718217849731	5.9121422e-08	0.5
0.209976375102997	6.3664913e-08	0.5
0.200497180223465	6.4016874e-08	0.5
0.190310180187225	7.4188286e-08	0.5
0.180702239274979	8.1006839e-08	0.5
0.171061605215073	8.4960114e-08	0.5
0.160961985588074	9.036529e-08	0.5
0.151100218296051	9.6118193e-08	0.5
0.14043527841568	1.01049991e-07	0.5
0.1307552754879	1.03515937e-07	0.5
0.120794653892517	9.6444523e-08	0.5
0.110892325639725	9.8285838e-08	0.5
0.100700914859772	1.11931719e-07	0.5
0.092031955718994	1.05526119e-07	0.5
0.081249386072159	1.07118431e-07	0.5
0.0710429251194	1.2304055e-07	0.5
0.061107277870178	1.22463973e-07	0.5
0.051112204790115	1.26764519e-07	0.5
0.040724009275436	1.3512259e-07	0.5
0.030882000923157	1.46441565e-07	0.5
0.020431011915207	1.26493603e-07	0.5
0.011066168546677	1.30684356e-07	0.5
0.00126707553863498	1.31293874e-07	0.5
-0.00934159755706798	1.27213625e-07	0.5
-0.019503176212311	1.38833101e-07	0.5
-0.029726445674896	1.38173874e-07	0.5
-0.039874851703644	1.27884519e-07	0.5
-0.049651145935059	1.31589388e-07	0.5
-0.059837579727173	1.27483943e-07	0.5
-0.069318294525146	1.31466351e-07	0.5
-0.079353928565979	1.41477102e-07	0.5
-0.088956713676453	1.39604566e-07	0.5
-0.099642336368561	1.48114665e-07	0.5
-0.10956883430481	1.42203703e-07	0.5
-0.119335532188415	1.48553028e-07	0.5
-0.129468083381653	1.38468451e-07	0.5
-0.139634251594543	1.26540215e-07	0.5
-0.149686336517334	1.20660573e-07	0.5
-0.159551084041595	1.20774217e-07	0.5
-0.168825328350067	1.21786726e-07	0.5
-0.179689705371857	1.26340424e-07	0.5
-0.189910590648651	1.30233389e-07	0.5
-0.199644446372986	1.30751985e-07	0.5
-0.210061609745026	1.21335432e-07	0.5
-0.219833076000214	1.07384359e-07	0.5
-0.229986250400543	1.15806266e-07	0.5
-0.240329444408417	1.07684691e-07	0.5
-0.250089108943939	1.07161974e-07	0.5
-0.260716617107391	1.09838709e-07	0.5
-0.270350635051727	1.03837557e-07	0.5
-0.280891537666321	9.3554583e-08	0.5
-0.289787530899048	9.1071421e-08	0.5
-0.300352931022644	9.769073e-08	0.5
-0.310180604457855	8.9275588e-08	0.5
-0.320191740989685	9.3810499e-08	0.5
-0.330421388149261	8.7809518e-08	0.5
-0.340682148933411	8.1403378e-08	0.5
-0.350143373012543	8.790137e-08	0.5
-0.359656631946564	7.6722849e-08	0.5
-0.369675576686859	7.5091243e-08	0.5
-0.379676461219788	7.1654107e-08	0.5
-0.390251576900482	7.1586321e-08	0.5
-0.400289416313171	6.4368628e-08	0.5
-0.410723447799683	6.6633142e-08	0.5
-0.420530378818512	6.9168557e-08	0.5
-0.430447399616241	5.9752345e-08	0.5
-0.440196394920349	5.7639038e-08	0.5
-0.450320601463318	5.6891317e-08	0.5
-0.460859477519989	5.796441e-08	0.5
-0.470624685287476	5.4048495e-08	0.5
-0.480064451694488	5.1504234e-08	0.5
-0.490023791790008	4.9772861e-08	0.5
-0.499859869480133	3.9665188e-08	0.5
-0.50976288318634	3.8083545e-08	0.5
-0.51947212219238	3.7802408e-08	0.5
-0.52942609786987	3.7258019e-08	0.5
-0.53955769538879	3.2736395e-08	0.5
-0.54905712604523	4.0350873e-08	0.5
-0.55979061126709	3.5425312e-08	0.5
-0.56998181343079	3.5696527e-08	0.5
-0.58054995536804	2.9777905e-08	0.5
-0.59038412570953	3.1793608e-08	0.5
-0.60014963150024	3.2241026e-08	0.5
-0.6104519367218	3.2065689e-08	0.5
-0.6204639673233	2.7668579e-08	0.5
-0.63051760196686	2.8414595e-08	0.5
-0.64069592952728	2.3338741e-08	0.5
-0.65023708343506	2.4157355e-08	0.5
-0.66071271896362	2.6038483e-08	0.5
-0.67046821117401	2.2116467e-08	0.5
-0.68026649951935	1.9263105e-08	0.5
-0.6896402835846	1.72209e-08	0.5
-0.69963848590851	1.6774905e-08	0.5
-0.70904922485352	1.5387078e-08	0.5
-0.71890246868134	1.5695703e-08	0.5
-0.72939205169678	1.4523316e-08	0.5
-0.73932147026062	1.3762583e-08	0.5
-0.749147772789	1.3247249e-08	0.5
-0.75994753837586	1.3880839e-08	0.5
-0.76938605308533	1.1459811e-08	0.5
-0.77992379665375	1.0893348e-08	0.5
-0.78964054584503	1.0149171e-08	0.5
-0.79920661449432	9.973281e-09	0.5
-0.80943286418915	1.0507748e-08	0.5
-0.8191249370575	9.045783e-09	0.5
-0.82907724380493	7.271108e-09	0.5
-0.83918070793152	7.69431e-09	0.5
-0.84969460964203	6.80789e-09	0.5
-0.85981678962708	6.634799e-09	0.5
-0.86934995651245	6.948154e-09	0.5
-0.8797572851181	5.87378e-09	0.5
-0.88919568061829	6.078263e-09	0.5
-0.89936327934265	5.381201e-09	0.5
