# Supplementary material for: Reconfigurable signal modulation in a ferroelectric tunnel field-effect transistor
Source: Nat Commun. 2023 May 3;14:2530. doi: 10.1038/s41467-023-38242-w (PMC10156808; doi:10.1038/s41467-023-38242-w)
Supplement: Supplementary file 3 — Source Data [file 41467_2023_38242_MOESM3_ESM.zip › Source Data for Figures/Supplementary Figure 6/SI Figure 6a-b/[6_1_2022 1_43_12 PM]_6-6_WGFMU Id-Vg_LVT_[after 300s].csv]

Vg	Id	Vd
0.600067459046841	1.2656269e-08	0.5
0.590109959244728	1.3636472e-08	0.5
0.58006963133812	1.2575326e-08	0.5
0.570422567427158	1.3145717e-08	0.5
0.560329828411341	1.221381e-08	0.5
0.55028286203742	1.2182726e-08	0.5
0.540789637714624	1.2139639e-08	0.5
0.530320296064019	1.2176033e-08	0.5
0.52021193690598	1.1623405e-08	0.5
0.510297605767846	1.1552285e-08	0.5
0.500378939061193	1.183656e-08	0.5
0.490803057327867	1.2511499e-08	0.5
0.480877351015806	1.2604181e-08	0.5
0.470402242615819	1.3357569e-08	0.5
0.460440672934055	1.3968267e-08	0.5
0.450406156480312	1.4880695e-08	0.5
0.439750231802464	1.5081662e-08	0.5
0.430379018187523	1.6660687e-08	0.5
0.419857017695904	1.7656895e-08	0.5
0.410035617649555	1.912875e-08	0.5
0.400008395314217	1.900662e-08	0.5
0.389655888080597	1.9558524e-08	0.5
0.379790663719177	2.2487939e-08	0.5
0.369883269071579	2.2006684e-08	0.5
0.360454857349396	2.4405557e-08	0.5
0.34975104033947	2.5202876e-08	0.5
0.339859381318092	2.8570764e-08	0.5
0.32962965965271	3.0450309e-08	0.5
0.320148557424545	3.1922852e-08	0.5
0.309629335999489	3.4898083e-08	0.5
0.299316823482513	3.8943998e-08	0.5
0.290134698152542	4.5211102e-08	0.5
0.280556261539459	4.9024713e-08	0.5
0.270324811339378	4.8745125e-08	0.5
0.260358363389969	5.336603e-08	0.5
0.250340908765793	5.9145037e-08	0.5
0.240052700042725	5.9901346e-08	0.5
0.229607254266739	6.2162641e-08	0.5
0.220063358545303	6.9241381e-08	0.5
0.210252165794373	7.4022644e-08	0.5
0.200711280107498	7.217448e-08	0.5
0.190749108791351	8.4606292e-08	0.5
0.180901914834976	9.1167422e-08	0.5
0.170846581459045	9.770541e-08	0.5
0.161313742399216	9.80626e-08	0.5
0.151074916124344	1.07189329e-07	0.5
0.14106696844101	1.08386423e-07	0.5
0.130900293588638	1.06932511e-07	0.5
0.120917439460754	1.1321675e-07	0.5
0.111028999090195	1.18472052e-07	0.5
0.100809425115585	1.21943287e-07	0.5
0.091952532529831	1.18437988e-07	0.5
0.081928372383118	1.17404639e-07	0.5
0.071044921875	1.26854331e-07	0.5
0.061212211847305	1.25600849e-07	0.5
0.05141881108284	1.32428724e-07	0.5
0.041265368461609	1.34281677e-07	0.5
0.030929148197174	1.30560679e-07	0.5
0.020908236503601	1.40990082e-07	0.5
0.011363744735718	1.31084434e-07	0.5
0.001047223806381	1.39652229e-07	0.5
-0.009230256080627	1.40012816e-07	0.5
-0.018979907035828	1.45667556e-07	0.5
-0.028924942016602	1.38582223e-07	0.5
-0.0391498208045959	1.3862315e-07	0.5
-0.049395680427551	1.34341917e-07	0.5
-0.059468269348144	1.42976219e-07	0.5
-0.069627642631531	1.51750257e-07	0.5
-0.079275846481323	1.49367253e-07	0.5
-0.088908493518829	1.57616256e-07	0.5
-0.099079668521881	1.54847598e-07	0.5
-0.108768761157989	1.54361771e-07	0.5
-0.118750214576721	1.52742956e-07	0.5
-0.128732681274414	1.45474587e-07	0.5
-0.13884049654007	1.43541115e-07	0.5
-0.149378955364227	1.40384728e-07	0.5
-0.159002959728241	1.3665138e-07	0.5
-0.168836653232574	1.3255935e-07	0.5
-0.178572297096252	1.29839535e-07	0.5
-0.189320921897888	1.39979718e-07	0.5
-0.199738264083862	1.3227239e-07	0.5
-0.209464848041534	1.28696428e-07	0.5
-0.219636380672455	1.20928732e-07	0.5
-0.229609549045563	1.24995196e-07	0.5
-0.239733755588531	1.13106921e-07	0.5
-0.250108242034912	1.07181059e-07	0.5
-0.260073065757751	1.15457766e-07	0.5
-0.270157694816589	1.20901987e-07	0.5
-0.280490398406982	1.07039973e-07	0.5
-0.289941787719727	1.02233564e-07	0.5
-0.30017751455307	1.04963611e-07	0.5
-0.309622883796692	1.01185051e-07	0.5
-0.319561660289764	8.6343022e-08	0.5
-0.329869031906128	8.75634e-08	0.5
-0.340441226959228	8.9848456e-08	0.5
-0.349804818630218	8.9784834e-08	0.5
-0.358819127082825	8.4687564e-08	0.5
-0.369660198688507	7.6172491e-08	0.5
-0.379932582378387	7.9110549e-08	0.5
-0.390021443367004	7.0935954e-08	0.5
-0.399633467197418	6.6371932e-08	0.5
-0.409618258476257	6.3862593e-08	0.5
-0.419730961322784	6.1703979e-08	0.5
-0.429941594600677	7.0320567e-08	0.5
-0.439601302146912	6.4331516e-08	0.5
-0.449804604053497	5.4517486e-08	0.5
-0.460457861423492	5.8814443e-08	0.5
-0.469730317592621	5.2992174e-08	0.5
-0.480417847633362	5.4077667e-08	0.5
-0.489680290222168	5.0525124e-08	0.5
-0.499951720237732	4.7571572e-08	0.5
-0.50972676277161	4.8856837e-08	0.5
-0.51925766468048	4.8918974e-08	0.5
-0.52873587608337	3.9244647e-08	0.5
-0.53936326503754	4.2067335e-08	0.5
-0.54982984066009	4.3007422e-08	0.5
-0.55976700782776	3.3440656e-08	0.5
-0.56983959674835	3.8353711e-08	0.5
-0.57981252670288	3.3932274e-08	0.5
-0.59020292758942	2.9529104e-08	0.5
-0.60010969638825	2.697373e-08	0.5
-0.6101655960083	2.7326328e-08	0.5
-0.62075221538544	2.530215e-08	0.5
-0.63032448291779	3.2359182e-08	0.5
-0.64028584957123	2.4400984e-08	0.5
-0.65011441707611	2.3951833e-08	0.5
-0.66051530838013	1.9895664e-08	0.5
-0.6704329252243	2.0780199e-08	0.5
-0.68003916740418	1.7926768e-08	0.5
-0.69025576114655	1.8546904e-08	0.5
-0.699862241745	1.8505004e-08	0.5
-0.70884871482849	1.3422476e-08	0.5
-0.71902513504028	1.5892073e-08	0.5
-0.7291476726532	1.247506e-08	0.5
-0.7393581867218	1.3778712e-08	0.5
-0.74908792972565	1.2160973e-08	0.5
-0.75942456722259	1.3491293e-08	0.5
-0.76946187019348	1.3348674e-08	0.5
-0.7800065279007	1.0965962e-08	0.5
-0.78960168361664	9.999785e-09	0.5
-0.79912352561951	1.0456019e-08	0.5
-0.80902218818665	8.062218e-09	0.5
-0.81939506530762	8.073663e-09	0.5
-0.82933294773102	9.380788e-09	0.5
-0.83962917327881	7.575831e-09	0.5
-0.84998881816864	8.300776e-09	0.5
-0.85979795455933	8.133019e-09	0.5
-0.8697909116745	7.091365e-09	0.5
-0.87961077690125	5.59187e-09	0.5
-0.88938558101654	6.379743e-09	0.5
-0.8996993303299	4.894467e-09	0.5
