# Supplementary material for: Reconfigurable signal modulation in a ferroelectric tunnel field-effect transistor
Source: Nat Commun. 2023 May 3;14:2530. doi: 10.1038/s41467-023-38242-w (PMC10156808; doi:10.1038/s41467-023-38242-w)
Supplement: Supplementary file 3 — Source Data [file 41467_2023_38242_MOESM3_ESM.zip › Source Data for Figures/Supplementary Figure 6/SI Figure 6a-b/[6_1_2022 1_55_07 PM]_6-6_WGFMU Id-Vg_LVT_[after 1000s].csv]

Vg	Id	Vd
0.599561236798763	1.2215786e-08	0.5
0.589780189096928	1.172222e-08	0.5
0.579752400517464	1.1677686e-08	0.5
0.569847725331783	1.1901103e-08	0.5
0.560065623372793	1.0952019e-08	0.5
0.550143331289291	1.0869725e-08	0.5
0.54021118953824	1.1909557e-08	0.5
0.529809262603521	1.0939922e-08	0.5
0.519799755886197	1.0590595e-08	0.5
0.509936581365764	1.0604408e-08	0.5
0.499529324646574	1.1025374e-08	0.5
0.489966100081801	1.0907063e-08	0.5
0.479875514283776	1.2041318e-08	0.5
0.469629634171724	1.163293e-08	0.5
0.459333248436451	1.2149382e-08	0.5
0.449616055935621	1.273477e-08	0.5
0.438918452709913	1.3176995e-08	0.5
0.430154301226139	1.3959622e-08	0.5
0.419625081121922	1.3821695e-08	0.5
0.409417003393173	1.5095541e-08	0.5
0.399119459092617	1.7781174e-08	0.5
0.389228172600269	1.8420824e-08	0.5
0.379239544272423	1.8099339e-08	0.5
0.369005680084228	2.0176373e-08	0.5
0.360110640525818	2.2060513e-08	0.5
0.349512949585915	2.4795606e-08	0.5
0.339668706059456	2.7842955e-08	0.5
0.329779207706451	2.9086696e-08	0.5
0.319426640868187	3.0653471e-08	0.5
0.309377461671829	3.1955381e-08	0.5
0.299738273024559	4.7113531e-08	0.5
0.289558410644531	4.6119535e-08	0.5
0.279970243573189	4.6049966e-08	0.5
0.269932135939598	5.4013992e-08	0.5
0.260074198246002	5.4041625e-08	0.5
0.249236106872559	5.9037315e-08	0.5
0.239658266305924	6.2497229e-08	0.5
0.229681730270386	6.4887885e-08	0.5
0.219479709863663	7.8237804e-08	0.5
0.209839642047882	7.7114201e-08	0.5
0.199878811836243	7.8974821e-08	0.5
0.190243452787399	9.0267086e-08	0.5
0.180393278598785	8.946671e-08	0.5
0.17047506570816	9.4442235e-08	0.5
0.161030322313309	9.4497487e-08	0.5
0.150594383478165	1.05500988e-07	0.5
0.140417963266373	1.08763452e-07	0.5
0.130256414413452	1.20418832e-07	0.5
0.119860887527466	1.21477314e-07	0.5
0.110616475343704	1.14533286e-07	0.5
0.100532352924347	1.14158347e-07	0.5
0.091342210769653	1.1888681e-07	0.5
0.081475615501404	1.14310978e-07	0.5
0.071257829666138	1.24004288e-07	0.5
0.061466664075851	1.27758426e-07	0.5
0.050564795732498	1.24352624e-07	0.5
0.040793061256409	1.25266752e-07	0.5
0.030666559934616	1.25034546e-07	0.5
0.020551860332489	1.28915659e-07	0.5
0.010934352874756	1.38149872e-07	0.5
0.000488877296447976	1.39136333e-07	0.5
-0.00962603092193604	1.36547172e-07	0.5
-0.019379556179047	1.28297273e-07	0.5
-0.0299168825149539	1.24722334e-07	0.5
-0.039557576179504	1.34265292e-07	0.5
-0.050027787685394	1.39448545e-07	0.5
-0.060171663761139	1.34558746e-07	0.5
-0.069785058498383	1.32625701e-07	0.5
-0.07880699634552	1.29892641e-07	0.5
-0.08903443813324	1.24737326e-07	0.5
-0.09960401058197	1.23504009e-07	0.5
-0.109264850616455	1.18925627e-07	0.5
-0.118902504444122	1.20742072e-07	0.5
-0.129177927970886	1.08339087e-07	0.5
-0.139234662055969	1.18046763e-07	0.5
-0.149644672870636	1.09767967e-07	0.5
-0.159265577793121	1.06441064e-07	0.5
-0.169205725193024	1.016288e-07	0.5
-0.179573953151703	1.0727473e-07	0.5
-0.189647018909454	1.0722853e-07	0.5
-0.200031340122223	9.6900457e-08	0.5
-0.209930896759033	1.06369782e-07	0.5
-0.219842433929443	1.00546586e-07	0.5
-0.230190455913544	8.2252697e-08	0.5
-0.239902973175049	8.9704152e-08	0.5
-0.249894380569458	9.4754746e-08	0.5
-0.26017689704895	8.8428358e-08	0.5
-0.270280420780182	8.7180169e-08	0.5
-0.280481100082397	8.3719186e-08	0.5
-0.289973139762878	7.5969936e-08	0.5
-0.300399959087372	7.4366369e-08	0.5
-0.309915065765381	6.737428e-08	0.5
-0.319851338863373	6.640775e-08	0.5
-0.330411791801453	7.2917828e-08	0.5
-0.33998692035675	6.6224288e-08	0.5
-0.350161373615265	6.997503e-08	0.5
-0.359691083431244	6.6791756e-08	0.5
-0.369680523872375	6.5506612e-08	0.5
-0.380171418190002	6.2158286e-08	0.5
-0.390038192272186	5.9623382e-08	0.5
-0.399967193603516	5.1393297e-08	0.5
-0.409997761249542	5.1148064e-08	0.5
-0.420150637626648	4.7788692e-08	0.5
-0.430071175098419	4.3013205e-08	0.5
-0.440230429172516	5.0092428e-08	0.5
-0.450078308582306	4.3556888e-08	0.5
-0.459953904151916	4.4444739e-08	0.5
-0.469881355762482	3.8554635e-08	0.5
-0.47967803478241	4.4083304e-08	0.5
-0.490012049674988	3.6141444e-08	0.5
-0.499881565570831	3.5183753e-08	0.5
-0.50947499275207	3.2621294e-08	0.5
-0.51924633979797	3.4338655e-08	0.5
-0.52881288528442	2.5990481e-08	0.5
-0.53922235965729	2.8080525e-08	0.5
-0.54923534393311	2.6763486e-08	0.5
-0.55992686748505	2.8546683e-08	0.5
-0.57001340389252	2.2531154e-08	0.5
-0.57994186878204	2.1214836e-08	0.5
-0.59007847309113	2.1984896e-08	0.5
-0.60013043880463	1.9796143e-08	0.5
-0.61031806468964	2.2376403e-08	0.5
-0.62074959278107	2.054669e-08	0.5
-0.63045978546143	1.7632479e-08	0.5
-0.6405041217804	1.7212871e-08	0.5
-0.65032041072846	1.661537e-08	0.5
-0.66046404838562	1.4100145e-08	0.5
-0.6705379486084	1.4528451e-08	0.5
-0.68002760410309	1.2203676e-08	0.5
-0.69006836414337	1.1984142e-08	0.5
-0.70030474662781	1.2182208e-08	0.5
-0.70910143852234	1.0005294e-08	0.5
-0.71918296813965	9.671299e-09	0.5
-0.7296177148819	8.903864e-09	0.5
-0.73946928977966	1.0316202e-08	0.5
-0.74943792819977	1.0452038e-08	0.5
-0.75964200496674	7.601664e-09	0.5
-0.76989412307739	8.234737e-09	0.5
-0.78013694286346	7.13335e-09	0.5
-0.78993082046509	6.888402e-09	0.5
-0.79930019378662	6.653311e-09	0.5
-0.80923879146576	7.190375e-09	0.5
-0.81951761245728	6.449222e-09	0.5
-0.82933783531189	6.104989e-09	0.5
-0.83961403369904	5.264471e-09	0.5
-0.85016667842865	4.915281e-09	0.5
-0.85973417758942	4.431427e-09	0.5
-0.87006068229675	4.837287e-09	0.5
-0.87950563430786	5.789602e-09	0.5
-0.88935697078705	4.241375e-09	0.5
-0.89994013309479	3.92785e-09	0.5
