# Supplementary material for: Reconfigurable signal modulation in a ferroelectric tunnel field-effect transistor
Source: Nat Commun. 2023 May 3;14:2530. doi: 10.1038/s41467-023-38242-w (PMC10156808; doi:10.1038/s41467-023-38242-w)
Supplement: Supplementary file 3 — Source Data [file 41467_2023_38242_MOESM3_ESM.zip › Source Data for Figures/Supplementary Figure 6/SI Figure 6a-b/[6_1_2022 2_26_53 PM]_6-6_WGFMU Id-Vg_LVT_[3000s].csv]

Vg	Id	Vd
0.599441461265087	1.2942969e-08	0.5
0.589899197220802	1.2686728e-08	0.5
0.579748123884201	1.1815903e-08	0.5
0.569848701357841	1.1423134e-08	0.5
0.559929050505161	1.2014772e-08	0.5
0.550070308148861	1.1791164e-08	0.5
0.539996437728405	1.2084321e-08	0.5
0.529559651389718	1.2058753e-08	0.5
0.519620288163424	1.2123243e-08	0.5
0.510112415067852	1.2571847e-08	0.5
0.499407596304081	1.2625454e-08	0.5
0.489617249928415	1.2887397e-08	0.5
0.479914680123329	1.3352011e-08	0.5
0.469538426026702	1.4079687e-08	0.5
0.459888961166143	1.4581547e-08	0.5
0.449650585651398	1.4668081e-08	0.5
0.439424499869347	1.5003875e-08	0.5
0.429782435297966	1.559869e-08	0.5
0.419628635048866	1.6786904e-08	0.5
0.40934295207262	1.7655491e-08	0.5
0.399195455014706	1.9188036e-08	0.5
0.389382518827915	2.0866205e-08	0.5
0.379299059510231	2.5316563e-08	0.5
0.369319349527359	2.4984532e-08	0.5
0.359560653567314	2.7139475e-08	0.5
0.349432021379471	3.1136143e-08	0.5
0.339423224329948	3.1612142e-08	0.5
0.32924884557724	3.6485645e-08	0.5
0.319552674889565	3.9826141e-08	0.5
0.309221372008324	4.6299188e-08	0.5
0.298799157142639	4.6434749e-08	0.5
0.289691895246506	4.8562683e-08	0.5
0.279524832963944	5.3081497e-08	0.5
0.270092025399208	5.8457232e-08	0.5
0.260160014033318	6.7423215e-08	0.5
0.249521553516388	6.7736316e-08	0.5
0.239581882953644	7.5085133e-08	0.5
0.229369223117828	7.1836034e-08	0.5
0.219626307487488	7.789825e-08	0.5
0.209917396306992	8.3779433e-08	0.5
0.200450479984283	9.073112e-08	0.5
0.190496027469635	9.3944578e-08	0.5
0.180914908647537	9.5800004e-08	0.5
0.170501977205277	1.00917759e-07	0.5
0.160563200712204	1.01122964e-07	0.5
0.150790184736252	1.03347276e-07	0.5
0.140648514032364	1.14914329e-07	0.5
0.130606085062027	1.06849221e-07	0.5
0.120704531669617	1.17481044e-07	0.5
0.110583662986755	1.25176143e-07	0.5
0.10068953037262	1.23721563e-07	0.5
0.091726422309876	1.15793156e-07	0.5
0.081350803375244	1.2167672e-07	0.5
0.070635467767715	1.45208318e-07	0.5
0.061194658279419	1.43774784e-07	0.5
0.050851672887802	1.45553727e-07	0.5
0.041024446487427	1.30073943e-07	0.5
0.030995726585388	1.31146635e-07	0.5
0.020821809768677	1.36841592e-07	0.5
0.01057830452919	1.5380617e-07	0.5
0.00105112791061401	1.39994086e-07	0.5
-0.00958341360092196	1.52317966e-07	0.5
-0.019611418247223	1.46225773e-07	0.5
-0.029347538948059	1.4934929e-07	0.5
-0.039789378643036	1.45498376e-07	0.5
-0.050053894519806	1.315925e-07	0.5
-0.060122728347778	1.37222116e-07	0.5
-0.069934964179993	1.44581435e-07	0.5
-0.079356968402863	1.35716647e-07	0.5
-0.089521706104279	1.3381063e-07	0.5
-0.099801421165466	1.29339455e-07	0.5
-0.109464347362518	1.35430852e-07	0.5
-0.119416296482086	1.20478504e-07	0.5
-0.129463016986847	1.33121119e-07	0.5
-0.139869093894958	1.23305014e-07	0.5
-0.149394392967224	1.12356339e-07	0.5
-0.159552454948425	1.08975897e-07	0.5
-0.169145882129669	1.11657705e-07	0.5
-0.179267525672913	1.09875678e-07	0.5
-0.189617931842804	1.0874048e-07	0.5
-0.199835240840912	1.12902853e-07	0.5
-0.209807276725769	1.10461279e-07	0.5
-0.220166921615601	9.8576457e-08	0.5
-0.229980707168579	1.04281717e-07	0.5
-0.240223884582519	9.6830874e-08	0.5
-0.250108659267425	9.3340788e-08	0.5
-0.260398626327515	9.1483763e-08	0.5
-0.270746350288391	8.6495412e-08	0.5
-0.280556619167328	8.0709434e-08	0.5
-0.290364265441894	8.2070663e-08	0.5
-0.300457537174225	7.9068272e-08	0.5
-0.309799671173096	7.3148144e-08	0.5
-0.320024371147156	6.8825571e-08	0.5
-0.330274999141693	6.4608813e-08	0.5
-0.340820610523224	7.1257212e-08	0.5
-0.350460708141327	6.5369328e-08	0.5
-0.360038757324219	5.5841397e-08	0.5
-0.370276808738708	6.2908782e-08	0.5
-0.380402147769928	5.179869e-08	0.5
-0.390259742736816	4.9311161e-08	0.5
-0.400661766529083	4.943098e-08	0.5
-0.410321652889252	4.8520313e-08	0.5
-0.420504868030548	4.4390021e-08	0.5
-0.430208742618561	4.5012648e-08	0.5
-0.439798414707184	4.0894101e-08	0.5
-0.449953317642212	4.1900218e-08	0.5
-0.460535109043121	3.9313154e-08	0.5
-0.470220923423767	3.2881349e-08	0.5
-0.480141520500183	3.2261443e-08	0.5
-0.490156769752502	3.014134e-08	0.5
-0.50027275085449	3.0040521e-08	0.5
-0.51008594036102	3.1608764e-08	0.5
-0.51993608474732	2.7219077e-08	0.5
-0.52999079227448	2.700901e-08	0.5
-0.54014956951141	2.369551e-08	0.5
-0.55008924007416	2.5329831e-08	0.5
-0.55982279777527	2.6286786e-08	0.5
-0.57050454616547	2.5837746e-08	0.5
-0.58064532279968	2.2124409e-08	0.5
-0.59061586856842	2.1666292e-08	0.5
-0.60043680667877	2.0686542e-08	0.5
-0.61096596717835	1.9059728e-08	0.5
-0.62111067771912	1.8588173e-08	0.5
-0.6306746006012	1.6308842e-08	0.5
-0.64093410968781	1.5328915e-08	0.5
-0.65074324607849	1.387033e-08	0.5
-0.66068458557129	1.6425924e-08	0.5
-0.67061257362366	1.2572863e-08	0.5
-0.68065702915192	1.3903577e-08	0.5
-0.69031512737274	1.2159706e-08	0.5
-0.69947445392609	1.3313947e-08	0.5
-0.70907914638519	1.1633643e-08	0.5
-0.71912908554077	1.1169829e-08	0.5
-0.72965610027313	1.0744214e-08	0.5
-0.73987329006195	9.127416e-09	0.5
-0.7500227689743	8.817969e-09	0.5
-0.75997865200043	6.78045e-09	0.5
-0.7695963382721	5.91601e-09	0.5
-0.78001129627228	6.852113e-09	0.5
-0.79018068313599	5.847513e-09	0.5
-0.7993757724762	6.805042e-09	0.5
-0.80966520309448	6.440448e-09	0.5
-0.81971955299377	5.525815e-09	0.5
-0.82976877689362	4.293212e-09	0.5
-0.83969819545746	4.622343e-09	0.5
-0.8503794670105	3.63202e-09	0.5
-0.8602294921875	4.834648e-09	0.5
-0.86989009380341	4.509596e-09	0.5
-0.87981522083283	4.446758e-09	0.5
-0.88957691192627	3.475735e-09	0.5
-0.89985859394074	3.478394e-09	0.5
