# Supplementary material for: Reconfigurable signal modulation in a ferroelectric tunnel field-effect transistor
Source: Nat Commun. 2023 May 3;14:2530. doi: 10.1038/s41467-023-38242-w (PMC10156808; doi:10.1038/s41467-023-38242-w)
Supplement: Supplementary file 3 — Source Data [file 41467_2023_38242_MOESM3_ESM.zip › Source Data for Figures/Supplementary Figure 6/SI Figure 6a-b/[6_1_2022 4_25_16 PM]_6-6_WGFMU Id-Vg_LVT_[10000s].csv]

Vg	Id	Vd
0.60028562694788	1.306745e-08	0.5
0.590072885155678	1.183053e-08	0.5
0.580206893384457	1.2439622e-08	0.5
0.569943599402905	1.2191946e-08	0.5
0.560608554631472	1.2276677e-08	0.5
0.550493516027927	1.1610983e-08	0.5
0.540317539125681	1.1198276e-08	0.5
0.530077172443271	1.161519e-08	0.5
0.520268419757485	1.1836966e-08	0.5
0.51012868899852	1.1962123e-08	0.5
0.500095166637038	1.1873408e-08	0.5
0.490261696279049	1.2008401e-08	0.5
0.480012085288763	1.1416883e-08	0.5
0.469726469367743	1.2532713e-08	0.5
0.459714621305466	1.2857478e-08	0.5
0.449889179319143	1.3229021e-08	0.5
0.439793083816767	1.4675861e-08	0.5
0.429964035749435	1.5530786e-08	0.5
0.419941619038582	1.3856334e-08	0.5
0.409465871751308	1.5125213e-08	0.5
0.399847730994225	1.57097e-08	0.5
0.389286644756794	1.5676356e-08	0.5
0.379238590598106	1.6687919e-08	0.5
0.369450643658638	1.8817486e-08	0.5
0.360421568155289	2.4451188e-08	0.5
0.349908649921417	2.411883e-08	0.5
0.340094581246376	2.4753181e-08	0.5
0.329627513885498	2.6309912e-08	0.5
0.319660663604736	2.814992e-08	0.5
0.309863597154617	3.0976899e-08	0.5
0.299759402871132	3.5909856e-08	0.5
0.290141552686691	3.7403073e-08	0.5
0.280434936285019	3.8829381e-08	0.5
0.270373538136482	4.6374925e-08	0.5
0.260272890329361	4.7898801e-08	0.5
0.250449195504189	5.4772968e-08	0.5
0.240407407283783	5.903075e-08	0.5
0.230142742395401	6.5703688e-08	0.5
0.220035880804062	6.1724087e-08	0.5
0.210518956184387	6.0765231e-08	0.5
0.201097577810287	6.691868e-08	0.5
0.191025823354721	7.0098352e-08	0.5
0.181437432765961	7.1289925e-08	0.5
0.17123019695282	8.3754863e-08	0.5
0.161633551120758	8.4583483e-08	0.5
0.151197671890259	8.9711428e-08	0.5
0.14101168513298	9.2149875e-08	0.5
0.131201595067978	9.0985523e-08	0.5
0.121135026216507	1.00969871e-07	0.5
0.11117348074913	8.4754824e-08	0.5
0.100885003805161	8.9829676e-08	0.5
0.091414123773575	9.1227314e-08	0.5
0.082092970609665	9.8973345e-08	0.5
0.071327894926071	9.9533445e-08	0.5
0.061098128557205	1.07969363e-07	0.5
0.050880312919617	9.1450573e-08	0.5
0.040607005357742	1.09098572e-07	0.5
0.031025618314743	9.9701829e-08	0.5
0.020824551582336	9.8933064e-08	0.5
0.010967016220093	1.06557714e-07	0.5
0.00128284096717801	9.5842125e-08	0.5
-0.00899666547775302	1.16590357e-07	0.5
-0.0188223123550409	1.08854636e-07	0.5
-0.029172360897064	1.02832871e-07	0.5
-0.039380669593811	1.06348892e-07	0.5
-0.04916113615036	1.22244245e-07	0.5
-0.059734165668488	1.14882724e-07	0.5
-0.0697868466377261	1.1951046e-07	0.5
-0.079362392425537	1.14695553e-07	0.5
-0.088930130004883	1.11604471e-07	0.5
-0.099364101886749	1.18758543e-07	0.5
-0.10910552740097	1.23624005e-07	0.5
-0.119264602661133	1.21738552e-07	0.5
-0.129091382026672	1.03966592e-07	0.5
-0.138815999031067	1.01929146e-07	0.5
-0.149288594722748	1.0908267e-07	0.5
-0.159170031547546	1.1231166e-07	0.5
-0.168985188007355	1.02408883e-07	0.5
-0.179295837879181	1.06457136e-07	0.5
-0.188952922821045	9.7138546e-08	0.5
-0.19927841424942	9.3777118e-08	0.5
-0.20972216129303	8.1042067e-08	0.5
-0.219866931438446	8.3480813e-08	0.5
-0.229787945747375	8.6460503e-08	0.5
-0.240075886249542	8.2395076e-08	0.5
-0.249638319015503	7.9918578e-08	0.5
-0.259976506233215	7.439828e-08	0.5
-0.270619988441467	7.7511359e-08	0.5
-0.280520737171173	7.7782587e-08	0.5
-0.289910137653351	7.7681527e-08	0.5
-0.300337433815002	7.3688234e-08	0.5
-0.30926913022995	7.3877146e-08	0.5
-0.319549858570099	6.6962315e-08	0.5
-0.329888939857483	6.5041775e-08	0.5
-0.340100884437561	5.6080658e-08	0.5
-0.350200653076172	5.3319614e-08	0.5
-0.359212100505829	5.5136368e-08	0.5
-0.369406163692474	5.2631471e-08	0.5
-0.379747569561005	5.2401727e-08	0.5
-0.389950037002563	4.6730854e-08	0.5
-0.400254964828491	5.1154753e-08	0.5
-0.410020351409912	4.7554252e-08	0.5
-0.420168817043304	5.0012407e-08	0.5
-0.430061936378479	3.8401016e-08	0.5
-0.439906775951385	3.6853429e-08	0.5
-0.449998676776886	3.7830812e-08	0.5
-0.459802746772766	3.551774e-08	0.5
-0.470047414302826	3.6667721e-08	0.5
-0.479904651641846	3.5979664e-08	0.5
-0.489722967147827	3.4806799e-08	0.5
-0.50015461444855	3.1040354e-08	0.5
-0.51000213623047	2.938571e-08	0.5
-0.51921701431274	2.8844783e-08	0.5
-0.52909553050995	3.0152805e-08	0.5
-0.53936100006104	2.9696794e-08	0.5
-0.54913115501404	2.8937475e-08	0.5
-0.55966567993164	2.4744965e-08	0.5
-0.56966269016266	2.6953369e-08	0.5
-0.57942032814026	2.0333896e-08	0.5
-0.59004735946655	2.0637573e-08	0.5
-0.60010373592377	1.8245339e-08	0.5
-0.61003482341766	1.7668564e-08	0.5
-0.61971855163574	1.7352217e-08	0.5
-0.63041412830353	1.6218133e-08	0.5
-0.64082074165344	1.59273e-08	0.5
-0.64954566955566	1.3653305e-08	0.5
-0.66050541400909	1.5492573e-08	0.5
-0.66975176334381	1.3309331e-08	0.5
-0.67964565753937	1.4852604e-08	0.5
-0.68960845470429	1.2640858e-08	0.5
-0.69945347309113	1.2234441e-08	0.5
-0.70896315574646	1.2136744e-08	0.5
-0.71857345104218	9.728372e-09	0.5
-0.72905290126801	1.0069656e-08	0.5
-0.73911201953888	9.024573e-09	0.5
-0.74913334846497	8.489328e-09	0.5
-0.75937616825104	8.654109e-09	0.5
-0.76930320262909	9.642116e-09	0.5
-0.77995133399963	7.249048e-09	0.5
-0.78976893424988	8.373612e-09	0.5
-0.79922389984131	9.527334e-09	0.5
-0.80947709083557	6.66263e-09	0.5
-0.81947791576386	5.623888e-09	0.5
-0.82971823215485	5.125391e-09	0.5
-0.83962297439575	4.945987e-09	0.5
-0.84998154640198	5.450327e-09	0.5
-0.85945570468903	4.630145e-09	0.5
-0.86960852146149	4.802013e-09	0.5
-0.87950587272644	4.403585e-09	0.5
-0.88944876194	4.204311e-09	0.5
-0.89934897422791	4.054941e-09	0.5
