# Supplementary material for: Reconfigurable signal modulation in a ferroelectric tunnel field-effect transistor
Source: Nat Commun. 2023 May 3;14:2530. doi: 10.1038/s41467-023-38242-w (PMC10156808; doi:10.1038/s41467-023-38242-w)
Supplement: Supplementary file 3 — Source Data [file 41467_2023_38242_MOESM3_ESM.zip › Source Data for Figures/Supplementary Figure 6/SI Figure 6a-b/[6_23_2022 2_01_10 PM]_6-6_WGFMU Id-Vg_HVT_[after 20 days from 20220603].csv]

Vg	Id	Vd
0.699099957942963	1.0466252e-08	0.5
0.689647361636162	1.0896169e-08	0.5
0.679414063692093	1.0576388e-08	0.5
0.66901533305645	1.1684926e-08	0.5
0.659147948026657	1.1265175e-08	0.5
0.649000763893127	1.2068262e-08	0.5
0.63950003683567	1.2193346e-08	0.5
0.629526481032371	1.2320931e-08	0.5
0.619208671152592	1.2364074e-08	0.5
0.609260387718677	1.4496019e-08	0.5
0.599340505897999	1.3308043e-08	0.5
0.589896202087402	1.6153006e-08	0.5
0.579297848045826	1.5938587e-08	0.5
0.569452054798603	1.7465243e-08	0.5
0.559970214962959	1.7210196e-08	0.5
0.549710981547832	2.1303356e-08	0.5
0.539771150797606	1.9897223e-08	0.5
0.529541555792093	2.3122103e-08	0.5
0.519492346793413	2.3230621e-08	0.5
0.5091303717345	2.3813772e-08	0.5
0.498984264442697	2.5474378e-08	0.5
0.489787379279733	2.686121e-08	0.5
0.480088409036398	2.8868772e-08	0.5
0.469359748065472	3.4277011e-08	0.5
0.459079787135124	3.708173e-08	0.5
0.449163939803839	3.7366789e-08	0.5
0.438958559185266	3.99145e-08	0.5
0.429252058267593	3.9852512e-08	0.5
0.419166229665279	4.2802071e-08	0.5
0.408828087151051	4.6254922e-08	0.5
0.398616343736649	4.7375792e-08	0.5
0.388831295073032	4.909543e-08	0.5
0.378895930945873	5.3975167e-08	0.5
0.368915662169457	5.394806e-08	0.5
0.359283462166786	5.6119053e-08	0.5
0.349243268370628	5.6279386e-08	0.5
0.33911994099617	5.8652049e-08	0.5
0.329095527529717	5.8603487e-08	0.5
0.318865194916725	6.0614774e-08	0.5
0.308790966868401	6.1630509e-08	0.5
0.298529401421547	6.3802467e-08	0.5
0.28924186527729	6.377757e-08	0.5
0.279477536678314	6.1838996e-08	0.5
0.269253820180893	6.5665489e-08	0.5
0.259751126170158	6.124116e-08	0.5
0.249235183000565	6.0666295e-08	0.5
0.239250391721726	6.5172649e-08	0.5
0.228576153516769	5.9610599e-08	0.5
0.21883749961853	6.1256749e-08	0.5
0.209033727645874	6.1236292e-08	0.5
0.199421495199204	6.1809601e-08	0.5
0.189583152532578	6.2452564e-08	0.5
0.179776966571808	6.0384814e-08	0.5
0.169768542051315	5.3556921e-08	0.5
0.160100340843201	5.6057775e-08	0.5
0.149936258792877	4.9535139e-08	0.5
0.139529585838318	5.3840786e-08	0.5
0.129613816738129	5.3381555e-08	0.5
0.11974647641182	5.0247298e-08	0.5
0.109425932168961	4.8524836e-08	0.5
0.099623262882233	5.0765944e-08	0.5
0.090637296438217	5.0463477e-08	0.5
0.080124646425247	5.2873606e-08	0.5
0.070490509271622	4.9123042e-08	0.5
0.060457348823547	4.5018133e-08	0.5
0.050459980964661	4.4908763e-08	0.5
0.040443629026413	4.3941441e-08	0.5
0.03026095032692	4.1854733e-08	0.5
0.019540160894394	4.2111814e-08	0.5
0.00981432199478199	3.8271274e-08	0.5
-9.2387199399635e-06	3.654905e-08	0.5
-0.010159432888031	3.3703252e-08	0.5
-0.0199599266052251	3.0731275e-08	0.5
-0.030482113361359	3.1479694e-08	0.5
-0.040078580379486	3.2075985e-08	0.5
-0.050620555877686	2.8203342e-08	0.5
-0.060809254646301	2.4438172e-08	0.5
-0.071037828922272	2.5211525e-08	0.5
-0.080081403255463	2.2807198e-08	0.5
-0.089826583862305	2.1117497e-08	0.5
-0.100167214870453	2.2934195e-08	0.5
-0.110232710838318	1.7199307e-08	0.5
-0.120439231395721	1.5291764e-08	0.5
-0.129858791828155	1.3567345e-08	0.5
-0.139934837818146	1.3593908e-08	0.5
-0.150212526321411	1.1710095e-08	0.5
-0.160281658172607	1.0560371e-08	0.5
-0.17002522945404	1.0288325e-08	0.5
-0.180317997932434	9.325365e-09	0.5
-0.190192461013794	9.539932e-09	0.5
-0.20033061504364	8.045644e-09	0.5
-0.210606098175049	7.307845e-09	0.5
-0.220740914344788	7.776656e-09	0.5
-0.230930745601654	6.67852e-09	0.5
-0.2410728931427	5.969359e-09	0.5
-0.251084923744202	5.719214e-09	0.5
-0.26141619682312	5.675685e-09	0.5
-0.271216928958893	4.507906e-09	0.5
-0.281753778457642	4.495164e-09	0.5
-0.291184544563293	4.442007e-09	0.5
-0.300996720790863	3.934635e-09	0.5
