# Supplementary material for: Reconfigurable signal modulation in a ferroelectric tunnel field-effect transistor
Source: Nat Commun. 2023 May 3;14:2530. doi: 10.1038/s41467-023-38242-w (PMC10156808; doi:10.1038/s41467-023-38242-w)
Supplement: Supplementary file 3 — Source Data [file 41467_2023_38242_MOESM3_ESM.zip › Source Data for Figures/Supplementary Figure 6/SI Figure 6a-b/[6_3_2022 1_41_18 PM]_6-6_WGFMU Id-Vg_LVT_[172000s].csv]

Vg	Id	Vd
-0.70043158531189	4.040214e-09	0.5
-0.68998873233795	7.425937e-09	0.5
-0.68083870410919	6.782223e-09	0.5
-0.6708083152771	8.1713e-09	0.5
-0.66074466705322	8.326511e-09	0.5
-0.6502320766449	1.0902322e-08	0.5
-0.64097595214844	1.1229839e-08	0.5
-0.63065803050995	1.2252396e-08	0.5
-0.62030076980591	1.2736983e-08	0.5
-0.61038839817047	1.4329381e-08	0.5
-0.6001261472702	1.4446112e-08	0.5
-0.59048783779144	1.6161515e-08	0.5
-0.58019924163818	1.6464881e-08	0.5
-0.57019364833832	1.7417975e-08	0.5
-0.56018388271332	1.7130683e-08	0.5
-0.54979372024536	1.7869407e-08	0.5
-0.5399683713913	2.0359058e-08	0.5
-0.53001141548157	1.9615475e-08	0.5
-0.51975905895233	2.2247422e-08	0.5
-0.51022148132324	2.4591229e-08	0.5
-0.50061798095703	2.3123023e-08	0.5
-0.490516006946564	2.5384786e-08	0.5
-0.480371654033661	2.776865e-08	0.5
-0.470503151416778	3.0368366e-08	0.5
-0.461045920848846	3.1751931e-08	0.5
-0.450836718082428	3.3801584e-08	0.5
-0.440483450889587	3.4050476e-08	0.5
-0.431168377399445	3.9078547e-08	0.5
-0.421169340610504	3.520319e-08	0.5
-0.410990953445434	3.8307249e-08	0.5
-0.400737762451172	4.7001876e-08	0.5
-0.390919327735901	4.490947e-08	0.5
-0.38039356470108	4.5297583e-08	0.5
-0.370481133460998	5.5886936e-08	0.5
-0.36031848192215	5.0329763e-08	0.5
-0.350775718688965	5.2584614e-08	0.5
-0.340999245643616	5.3723092e-08	0.5
-0.330803394317627	5.8990715e-08	0.5
-0.320840299129486	5.964241e-08	0.5
-0.31040495634079	6.5631568e-08	0.5
-0.301018178462982	7.5201172e-08	0.5
-0.290926039218903	7.015371e-08	0.5
-0.281396508216858	8.2352024e-08	0.5
-0.271247506141663	8.0190354e-08	0.5
-0.260991990566254	8.6350212e-08	0.5
-0.25092601776123	9.305068e-08	0.5
-0.240954637527466	9.555653e-08	0.5
-0.230377852916717	8.7303214e-08	0.5
-0.220400333404541	9.613715e-08	0.5
-0.210497081279755	1.00400584e-07	0.5
-0.200106739997864	1.08184246e-07	0.5
-0.190102815628052	1.07324361e-07	0.5
-0.180020809173584	1.07306441e-07	0.5
-0.169750332832336	1.07739545e-07	0.5
-0.159853756427765	1.09094842e-07	0.5
-0.150146484375	9.8997297e-08	0.5
-0.140076994895935	1.05288649e-07	0.5
-0.130099356174469	1.07644979e-07	0.5
-0.119982898235321	1.04237216e-07	0.5
-0.10966145992279	1.07661862e-07	0.5
-0.100309789180756	1.0227302e-07	0.5
-0.09003883600235	9.7449039e-08	0.5
-0.079466640949249	1.01390043e-07	0.5
-0.070595622062683	1.01654869e-07	0.5
-0.060414254665375	1.11162045e-07	0.5
-0.050251364707947	1.21026076e-07	0.5
-0.040150105953217	1.12386211e-07	0.5
-0.030315041542053	1.15204948e-07	0.5
-0.019768953323364	1.10675053e-07	0.5
-0.00937253236770597	1.1386048e-07	0.5
1.14142894749869e-05	1.1398501e-07	0.5
0.010139673948288	1.11685956e-07	0.5
0.019874423742294	1.03171729e-07	0.5
0.029927670955658	1.07958392e-07	0.5
0.040412276983261	1.11502928e-07	0.5
0.050791263580322	1.02711972e-07	0.5
0.060604900121689	1.03049196e-07	0.5
0.070937931537628	9.9856351e-08	0.5
0.080997169017792	9.3251195e-08	0.5
0.091575354337692	1.05491068e-07	0.5
0.100030571222305	1.02091583e-07	0.5
0.110201925039291	9.8758029e-08	0.5
0.120323807001114	8.9752824e-08	0.5
0.130432277917862	9.6762399e-08	0.5
0.140390604734421	9.145144e-08	0.5
0.150435507297516	8.6251248e-08	0.5
0.160612553358078	9.6028792e-08	0.5
0.170529842376709	8.8278938e-08	0.5
0.180604159832001	8.9437087e-08	0.5
0.190464437007904	7.885815e-08	0.5
0.200068145990372	7.8892747e-08	0.5
0.209337681531906	7.6712972e-08	0.5
0.219242244958878	7.4261756e-08	0.5
0.229046404361725	7.0047385e-08	0.5
0.239322245121002	6.5879718e-08	0.5
0.249470144510269	6.1552932e-08	0.5
0.259840920567513	5.4645238e-08	0.5
0.270072996616364	5.2748099e-08	0.5
0.28006038069725	4.5187061e-08	0.5
0.290333390235901	4.3251841e-08	0.5
0.298868611454964	4.2563276e-08	0.5
0.309273943305016	3.9014477e-08	0.5
0.319379642605782	3.6969467e-08	0.5
0.329375714063644	3.3955278e-08	0.5
0.339872285723686	3.0770504e-08	0.5
0.349699929356575	2.7760681e-08	0.5
0.359690353274345	2.5961759e-08	0.5
0.368779376149178	2.323546e-08	0.5
0.378837764263153	2.1507962e-08	0.5
0.388667352497578	1.9588553e-08	0.5
0.398878760635853	1.8314926e-08	0.5
0.408839054405689	1.7916063e-08	0.5
0.419062294065952	1.5858175e-08	0.5
0.428869768977165	1.5046199e-08	0.5
0.438512679189444	1.3647013e-08	0.5
0.448557548224926	1.299414e-08	0.5
0.458493072539568	1.3054961e-08	0.5
0.469441177323461	1.3138399e-08	0.5
0.47932655736804	1.2743412e-08	0.5
0.489903926849365	1.1831592e-08	0.5
0.499229301174637	1.1834012e-08	0.5
0.50961519498378	1.1674996e-08	0.5
0.519506538286805	1.1426482e-08	0.5
0.529748756438494	1.1359665e-08	0.5
0.539937987923622	1.184786e-08	0.5
0.550368335098028	1.1643767e-08	0.5
0.559831731021404	1.2543905e-08	0.5
0.569469623267651	1.2502913e-08	0.5
0.57947676628828	1.2638041e-08	0.5
0.58935734629631	1.2529855e-08	0.5
0.599661663174629	1.25219e-08	0.5
0.608993463218212	1.3054921e-08	0.5
0.618932113051414	1.4026549e-08	0.5
0.629649117588997	1.3813053e-08	0.5
0.639183089137077	1.7140019e-08	0.5
0.649448662996292	1.4517289e-08	0.5
0.659360483288765	1.5415223e-08	0.5
0.669145077466965	1.7050089e-08	0.5
0.679778069257736	1.639156e-08	0.5
0.689828991889954	1.844079e-08	0.5
0.6994399279356	1.6644172e-08	0.5
