# Supplementary material for: Reconfigurable signal modulation in a ferroelectric tunnel field-effect transistor
Source: Nat Commun. 2023 May 3;14:2530. doi: 10.1038/s41467-023-38242-w (PMC10156808; doi:10.1038/s41467-023-38242-w)
Supplement: Supplementary file 3 — Source Data [file 41467_2023_38242_MOESM3_ESM.zip › Source Data for Figures/Supplementary Figure 6/SI Figure 6c-d/6-6_Sine test 1kHz Vd0.5V_[HVT_after 10000s amp0.3].csv]

time	Vg	time	Iout
4.50E-06	-0.044168364	4.50E-06	4.77768E-08
1.45E-05	-0.025540015	1.45E-05	5.45777E-08
2.45E-05	-0.007038077	2.45E-05	5.89167E-08
3.45E-05	0.011623044	3.45E-05	6.04171E-08
4.45E-05	0.029933805	4.45E-05	6.44191E-08
5.45E-05	0.047756091	5.45E-05	6.51441E-08
6.45E-05	0.065016553	6.45E-05	7.10595E-08
7.45E-05	0.082323842	7.45E-05	7.56786E-08
8.45E-05	0.098811403	8.45E-05	7.59011E-08
9.45E-05	0.115108967	9.45E-05	7.93126E-08
0.0001045	0.130170509	0.0001045	8.31969E-08
0.0001145	0.144735783	0.0001145	8.0385E-08
0.0001245	0.158521146	0.0001245	8.30828E-08
0.0001345	0.171695903	0.0001345	8.42625E-08
0.0001445	0.183847278	0.0001445	8.38049E-08
0.0001545	0.194746271	0.0001545	8.81907E-08
0.0001645	0.204971835	0.0001645	8.24299E-08
0.0001745	0.214334399	0.0001745	7.99009E-08
0.0001845	0.222223714	0.0001845	7.77562E-08
0.0001945	0.229274213	0.0001945	7.85339E-08
0.0002045	0.235120296	0.0002045	7.82916E-08
0.0002145	0.239914134	0.0002145	7.7929E-08
0.0002245	0.243506685	0.0002245	7.86044E-08
0.0002345	0.245793	0.0002345	7.78951E-08
0.0002445	0.247064903	0.0002445	7.68408E-08
0.0002545	0.247021988	0.0002545	7.46837E-08
0.0002645	0.246011868	0.0002645	7.85967E-08
0.0002745	0.243690446	0.0002745	8.06678E-08
0.0002845	0.240196213	0.0002845	7.70205E-08
0.0002945	0.235730886	0.0002945	8.1377E-08
0.0003045	0.229697138	0.0003045	8.21883E-08
0.0003145	0.222968534	0.0003145	8.24374E-08
0.0003245	0.215037838	0.0003245	8.1287E-08
0.0003345	0.205928117	0.0003345	7.99625E-08
0.0003445	0.19585079	0.0003445	7.96739E-08
0.0003545	0.184916303	0.0003545	8.14687E-08
0.0003645	0.172814086	0.0003645	7.94714E-08
0.0003745	0.160002172	0.0003745	7.82287E-08
0.0003845	0.146522701	0.0003845	7.85766E-08
0.0003945	0.13180019	0.0003945	7.63729E-08
0.0004045	0.116781563	0.0004045	7.33667E-08
0.0004145	0.100760229	0.0004145	6.83623E-08
0.0004245	0.084136501	0.0004245	6.76056E-08
0.0004345	0.067065261	0.0004345	6.24607E-08
0.0004445	0.049558219	0.0004445	5.89013E-08
0.0004545	0.032038692	0.0004545	5.46159E-08
0.0004645	0.01357538	0.0004645	5.63408E-08
0.0004745	-0.004940213	0.0004745	5.31565E-08
0.0004845	-0.02339104	0.0004845	4.83577E-08
0.0004945	-0.042051382	0.0004945	4.48049E-08
0.0005045	-0.060804579	0.0005045	4.09611E-08
0.0005145	-0.079602256	0.0005145	3.64556E-08
0.0005245	-0.098408118	0.0005245	3.12538E-08
0.0005345	-0.117175758	0.0005345	2.7701E-08
0.0005445	-0.135218874	0.0005445	2.57747E-08
0.0005545	-0.152971715	0.0005545	2.21763E-08
0.0005645	-0.170646518	0.0005645	2.09761E-08
0.0005745	-0.187461033	0.0005745	1.7092E-08
0.0005845	-0.203519434	0.0005845	1.63109E-08
0.0005945	-0.21929653	0.0005945	1.51833E-08
0.0006045	-0.234924585	0.0006045	1.42627E-08
0.0006145	-0.249412209	0.0006145	1.13864E-08
0.0006245	-0.263501883	0.0006245	1.09208E-08
0.0006345	-0.276746094	0.0006345	1.08722E-08
0.0006445	-0.288490921	0.0006445	1.01208E-08
0.0006545	-0.299636483	0.0006545	9.51738E-09
0.0006645	-0.309850365	0.0006645	9.15252E-09
0.0006745	-0.318853199	0.0006745	9.31755E-09
0.0006845	-0.32692042	0.0006845	8.54443E-09
0.0006945	-0.334290862	0.0006945	8.68857E-09
0.0007045	-0.34009403	0.0007045	9.2359E-09
0.0007145	-0.344670534	0.0007145	8.10018E-09
0.0007245	-0.348329425	0.0007245	8.18223E-09
0.0007345	-0.350830704	0.0007345	8.91914E-09
0.0007445	-0.35177058	0.0007445	8.54615E-09
0.0007545	-0.3521896	0.0007545	9.5758E-09
0.0007645	-0.351143599	0.0007645	1.08618E-08
0.0007745	-0.348655194	0.0007745	1.01544E-08
0.0007845	-0.345057189	0.0007845	1.12337E-08
0.0007945	-0.340530992	0.0007945	1.21169E-08
0.0008045	-0.334482431	0.0008045	1.26862E-08
0.0008145	-0.327515423	0.0008145	1.28778E-08
0.0008245	-0.319987774	0.0008245	1.45387E-08
0.0008345	-0.310778946	0.0008345	1.43238E-08
0.0008445	-0.300336421	0.0008445	1.46941E-08
0.0008545	-0.289457738	0.0008545	1.65297E-08
0.0008645	-0.277705491	0.0008645	1.7228E-08
0.0008745	-0.264691472	0.0008745	1.88723E-08
0.0008845	-0.250345856	0.0008845	2.12448E-08
0.0008945	-0.235915959	0.0008945	2.27911E-08
0.0009045	-0.220799401	0.0009045	2.7289E-08
0.0009145	-0.205101892	0.0009145	2.94113E-08
0.0009245	-0.189130515	0.0009245	3.30576E-08
0.0009345	-0.171957046	0.0009345	3.74705E-08
0.0009445	-0.154459372	0.0009445	4.10707E-08
0.0009545	-0.136770904	0.0009545	4.76222E-08
0.0009645	-0.118792556	0.0009645	4.70923E-08
0.0009745	-0.100224681	0.0009745	5.02474E-08
0.0009845	-0.081695043	0.0009845	5.26018E-08
0.0009945	-0.062856406	0.0009945	5.73685E-08
0.0010044	-0.044145733	0.0010045	6.40156E-08
0.0010144	-0.02494893	0.0010145	7.04531E-08
0.0010244	-0.006408367	0.0010245	7.30051E-08
0.0010344	0.01199369	0.0010345	7.35088E-08
0.0010444	0.030813605	0.0010445	7.87298E-08
0.0010544	0.047937125	0.0010545	7.72152E-08
0.0010644	0.06544885	0.0010645	7.81721E-08
0.0010744	0.08273194	0.0010745	8.10283E-08
0.0010844	0.099281929	0.0010845	8.01096E-08
0.0010944	0.115346961	0.0010945	8.35368E-08
0.0011044	0.130363643	0.0011045	8.80625E-08
0.0011144	0.145147011	0.0011145	8.90514E-08
0.0011244	0.158862531	0.0011245	8.88669E-08
0.0011344	0.171926484	0.0011345	8.95737E-08
0.0011444	0.184041187	0.0011445	9.1146E-08
0.0011544	0.195194155	0.0011545	8.8252E-08
0.0011644	0.205136091	0.0011645	8.6809E-08
0.0011744	0.214158043	0.0011745	8.62194E-08
0.0011844	0.222187042	0.0011845	8.51094E-08
0.0011944	0.229409605	0.0011945	8.08652E-08
0.0012044	0.235254899	0.0012045	8.25941E-08
0.0012144	0.239948466	0.0012145	7.99474E-08
0.0012244	0.24362959	0.0012245	7.95153E-08
0.0012344	0.246163636	0.0012345	7.74193E-08
0.0012444	0.247417212	0.0012445	7.67836E-08
0.0012544	0.247668475	0.0012545	7.67467E-08
0.0012644	0.24624753	0.0012645	7.65397E-08
0.0012744	0.244147703	0.0012745	7.84163E-08
0.0012844	0.240726054	0.0012845	7.85163E-08
0.0012944	0.236069158	0.0012945	7.8131E-08
0.0013044	0.230221123	0.0013045	8.1196E-08
0.0013144	0.223151505	0.0013145	8.22851E-08
0.0013244	0.21547325	0.0013245	8.24182E-08
0.0013344	0.206187949	0.0013345	8.44633E-08
0.0013444	0.196610421	0.0013445	8.36161E-08
0.0013544	0.185798839	0.0013545	8.24614E-08
0.0013644	0.173414916	0.0013645	8.4305E-08
0.0013744	0.16044578	0.0013745	8.4249E-08
0.0013844	0.147024438	0.0013845	8.28903E-08
0.0013944	0.132342905	0.0013945	7.87672E-08
0.0014044	0.117336363	0.0014045	8.24767E-08
0.0014144	0.101329468	0.0014145	7.92659E-08
0.0014244	0.084797814	0.0014245	7.39236E-08
0.0014344	0.067906827	0.0014345	6.99859E-08
0.0014444	0.050560527	0.0014445	6.9451E-08
0.0014544	0.03260988	0.0014545	6.71083E-08
0.0014644	0.014081021	0.0014645	6.34457E-08
0.0014744	-0.004251199	0.0014745	6.49729E-08
0.0014844	-0.022782788	0.0014845	5.35846E-08
0.0014944	-0.04159997	0.0014945	4.95826E-08
0.0015044	-0.060285281	0.0015045	5.23386E-08
0.0015144	-0.079066962	0.0015145	4.20149E-08
0.0015244	-0.098027334	0.0015245	4.12261E-08
0.0015344	-0.1165675	0.0015345	3.77219E-08
0.0015444	-0.134766296	0.0015445	3.46656E-08
0.0015544	-0.152562827	0.0015545	3.11139E-08
0.0015644	-0.169926286	0.0015645	2.86871E-08
0.0015744	-0.186946034	0.0015745	2.34582E-08
0.0015844	-0.203504607	0.0015845	2.059E-08
0.0015944	-0.21903941	0.0015945	1.95597E-08
0.0016044	-0.234220743	0.0016045	1.66248E-08
0.0016144	-0.248562068	0.0016145	1.3299E-08
0.0016244	-0.262829632	0.0016245	1.23206E-08
0.0016344	-0.275979429	0.0016345	1.19611E-08
0.0016444	-0.287598252	0.0016445	1.0444E-08
0.0016544	-0.299098462	0.0016545	1.06942E-08
0.0016644	-0.309334964	0.0016645	1.0487E-08
0.0016744	-0.318170041	0.0016745	9.9495E-09
0.0016844	-0.325994581	0.0016845	9.60326E-09
0.0016944	-0.333213627	0.0016945	9.93167E-09
0.0017044	-0.339147508	0.0017045	9.91329E-09
0.0017144	-0.34390974	0.0017145	8.58173E-09
0.0017244	-0.347692668	0.0017245	9.72339E-09
0.0017344	-0.350064814	0.0017345	9.21251E-09
0.0017444	-0.35113579	0.0017445	9.95802E-09
0.0017544	-0.351409286	0.0017545	1.04296E-08
0.0017644	-0.350057811	0.0017645	1.09917E-08
0.0017744	-0.347668111	0.0017745	1.04724E-08
0.0017844	-0.344252676	0.0017845	1.11176E-08
0.0017944	-0.339930147	0.0017945	1.27693E-08
0.0018044	-0.333721608	0.0018045	1.20628E-08
0.0018144	-0.326864243	0.0018145	1.35316E-08
0.0018244	-0.319118887	0.0018245	1.42473E-08
0.0018344	-0.310245603	0.0018345	1.47416E-08
0.0018444	-0.300238878	0.0018445	1.70589E-08
0.0018544	-0.289208829	0.0018545	1.86941E-08
0.0018644	-0.277456552	0.0018645	2.02629E-08
0.0018744	-0.264856488	0.0018745	2.20264E-08
0.0018844	-0.250978678	0.0018845	2.51832E-08
0.0018944	-0.236281931	0.0018945	2.68543E-08
0.0019044	-0.220939472	0.0019045	2.86694E-08
0.0019144	-0.205245093	0.0019145	2.92255E-08
0.0019244	-0.188891739	0.0019245	3.40223E-08
0.0019344	-0.17198436	0.0019345	4.01167E-08
0.0019444	-0.154343098	0.0019445	4.35756E-08
0.0019544	-0.136615232	0.0019545	5.05459E-08
0.0019644	-0.118682921	0.0019645	5.45758E-08
0.0019744	-0.100152113	0.0019745	6.08544E-08
0.0019844	-0.081309572	0.0019845	5.82058E-08
0.0019944	-0.062383145	0.0019945	6.16984E-08
0.0020043	-0.043724757	0.0020045	7.15811E-08
0.0020143	-0.024840856	0.0020145	7.23668E-08
0.0020243	-0.006073614	0.0020245	7.80075E-08
0.0020343	0.01204207	0.0020345	8.18931E-08
0.0020443	0.030564686	0.0020445	8.18557E-08
0.0020543	0.048646428	0.0020545	7.83872E-08
0.0020643	0.065628707	0.0020645	7.82773E-08
0.0020743	0.082738183	0.0020745	8.27076E-08
0.0020843	0.099350207	0.0020845	8.56123E-08
0.0020943	0.115404703	0.0020945	8.48909E-08
0.0021043	0.130635187	0.0021045	8.53262E-08
0.0021143	0.14524065	0.0021145	8.44056E-08
0.0021243	0.158886716	0.0021245	8.23696E-08
0.0021343	0.172196463	0.0021345	8.59949E-08
0.0021443	0.184505075	0.0021445	8.2653E-08
0.0021543	0.195132121	0.0021545	8.5023E-08
0.0021643	0.205396324	0.0021645	8.31087E-08
0.0021743	0.214452222	0.0021745	8.34001E-08
0.0021843	0.22227405	0.0021845	8.7183E-08
0.0021943	0.229281232	0.0021945	8.90996E-08
0.0022043	0.23504968	0.0022045	8.83644E-08
0.0022143	0.240106478	0.0022145	9.13911E-08
0.0022243	0.243511751	0.0022245	9.08301E-08
0.0022343	0.246088341	0.0022345	8.72432E-08
0.0022443	0.247686416	0.0022445	8.53668E-08
0.0022543	0.247404337	0.0022545	8.9024E-08
0.0022643	0.2460583	0.0022645	8.23477E-08
0.0022743	0.244170338	0.0022745	8.21548E-08
0.0022843	0.240806803	0.0022845	8.40546E-08
0.0022943	0.236216247	0.0022945	8.38825E-08
0.0023043	0.229980394	0.0023045	8.44518E-08
0.0023143	0.223279864	0.0023145	8.57552E-08
0.0023243	0.215213016	0.0023245	8.65418E-08
0.0023343	0.206091195	0.0023345	8.51894E-08
0.0023443	0.196222618	0.0023445	8.60196E-08
0.0023543	0.185354456	0.0023545	8.56404E-08
0.0023643	0.17313908	0.0023645	8.34872E-08
0.0023743	0.160213247	0.0023745	8.37835E-08
0.0023843	0.146502793	0.0023845	8.16828E-08
0.0023943	0.131651938	0.0023945	8.34309E-08
0.0024043	0.116535373	0.0024045	8.02418E-08
0.0024143	0.100608461	0.0024145	8.03993E-08
0.0024243	0.084043644	0.0024245	7.23819E-08
0.0024343	0.067090623	0.0024345	7.1412E-08
0.0024443	0.049803626	0.0024445	6.79329E-08
0.0024543	0.032159641	0.0024545	6.46392E-08
0.0024643	0.013729491	0.0024645	5.68455E-08
0.0024743	-0.004864133	0.0024745	5.61594E-08
0.0024843	-0.023461659	0.0024845	5.54932E-08
0.0024943	-0.042407591	0.0024945	5.01254E-08
0.0025043	-0.061040621	0.0025045	4.53977E-08
0.0025143	-0.079738811	0.0025145	3.90778E-08
0.0025243	-0.098416314	0.0025245	4.11974E-08
0.0025343	-0.1172214	0.0025345	3.52508E-08
0.0025443	-0.135173216	0.0025445	3.05781E-08
0.0025543	-0.153098896	0.0025545	2.67014E-08
0.0025643	-0.170511141	0.0025645	2.35999E-08
0.0025743	-0.187606171	0.0025745	2.18442E-08
0.0025843	-0.203723475	0.0025845	1.78046E-08
0.0025943	-0.219520077	0.0025945	1.53109E-08
0.0026043	-0.234877363	0.0026045	1.505E-08
0.0026143	-0.249515995	0.0026145	1.44353E-08
0.0026243	-0.263419181	0.0026245	1.15888E-08
0.0026343	-0.276387155	0.0026345	1.07946E-08
0.0026443	-0.288237333	0.0026445	1.03962E-08
0.0026543	-0.29967162	0.0026545	9.97719E-09
0.0026643	-0.309975982	0.0026645	9.55422E-09
0.0026743	-0.318962038	0.0026745	9.54788E-09
0.0026843	-0.326822102	0.0026845	8.83232E-09
0.0026943	-0.333818763	0.0026945	9.13007E-09
0.0027043	-0.339712441	0.0027045	9.26507E-09
0.0027143	-0.344491839	0.0027145	9.72926E-09
0.0027243	-0.348103523	0.0027245	9.04803E-09
0.0027343	-0.350686342	0.0027345	9.23582E-09
0.0027443	-0.351827949	0.0027445	9.08424E-09
0.0027543	-0.352175564	0.0027545	1.04242E-08
0.0027643	-0.351113558	0.0027645	1.15683E-08
0.0027743	-0.348698109	0.0027745	1.04702E-08
0.0027843	-0.344947547	0.0027845	1.08902E-08
0.0027943	-0.340396404	0.0027945	1.18242E-08
0.0028043	-0.334440678	0.0028045	1.27605E-08
0.0028143	-0.327491999	0.0028145	1.31137E-08
0.0028243	-0.319581211	0.0028245	1.47583E-08
0.0028343	-0.310604542	0.0028345	1.52027E-08
0.0028443	-0.300665319	0.0028445	1.85842E-08
0.0028543	-0.289321959	0.0028545	1.82098E-08
0.0028643	-0.277550578	0.0028645	2.0752E-08
0.0028743	-0.264647782	0.0028745	2.24872E-08
0.0028843	-0.250586569	0.0028845	2.49332E-08
0.0028943	-0.236151233	0.0028945	2.66044E-08
0.0029043	-0.220811501	0.0029045	3.06268E-08
0.0029143	-0.20529151	0.0029145	3.34721E-08
0.0029243	-0.189029843	0.0029245	3.91584E-08
0.0029343	-0.172140032	0.0029345	4.4086E-08
0.0029443	-0.154382899	0.0029445	4.49145E-08
0.0029543	-0.136978865	0.0029545	4.97526E-08
0.0029643	-0.119239286	0.0029645	5.63537E-08
0.0029743	-0.10060782	0.0029745	5.42311E-08
0.0029843	-0.081734061	0.0029845	5.91089E-08
0.0029943	-0.062624261	0.0029945	6.55599E-08
0.0030042	-0.044180457	0.0030045	6.62039E-08
0.0030142	-0.025304751	0.0030145	6.90921E-08
0.0030242	-0.006562088	0.0030245	6.95159E-08
0.0030342	0.012056115	0.0030345	7.43023E-08
0.0030442	0.030408233	0.0030445	8.36525E-08
0.0030542	0.048066266	0.0030545	8.12387E-08
0.0030642	0.065441824	0.0030645	8.54003E-08
0.0030742	0.082951598	0.0030745	8.55809E-08
0.0030842	0.099432528	0.0030845	8.79069E-08
0.0030942	0.115179971	0.0030945	9.16317E-08
0.0031042	0.130745217	0.0031045	9.0151E-08
0.0031142	0.145139992	0.0031145	9.08824E-08
0.0031242	0.158840284	0.0031245	9.38955E-08
0.0031342	0.171897992	0.0031345	9.36204E-08
0.0031442	0.184048995	0.0031445	9.25055E-08
0.0031542	0.194929242	0.0031545	8.93519E-08
0.0031642	0.20514819	0.0031645	8.5738E-08
0.0031742	0.214428037	0.0031745	8.22201E-08
0.0031842	0.22228536	0.0031845	8.22841E-08
0.0031942	0.229154825	0.0031945	8.37227E-08
0.0032042	0.235171795	0.0032045	8.09209E-08
0.0032142	0.2398642	0.0032145	8.01051E-08
0.0032242	0.243601486	0.0032245	7.95577E-08
0.0032342	0.245972067	0.0032345	7.98614E-08
0.0032442	0.247334883	0.0032445	7.77705E-08
0.0032542	0.247290015	0.0032545	8.03413E-08
0.0032642	0.246178076	0.0032645	8.3002E-08
0.0032742	0.243920252	0.0032745	8.56853E-08
0.0032842	0.240610957	0.0032845	8.61975E-08
0.0032942	0.235842481	0.0032945	8.63116E-08
0.0033042	0.229792342	0.0033045	8.419E-08
0.0033142	0.222711802	0.0033145	8.71051E-08
0.0033242	0.21496059	0.0033245	8.69663E-08
0.0033342	0.20594801	0.0033345	8.92042E-08
0.0033442	0.196045086	0.0033445	8.41344E-08
0.0033542	0.185147673	0.0033545	8.72215E-08
0.0033642	0.172913566	0.0033645	8.70599E-08
0.0033742	0.159873024	0.0033745	8.96773E-08
0.0033842	0.146220326	0.0033845	8.80361E-08
0.0033942	0.131614089	0.0033945	8.5433E-08
0.0034042	0.116615355	0.0034045	8.46733E-08
0.0034142	0.100359537	0.0034145	8.68906E-08
0.0034242	0.0838314	0.0034245	8.33316E-08
0.0034342	0.067353196	0.0034345	7.8597E-08
0.0034442	0.049885169	0.0034445	7.57015E-08
0.0034542	0.03203284	0.0034545	7.3168E-08
0.0034642	0.01362454	0.0034645	7.26132E-08
0.0034742	-0.004972206	0.0034745	6.6873E-08
0.0034842	-0.023324324	0.0034845	6.59337E-08
0.0034942	-0.042126291	0.0034945	5.91822E-08
0.0035042	-0.060913432	0.0035045	5.55592E-08
0.0035142	-0.079872631	0.0035145	5.23181E-08
0.0035242	-0.098831832	0.0035245	4.69807E-08
0.0035342	-0.117290072	0.0035345	4.21982E-08
0.0035442	-0.135373369	0.0035445	3.50649E-08
0.0035542	-0.152722791	0.0035545	3.35906E-08
0.0035642	-0.170466259	0.0035645	3.06381E-08
0.0035742	-0.18746689	0.0035745	2.35422E-08
0.0035842	-0.203804627	0.0035845	2.10466E-08
0.0035942	-0.219473258	0.0035945	1.88387E-08
0.0036042	-0.234605819	0.0036045	1.68357E-08
0.0036142	-0.249393865	0.0036145	1.46492E-08
0.0036242	-0.263412148	0.0036245	1.36511E-08
0.0036342	-0.276535392	0.0036345	1.22326E-08
0.0036442	-0.288269311	0.0036445	1.16225E-08
0.0036542	-0.299572498	0.0036545	1.09036E-08
0.0036642	-0.309901863	0.0036645	1.0454E-08
0.0036742	-0.31901744	0.0036745	1.03704E-08
0.0036842	-0.326913029	0.0036845	9.83421E-09
0.0036942	-0.334240526	0.0036945	1.04759E-08
0.0037042	-0.340286374	0.0037045	1.13148E-08
0.0037142	-0.344794214	0.0037145	9.52457E-09
0.0037242	-0.348442167	0.0037245	9.9416E-09
0.0037342	-0.350898206	0.0037345	1.19122E-08
0.0037442	-0.351873189	0.0037445	9.80105E-09
0.0037542	-0.351651192	0.0037545	1.01335E-08
0.0037642	-0.351136982	0.0037645	1.22941E-08
0.0037742	-0.348728538	0.0037745	1.18893E-08
0.0037842	-0.344993204	0.0037845	1.2269E-08
0.0037942	-0.34047091	0.0037945	1.30021E-08
0.0038042	-0.334686846	0.0038045	1.36573E-08
0.0038142	-0.327657819	0.0038145	1.53879E-08
0.0038242	-0.319764584	0.0038245	1.36933E-08
0.0038342	-0.310854614	0.0038345	1.66262E-08
0.0038442	-0.300799936	0.0038445	1.69054E-08
0.0038542	-0.289682478	0.0038545	1.8891E-08
0.0038642	-0.277661771	0.0038645	2.10753E-08
0.0038742	-0.264633328	0.0038745	2.44965E-08
0.0038842	-0.250642359	0.0038845	2.76195E-08
0.0038942	-0.236085296	0.0038945	3.09502E-08
0.0039042	-0.220869243	0.0039045	3.25429E-08
0.0039142	-0.205205292	0.0039145	3.04859E-08
0.0039242	-0.189056769	0.0039245	3.56243E-08
0.0039342	-0.172264099	0.0039345	4.11059E-08
0.0039442	-0.15450111	0.0039445	4.54951E-08
0.0039542	-0.136928916	0.0039545	5.19507E-08
0.0039642	-0.118997	0.0039645	5.61235E-08
0.0039742	-0.100379184	0.0039745	6.15471E-08
0.0039842	-0.081531964	0.0039845	6.72716E-08
0.0039942	-0.062760428	0.0039945	7.3285E-08
0.0040041	-0.04406302	0.0040045	7.69641E-08
0.0040141	-0.024952441	0.0040145	7.98218E-08
0.0040241	-0.006625293	0.0040245	8.38421E-08
0.0040341	0.01151458	0.0040345	9.09605E-08
0.0040441	0.030105863	0.0040445	9.00474E-08
0.0040541	0.048209064	0.0040545	9.11872E-08
0.0040641	0.065342337	0.0040645	9.86379E-08
0.0040741	0.082480684	0.0040745	9.99155E-08
0.0040841	0.099024817	0.0040845	1.03739E-07
0.0040941	0.114742607	0.0040945	1.00826E-07
0.0041041	0.130105749	0.0041045	9.77425E-08
0.0041141	0.145104483	0.0041145	9.69182E-08
0.0041241	0.158622578	0.0041245	9.40038E-08
0.0041341	0.171711504	0.0041345	9.32741E-08
0.0041441	0.18401739	0.0041445	9.1194E-08
0.0041541	0.194521144	0.0041545	8.89079E-08
0.0041641	0.204706535	0.0041645	8.65172E-08
0.0041741	0.214072987	0.0041745	8.64196E-08
0.0041841	0.221792206	0.0041845	8.73867E-08
0.0041941	0.228861824	0.0041945	8.59914E-08
0.0042041	0.234981015	0.0042045	8.5534E-08
0.0042141	0.239891902	0.0042145	8.23607E-08
0.0042241	0.243417725	0.0042245	7.94582E-08
0.0042341	0.245659947	0.0042345	8.21185E-08
0.0042441	0.246984527	0.0042445	8.34238E-08
0.0042541	0.247077391	0.0042545	8.35426E-08
0.0042641	0.246146083	0.0042645	8.32304E-08
0.0042741	0.243736878	0.0042745	8.24564E-08
0.0042841	0.240461528	0.0042845	8.48243E-08
0.0042941	0.235583022	0.0042945	8.09153E-08
0.0043041	0.229579315	0.0043045	8.60983E-08
0.0043141	0.223101959	0.0043145	8.04564E-08
0.0043241	0.215133816	0.0043245	7.77999E-08
0.0043341	0.206017062	0.0043345	8.00022E-08
0.0043441	0.196119994	0.0043445	8.50185E-08
0.0043541	0.185108647	0.0043545	8.30746E-08
0.0043641	0.17307432	0.0043645	8.53814E-08
0.0043741	0.160101652	0.0043745	8.5591E-08
0.0043841	0.146505535	0.0043845	8.34048E-08
0.0043941	0.131702662	0.0043945	8.26817E-08
0.0044041	0.116735131	0.0044045	8.36951E-08
0.0044141	0.100935407	0.0044145	8.0008E-08
0.0044241	0.084192678	0.0044245	7.80633E-08
0.0044341	0.067267753	0.0044345	7.76042E-08
0.0044441	0.050246064	0.0044445	7.35179E-08
0.0044541	0.031981729	0.0044545	7.1622E-08
0.0044641	0.013561334	0.0044645	6.25394E-08
0.0044741	-0.004795075	0.0044745	6.13024E-08
0.0044841	-0.023464	0.0044845	6.07299E-08
0.0044941	-0.042080641	0.0044945	5.7252E-08
0.0045041	-0.060689483	0.0045045	5.37565E-08
0.0045141	-0.079658829	0.0045145	4.80411E-08
0.0045241	-0.098759651	0.0045245	4.17273E-08
0.0045341	-0.1173127	0.0045345	3.96283E-08
0.0045441	-0.135290653	0.0045445	3.63708E-08
0.0045541	-0.153029457	0.0045545	2.98047E-08
0.0045641	-0.170580193	0.0045645	2.59566E-08
0.0045741	-0.187636212	0.0045745	2.36764E-08
0.0045841	-0.203527227	0.0045845	1.97792E-08
0.0045941	-0.219326571	0.0045945	1.74112E-08
0.0046041	-0.234628066	0.0046045	1.67291E-08
0.0046141	-0.249121934	0.0046145	1.67058E-08
0.0046241	-0.26311174	0.0046245	1.40204E-08
0.0046341	-0.276474923	0.0046345	1.31818E-08
0.0046441	-0.288260341	0.0046445	1.12078E-08
0.0046541	-0.299580693	0.0046545	1.1104E-08
0.0046641	-0.309752434	0.0046645	1.07739E-08
0.0046741	-0.318802088	0.0046745	1.04566E-08
0.0046841	-0.326634824	0.0046845	1.15E-08
0.0046941	-0.333821118	0.0046945	1.00406E-08
0.0047041	-0.339952797	0.0047045	1.09971E-08
0.0047141	-0.344443858	0.0047145	9.16519E-09
0.0047241	-0.348158151	0.0047245	1.02336E-08
0.0047341	-0.350717932	0.0047345	1.19497E-08
0.0047441	-0.351740152	0.0047445	1.17349E-08
0.0047541	-0.3517901	0.0047545	1.04938E-08
0.0047641	-0.350902498	0.0047645	1.27155E-08
0.0047741	-0.34836179	0.0047745	1.33962E-08
0.0047841	-0.344944417	0.0047845	1.31317E-08
0.0047941	-0.340408087	0.0047945	1.38754E-08
0.0048041	-0.334357172	0.0048045	1.58979E-08
0.0048141	-0.327275097	0.0048145	1.68287E-08
0.0048241	-0.31961906	0.0048245	1.88302E-08
0.0048341	-0.310817569	0.0048345	2.03804E-08
0.0048441	-0.300703943	0.0048445	1.92235E-08
0.0048541	-0.289321572	0.0048545	2.02054E-08
0.0048641	-0.277424961	0.0048645	2.31786E-08
0.0048741	-0.264407814	0.0048745	2.59095E-08
0.0048841	-0.250580341	0.0048845	3.04669E-08
0.0048941	-0.236006483	0.0048945	3.3223E-08
0.0049041	-0.220854416	0.0049045	3.62895E-08
0.0049141	-0.205216214	0.0049145	3.89866E-08
0.0049241	-0.18899785	0.0049245	3.95324E-08
0.0049341	-0.17203781	0.0049345	4.1775E-08
0.0049441	-0.154334128	0.0049445	4.67893E-08
0.0049541	-0.136730328	0.0049545	5.10959E-08
0.0049641	-0.119169056	0.0049645	5.94026E-08
0.0049741	-0.100692093	0.0049745	6.24275E-08
0.0049841	-0.081739523	0.0049845	6.88167E-08
0.0049941	-0.062896587	0.0049945	7.49288E-08
0.005004	-0.044298284	0.0050045	7.99605E-08
0.005014	-0.025060514	0.0050145	8.37995E-08
0.005024	-0.006580425	0.0050245	8.31141E-08
0.005034	0.0116406	0.0050345	8.84539E-08
0.005044	0.030121079	0.0050445	9.03148E-08
0.005054	0.04792542	0.0050545	9.09266E-08
0.005064	0.065066889	0.0050645	9.11478E-08
0.005074	0.082312524	0.0050745	9.53948E-08
0.005084	0.099125482	0.0050845	9.298E-08
0.005094	0.115110919	0.0050945	9.43173E-08
0.005104	0.130220458	0.0051045	9.74275E-08
0.005114	0.144983932	0.0051145	9.64339E-08
0.005124	0.158872277	0.0051245	9.86459E-08
0.005134	0.171888635	0.0051345	9.53485E-08
0.005144	0.184235483	0.0051445	9.53402E-08
0.005154	0.194948748	0.0051545	9.23934E-08
0.005164	0.204882488	0.0051645	9.22822E-08
0.005174	0.214179114	0.0051745	8.92219E-08
0.005184	0.222096145	0.0051845	8.70859E-08
0.005194	0.228941023	0.0051945	8.79568E-08
0.005204	0.234927952	0.0052045	8.57426E-08
0.005214	0.239891902	0.0052145	8.37443E-08
0.005224	0.243340865	0.0052245	8.30349E-08
0.005234	0.24574773	0.0052345	8.39848E-08
0.005244	0.247017294	0.0052445	8.08978E-08
0.005254	0.247092992	0.0052545	8.07275E-08
0.005264	0.245863616	0.0052645	7.81113E-08
0.005274	0.243611246	0.0052745	8.25134E-08
0.005284	0.240474403	0.0052845	7.97455E-08
0.005294	0.235710993	0.0052945	8.10434E-08
0.005304	0.229838774	0.0053045	8.25705E-08
0.005314	0.222975165	0.0053145	8.26825E-08
0.005324	0.215020671	0.0053245	8.34123E-08
0.005334	0.206124365	0.0053345	8.84414E-08
0.005344	0.196011543	0.0053445	8.71343E-08
0.005354	0.185333386	0.0053545	8.81594E-08
0.005364	0.172997072	0.0053645	8.77431E-08
0.005374	0.160161749	0.0053745	8.99005E-08
0.005384	0.14679502	0.0053845	8.66624E-08
0.005394	0.131967962	0.0053945	8.64503E-08
0.005404	0.117220879	0.0054045	8.35554E-08
0.005414	0.101075478	0.0054145	8.48392E-08
0.005424	0.084311679	0.0054245	8.54351E-08
0.005434	0.067422643	0.0054345	8.3348E-08
0.005444	0.050072052	0.0054445	7.51947E-08
0.005454	0.032147154	0.0054545	7.51162E-08
0.005464	0.013611274	0.0054645	7.16225E-08
0.005474	-0.004498167	0.0054745	6.54985E-08
0.005484	-0.023396892	0.0054845	6.7709E-08
0.005494	-0.042269088	0.0054945	5.79447E-08
0.005504	-0.060687922	0.0055045	5.3824E-08
0.005514	-0.079520322	0.0055145	4.95354E-08
0.005524	-0.098614514	0.0055245	5.0254E-08
0.005534	-0.117128544	0.0055345	4.52541E-08
0.005544	-0.135073349	0.0055445	3.92414E-08
0.005554	-0.152612761	0.0055545	3.79815E-08
0.005564	-0.170022666	0.0055645	3.20291E-08
0.005574	-0.187247619	0.0055745	2.92731E-08
0.005584	-0.20356898	0.0055845	2.33006E-08
0.005594	-0.219444394	0.0055945	1.94129E-08
0.005604	-0.234579682	0.0056045	1.68195E-08
0.005614	-0.249233514	0.0056145	1.52903E-08
0.005624	-0.263374686	0.0056245	1.28408E-08
0.005634	-0.276510447	0.0056345	1.36934E-08
0.005644	-0.288302094	0.0056445	1.17035E-08
0.005654	-0.299359858	0.0056545	1.10309E-08
0.005664	-0.309768438	0.0056645	1.04704E-08
0.005674	-0.318884403	0.0056745	1.00943E-08
0.005684	-0.326792836	0.0056845	9.56345E-09
0.005694	-0.333846867	0.0056945	1.03956E-08
0.005704	-0.339889199	0.0057045	1.08423E-08
0.005714	-0.344592512	0.0057145	9.32592E-09
0.005724	-0.348544776	0.0057245	9.94043E-09
0.005734	-0.350728095	0.0057345	1.15077E-08
0.005744	-0.351778001	0.0057445	1.04677E-08
0.005754	-0.351977766	0.0057545	1.04353E-08
0.005764	-0.35103476	0.0057645	1.07508E-08
0.005774	-0.34829548	0.0057745	1.13074E-08
0.005784	-0.344840258	0.0057845	1.1244E-08
0.005794	-0.340283245	0.0057945	1.15306E-08
0.005804	-0.33419916	0.0058045	1.17299E-08
0.005814	-0.327311367	0.0058145	1.34655E-08
0.005824	-0.319634676	0.0058245	1.43615E-08
0.005834	-0.310624421	0.0058345	1.56924E-08
0.005844	-0.300462842	0.0058445	1.81363E-08
0.005854	-0.289366037	0.0058545	1.99066E-08
0.005864	-0.277663738	0.0058645	1.99585E-08
0.005874	-0.264576375	0.0058745	2.25356E-08
0.005884	-0.250699341	0.0058845	2.51652E-08
0.005894	-0.235889435	0.0058945	2.83249E-08
0.005904	-0.220795885	0.0059045	3.07699E-08
0.005914	-0.204874441	0.0059145	3.5608E-08
0.005924	-0.189024389	0.0059245	4.05497E-08
0.005934	-0.172031567	0.0059345	4.26448E-08
0.005944	-0.154634163	0.0059445	5.006E-08
0.005954	-0.136670247	0.0059545	5.18425E-08
0.005964	-0.118840158	0.0059645	5.7559E-08
0.005974	-0.100076817	0.0059745	6.68418E-08
0.005984	-0.081203058	0.0059845	7.15359E-08
0.005994	-0.062404603	0.0059945	7.94051E-08
0.0060039	-0.04381137	0.0060045	8.35346E-08
0.0060139	-0.024972729	0.0060145	8.38236E-08
0.0060239	-0.006449333	0.0060245	8.9283E-08
0.0060339	0.012009297	0.0060345	9.31211E-08
0.0060439	0.030572098	0.0060445	9.30408E-08
0.0060539	0.04812713	0.0060545	9.665E-08
0.0060639	0.065480448	0.0060645	9.6597E-08
0.0060739	0.082490042	0.0060745	9.78286E-08
0.0060839	0.099524215	0.0060845	9.90845E-08
0.0060939	0.115266591	0.0060945	9.99162E-08
0.0061039	0.130373389	0.0061045	1.01515E-07
0.0061139	0.145132959	0.0061145	9.79504E-08
0.0061239	0.158638179	0.0061245	1.00612E-07
0.0061339	0.171738818	0.0061345	9.92234E-08
0.0061439	0.184024408	0.0061445	1.01404E-07
0.0061539	0.194908172	0.0061545	9.89054E-08
0.0061639	0.205039337	0.0061645	9.66058E-08
0.0061739	0.214094058	0.0061745	9.35966E-08
0.0061839	0.221813276	0.0061845	9.43946E-08
0.0061939	0.229023337	0.0061945	9.51611E-08
0.0062039	0.235330597	0.0062045	9.08395E-08
0.0062139	0.239962518	0.0062145	8.97999E-08
0.0062239	0.243598759	0.0062245	8.67746E-08
0.0062339	0.246042699	0.0062345	8.81545E-08
0.0062439	0.247459739	0.0062445	8.64092E-08
0.0062539	0.247409016	0.0062545	8.8423E-08
0.0062639	0.246069223	0.0062645	8.49032E-08
0.0062739	0.243712679	0.0062745	8.82459E-08
0.0062839	0.240546972	0.0062845	8.52234E-08
0.0062939	0.235640764	0.0062945	9.01235E-08
0.0063039	0.229665145	0.0063045	9.13854E-08
0.0063139	0.22278516	0.0063145	9.02883E-08
0.0063239	0.215099484	0.0063245	9.32118E-08
0.0063339	0.205953866	0.0063345	9.56344E-08
0.0063439	0.19587186	0.0063445	9.44324E-08
0.0063539	0.185208529	0.0063545	9.54154E-08
0.0063639	0.173105523	0.0063645	9.61886E-08
0.0063739	0.160160571	0.0063745	9.6897E-08
0.0063839	0.146665886	0.0063845	9.33406E-08
0.0063939	0.131866127	0.0063945	9.22378E-08
0.0064039	0.116744496	0.0064045	8.97138E-08
0.0064139	0.100878447	0.0064145	8.66149E-08
0.0064239	0.084266812	0.0064245	8.81875E-08
0.0064339	0.067562707	0.0064345	8.80248E-08
0.0064439	0.050343599	0.0064445	8.33103E-08
0.0064539	0.032241963	0.0064545	7.01361E-08
0.0064639	0.013803231	0.0064645	7.21296E-08
0.0064739	-0.004595706	0.0064745	6.85295E-08
0.0064839	-0.02316514	0.0064845	6.47184E-08
0.0064939	-0.041806363	0.0064945	6.02315E-08
0.0065039	-0.060557999	0.0065045	5.764E-08
0.0065139	-0.079392739	0.0065145	5.28796E-08
0.0065239	-0.09833087	0.0065245	4.707E-08
0.0065339	-0.116913572	0.0065345	4.20225E-08
0.0065439	-0.134998038	0.0065445	3.65654E-08
0.0065539	-0.152823061	0.0065545	3.25593E-08
0.0065639	-0.170318782	0.0065645	2.70833E-08
0.0065739	-0.187340081	0.0065745	2.39924E-08
0.0065839	-0.203625545	0.0065845	2.40001E-08
0.0065939	-0.219341397	0.0065945	2.15489E-08
0.0066039	-0.234395534	0.0066045	1.90131E-08
0.0066139	-0.249117643	0.0066145	1.52798E-08
0.0066239	-0.263483554	0.0066245	1.2914E-08
0.0066339	-0.276524484	0.0066345	1.3119E-08
0.0066439	-0.288323551	0.0066445	1.21297E-08
0.0066539	-0.299570173	0.0066545	1.09773E-08
0.0066639	-0.309925675	0.0066645	1.19563E-08
0.0066739	-0.318853199	0.0066745	1.12947E-08
0.0066839	-0.326488525	0.0066845	1.05504E-08
0.0066939	-0.333824605	0.0066945	9.94176E-09
0.0067039	-0.339772522	0.0067045	1.12607E-08
0.0067139	-0.344424754	0.0067145	9.10685E-09
0.0067239	-0.348252177	0.0067245	1.00742E-08
0.0067339	-0.35058412	0.0067345	1.05109E-08
0.0067439	-0.351852894	0.0067445	1.06621E-08
0.0067539	-0.351778388	0.0067545	1.14273E-08
0.0067639	-0.350961387	0.0067645	1.1491E-08
0.0067739	-0.348389119	0.0067745	1.23088E-08
0.0067839	-0.34485507	0.0067845	1.16951E-08
0.0067939	-0.340366751	0.0067945	1.17913E-08
0.0068039	-0.334502697	0.0068045	1.36383E-08
0.0068139	-0.327436209	0.0068145	1.56637E-08
0.0068239	-0.319649488	0.0068245	1.66118E-08
0.0068339	-0.310346246	0.0068345	1.59507E-08
0.0068439	-0.300383627	0.0068445	1.62745E-08
0.0068539	-0.289310247	0.0068545	1.8742E-08
0.0068639	-0.277193993	0.0068645	2.05217E-08
0.0068739	-0.26435554	0.0068745	2.21406E-08
0.0068839	-0.250727028	0.0068845	2.41861E-08
0.0068939	-0.236128211	0.0068945	2.67167E-08
0.0069039	-0.220848948	0.0069045	3.10762E-08
0.0069139	-0.205221683	0.0069145	3.37841E-08
0.0069239	-0.189006045	0.0069245	3.9E-08
0.0069339	-0.171876281	0.0069345	4.41965E-08
0.0069439	-0.154150367	0.0069445	4.8554E-08
0.0069539	-0.136697561	0.0069545	5.43032E-08
0.0069639	-0.11875315	0.0069645	5.53028E-08
0.0069739	-0.100212201	0.0069745	5.98947E-08
0.0069839	-0.081515968	0.0069845	6.58245E-08
0.0069939	-0.062461566	0.0069945	6.97784E-08
0.0070038	-0.043674037	0.0070045	7.66601E-08
0.0070138	-0.024935665	0.0070145	8.38798E-08
0.0070238	-0.006505906	0.0070245	9.62595E-08
0.0070338	0.011838409	0.0070345	8.7756E-08
0.0070438	0.030639596	0.0070445	9.03124E-08
0.0070538	0.048474368	0.0070545	9.46277E-08
0.0070638	0.065631442	0.0070645	9.51325E-08
0.0070738	0.082772903	0.0070745	1.03067E-07
0.0070838	0.099133283	0.0070845	1.04695E-07
0.0070938	0.115124568	0.0070945	1.02029E-07
0.0071038	0.130580962	0.0071045	1.01491E-07
0.0071138	0.145080686	0.0071145	1.00728E-07
0.0071238	0.158773959	0.0071245	1.01892E-07
0.0071338	0.172006071	0.0071345	1.01123E-07
0.0071438	0.184034169	0.0071445	9.70952E-08
0.0071538	0.194896474	0.0071545	9.83121E-08
0.0071638	0.204970285	0.0071645	9.95762E-08
0.0071738	0.214415163	0.0071745	9.47552E-08
0.0071838	0.222028255	0.0071845	8.8748E-08
0.0071938	0.228930488	0.0071945	8.59732E-08
0.0072038	0.235185072	0.0072045	8.68405E-08
0.0072138	0.240017921	0.0072145	8.60685E-08
0.0072238	0.243385345	0.0072245	8.53626E-08
0.0072338	0.245695069	0.0072345	8.41367E-08
0.0072438	0.246872157	0.0072445	8.61391E-08
0.0072538	0.247109383	0.0072545	8.70757E-08
0.0072638	0.245871797	0.0072645	9.01067E-08
0.0072738	0.243655339	0.0072745	8.57536E-08
0.0072838	0.240253568	0.0072845	8.62778E-08
0.0072938	0.235206529	0.0072945	8.80227E-08
0.0073038	0.229439244	0.0073045	9.35968E-08
0.0073138	0.222841337	0.0073145	8.96636E-08
0.0073238	0.215045646	0.0073245	8.5344E-08
0.0073338	0.205853596	0.0073345	8.8005E-08
0.0073438	0.195974469	0.0073445	8.61826E-08
0.0073538	0.185110986	0.0073545	9.11306E-08
0.0073638	0.172860518	0.0073645	8.89452E-08
0.0073738	0.160124287	0.0073745	9.15796E-08
0.0073838	0.146520361	0.0073845	8.94776E-08
0.0073938	0.131846622	0.0073945	9.04081E-08
0.0074038	0.116696894	0.0074045	9.30167E-08
0.0074138	0.100816801	0.0074145	8.87639E-08
0.0074238	0.084076807	0.0074245	8.75077E-08
0.0074338	0.067157336	0.0074345	8.87517E-08
0.0074438	0.049729105	0.0074445	8.22199E-08
0.0074538	0.032066785	0.0074545	8.1033E-08
0.0074638	0.013583182	0.0074645	6.99373E-08
0.0074738	-0.004644866	0.0074745	6.4459E-08
0.0074838	-0.023201816	0.0074845	6.27013E-08
0.0074938	-0.042131364	0.0074945	6.42813E-08
0.0075038	-0.060916554	0.0075045	5.83529E-08
0.0075138	-0.07974115	0.0075145	5.17463E-08
0.0075238	-0.098567694	0.0075245	4.71669E-08
0.0075338	-0.117358349	0.0075345	4.5706E-08
0.0075438	-0.13565819	0.0075445	3.89959E-08
0.0075538	-0.152964294	0.0075545	3.20373E-08
0.0075638	-0.170166627	0.0075645	2.87694E-08
0.0075738	-0.187171146	0.0075745	2.51382E-08
0.0075838	-0.20346871	0.0075845	2.2058E-08
0.0075938	-0.219321102	0.0075945	1.86917E-08
0.0076038	-0.234446242	0.0076045	1.62665E-08
0.0076138	-0.249058723	0.0076145	1.59668E-08
0.0076238	-0.263060629	0.0076245	1.28976E-08
0.0076338	-0.276037186	0.0076345	1.36083E-08
0.0076438	-0.288068771	0.0076445	1.08643E-08
0.0076538	-0.299492538	0.0076545	1.18385E-08
0.0076638	-0.309882343	0.0076645	1.16232E-08
0.0076738	-0.318857491	0.0076745	1.14664E-08
0.0076838	-0.326623917	0.0076845	1.08904E-08
0.0076938	-0.333927631	0.0076945	1.1308E-08
0.0077038	-0.339845091	0.0077045	1.10289E-08
0.0077138	-0.344644397	0.0077145	1.2146E-08
0.0077238	-0.348255277	0.0077245	1.12166E-08
0.0077338	-0.350756556	0.0077345	1.13464E-08
0.0077438	-0.351703465	0.0077445	1.11566E-08
0.0077538	-0.351937562	0.0077545	1.18057E-08
0.0077638	-0.350925118	0.0077645	1.1672E-08
0.0077738	-0.348527998	0.0077745	1.17909E-08
0.0077838	-0.345001012	0.0077845	1.19872E-08
0.0077938	-0.340305865	0.0077945	1.31332E-08
0.0078038	-0.334205419	0.0078045	1.38375E-08
0.0078138	-0.327362478	0.0078145	1.51018E-08
0.0078238	-0.319523484	0.0078245	1.60926E-08
0.0078338	-0.310517132	0.0078345	1.82524E-08
0.0078438	-0.300361782	0.0078445	1.76482E-08
0.0078538	-0.289309859	0.0078545	1.94512E-08
0.0078638	-0.277480364	0.0078645	2.30797E-08
0.0078738	-0.264410555	0.0078745	2.43038E-08
0.0078838	-0.250623256	0.0078845	2.7935E-08
0.0078938	-0.236086071	0.0078945	2.96486E-08
0.0079038	-0.221084997	0.0079045	3.5619E-08
0.0079138	-0.205503374	0.0079145	3.80545E-08
0.0079238	-0.189248338	0.0079245	4.41549E-08
0.0079338	-0.172006994	0.0079345	4.66723E-08
0.0079438	-0.154352471	0.0079445	5.23279E-08
0.0079538	-0.13676545	0.0079545	5.70708E-08
0.0079638	-0.118762903	0.0079645	6.18789E-08
0.0079738	-0.100147434	0.0079745	7.13813E-08
0.0079838	-0.081611551	0.0079845	7.33045E-08
0.0079938	-0.062816218	0.0079945	7.59293E-08
0.0080037	-0.044080969	0.0080045	7.74744E-08
0.0080137	-0.025070658	0.0080145	8.92287E-08
0.0080237	-0.006901133	0.0080245	8.34958E-08
0.0080337	0.011384268	0.0080345	8.72319E-08
0.0080437	0.030082453	0.0080445	9.26653E-08
0.0080537	0.048205551	0.0080545	9.41405E-08
0.0080637	0.065287322	0.0080645	9.58263E-08
0.0080737	0.082528278	0.0080745	9.70519E-08
0.0080837	0.099189855	0.0080845	1.0012E-07
0.0080937	0.11503835	0.0080945	1.00918E-07
0.0081037	0.130337104	0.0081045	1.00703E-07
0.0081137	0.145080298	0.0081145	9.97785E-08
0.0081237	0.158415794	0.0081245	9.70678E-08
0.0081337	0.171792656	0.0081345	9.40706E-08
0.0081437	0.183869526	0.0081445	9.22764E-08
0.0081537	0.194768116	0.0081545	9.20457E-08
0.0081637	0.204889134	0.0081645	9.21528E-08
0.0081737	0.214034751	0.0081745	8.90759E-08
0.0081837	0.222028643	0.0081845	8.7927E-08
0.0081937	0.229024127	0.0081945	8.73106E-08
0.0082037	0.234902978	0.0082045	8.55642E-08
0.0082137	0.239594594	0.0082145	8.31892E-08
0.0082237	0.243171543	0.0082245	8.38709E-08
0.0082337	0.245588943	0.0082345	8.3084E-08
0.0082437	0.246941224	0.0082445	8.17592E-08
0.0082537	0.247252956	0.0082545	7.94674E-08
0.0082637	0.246055573	0.0082645	8.09096E-08
0.0082737	0.243669376	0.0082745	8.45235E-08
0.0082837	0.240275413	0.0082845	8.81854E-08
0.0082937	0.235579908	0.0082945	9.33695E-08
0.0083037	0.229795456	0.0083045	9.08708E-08
0.0083137	0.222927958	0.0083145	9.18066E-08
0.0083237	0.214987129	0.0083245	9.23197E-08
0.0083337	0.205752924	0.0083345	9.71632E-08
0.0083437	0.19583948	0.0083445	9.99711E-08
0.0083537	0.185097337	0.0083545	9.90248E-08
0.0083637	0.172942445	0.0083645	1.00717E-07
0.0083737	0.160228461	0.0083745	1.00327E-07
0.0083837	0.146676034	0.0083845	9.74007E-08
0.0083937	0.131806433	0.0083945	1.02488E-07
0.0084037	0.117139332	0.0084045	1.01327E-07
0.0084137	0.100634597	0.0084145	1.00093E-07
0.0084237	0.084079146	0.0084245	9.42923E-08
0.0084337	0.067263462	0.0084345	9.48095E-08
0.0084437	0.05013838	0.0084445	9.17761E-08
0.0084537	0.032183047	0.0084545	8.75135E-08
0.0084637	0.0137252	0.0084645	8.36464E-08
0.0084737	-0.004502849	0.0084745	8.10937E-08
0.0084837	-0.022947043	0.0084845	7.85906E-08
0.0084937	-0.042137604	0.0084945	7.43871E-08
0.0085037	-0.060747616	0.0085045	6.76608E-08
0.0085137	-0.079646729	0.0085145	6.35839E-08
0.0085237	-0.098416708	0.0085245	5.92692E-08
0.0085337	-0.11698965	0.0085345	4.99225E-08
0.0085437	-0.135042906	0.0085445	4.44481E-08
0.0085537	-0.152810574	0.0085545	3.88821E-08
0.0085637	-0.170516595	0.0085645	3.51647E-08
0.0085737	-0.187795401	0.0085745	3.20295E-08
0.0085837	-0.203942746	0.0085845	3.00311E-08
0.0085937	-0.219355822	0.0085945	2.55348E-08
0.0086037	-0.234430641	0.0086045	2.09641E-08
0.0086137	-0.249186695	0.0086145	2.00678E-08
0.0086237	-0.263512403	0.0086245	1.78136E-08
0.0086337	-0.276262701	0.0086345	1.73001E-08
0.0086437	-0.288165927	0.0086445	1.39483E-08
0.0086537	-0.299384058	0.0086545	1.4599E-08
0.0086637	-0.309534729	0.0086645	1.31292E-08
0.0086737	-0.318638623	0.0086745	1.20466E-08
0.0086837	-0.326755792	0.0086845	1.16661E-08
0.0086937	-0.334005654	0.0086945	1.12649E-08
0.0087037	-0.339935631	0.0087045	1.08528E-08
0.0087137	-0.344406396	0.0087145	1.05278E-08
0.0087237	-0.348176092	0.0087245	1.02785E-08
0.0087337	-0.350751102	0.0087345	1.0712E-08
0.0087437	-0.352078021	0.0087445	1.04099E-08
0.0087537	-0.352254778	0.0087545	1.00563E-08
0.0087637	-0.351040214	0.0087645	1.08105E-08
0.0087737	-0.348619699	0.0087745	1.18669E-08
0.0087837	-0.345185161	0.0087845	1.22632E-08
0.0087937	-0.340358943	0.0087945	1.26406E-08
0.0088037	-0.334387213	0.0088045	1.37438E-08
0.0088137	-0.327852517	0.0088145	1.51507E-08
0.0088237	-0.319743127	0.0088245	1.47106E-08
0.0088337	-0.310501128	0.0088345	1.80276E-08
0.0088437	-0.300589263	0.0088445	1.80865E-08
0.0088537	-0.289391786	0.0088545	1.98923E-08
0.0088637	-0.277355522	0.0088645	2.10524E-08
0.0088737	-0.264583796	0.0088745	2.41386E-08
0.0088837	-0.250660717	0.0088845	2.94531E-08
0.0088937	-0.23603496	0.0088945	3.05983E-08
0.0089037	-0.221086159	0.0089045	3.23873E-08
0.0089137	-0.205202565	0.0089145	3.66199E-08
0.0089237	-0.18909812	0.0089245	3.91896E-08
0.0089337	-0.172077611	0.0089345	4.53E-08
0.0089437	-0.154661074	0.0089445	4.83464E-08
0.0089537	-0.137102932	0.0089545	5.29482E-08
0.0089637	-0.119261131	0.0089645	5.86477E-08
0.0089737	-0.100729153	0.0089745	6.40648E-08
0.0089837	-0.081842914	0.0089845	6.87204E-08
0.0089937	-0.062813096	0.0089945	7.53119E-08
0.0090036	-0.044437181	0.0090045	7.91251E-08
0.0090136	-0.025327381	0.0090145	8.43394E-08
0.0090236	-0.006756776	0.0090245	8.94138E-08
0.0090336	0.011706927	0.0090345	9.12549E-08
0.0090436	0.030239686	0.0090445	9.34858E-08
0.0090536	0.04812986	0.0090545	9.36695E-08
0.0090636	0.065071568	0.0090645	9.766E-08
0.0090736	0.082453758	0.0090745	9.7205E-08
0.0090836	0.099163324	0.0090845	9.49288E-08
0.0090936	0.114906475	0.0090945	9.70054E-08
0.0091036	0.130157247	0.0091045	9.74129E-08
0.0091136	0.144956231	0.0091145	9.77877E-08
0.0091236	0.158402145	0.0091245	9.57762E-08
0.0091336	0.171602264	0.0091345	9.4072E-08
0.0091436	0.184111804	0.0091445	9.08562E-08
0.0091536	0.194763437	0.0091545	9.32823E-08
0.0091636	0.204580128	0.0091645	8.97645E-08
0.0091736	0.214109272	0.0091745	8.50602E-08
0.0091836	0.222112522	0.0091845	8.47857E-08
0.0091936	0.229237929	0.0091945	8.55443E-08
0.0092036	0.235128105	0.0092045	8.28361E-08
0.0092136	0.239824787	0.0092145	8.05818E-08
0.0092236	0.2434306	0.0092245	8.75155E-08
0.0092336	0.245967388	0.0092345	8.51503E-08
0.0092436	0.247376636	0.0092445	8.32944E-08
0.0092536	0.247296259	0.0092545	8.33319E-08
0.0092636	0.246163636	0.0092645	8.45223E-08
0.0092736	0.24392961	0.0092745	8.4301E-08
0.0092836	0.240240693	0.0092845	8.62913E-08
0.0092936	0.235384434	0.0092945	8.47406E-08
0.0093036	0.229785323	0.0093045	8.21995E-08
0.0093136	0.223048508	0.0093145	8.51476E-08
0.0093236	0.214888021	0.0093245	8.68854E-08
0.0093336	0.205849692	0.0093345	8.62756E-08
0.0093436	0.195900336	0.0093445	8.46156E-08
0.0093536	0.185109034	0.0093545	8.16366E-08
0.0093636	0.172829688	0.0093645	8.48519E-08
0.0093736	0.160283476	0.0093745	8.25799E-08
0.0093836	0.146528155	0.0093845	8.85034E-08
0.0093936	0.131797075	0.0093945	9.35837E-08
0.0094036	0.116807699	0.0094045	9.13449E-08
0.0094136	0.101028658	0.0094145	8.97928E-08
0.0094236	0.084331967	0.0094245	8.95696E-08
0.0094336	0.067435905	0.0094345	8.70291E-08
0.0094436	0.050031088	0.0094445	8.0873E-08
0.0094536	0.032206457	0.0094545	7.17772E-08
0.0094636	0.01375095	0.0094645	7.83734E-08
0.0094736	-0.004559032	0.0094745	7.06902E-08
0.0094836	-0.023064481	0.0094845	6.62581E-08
0.0094936	-0.042080253	0.0094945	6.45876E-08
0.0095036	-0.060572047	0.0095045	5.65396E-08
0.0095136	-0.079784065	0.0095145	5.15435E-08
0.0095236	-0.098634019	0.0095245	5.2385E-08
0.0095336	-0.117082901	0.0095345	4.82693E-08
0.0095436	-0.135287926	0.0095445	4.51177E-08
0.0095536	-0.152934253	0.0095545	3.93776E-08
0.0095636	-0.170370281	0.0095645	3.14847E-08
0.0095736	-0.187371299	0.0095745	2.77531E-08
0.0095836	-0.203659892	0.0095845	2.57109E-08
0.0095936	-0.219302773	0.0095945	2.04904E-08
0.0096036	-0.234622598	0.0096045	1.95672E-08
0.0096136	-0.249392316	0.0096145	1.80557E-08
0.0096236	-0.263396531	0.0096245	1.59451E-08
0.0096336	-0.276395351	0.0096345	1.45713E-08
0.0096436	-0.288106233	0.0096445	1.36536E-08
0.0096536	-0.299210846	0.0096545	1.20148E-08
0.0096636	-0.309738785	0.0096645	1.20916E-08
0.0096736	-0.318834066	0.0096745	1.15008E-08
0.0096836	-0.326647699	0.0096845	1.17642E-08
0.0096936	-0.333634615	0.0096945	8.97811E-09
0.0097036	-0.339774489	0.0097045	1.0647E-08
0.0097136	-0.344317049	0.0097145	9.60701E-09
0.0097236	-0.348133177	0.0097245	9.79175E-09
0.0097336	-0.350896239	0.0097345	1.11282E-08
0.0097436	-0.351848602	0.0097445	1.06008E-08
0.0097536	-0.351745218	0.0097545	1.08188E-08
0.0097636	-0.350778818	0.0097645	1.0556E-08
0.0097736	-0.348196775	0.0097745	1.13954E-08
0.0097836	-0.344603032	0.0097845	1.21921E-08
0.0097936	-0.340106905	0.0097945	1.27778E-08
0.0098036	-0.334298253	0.0098045	1.37443E-08
0.0098136	-0.327270389	0.0098145	1.43269E-08
0.0098236	-0.319448173	0.0098245	1.66037E-08
0.0098336	-0.310360283	0.0098345	1.55836E-08
0.0098436	-0.300237715	0.0098445	1.62662E-08
0.0098536	-0.289149135	0.0098545	1.8427E-08
0.0098636	-0.277402341	0.0098645	2.21314E-08
0.0098736	-0.26447922	0.0098745	2.43373E-08
0.0098836	-0.250402421	0.0098845	2.70875E-08
0.0098936	-0.235750541	0.0098945	2.99941E-08
0.0099036	-0.220303521	0.0099045	3.47587E-08
0.0099136	-0.204716429	0.0099145	4.10804E-08
0.0099236	-0.188613161	0.0099245	4.70247E-08
0.0099336	-0.17160669	0.0099345	5.1516E-08
0.0099436	-0.153974012	0.0099445	5.48767E-08
0.0099536	-0.136372954	0.0099545	5.28205E-08
0.0099636	-0.118578754	0.0099645	6.11497E-08
0.0099736	-0.100156799	0.0099745	6.66081E-08
0.0099836	-0.081159756	0.0099845	6.95878E-08
0.0099936	-0.062413577	0.0099945	7.88848E-08
