# Supplementary material for: Reconfigurable signal modulation in a ferroelectric tunnel field-effect transistor
Source: Nat Commun. 2023 May 3;14:2530. doi: 10.1038/s41467-023-38242-w (PMC10156808; doi:10.1038/s41467-023-38242-w)
Supplement: Supplementary file 3 — Source Data [file 41467_2023_38242_MOESM3_ESM.zip › Source Data for Figures/Supplementary Figure 6/SI Figure 6c-d/6-6_Sine test 1kHz Vd0.5V_[HVT_after 17200s].csv]

time	Vg	time	Iout
4.50E-06	-0.041637618	4.50E-06	5.75696E-08
1.45E-05	-0.022629881	1.45E-05	6.42408E-08
2.45E-05	-0.004039065	2.45E-05	7.2102E-08
3.45E-05	0.014585324	3.45E-05	7.41179E-08
4.45E-05	0.032809187	4.45E-05	7.99326E-08
5.45E-05	0.050874952	5.45E-05	8.48918E-08
6.45E-05	0.068266533	6.45E-05	8.71844E-08
7.45E-05	0.08486215	7.45E-05	9.28262E-08
8.45E-05	0.101907469	8.45E-05	9.71481E-08
9.45E-05	0.117975295	9.45E-05	9.95373E-08
0.0001045	0.132861063	0.0001045	9.92538E-08
0.0001145	0.147434533	0.0001145	1.00678E-07
0.0001245	0.161346704	0.0001245	1.00194E-07
0.0001345	0.174305975	0.0001345	1.02789E-07
0.0001445	0.18644546	0.0001445	1.0757E-07
0.0001545	0.19744505	0.0001545	1.068E-07
0.0001645	0.207630321	0.0001645	1.01711E-07
0.0001745	0.216950908	0.0001745	1.03892E-07
0.0001845	0.224987552	0.0001845	1.02669E-07
0.0001945	0.231959641	0.0001945	1.00719E-07
0.0002045	0.237766862	0.0002045	1.0077E-07
0.0002145	0.242637962	0.0002145	9.75995E-08
0.0002245	0.246293813	0.0002245	9.47472E-08
0.0002345	0.248325333	0.0002345	9.69359E-08
0.0002445	0.249782205	0.0002445	9.46253E-08
0.0002545	0.250069529	0.0002545	9.63636E-08
0.0002645	0.248963192	0.0002645	9.66525E-08
0.0002745	0.24643591	0.0002745	9.94356E-08
0.0002845	0.242956892	0.0002845	9.84011E-08
0.0002945	0.238624513	0.0002945	1.00698E-07
0.0003045	0.23285751	0.0003045	1.03339E-07
0.0003145	0.225715607	0.0003145	9.853E-08
0.0003245	0.217769518	0.0003245	1.02482E-07
0.0003345	0.208665982	0.0003345	1.04255E-07
0.0003445	0.198632568	0.0003445	1.00489E-07
0.0003545	0.187771961	0.0003545	9.9939E-08
0.0003645	0.175841317	0.0003645	9.78995E-08
0.0003745	0.162495196	0.0003745	9.92634E-08
0.0003845	0.148854718	0.0003845	1.01803E-07
0.0003945	0.134558797	0.0003945	9.46317E-08
0.0004045	0.119413435	0.0004045	9.5418E-08
0.0004145	0.103332341	0.0004145	9.09005E-08
0.0004245	0.086807385	0.0004245	9.03683E-08
0.0004345	0.069771819	0.0004345	8.44561E-08
0.0004445	0.052305672	0.0004445	8.11365E-08
0.0004545	0.034943756	0.0004545	7.47425E-08
0.0004645	0.016513774	0.0004645	7.31019E-08
0.0004745	-0.002354988	0.0004745	6.924E-08
0.0004845	-0.020925896	0.0004845	6.46393E-08
0.0004945	-0.039747033	0.0004945	5.6813E-08
0.0005045	-0.058344096	0.0005045	4.97311E-08
0.0005145	-0.077375643	0.0005145	4.31028E-08
0.0005245	-0.095977396	0.0005245	3.53432E-08
0.0005345	-0.114570163	0.0005345	2.94826E-08
0.0005445	-0.132872492	0.0005445	2.45187E-08
0.0005545	-0.150484636	0.0005545	2.15415E-08
0.0005645	-0.167743102	0.0005645	1.66732E-08
0.0005745	-0.184903979	0.0005745	1.44063E-08
0.0005845	-0.20121032	0.0005845	1.2209E-08
0.0005945	-0.217116535	0.0005945	1.18464E-08
0.0006045	-0.232350126	0.0006045	9.53482E-09
0.0006145	-0.247074664	0.0006145	7.54841E-09
0.0006245	-0.261156648	0.0006245	6.40021E-09
0.0006345	-0.274103433	0.0006345	6.84159E-09
0.0006445	-0.285949737	0.0006445	6.97431E-09
0.0006545	-0.296939969	0.0006545	5.20389E-09
0.0006645	-0.307144374	0.0006645	5.48186E-09
0.0006745	-0.316649199	0.0006745	5.78722E-09
0.0006845	-0.324636668	0.0006845	4.72777E-09
0.0006945	-0.33157596	0.0006945	4.62228E-09
0.0007045	-0.337428063	0.0007045	5.10951E-09
0.0007145	-0.342386603	0.0007145	4.51773E-09
0.0007245	-0.345830888	0.0007245	5.21367E-09
0.0007345	-0.348437041	0.0007345	5.88356E-09
0.0007445	-0.349741668	0.0007445	6.0335E-09
0.0007545	-0.349827945	0.0007545	5.7873E-09
0.0007645	-0.348476082	0.0007645	6.30889E-09
0.0007745	-0.346264213	0.0007745	6.64195E-09
0.0007845	-0.342474073	0.0007845	7.34869E-09
0.0007945	-0.337912142	0.0007945	8.38091E-09
0.0008045	-0.331889451	0.0008045	9.0677E-09
0.0008145	-0.324974328	0.0008145	1.03924E-08
0.0008245	-0.317304254	0.0008245	1.00283E-08
0.0008345	-0.308194071	0.0008345	1.15629E-08
0.0008445	-0.298066586	0.0008445	1.36987E-08
0.0008545	-0.286915153	0.0008545	1.53583E-08
0.0008645	-0.275041521	0.0008645	1.87791E-08
0.0008745	-0.262195826	0.0008745	2.00552E-08
0.0008845	-0.248401552	0.0008845	2.1483E-08
0.0008945	-0.233598158	0.0008945	2.51142E-08
0.0009045	-0.21862103	0.0009045	2.84764E-08
0.0009145	-0.203035325	0.0009145	3.16584E-08
0.0009245	-0.186667308	0.0009245	3.2641E-08
0.0009345	-0.168971613	0.0009345	3.83542E-08
0.0009445	-0.151752576	0.0009445	4.38706E-08
0.0009545	-0.134304777	0.0009545	4.79724E-08
0.0009645	-0.116237842	0.0009645	5.33207E-08
0.0009745	-0.097794585	0.0009745	6.26401E-08
0.0009845	-0.078793094	0.0009845	6.7975E-08
0.0009945	-0.059675273	0.0009945	7.35122E-08
0.0010044	-0.041289795	0.0010045	7.67742E-08
0.0010144	-0.022716545	0.0010145	7.95643E-08
0.0010244	-0.004050386	0.0010245	8.28642E-08
0.0010344	0.014424489	0.0010345	9.15821E-08
0.0010444	0.032786544	0.0010445	1.00015E-07
0.0010544	0.050653607	0.0010545	1.04414E-07
0.0010644	0.068231404	0.0010645	1.04986E-07
0.0010744	0.085045233	0.0010745	1.10967E-07
0.0010844	0.101602197	0.0010845	1.12859E-07
0.0010944	0.117995203	0.0010945	1.13372E-07
0.0011044	0.132893071	0.0011045	1.16261E-07
0.0011144	0.14781788	0.0011145	1.1259E-07
0.0011244	0.161520422	0.0011245	1.10946E-07
0.0011344	0.174412936	0.0011345	1.09844E-07
0.0011444	0.186808512	0.0011445	1.12399E-07
0.0011544	0.197386891	0.0011545	1.11463E-07
0.0011644	0.207624853	0.0011645	1.10815E-07
0.0011744	0.216685459	0.0011745	1.11039E-07
0.0011844	0.224776357	0.0011845	1.09921E-07
0.0011944	0.231785536	0.0011945	1.1078E-07
0.0012044	0.237475246	0.0012045	1.08865E-07
0.0012144	0.242636397	0.0012145	1.08512E-07
0.0012244	0.246407419	0.0012245	1.07756E-07
0.0012344	0.248570085	0.0012345	1.06404E-07
0.0012444	0.249795094	0.0012445	1.04731E-07
0.0012544	0.250005513	0.0012545	1.05231E-07
0.0012644	0.248914018	0.0012645	1.00609E-07
0.0012744	0.246569425	0.0012745	1.02534E-07
0.0012844	0.242932305	0.0012845	1.01991E-07
0.0012944	0.238382488	0.0012945	1.03602E-07
0.0013044	0.232848912	0.0013045	1.04858E-07
0.0013144	0.225645721	0.0013145	1.0527E-07
0.0013244	0.217647731	0.0013245	1.09514E-07
0.0013344	0.20872806	0.0013345	1.08201E-07
0.0013444	0.198688	0.0013445	1.12416E-07
0.0013544	0.187832862	0.0013545	1.12462E-07
0.0013644	0.175411135	0.0013645	1.12308E-07
0.0013744	0.162698969	0.0013745	1.12367E-07
0.0013844	0.149053812	0.0013845	1.0621E-07
0.0013944	0.134438962	0.0013945	1.09141E-07
0.0014044	0.119366981	0.0014045	1.04694E-07
0.0014144	0.103148468	0.0014145	9.93564E-08
0.0014244	0.086608686	0.0014245	9.98727E-08
0.0014344	0.069856144	0.0014345	9.46371E-08
0.0014444	0.052492272	0.0014445	9.21691E-08
0.0014544	0.0348204	0.0014545	8.16972E-08
0.0014644	0.016514946	0.0014645	7.55544E-08
0.0014744	-0.002241389	0.0014745	7.19076E-08
0.0014844	-0.02087749	0.0014845	6.79875E-08
0.0014944	-0.039928168	0.0014945	6.3501E-08
0.0015044	-0.05859901	0.0015045	5.46798E-08
0.0015144	-0.07730069	0.0015145	5.0919E-08
0.0015244	-0.096213177	0.0015245	4.61176E-08
0.0015344	-0.114826635	0.0015345	3.90758E-08
0.0015444	-0.132919341	0.0015445	3.27065E-08
0.0015544	-0.150511965	0.0015545	2.69304E-08
0.0015644	-0.167976543	0.0015645	2.35596E-08
0.0015744	-0.185169831	0.0015745	2.0524E-08
0.0015844	-0.201391071	0.0015845	1.71479E-08
0.0015944	-0.217230529	0.0015945	1.29093E-08
0.0016044	-0.232249022	0.0016045	1.20328E-08
0.0016144	-0.246986061	0.0016145	1.18673E-08
0.0016244	-0.260956794	0.0016245	9.73406E-09
0.0016344	-0.274044096	0.0016345	8.47693E-09
0.0016444	-0.285987228	0.0016445	8.12336E-09
0.0016544	-0.297310829	0.0016545	7.62917E-09
0.0016644	-0.307500392	0.0016645	7.8803E-09
0.0016744	-0.316771001	0.0016745	7.45802E-09
0.0016844	-0.324631602	0.0016845	7.16831E-09
0.0016944	-0.331541628	0.0016945	5.94546E-09
0.0017044	-0.337548316	0.0017045	5.25656E-09
0.0017144	-0.342214465	0.0017145	6.17742E-09
0.0017244	-0.345836371	0.0017245	6.61965E-09
0.0017344	-0.348434299	0.0017345	5.59862E-09
0.0017444	-0.3495664	0.0017445	5.10169E-09
0.0017544	-0.349558979	0.0017545	6.56393E-09
0.0017644	-0.348551422	0.0017645	6.43183E-09
0.0017744	-0.346303254	0.0017745	7.63269E-09
0.0017844	-0.342622012	0.0017845	8.65379E-09
0.0017944	-0.337972641	0.0017945	9.82139E-09
0.0018044	-0.332163095	0.0018045	9.84558E-09
0.0018144	-0.325024307	0.0018145	9.61487E-09
0.0018244	-0.317019284	0.0018245	1.16886E-08
0.0018344	-0.308262408	0.0018345	1.34607E-08
0.0018444	-0.298147023	0.0018445	1.6151E-08
0.0018544	-0.286923349	0.0018545	1.73558E-08
0.0018644	-0.275308132	0.0018645	1.99737E-08
0.0018744	-0.262357444	0.0018745	2.07308E-08
0.0018844	-0.248175532	0.0018845	2.43385E-08
0.0018944	-0.233879223	0.0018945	2.81787E-08
0.0019044	-0.21866554	0.0019045	3.28513E-08
0.0019144	-0.202776119	0.0019145	3.4816E-08
0.0019244	-0.186504513	0.0019245	3.85753E-08
0.0019344	-0.169274539	0.0019345	4.48332E-08
0.0019444	-0.151925117	0.0019445	5.10579E-08
0.0019544	-0.134105682	0.0019545	5.54784E-08
0.0019644	-0.116164841	0.0019645	5.74241E-08
0.0019744	-0.098173641	0.0019745	6.12123E-08
0.0019844	-0.079003118	0.0019845	6.74327E-08
0.0019944	-0.060301825	0.0019945	7.61956E-08
0.0020043	-0.041854277	0.0020045	8.11671E-08
0.0020143	-0.022728646	0.0020145	8.93456E-08
0.0020243	-0.004166718	0.0020245	9.34934E-08
0.0020343	0.014439714	0.0020345	1.01658E-07
0.0020443	0.032609317	0.0020445	1.01789E-07
0.0020543	0.050258938	0.0020545	1.04703E-07
0.0020643	0.067752019	0.0020645	1.05658E-07
0.0020743	0.085063577	0.0020745	1.11708E-07
0.0020843	0.101823933	0.0020845	1.14096E-07
0.0020943	0.117641911	0.0020945	1.15213E-07
0.0021043	0.132653773	0.0021045	1.15934E-07
0.0021143	0.147632837	0.0021145	1.13096E-07
0.0021243	0.161187828	0.0021245	1.12483E-07
0.0021343	0.17409128	0.0021345	1.15134E-07
0.0021443	0.186624646	0.0021445	1.1649E-07
0.0021543	0.197668344	0.0021545	1.17452E-07
0.0021643	0.207650229	0.0021645	1.15441E-07
0.0021743	0.21681349	0.0021745	1.11735E-07
0.0021843	0.224953204	0.0021845	1.09224E-07
0.0021943	0.231919438	0.0021945	1.14641E-07
0.0022043	0.237838298	0.0022045	1.13063E-07
0.0022143	0.242675826	0.0022145	1.08253E-07
0.0022243	0.246115804	0.0022245	1.07936E-07
0.0022343	0.248618886	0.0022345	1.06051E-07
0.0022443	0.249920011	0.0022445	1.03828E-07
0.0022543	0.249829829	0.0022545	1.05285E-07
0.0022643	0.248392478	0.0022645	1.0386E-07
0.0022743	0.246089265	0.0022745	1.06875E-07
0.0022843	0.24244979	0.0022845	1.08722E-07
0.0022943	0.237725869	0.0022945	1.10983E-07
0.0023043	0.232448399	0.0023045	1.10595E-07
0.0023143	0.225403696	0.0023145	1.08182E-07
0.0023243	0.217287019	0.0023245	1.09724E-07
0.0023343	0.208131164	0.0023345	1.13791E-07
0.0023443	0.198093459	0.0023445	1.14761E-07
0.0023543	0.187239096	0.0023545	1.16294E-07
0.0023643	0.175555184	0.0023645	1.14682E-07
0.0023743	0.162351146	0.0023745	1.06502E-07
0.0023843	0.14850533	0.0023845	1.04376E-07
0.0023943	0.13400954	0.0023945	1.02775E-07
0.0024043	0.119065613	0.0024045	1.01969E-07
0.0024143	0.102972411	0.0024145	1.00495E-07
0.0024243	0.086299896	0.0024245	9.97955E-08
0.0024343	0.069480211	0.0024345	9.31531E-08
0.0024443	0.052127663	0.0024445	9.32029E-08
0.0024543	0.034650195	0.0024545	8.65299E-08
0.0024643	0.016288919	0.0024645	8.49465E-08
0.0024743	-0.002515042	0.0024745	8.00226E-08
0.0024843	-0.021160511	0.0024845	7.39388E-08
0.0024943	-0.03982589	0.0024945	6.90001E-08
0.0025043	-0.05879654	0.0025045	6.41372E-08
0.0025143	-0.077690676	0.0025145	5.64334E-08
0.0025243	-0.096482538	0.0025245	5.14529E-08
0.0025343	-0.114804387	0.0025345	4.36629E-08
0.0025443	-0.133245304	0.0025445	4.11273E-08
0.0025543	-0.150755942	0.0025545	3.38429E-08
0.0025643	-0.168126836	0.0025645	2.74951E-08
0.0025743	-0.185497746	0.0025745	2.27426E-08
0.0025843	-0.201745525	0.0025845	1.86511E-08
0.0025943	-0.21724613	0.0025945	1.483E-08
0.0026043	-0.232582793	0.0026045	1.34673E-08
0.0026143	-0.247296408	0.0026145	1.12719E-08
0.0026243	-0.261018842	0.0026245	1.21173E-08
0.0026343	-0.274064004	0.0026345	1.07772E-08
0.0026443	-0.286263615	0.0026445	1.09388E-08
0.0026543	-0.297475576	0.0026545	9.32939E-09
0.0026643	-0.307435185	0.0026645	8.28888E-09
0.0026743	-0.316891253	0.0026745	7.72629E-09
0.0026843	-0.324651122	0.0026845	7.36302E-09
0.0026943	-0.331451833	0.0026945	7.04106E-09
0.0027043	-0.337589294	0.0027045	6.52449E-09
0.0027143	-0.342564225	0.0027145	6.67333E-09
0.0027243	-0.346017092	0.0027245	6.04806E-09
0.0027343	-0.348789155	0.0027345	7.02322E-09
0.0027443	-0.35039711	0.0027445	7.36669E-09
0.0027543	-0.350044996	0.0027545	7.77316E-09
0.0027643	-0.348995656	0.0027645	8.35368E-09
0.0027743	-0.346841186	0.0027745	1.00935E-08
0.0027843	-0.342844129	0.0027845	9.86584E-09
0.0027943	-0.338135421	0.0027945	1.01744E-08
0.0028043	-0.332320035	0.0028045	9.40702E-09
0.0028143	-0.325412333	0.0028145	1.10524E-08
0.0028243	-0.317448318	0.0028245	1.20495E-08
0.0028343	-0.308562219	0.0028345	1.44722E-08
0.0028443	-0.298453838	0.0028445	1.62895E-08
0.0028543	-0.28683123	0.0028545	1.83316E-08
0.0028643	-0.275236309	0.0028645	2.09824E-08
0.0028743	-0.262522966	0.0028745	2.28188E-08
0.0028843	-0.248545602	0.0028845	2.40309E-08
0.0028943	-0.23403576	0.0028945	2.74415E-08
0.0029043	-0.218776405	0.0029045	3.08233E-08
0.0029143	-0.203187957	0.0029145	3.59728E-08
0.0029243	-0.187052995	0.0029245	3.95349E-08
0.0029343	-0.169995174	0.0029345	4.57341E-08
0.0029443	-0.152611405	0.0029445	5.25337E-08
0.0029543	-0.134795085	0.0029545	5.80756E-08
0.0029643	-0.116948716	0.0029645	6.30656E-08
0.0029743	-0.098368049	0.0029745	7.03184E-08
0.0029843	-0.079240076	0.0029845	7.55063E-08
0.0029943	-0.060523167	0.0029945	8.16405E-08
0.0030042	-0.041956555	0.0030045	8.7825E-08
0.0030142	-0.022863327	0.0030145	8.7036E-08
0.0030242	-0.00422176	0.0030245	9.14273E-08
0.0030342	0.014030601	0.0030345	9.78043E-08
0.0030442	0.032427013	0.0030445	1.01488E-07
0.0030542	0.050270259	0.0030545	1.0434E-07
0.0030642	0.067637645	0.0030645	1.14125E-07
0.0030742	0.084518619	0.0030745	1.17302E-07
0.0030842	0.101351187	0.0030845	1.15078E-07
0.0030942	0.117288232	0.0030945	1.15514E-07
0.0031042	0.132522613	0.0031045	1.13216E-07
0.0031142	0.147265896	0.0031145	1.2152E-07
0.0031242	0.160974681	0.0031245	1.20573E-07
0.0031342	0.174265385	0.0031345	1.21914E-07
0.0031442	0.186261982	0.0031445	1.19079E-07
0.0031542	0.197075367	0.0031545	1.19111E-07
0.0031642	0.207324266	0.0031645	1.22073E-07
0.0031742	0.216301322	0.0031745	1.17149E-07
0.0031842	0.224327043	0.0031845	1.13718E-07
0.0031942	0.231308892	0.0031945	1.12206E-07
0.0032042	0.237328082	0.0032045	1.06131E-07
0.0032142	0.242229238	0.0032145	1.03173E-07
0.0032242	0.245595038	0.0032245	1.03175E-07
0.0032342	0.248233199	0.0032345	1.01859E-07
0.0032442	0.249601468	0.0032445	1.05596E-07
0.0032542	0.249367625	0.0032545	1.06686E-07
0.0032642	0.248229295	0.0032645	1.07512E-07
0.0032742	0.24595809	0.0032745	1.05278E-07
0.0032842	0.242591113	0.0032845	1.0195E-07
0.0032942	0.237996012	0.0032945	1.03437E-07
0.0033042	0.232356265	0.0033045	1.01886E-07
0.0033142	0.225357234	0.0033145	1.02431E-07
0.0033242	0.217333868	0.0033245	1.03034E-07
0.0033342	0.208265454	0.0033345	1.01152E-07
0.0033442	0.198075503	0.0033445	9.98415E-08
0.0033542	0.187411249	0.0033545	9.58918E-08
0.0033642	0.175627396	0.0033645	9.5837E-08
0.0033742	0.162397996	0.0033745	9.21332E-08
0.0033842	0.148538515	0.0033845	9.28638E-08
0.0033942	0.134109482	0.0033945	9.58577E-08
0.0034042	0.11905507	0.0034045	1.00584E-07
0.0034142	0.102851398	0.0034145	9.30872E-08
0.0034242	0.086514607	0.0034245	8.50837E-08
0.0034342	0.069697261	0.0034345	8.18188E-08
0.0034442	0.052176852	0.0034445	8.28643E-08
0.0034542	0.034407381	0.0034545	8.05302E-08
0.0034642	0.015843501	0.0034645	7.67636E-08
0.0034742	-0.002930401	0.0034745	7.03844E-08
0.0034842	-0.020956736	0.0034845	6.73688E-08
0.0034942	-0.039817691	0.0034945	6.18411E-08
0.0035042	-0.058573246	0.0035045	5.72776E-08
0.0035142	-0.077573955	0.0035145	5.77319E-08
0.0035242	-0.096454822	0.0035245	4.66633E-08
0.0035342	-0.114952341	0.0035345	4.14469E-08
0.0035442	-0.133407697	0.0035445	3.643E-08
0.0035542	-0.15077351	0.0035545	3.18273E-08
0.0035642	-0.16815339	0.0035645	2.50307E-08
0.0035742	-0.185714781	0.0035745	2.37214E-08
0.0035842	-0.20188801	0.0035845	2.03063E-08
0.0035942	-0.217741907	0.0035945	1.70134E-08
0.0036042	-0.233086377	0.0036045	1.44733E-08
0.0036142	-0.247718796	0.0036145	1.16895E-08
0.0036242	-0.261171103	0.0036245	9.36343E-09
0.0036342	-0.274267018	0.0036345	9.39121E-09
0.0036442	-0.286406487	0.0036445	7.96325E-09
0.0036542	-0.297482193	0.0036545	7.85205E-09
0.0036642	-0.307966888	0.0036645	7.39408E-09
0.0036742	-0.317307383	0.0036745	6.80692E-09
0.0036842	-0.32512933	0.0036845	6.70307E-09
0.0036942	-0.33208853	0.0036945	6.01894E-09
0.0037042	-0.337899268	0.0037045	5.86243E-09
0.0037142	-0.342651278	0.0037145	5.22901E-09
0.0037242	-0.346361011	0.0037245	5.03486E-09
0.0037342	-0.349016339	0.0037345	5.30555E-09
0.0037442	-0.350366652	0.0037445	6.90161E-09
0.0037542	-0.350112528	0.0037545	6.20684E-09
0.0037642	-0.348997623	0.0037645	6.91006E-09
0.0037742	-0.346667469	0.0037745	8.1974E-09
0.0037842	-0.343184143	0.0037845	7.4516E-09
0.0037942	-0.338744432	0.0037945	8.91823E-09
0.0038042	-0.332747489	0.0038045	9.71121E-09
0.0038142	-0.325719565	0.0038145	1.0238E-08
0.0038242	-0.317796141	0.0038245	1.0252E-08
0.0038342	-0.308953762	0.0038345	1.19401E-08
0.0038442	-0.298522562	0.0038445	1.40915E-08
0.0038542	-0.287354708	0.0038545	1.55563E-08
0.0038642	-0.275586873	0.0038645	1.70176E-08
0.0038742	-0.262903571	0.0038745	1.87882E-08
0.0038842	-0.249058172	0.0038845	2.09066E-08
0.0038942	-0.234488592	0.0038945	2.38545E-08
0.0039042	-0.219226897	0.0039045	2.83276E-08
0.0039142	-0.20312199	0.0039145	3.21328E-08
0.0039242	-0.187264189	0.0039245	3.41729E-08
0.0039342	-0.170189589	0.0039345	3.59884E-08
0.0039442	-0.152850702	0.0039445	4.14063E-08
0.0039542	-0.135151893	0.0039545	4.58978E-08
0.0039642	-0.117116183	0.0039645	5.42627E-08
0.0039742	-0.098574169	0.0039745	6.14323E-08
0.0039842	-0.079898641	0.0039845	6.82884E-08
0.0039942	-0.060822975	0.0039945	7.18851E-08
0.0040041	-0.041748486	0.0040045	7.83762E-08
0.0040141	-0.023279466	0.0040145	8.04077E-08
0.0040241	-0.004908429	0.0040245	8.74036E-08
0.0040341	0.013627344	0.0040345	9.51222E-08
0.0040441	0.031916402	0.0040445	9.70263E-08
0.0040541	0.049980603	0.0040545	1.0143E-07
0.0040641	0.067518972	0.0040645	1.01032E-07
0.0040741	0.084360123	0.0040745	1.11765E-07
0.0040841	0.100756645	0.0040845	1.07221E-07
0.0040941	0.117296435	0.0040945	1.16234E-07
0.0041041	0.132627234	0.0041045	1.17686E-07
0.0041141	0.146997318	0.0041145	1.15843E-07
0.0041241	0.160800964	0.0041245	1.11524E-07
0.0041341	0.17394489	0.0041345	1.1586E-07
0.0041441	0.185955927	0.0041445	1.10839E-07
0.0041541	0.197122991	0.0041545	1.10764E-07
0.0041641	0.207185298	0.0041645	1.09311E-07
0.0041741	0.216217786	0.0041745	1.08431E-07
0.0041841	0.223971799	0.0041845	1.08662E-07
0.0041941	0.231044605	0.0041945	1.09849E-07
0.0042041	0.237048179	0.0042045	1.04567E-07
0.0042141	0.241746724	0.0042145	1.05204E-07
0.0042241	0.245412737	0.0042245	1.04275E-07
0.0042341	0.247883812	0.0042345	1.04387E-07
0.0042441	0.249528468	0.0042445	1.03157E-07
0.0042541	0.249310628	0.0042545	1.03187E-07
0.0042641	0.248285905	0.0042645	1.0289E-07
0.0042741	0.245585293	0.0042745	1.02798E-07
0.0042841	0.242186293	0.0042845	1.01627E-07
0.0042941	0.23754786	0.0042945	1.03956E-07
0.0043041	0.232002586	0.0043045	1.01958E-07
0.0043141	0.224991068	0.0043145	1.03609E-07
0.0043241	0.21722573	0.0043245	1.05373E-07
0.0043341	0.207942232	0.0043345	1.10195E-07
0.0043441	0.197734714	0.0043445	1.12022E-07
0.0043541	0.187439352	0.0043545	1.09583E-07
0.0043641	0.175515756	0.0043645	1.07086E-07
0.0043741	0.161953345	0.0043745	1.0769E-07
0.0043841	0.147957638	0.0043845	1.07344E-07
0.0043941	0.133432567	0.0043945	1.04462E-07
0.0044041	0.118298523	0.0044045	1.02394E-07
0.0044141	0.102719061	0.0044145	9.92379E-08
0.0044241	0.086341664	0.0044245	9.60854E-08
0.0044341	0.069269016	0.0044345	9.27416E-08
0.0044441	0.051754076	0.0044445	9.30975E-08
0.0044541	0.034085713	0.0044545	8.79081E-08
0.0044641	0.015684228	0.0044645	8.15814E-08
0.0044741	-0.003181021	0.0044745	7.91267E-08
0.0044841	-0.0214002	0.0044845	7.13014E-08
0.0044941	-0.040443461	0.0044945	6.63835E-08
0.0045041	-0.058924582	0.0045045	6.0905E-08
0.0045141	-0.077605188	0.0045145	5.47153E-08
0.0045241	-0.096549682	0.0045245	4.84436E-08
0.0045341	-0.11552424	0.0045345	4.22722E-08
0.0045441	-0.133773863	0.0045445	3.33299E-08
0.0045541	-0.151004225	0.0045545	3.0205E-08
0.0045641	-0.168607399	0.0045645	2.5911E-08
0.0045741	-0.185826048	0.0045745	2.36757E-08
0.0045841	-0.201932132	0.0045845	1.8521E-08
0.0045941	-0.217350364	0.0045945	1.58754E-08
0.0046041	-0.233081296	0.0046045	1.53122E-08
0.0046141	-0.247851133	0.0046145	1.43732E-08
0.0046241	-0.261737138	0.0046245	1.19275E-08
0.0046341	-0.274596483	0.0046345	1.05216E-08
0.0046441	-0.286627054	0.0046445	1.07145E-08
0.0046541	-0.29801935	0.0046545	9.37627E-09
0.0046641	-0.308285445	0.0046645	8.5145E-09
0.0046741	-0.317226589	0.0046745	7.61586E-09
0.0046841	-0.324902117	0.0046845	6.66206E-09
0.0046941	-0.332309097	0.0046945	7.75986E-09
0.0047041	-0.338560551	0.0047045	7.07628E-09
0.0047141	-0.343385965	0.0047145	7.40441E-09
0.0047241	-0.34669441	0.0047245	7.67745E-09
0.0047341	-0.349339187	0.0047345	8.22455E-09
0.0047441	-0.35066998	0.0047445	7.09772E-09
0.0047541	-0.350790203	0.0047545	7.74186E-09
0.0047641	-0.34954688	0.0047645	9.05432E-09
0.0047741	-0.346924722	0.0047745	7.6971E-09
0.0047841	-0.343299717	0.0047845	8.73487E-09
0.0047941	-0.339051247	0.0047945	1.07172E-08
0.0048041	-0.333001226	0.0048045	1.07682E-08
0.0048141	-0.326146245	0.0048145	1.3892E-08
0.0048241	-0.318426192	0.0048245	1.47498E-08
0.0048341	-0.30921647	0.0048345	1.47839E-08
0.0048441	-0.298804402	0.0048445	1.63413E-08
0.0048541	-0.287675977	0.0048545	1.80591E-08
0.0048641	-0.276145875	0.0048645	2.12213E-08
0.0048741	-0.263214707	0.0048745	2.59145E-08
0.0048841	-0.249434486	0.0048845	2.87669E-08
0.0048941	-0.234891459	0.0048945	3.33604E-08
0.0049041	-0.21946463	0.0049045	3.59045E-08
0.0049141	-0.203907415	0.0049145	4.05637E-08
0.0049241	-0.187730685	0.0049245	4.45896E-08
0.0049341	-0.170542479	0.0049345	5.32248E-08
0.0049441	-0.152936965	0.0049445	5.91491E-08
0.0049541	-0.135546163	0.0049545	6.13592E-08
0.0049641	-0.117233686	0.0049645	6.65888E-08
0.0049741	-0.099011384	0.0049745	6.98527E-08
0.0049841	-0.080170341	0.0049845	7.84309E-08
0.0049941	-0.061041586	0.0049945	8.37078E-08
0.005004	-0.042291105	0.0050045	8.72164E-08
0.005014	-0.023536332	0.0050145	8.78359E-08
0.005024	-0.004922483	0.0050245	9.02791E-08
0.005034	0.013893189	0.0050345	9.45071E-08
0.005044	0.031773914	0.0050445	9.55126E-08
0.005054	0.049598034	0.0050545	1.04014E-07
0.005064	0.066957608	0.0050645	1.09957E-07
0.005074	0.083913535	0.0050745	1.13093E-07
0.005084	0.100832768	0.0050845	1.1848E-07
0.005094	0.116875216	0.0050945	1.20296E-07
0.005104	0.131893322	0.0051045	1.17388E-07
0.005114	0.146479681	0.0051145	1.18321E-07
0.005124	0.160786912	0.0051245	1.14996E-07
0.005134	0.17350024	0.0051345	1.1175E-07
0.005144	0.185426593	0.0051445	1.12601E-07
0.005154	0.196707636	0.0051545	1.12721E-07
0.005164	0.207045153	0.0051645	1.10886E-07
0.005174	0.215824679	0.0051745	1.0524E-07
0.005184	0.223943695	0.0051845	1.04844E-07
0.005194	0.231308118	0.0051945	1.03452E-07
0.005204	0.236815915	0.0052045	1.03802E-07
0.005214	0.24178265	0.0052145	1.04413E-07
0.005224	0.245364726	0.0052245	1.0405E-07
0.005234	0.247704625	0.0052345	1.00921E-07
0.005244	0.249159947	0.0052445	1.01495E-07
0.005254	0.249245822	0.0052545	1.00081E-07
0.005264	0.248027861	0.0052645	9.95897E-08
0.005274	0.245647356	0.0052745	9.85116E-08
0.005284	0.242486492	0.0052845	9.60484E-08
0.005294	0.237554491	0.0052945	9.76137E-08
0.005304	0.231668428	0.0053045	9.87114E-08
0.005314	0.224820077	0.0053145	1.00548E-07
0.005324	0.21693334	0.0053245	9.91266E-08
0.005334	0.207894996	0.0053345	9.77848E-08
0.005344	0.197798729	0.0053445	1.02967E-07
0.005354	0.187206298	0.0053545	1.05911E-07
0.005364	0.17492862	0.0053645	1.07631E-07
0.005374	0.161589131	0.0053745	1.08777E-07
0.005384	0.148234412	0.0053845	1.03406E-07
0.005394	0.133531734	0.0053945	9.94835E-08
0.005404	0.11826925	0.0054045	9.34211E-08
0.005414	0.102779567	0.0054145	9.74938E-08
0.005424	0.086299114	0.0054245	9.30099E-08
0.005434	0.069104671	0.0054345	8.90369E-08
0.005444	0.051729091	0.0054445	8.88316E-08
0.005454	0.034291051	0.0054545	8.35809E-08
0.005464	0.015544474	0.0054645	8.44065E-08
0.005474	-0.002858572	0.0054745	7.81445E-08
0.005484	-0.021367799	0.0054845	7.30969E-08
0.005494	-0.040373974	0.0054945	6.61605E-08
0.005504	-0.059142411	0.0055045	6.29453E-08
0.005514	-0.077756651	0.0055145	5.57712E-08
0.005524	-0.096879937	0.0055245	4.86707E-08
0.005534	-0.115432888	0.0055345	4.1852E-08
0.005544	-0.133497089	0.0055445	3.63241E-08
0.005554	-0.150915608	0.0055545	3.34261E-08
0.005564	-0.168446958	0.0055645	2.66868E-08
0.005574	-0.185778022	0.0055745	2.24091E-08
0.005584	-0.202151909	0.0055845	1.95106E-08
0.005594	-0.217862144	0.0055945	2.05303E-08
0.005604	-0.233303025	0.0056045	1.92037E-08
0.005614	-0.247776955	0.0056145	1.69807E-08
0.005624	-0.261689901	0.0056245	1.44913E-08
0.005634	-0.274480551	0.0056345	1.20133E-08
0.005644	-0.286485344	0.0056445	9.87383E-09
0.005654	-0.29785502	0.0056545	9.51517E-09
0.005664	-0.308311194	0.0056645	7.85314E-09
0.005674	-0.31727615	0.0056745	8.9392E-09
0.005684	-0.325174987	0.0056845	8.45314E-09
0.005694	-0.332209557	0.0056945	7.87529E-09
0.005704	-0.33823809	0.0057045	7.10218E-09
0.005714	-0.343211859	0.0057145	7.16088E-09
0.005724	-0.346588612	0.0057245	6.98253E-09
0.005734	-0.348997623	0.0057345	7.19437E-09
0.005744	-0.350372136	0.0057445	7.68051E-09
0.005754	-0.350359231	0.0057545	7.59927E-09
0.005764	-0.34931615	0.0057645	7.15939E-09
0.005774	-0.346876711	0.0057745	9.26921E-09
0.005784	-0.343232572	0.0057845	9.61456E-09
0.005794	-0.338505507	0.0057945	1.01959E-08
0.005804	-0.332784563	0.0058045	1.13199E-08
0.005814	-0.325871021	0.0058145	1.21478E-08
0.005824	-0.317803562	0.0058245	1.3274E-08
0.005834	-0.308708608	0.0058345	1.58421E-08
0.005844	-0.298810244	0.0058445	1.58925E-08
0.005854	-0.287524134	0.0058545	1.80218E-08
0.005864	-0.275723487	0.0058645	2.07806E-08
0.005874	-0.262795061	0.0058745	2.2738E-08
0.005884	-0.248988673	0.0058845	2.6444E-08
0.005894	-0.234464392	0.0058945	3.02402E-08
0.005904	-0.219023511	0.0059045	3.1695E-08
0.005914	-0.203472927	0.0059145	3.39729E-08
0.005924	-0.187281758	0.0059245	4.03938E-08
0.005934	-0.169952631	0.0059345	4.55667E-08
0.005944	-0.15279527	0.0059445	5.11833E-08
0.005954	-0.135197952	0.0059545	5.69269E-08
0.005964	-0.11697448	0.0059645	6.58769E-08
0.005974	-0.098523416	0.0059745	7.28233E-08
0.005984	-0.079722188	0.0059845	8.07349E-08
0.005994	-0.060643792	0.0059945	8.58601E-08
0.0060039	-0.042109191	0.0060045	8.71855E-08
0.0060139	-0.023313038	0.0060145	9.05861E-08
0.0060239	-0.004479408	0.0060245	1.00214E-07
0.0060339	0.013705028	0.0060345	1.0488E-07
0.0060439	0.031974178	0.0060445	1.03786E-07
0.0060539	0.049952887	0.0060545	1.06266E-07
0.0060639	0.067381948	0.0060645	1.09803E-07
0.0060739	0.084141515	0.0060745	1.14803E-07
0.0060839	0.101035766	0.0060845	1.14305E-07
0.0060939	0.117161751	0.0060945	1.16595E-07
0.0061039	0.132322744	0.0061045	1.1505E-07
0.0061139	0.146880209	0.0061145	1.16207E-07
0.0061239	0.160825953	0.0061245	1.18524E-07
0.0061339	0.173895299	0.0061345	1.23207E-07
0.0061439	0.185819298	0.0061445	1.24536E-07
0.0061539	0.196756035	0.0061545	1.21198E-07
0.0061639	0.207097456	0.0061645	1.17202E-07
0.0061739	0.216167822	0.0061745	1.13865E-07
0.0061839	0.224107251	0.0061845	1.07925E-07
0.0061939	0.231120333	0.0061945	1.06814E-07
0.0062039	0.236820981	0.0062045	1.07586E-07
0.0062139	0.241907954	0.0062145	1.02919E-07
0.0062239	0.245528296	0.0062245	1.02219E-07
0.0062339	0.248084471	0.0062345	1.02218E-07
0.0062439	0.249237239	0.0062445	1.01017E-07
0.0062539	0.249124035	0.0062545	9.81359E-08
0.0062639	0.24817659	0.0062645	9.80644E-08
0.0062739	0.245497063	0.0062745	9.88875E-08
0.0062839	0.242409587	0.0062845	1.0413E-07
0.0062939	0.237499058	0.0062945	1.0339E-07
0.0063039	0.231725037	0.0063045	1.00873E-07
0.0063139	0.224850148	0.0063145	1.03615E-07
0.0063239	0.216982916	0.0063245	1.05367E-07
0.0063339	0.208197922	0.0063345	1.05511E-07
0.0063439	0.198125482	0.0063445	1.08268E-07
0.0063539	0.187248081	0.0063545	1.10397E-07
0.0063639	0.175323293	0.0063645	1.12097E-07
0.0063739	0.162092328	0.0063745	1.08492E-07
0.0063839	0.148415938	0.0063845	1.09164E-07
0.0063939	0.133851841	0.0063945	1.11723E-07
0.0064039	0.118765026	0.0064045	1.06445E-07
0.0064139	0.102728426	0.0064145	9.94076E-08
0.0064239	0.086000867	0.0064245	9.81241E-08
0.0064339	0.068848975	0.0064345	9.22871E-08
0.0064439	0.051835272	0.0064445	8.66201E-08
0.0064539	0.034189943	0.0064545	8.37525E-08
0.0064639	0.015732635	0.0064645	7.5078E-08
0.0064739	-0.002989738	0.0064745	7.3406E-08
0.0064839	-0.021263961	0.0064845	6.68229E-08
0.0064939	-0.039905526	0.0064945	6.32146E-08
0.0065039	-0.058731347	0.0065045	6.54595E-08
0.0065139	-0.077601284	0.0065145	6.03778E-08
0.0065239	-0.096629322	0.0065245	5.28162E-08
0.0065339	-0.115203351	0.0065345	4.63422E-08
0.0065439	-0.133508027	0.0065445	3.7924E-08
0.0065539	-0.151037022	0.0065545	3.28195E-08
0.0065639	-0.168488324	0.0065645	2.84873E-08
0.0065739	-0.185726106	0.0065745	2.38996E-08
0.0065839	-0.202229977	0.0065845	2.00822E-08
0.0065939	-0.217932418	0.0065945	1.57337E-08
0.0066039	-0.232930616	0.0066045	1.44152E-08
0.0066139	-0.247271031	0.0066145	1.18363E-08
0.0066239	-0.261411965	0.0066245	1.34589E-08
0.0066339	-0.274467647	0.0066345	1.07757E-08
0.0066439	-0.286319822	0.0066445	9.07779E-09
0.0066539	-0.297684014	0.0066545	7.466E-09
0.0066639	-0.307922393	0.0066645	8.2654E-09
0.0066739	-0.317127019	0.0066745	8.48069E-09
0.0066839	-0.325059056	0.0066845	7.90964E-09
0.0066939	-0.331837535	0.0066945	6.75832E-09
0.0067039	-0.337845385	0.0067045	6.28744E-09
0.0067139	-0.342896849	0.0067145	6.69548E-09
0.0067239	-0.346430123	0.0067245	6.69141E-09
0.0067339	-0.348889083	0.0067345	6.60392E-09
0.0067439	-0.350169122	0.0067445	6.86804E-09
0.0067539	-0.350132436	0.0067545	6.45053E-09
0.0067639	-0.348990202	0.0067645	6.84926E-09
0.0067739	-0.346658111	0.0067745	8.2028E-09
0.0067839	-0.343257546	0.0067845	8.69057E-09
0.0067939	-0.33859843	0.0067945	8.79505E-09
0.0068039	-0.332858741	0.0068045	1.08024E-08
0.0068139	-0.325613767	0.0068145	1.15656E-08
0.0068239	-0.317672372	0.0068245	1.28097E-08
0.0068339	-0.308937758	0.0068345	1.35036E-08
0.0068439	-0.298820794	0.0068445	1.56615E-08
0.0068539	-0.287428111	0.0068545	1.8453E-08
0.0068639	-0.275636435	0.0068645	2.02281E-08
0.0068739	-0.262920767	0.0068745	2.38077E-08
0.0068839	-0.248759136	0.0068845	2.45127E-08
0.0068939	-0.234282479	0.0068945	3.05073E-08
0.0069039	-0.219416618	0.0069045	3.51538E-08
0.0069139	-0.203593165	0.0069145	3.83459E-08
0.0069239	-0.187483191	0.0069245	4.22445E-08
0.0069339	-0.170377746	0.0069345	4.71268E-08
0.0069439	-0.152790979	0.0069445	5.09969E-08
0.0069539	-0.135339275	0.0069545	5.29183E-08
0.0069639	-0.117024057	0.0069645	5.81232E-08
0.0069739	-0.098704942	0.0069745	6.53796E-08
0.0069839	-0.079746783	0.0069845	7.17314E-08
0.0069939	-0.060823757	0.0069945	7.88922E-08
0.0070038	-0.042142373	0.0070045	8.63076E-08
0.0070138	-0.023356369	0.0070145	9.68755E-08
0.0070238	-0.004776483	0.0070245	9.99165E-08
0.0070338	0.013755387	0.0070345	1.0221E-07
0.0070438	0.032069817	0.0070445	1.112E-07
0.0070538	0.050034083	0.0070545	1.12263E-07
0.0070638	0.067456119	0.0070645	1.17511E-07
0.0070738	0.084277757	0.0070745	1.13264E-07
0.0070838	0.100862436	0.0070845	1.13887E-07
0.0070938	0.117312051	0.0070945	1.16319E-07
0.0071038	0.132364899	0.0071045	1.17095E-07
0.0071138	0.147379488	0.0071145	1.22605E-07
0.0071238	0.160878643	0.0071245	1.22318E-07
0.0071338	0.173808649	0.0071345	1.19894E-07
0.0071438	0.186014876	0.0071445	1.19492E-07
0.0071538	0.196927026	0.0071545	1.15377E-07
0.0071638	0.207083791	0.0071645	1.13451E-07
0.0071738	0.216291949	0.0071745	1.12437E-07
0.0071838	0.224626452	0.0071845	1.09472E-07
0.0071938	0.231481433	0.0071945	1.0996E-07
0.0072038	0.236908033	0.0072045	1.02658E-07
0.0072138	0.242026627	0.0072145	9.85192E-08
0.0072238	0.245730504	0.0072245	1.02511E-07
0.0072338	0.248089924	0.0072345	1.02821E-07
0.0072438	0.24932313	0.0072445	1.02238E-07
0.0072538	0.249490201	0.0072545	9.77966E-08
0.0072638	0.2483183	0.0072645	9.8137E-08
0.0072738	0.245864406	0.0072745	1.02696E-07
0.0072838	0.24261649	0.0072845	1.01258E-07
0.0072938	0.237816438	0.0072945	1.03088E-07
0.0073038	0.231995165	0.0073045	9.99131E-08
0.0073138	0.225009412	0.0073145	1.02642E-07
0.0073238	0.217252284	0.0073245	1.04493E-07
0.0073338	0.208263904	0.0073345	1.05458E-07
0.0073438	0.197972834	0.0073445	1.04547E-07
0.0073538	0.187252373	0.0073545	1.01414E-07
0.0073638	0.175363511	0.0073645	1.0678E-07
0.0073738	0.162022054	0.0073745	1.00088E-07
0.0073838	0.148685291	0.0073845	9.78264E-08
0.0073938	0.134013847	0.0073945	1.00993E-07
0.0074038	0.118732624	0.0074045	9.64655E-08
0.0074138	0.102972806	0.0074145	9.67153E-08
0.0074238	0.086433403	0.0074245	1.00653E-07
0.0074338	0.069055095	0.0074345	9.78569E-08
0.0074438	0.051728308	0.0074445	9.54649E-08
0.0074538	0.034185261	0.0074545	9.28081E-08
0.0074638	0.015806416	0.0074645	8.45461E-08
0.0074738	-0.002987786	0.0074745	8.10735E-08
0.0074838	-0.021500917	0.0074845	7.57666E-08
0.0074938	-0.040268965	0.0074945	6.69798E-08
0.0075038	-0.059124846	0.0075045	6.06871E-08
0.0075138	-0.077823408	0.0075145	6.08923E-08
0.0075238	-0.096788198	0.0075245	4.98421E-08
0.0075338	-0.115027294	0.0075345	4.35017E-08
0.0075438	-0.13351661	0.0075445	4.00191E-08
0.0075538	-0.151186526	0.0075545	3.31875E-08
0.0075638	-0.168604657	0.0075645	2.92802E-08
0.0075738	-0.185725331	0.0075745	2.35795E-08
0.0075838	-0.201935634	0.0075845	2.01234E-08
0.0075938	-0.217611924	0.0075945	1.69404E-08
0.0076038	-0.232840046	0.0076045	1.6642E-08
0.0076138	-0.247487694	0.0076145	1.636E-08
0.0076238	-0.261766434	0.0076245	1.51834E-08
0.0076338	-0.274514884	0.0076345	1.34415E-08
0.0076438	-0.286357313	0.0076445	1.20304E-08
0.0076538	-0.297849149	0.0076545	1.12096E-08
0.0076638	-0.307941496	0.0076645	9.93377E-09
0.0076738	-0.31699273	0.0076745	9.44161E-09
0.0076838	-0.32508561	0.0076845	8.30085E-09
0.0076938	-0.332176358	0.0076945	7.84336E-09
0.0077038	-0.338110447	0.0077045	8.84654E-09
0.0077138	-0.342972189	0.0077145	8.62179E-09
0.0077238	-0.346377432	0.0077245	7.60679E-09
0.0077338	-0.348917186	0.0077345	7.56805E-09
0.0077438	-0.350541532	0.0077445	8.21821E-09
0.0077538	-0.350221038	0.0077545	8.16703E-09
0.0077638	-0.349056959	0.0077645	9.67998E-09
0.0077738	-0.346719772	0.0077745	9.5003E-09
0.0077838	-0.343487084	0.0077845	1.10203E-08
0.0077938	-0.338571876	0.0077945	1.0734E-08
0.0078038	-0.332729906	0.0078045	1.15738E-08
0.0078138	-0.325834334	0.0078145	1.32158E-08
0.0078238	-0.317877322	0.0078245	1.41452E-08
0.0078338	-0.309083343	0.0078345	1.48692E-08
0.0078438	-0.298954695	0.0078445	1.6477E-08
0.0078538	-0.287598312	0.0078545	1.72234E-08
0.0078638	-0.275708646	0.0078645	1.98283E-08
0.0078738	-0.262752116	0.0078745	2.2455E-08
0.0078838	-0.248961359	0.0078845	2.35966E-08
0.0078938	-0.234248519	0.0078945	2.6801E-08
0.0079038	-0.219257742	0.0079045	3.12251E-08
0.0079138	-0.203567803	0.0079145	3.73333E-08
0.0079238	-0.187313378	0.0079245	4.47418E-08
0.0079338	-0.17024073	0.0079345	4.56322E-08
0.0079438	-0.152889341	0.0079445	5.30751E-08
0.0079538	-0.135342777	0.0079545	5.51915E-08
0.0079638	-0.117161468	0.0079645	6.66101E-08
0.0079738	-0.098546445	0.0079745	7.35853E-08
0.0079838	-0.079722971	0.0079845	7.8408E-08
0.0079938	-0.060803458	0.0079945	8.32202E-08
0.0080037	-0.042345367	0.0080045	8.91581E-08
0.0080137	-0.023514861	0.0080145	9.34243E-08
0.0080237	-0.004520007	0.0080245	1.01569E-07
0.0080337	0.014075885	0.0080345	1.08999E-07
0.0080437	0.032286867	0.0080445	1.07496E-07
0.0080537	0.050075855	0.0080545	1.07785E-07
0.0080637	0.067303091	0.0080645	1.10257E-07
0.0080737	0.084460065	0.0080745	1.12473E-07
0.0080837	0.101006873	0.0080845	1.19112E-07
0.0080937	0.117179714	0.0080945	1.21364E-07
0.0081037	0.132398471	0.0081045	1.21444E-07
0.0081137	0.14725028	0.0081145	1.2359E-07
0.0081237	0.160852879	0.0081245	1.26193E-07
0.0081337	0.173917562	0.0081345	1.26978E-07
0.0081437	0.186087489	0.0081445	1.24641E-07
0.0081537	0.196907893	0.0081545	1.2103E-07
0.0081637	0.206845284	0.0081645	1.207E-07
0.0081737	0.216257602	0.0081745	1.19672E-07
0.0081837	0.224312201	0.0081845	1.17571E-07
0.0081937	0.231047347	0.0081945	1.1379E-07
0.0082037	0.236829966	0.0082045	1.08848E-07
0.0082137	0.24170652	0.0082145	1.0378E-07
0.0082237	0.245253861	0.0082245	1.02283E-07
0.0082337	0.247699946	0.0082345	1.01318E-07
0.0082437	0.248978809	0.0082445	1.00204E-07
0.0082537	0.249094367	0.0082545	1.01695E-07
0.0082637	0.247889668	0.0082645	1.00458E-07
0.0082737	0.24539049	0.0082745	1.0025E-07
0.0082837	0.242194876	0.0082845	1.06036E-07
0.0082937	0.237427622	0.0082945	1.07558E-07
0.0083037	0.231657103	0.0083045	1.00448E-07
0.0083137	0.224906355	0.0083145	1.00284E-07
0.0083237	0.217178494	0.0083245	1.00789E-07
0.0083337	0.208018348	0.0083345	9.93278E-08
0.0083437	0.197802633	0.0083445	9.89061E-08
0.0083537	0.18730624	0.0083545	1.03855E-07
0.0083637	0.175197989	0.0083645	1.06986E-07
0.0083737	0.162015423	0.0083745	1.04475E-07
0.0083837	0.148262516	0.0083845	1.09121E-07
0.0083937	0.133674219	0.0083945	1.0869E-07
0.0084037	0.11862956	0.0084045	1.08146E-07
0.0084137	0.102851003	0.0084145	1.02878E-07
0.0084237	0.086307704	0.0084245	1.03851E-07
0.0084337	0.069432192	0.0084345	9.61597E-08
0.0084437	0.05199806	0.0084445	9.18456E-08
0.0084537	0.034381617	0.0084545	9.04045E-08
0.0084637	0.016076555	0.0084645	8.33962E-08
0.0084737	-0.002899561	0.0084745	8.11157E-08
0.0084837	-0.021306511	0.0084845	7.69893E-08
0.0084937	-0.040221728	0.0084945	7.0986E-08
0.0085037	-0.059241958	0.0085045	6.95462E-08
0.0085137	-0.077959649	0.0085145	6.71857E-08
0.0085237	-0.096621118	0.0085245	6.15838E-08
0.0085337	-0.115332566	0.0085345	5.62589E-08
0.0085437	-0.133448288	0.0085445	4.66919E-08
0.0085537	-0.151023358	0.0085545	3.82915E-08
0.0085637	-0.168684304	0.0085645	3.36048E-08
0.0085737	-0.185729235	0.0085745	2.87794E-08
0.0085837	-0.20199497	0.0085845	2.55658E-08
0.0085937	-0.217541263	0.0085945	2.22445E-08
0.0086037	-0.232888848	0.0086045	1.76554E-08
0.0086137	-0.247610271	0.0086145	1.36754E-08
0.0086237	-0.261447489	0.0086245	1.25832E-08
0.0086337	-0.274411827	0.0086345	1.02734E-08
0.0086437	-0.286423653	0.0086445	1.07067E-08
0.0086537	-0.297710568	0.0086545	8.76641E-09
0.0086637	-0.30779162	0.0086645	7.57181E-09
0.0086737	-0.317073166	0.0086745	7.94752E-09
0.0086837	-0.325082868	0.0086845	9.25207E-09
0.0086937	-0.331940174	0.0086945	7.36004E-09
0.0087037	-0.338014811	0.0087045	8.21453E-09
0.0087137	-0.342819542	0.0087145	6.65776E-09
0.0087237	-0.346263051	0.0087245	6.81975E-09
0.0087337	-0.348868012	0.0087345	7.43517E-09
0.0087437	-0.350207388	0.0087445	7.39252E-09
0.0087537	-0.350283116	0.0087545	8.02586E-09
0.0087637	-0.34919396	0.0087645	8.06389E-09
0.0087737	-0.346960247	0.0087745	7.59247E-09
0.0087837	-0.343252867	0.0087845	8.64182E-09
0.0087937	-0.338833809	0.0087945	9.55986E-09
0.0088037	-0.33311677	0.0088045	1.10645E-08
0.0088137	-0.326031476	0.0088145	1.15146E-08
0.0088237	-0.317845702	0.0088245	1.2084E-08
0.0088337	-0.309132546	0.0088345	1.50161E-08
0.0088437	-0.299067914	0.0088445	1.8305E-08
0.0088537	-0.287496805	0.0088545	1.99719E-08
0.0088637	-0.275548607	0.0088645	2.26342E-08
0.0088737	-0.262695521	0.0088745	2.49906E-08
0.0088837	-0.248633832	0.0088845	2.7938E-08
0.0088937	-0.234243438	0.0088945	3.03502E-08
0.0089037	-0.219032094	0.0089045	3.4806E-08
0.0089137	-0.2033851	0.0089145	3.96797E-08
0.0089237	-0.18730557	0.0089245	4.32078E-08
0.0089337	-0.170173585	0.0089345	4.93067E-08
0.0089437	-0.15278551	0.0089445	5.38324E-08
0.0089537	-0.135203809	0.0089545	5.85939E-08
0.0089637	-0.116950668	0.0089645	6.04392E-08
0.0089737	-0.098510534	0.0089745	6.10088E-08
0.0089837	-0.079733506	0.0089845	7.19386E-08
0.0089937	-0.06066253	0.0089945	7.74224E-08
0.0090036	-0.042067032	0.0090045	8.32319E-08
0.0090136	-0.0231483	0.0090145	9.37365E-08
0.0090236	-0.004621114	0.0090245	9.85245E-08
0.0090336	0.013717521	0.0090345	1.02938E-07
0.0090436	0.032202546	0.0090445	1.11402E-07
0.0090536	0.049761601	0.0090545	1.14328E-07
0.0090636	0.067305431	0.0090645	1.15806E-07
0.0090736	0.08406461	0.0090745	1.16965E-07
0.0090836	0.100962371	0.0090845	1.16074E-07
0.0090936	0.117403783	0.0090945	1.14434E-07
0.0091036	0.13218689	0.0091045	1.18495E-07
0.0091136	0.146888793	0.0091145	1.24204E-07
0.0091236	0.160813063	0.0091245	1.17447E-07
0.0091336	0.173843384	0.0091345	1.15802E-07
0.0091436	0.185850143	0.0091445	1.11604E-07
0.0091536	0.196687728	0.0091545	1.15066E-07
0.0091636	0.206707865	0.0091645	1.17054E-07
0.0091736	0.216010109	0.0091745	1.08731E-07
0.0091836	0.224019036	0.0091845	1.07601E-07
0.0091936	0.231035233	0.0091945	1.06338E-07
0.0092036	0.237219557	0.0092045	1.01913E-07
0.0092136	0.242099628	0.0092145	1.00318E-07
0.0092236	0.245572791	0.0092245	1.01488E-07
0.0092336	0.248144194	0.0092345	1.02718E-07
0.0092436	0.249300092	0.0092445	9.96989E-08
0.0092536	0.249293849	0.0092545	9.75831E-08
0.0092636	0.248309717	0.0092645	1.00432E-07
0.0092736	0.245936617	0.0092745	1.00864E-07
0.0092836	0.242205814	0.0092845	1.0302E-07
0.0092936	0.237832054	0.0092945	1.02727E-07
0.0093036	0.231918663	0.0093045	1.04825E-07
0.0093136	0.224864587	0.0093145	1.06887E-07
0.0093236	0.217061386	0.0093245	1.081E-07
0.0093336	0.207907483	0.0093345	1.07113E-07
0.0093436	0.19773744	0.0093445	1.06488E-07
0.0093536	0.187118083	0.0093545	1.04421E-07
0.0093636	0.175210863	0.0093645	1.01078E-07
0.0093736	0.162024394	0.0093745	1.01968E-07
0.0093836	0.14834176	0.0093845	1.00008E-07
0.0093936	0.133548513	0.0093945	1.01807E-07
0.0094036	0.118492544	0.0094045	9.64997E-08
0.0094136	0.102542996	0.0094145	9.76039E-08
0.0094236	0.086233921	0.0094245	9.50307E-08
0.0094336	0.069269016	0.0094345	9.32586E-08
0.0094436	0.051882897	0.0094445	9.30369E-08
0.0094536	0.034246549	0.0094545	8.88058E-08
0.0094636	0.01570726	0.0094645	8.3046E-08
0.0094736	-0.002719208	0.0094745	7.89561E-08
0.0094836	-0.02142089	0.0094845	7.16102E-08
0.0094936	-0.03993988	0.0094945	6.7469E-08
0.0095036	-0.058877349	0.0095045	5.93944E-08
0.0095136	-0.07763759	0.0095145	5.27549E-08
0.0095236	-0.096621901	0.0095245	4.67372E-08
0.0095336	-0.115435235	0.0095345	4.1597E-08
0.0095436	-0.133528709	0.0095445	4.20949E-08
0.0095536	-0.151174426	0.0095545	3.43379E-08
0.0095636	-0.168357939	0.0095645	3.09867E-08
0.0095736	-0.185673013	0.0095745	2.68488E-08
0.0095836	-0.201944232	0.0095845	2.31252E-08
0.0095936	-0.217697799	0.0095945	2.07337E-08
0.0096036	-0.232843176	0.0096045	1.56765E-08
0.0096136	-0.247502133	0.0096145	1.2918E-08
0.0096236	-0.261635244	0.0096245	1.2583E-08
0.0096336	-0.274610519	0.0096345	1.083E-08
0.0096436	-0.286607534	0.0096445	1.15278E-08
0.0096536	-0.297879994	0.0096545	9.02786E-09
0.0096636	-0.307789654	0.0096645	8.65113E-09
0.0096736	-0.316997439	0.0096745	9.1001E-09
0.0096836	-0.325023144	0.0096845	8.62719E-09
0.0096936	-0.332183778	0.0096945	8.89451E-09
0.0097036	-0.337948829	0.0097045	7.4203E-09
0.0097136	-0.342767626	0.0097145	6.73625E-09
0.0097236	-0.346384823	0.0097245	7.99174E-09
0.0097336	-0.348911732	0.0097345	6.72232E-09
0.0097436	-0.350281179	0.0097445	8.20788E-09
0.0097536	-0.350269049	0.0097545	7.57431E-09
0.0097636	-0.349005431	0.0097645	7.78803E-09
0.0097736	-0.346743971	0.0097745	8.89905E-09
0.0097836	-0.343233347	0.0097845	1.06874E-08
0.0097936	-0.338311881	0.0097945	1.06699E-08
0.0098036	-0.332418412	0.0098045	1.24646E-08
0.0098136	-0.325563431	0.0098145	1.3094E-08
0.0098236	-0.317748517	0.0098245	1.38085E-08
0.0098336	-0.308844835	0.0098345	1.63895E-08
0.0098436	-0.298819631	0.0098445	1.83338E-08
0.0098536	-0.287337154	0.0098545	1.91114E-08
0.0098636	-0.275447875	0.0098645	2.17348E-08
0.0098736	-0.262548745	0.0098745	2.54792E-08
0.0098836	-0.248749763	0.0098845	2.78161E-08
0.0098936	-0.234214172	0.0098945	3.1404E-08
0.0099036	-0.219019219	0.0099045	3.55733E-08
0.0099136	-0.203289852	0.0099145	3.89626E-08
0.0099236	-0.187203676	0.0099245	4.28201E-08
0.0099336	-0.1700674	0.0099345	4.73278E-08
0.0099436	-0.152445093	0.0099445	5.48303E-08
0.0099536	-0.13484779	0.0099545	6.3604E-08
0.0099636	-0.116743378	0.0099645	7.03395E-08
0.0099736	-0.098307543	0.0099745	7.45934E-08
0.0099836	-0.079475865	0.0099845	8.14656E-08
0.0099936	-0.060586017	0.0099945	8.88901E-08
