# Supplementary material for: Reconfigurable signal modulation in a ferroelectric tunnel field-effect transistor
Source: Nat Commun. 2023 May 3;14:2530. doi: 10.1038/s41467-023-38242-w (PMC10156808; doi:10.1038/s41467-023-38242-w)
Supplement: Supplementary file 3 — Source Data [file 41467_2023_38242_MOESM3_ESM.zip › Source Data for Figures/Supplementary Figure 6/SI Figure 6c-d/6-6_Sine test 1kHz Vd0.5V_[HVT_after 20 days].csv]

time	Vg	time	Iout
4.50E-06	-0.04233446	4.50E-06	3.60035E-08
1.45E-05	-0.023961077	1.45E-05	3.86751E-08
2.45E-05	-0.005323505	2.45E-05	4.27234E-08
3.45E-05	0.013417087	3.45E-05	4.87978E-08
4.45E-05	0.031877492	4.45E-05	5.24964E-08
5.45E-05	0.04950748	5.45E-05	5.40518E-08
6.45E-05	0.067087516	6.45E-05	6.02925E-08
7.45E-05	0.084100932	7.45E-05	6.21395E-08
8.45E-05	0.100481004	8.45E-05	6.39733E-08
9.45E-05	0.116192207	9.45E-05	6.46664E-08
0.0001045	0.131906927	0.0001045	6.82604E-08
0.0001145	0.146543816	0.0001145	6.78225E-08
0.0001245	0.160181716	0.0001245	7.04205E-08
0.0001345	0.173384503	0.0001345	7.34095E-08
0.0001445	0.185609743	0.0001445	7.61625E-08
0.0001545	0.19639191	0.0001545	7.57014E-08
0.0001645	0.206457987	0.0001645	7.62435E-08
0.0001745	0.215512976	0.0001745	7.46172E-08
0.0001845	0.223302826	0.0001845	7.1709E-08
0.0001945	0.230488986	0.0001945	7.39174E-08
0.0002045	0.236603171	0.0002045	7.34093E-08
0.0002145	0.24099642	0.0002145	7.24501E-08
0.0002245	0.244735256	0.0002245	6.86855E-08
0.0002345	0.247151971	0.0002345	7.51081E-08
0.0002445	0.248233706	0.0002445	7.33978E-08
0.0002545	0.248561889	0.0002545	7.40913E-08
0.0002645	0.24760893	0.0002645	6.98951E-08
0.0002745	0.245041594	0.0002745	7.01344E-08
0.0002845	0.241442457	0.0002845	6.84887E-08
0.0002945	0.237169012	0.0002945	6.93869E-08
0.0003045	0.231132865	0.0003045	6.73113E-08
0.0003145	0.223798811	0.0003145	6.77497E-08
0.0003245	0.216161162	0.0003245	6.89502E-08
0.0003345	0.207235724	0.0003345	6.51976E-08
0.0003445	0.196939409	0.0003445	6.57691E-08
0.0003545	0.18653968	0.0003545	6.57495E-08
0.0003645	0.17417863	0.0003645	6.42043E-08
0.0003745	0.161161199	0.0003745	6.2121E-08
0.0003845	0.147907302	0.0003845	5.97624E-08
0.0003945	0.133331284	0.0003945	5.81023E-08
0.0004045	0.117949821	0.0004045	5.77217E-08
0.0004145	0.102093451	0.0004145	5.4383E-08
0.0004245	0.085714944	0.0004245	4.91091E-08
0.0004345	0.068542309	0.0004345	4.94792E-08
0.0004445	0.051308408	0.0004445	4.71777E-08
0.0004545	0.033460282	0.0004545	4.244E-08
0.0004645	0.014911293	0.0004645	3.8446E-08
0.0004745	-0.003460529	0.0004745	3.56328E-08
0.0004845	-0.022012638	0.0004845	3.36514E-08
0.0004945	-0.040898398	0.0004945	2.75194E-08
0.0005045	-0.059413046	0.0005045	2.32642E-08
0.0005145	-0.078378417	0.0005145	2.18824E-08
0.0005245	-0.097287193	0.0005245	1.83074E-08
0.0005345	-0.115719505	0.0005345	1.52937E-08
0.0005445	-0.133791625	0.0005445	1.30189E-08
0.0005545	-0.15160346	0.0005545	9.93434E-09
0.0005645	-0.169048876	0.0005645	6.58375E-09
0.0005745	-0.185924917	0.0005745	6.19027E-09
0.0005845	-0.20247826	0.0005845	3.53127E-09
0.0005945	-0.218096197	0.0005945	1.49848E-09
0.0006045	-0.233424589	0.0006045	9.86015E-10
0.0006145	-0.24817659	0.0006145	1.31668E-09
0.0006245	-0.262081802	0.0006245	1.96848E-10
0.0006345	-0.27489084	0.0006345	1.53902E-10
0.0006445	-0.286772668	0.0006445	3.43462E-10
0.0006545	-0.298331022	0.0006545	1.37005E-10
0.0006645	-0.308570355	0.0006645	2.44566E-10
0.0006745	-0.317477465	0.0006745	1.082E-09
0.0006845	-0.325540066	0.0006845	4.59532E-10
0.0006945	-0.332719207	0.0006945	2.44819E-10
0.0007045	-0.33854112	0.0007045	5.09616E-10
0.0007145	-0.343236417	0.0007145	2.13528E-10
0.0007245	-0.347157866	0.0007245	1.07676E-09
0.0007345	-0.349302202	0.0007345	1.42322E-09
0.0007445	-0.350515425	0.0007445	1.48494E-09
0.0007545	-0.350878358	0.0007545	1.44607E-09
0.0007645	-0.349634677	0.0007645	1.68489E-09
0.0007745	-0.34708178	0.0007745	2.82504E-09
0.0007845	-0.343815893	0.0007845	2.39785E-09
0.0007945	-0.339064419	0.0007945	2.3075E-09
0.0008045	-0.332761735	0.0008045	3.04533E-09
0.0008145	-0.325945139	0.0008145	3.31192E-09
0.0008245	-0.318145543	0.0008245	4.60595E-09
0.0008345	-0.309038252	0.0008345	5.21948E-09
0.0008445	-0.298954993	0.0008445	6.08849E-09
0.0008545	-0.287966788	0.0008545	6.1837E-09
0.0008645	-0.275811404	0.0008645	7.08995E-09
0.0008745	-0.263022274	0.0008745	9.27943E-09
0.0008845	-0.249461636	0.0008845	1.03999E-08
0.0008945	-0.234587878	0.0008945	1.21227E-08
0.0009045	-0.219298899	0.0009045	1.62394E-08
0.0009145	-0.203923285	0.0009145	1.66005E-08
0.0009245	-0.187738732	0.0009245	1.9166E-08
0.0009345	-0.170394003	0.0009345	2.34132E-08
0.0009445	-0.153320879	0.0009445	2.86102E-08
0.0009545	-0.135764256	0.0009545	2.92256E-08
0.0009645	-0.117415071	0.0009645	3.30675E-08
0.0009745	-0.098996423	0.0009745	3.82855E-08
0.0009845	-0.080317095	0.0009845	3.97009E-08
0.0009945	-0.061098855	0.0009945	4.65737E-08
0.0010044	-0.042593576	0.0010045	5.09863E-08
0.0010144	-0.023703912	0.0010145	5.56447E-08
0.0010244	-0.004959808	0.0010245	5.88033E-08
0.0010344	0.013437769	0.0010345	6.04438E-08
0.0010444	0.031510673	0.0010445	6.42946E-08
0.0010544	0.049521137	0.0010545	6.65294E-08
0.0010644	0.067014933	0.0010645	7.14755E-08
0.0010744	0.083905429	0.0010745	7.47947E-08
0.0010844	0.100651145	0.0010845	8.04302E-08
0.0010944	0.116668291	0.0010945	8.1503E-08
0.0011044	0.131887019	0.0011045	8.42328E-08
0.0011144	0.146673381	0.0011145	8.71234E-08
0.0011244	0.160179377	0.0011245	8.73967E-08
0.0011344	0.173348993	0.0011345	8.78955E-08
0.0011444	0.185765058	0.0011445	9.0553E-08
0.0011544	0.196258456	0.0011545	8.70223E-08
0.0011644	0.2065216	0.0011645	8.89836E-08
0.0011744	0.215913743	0.0011745	8.9324E-08
0.0011844	0.223510817	0.0011845	9.10596E-08
0.0011944	0.230721176	0.0011945	8.77601E-08
0.0012044	0.236711264	0.0012045	8.61322E-08
0.0012144	0.24137339	0.0012145	8.67593E-08
0.0012244	0.244925305	0.0012245	9.07022E-08
0.0012344	0.247571081	0.0012345	9.02192E-08
0.0012444	0.249000907	0.0012445	8.43008E-08
0.0012544	0.248588815	0.0012545	8.38405E-08
0.0012644	0.247340843	0.0012645	8.14562E-08
0.0012744	0.245248407	0.0012745	8.5163E-08
0.0012844	0.241555631	0.0012845	8.4217E-08
0.0012944	0.237075359	0.0012945	8.25114E-08
0.0013044	0.23123394	0.0013045	8.11437E-08
0.0013144	0.22402437	0.0013145	8.23576E-08
0.0013244	0.216097161	0.0013245	8.22159E-08
0.0013344	0.207353964	0.0013345	7.97368E-08
0.0013444	0.197355002	0.0013445	7.97119E-08
0.0013544	0.186336756	0.0013545	7.97662E-08
0.0013644	0.174187213	0.0013645	7.65903E-08
0.0013744	0.161349297	0.0013745	7.88923E-08
0.0013844	0.147809342	0.0013845	7.5349E-08
0.0013944	0.133027673	0.0013945	6.89482E-08
0.0014044	0.118143767	0.0014045	6.90931E-08
0.0014144	0.101949058	0.0014145	6.77955E-08
0.0014244	0.085449189	0.0014245	6.18149E-08
0.0014344	0.068668351	0.0014345	6.01968E-08
0.0014444	0.051302943	0.0014445	5.57828E-08
0.0014544	0.033450525	0.0014545	5.21043E-08
0.0014644	0.015009241	0.0014645	4.86963E-08
0.0014744	-0.003525308	0.0014745	4.66162E-08
0.0014844	-0.021957226	0.0014845	4.34827E-08
0.0014944	-0.040931176	0.0014945	4.01706E-08
0.0015044	-0.05961987	0.0015045	3.66022E-08
0.0015144	-0.078603968	0.0015145	3.20143E-08
0.0015244	-0.097519383	0.0015245	2.51722E-08
0.0015344	-0.116040275	0.0015345	1.94213E-08
0.0015444	-0.134240001	0.0015445	1.52969E-08
0.0015544	-0.151675656	0.0015545	1.20487E-08
0.0015644	-0.169150323	0.0015645	9.68034E-09
0.0015744	-0.1863534	0.0015745	8.50413E-09
0.0015844	-0.202940688	0.0015845	5.42036E-09
0.0015944	-0.218148872	0.0015945	3.4848E-09
0.0016044	-0.233382434	0.0016045	3.86631E-09
0.0016144	-0.24819611	0.0016145	1.37754E-09
0.0016244	-0.26227966	0.0016245	1.51404E-09
0.0016344	-0.275197953	0.0016345	6.43383E-10
0.0016444	-0.28698808	0.0016445	1.20505E-09
0.0016544	-0.298536271	0.0016545	1.38509E-10
0.0016644	-0.308546573	0.0016645	6.0343E-11
0.0016744	-0.317614824	0.0016745	8.5389E-10
0.0016844	-0.325620085	0.0016845	5.7828E-10
0.0016944	-0.332417548	0.0016945	7.167E-12
0.0017044	-0.338373303	0.0017045	1.14779E-09
0.0017144	-0.343354642	0.0017145	1.36142E-09
0.0017244	-0.347252309	0.0017245	1.47227E-09
0.0017344	-0.349595666	0.0017345	7.15899E-10
0.0017444	-0.350786269	0.0017445	2.26447E-09
0.0017544	-0.350644588	0.0017545	2.46317E-09
0.0017644	-0.34950006	0.0017645	2.78194E-09
0.0017744	-0.34744665	0.0017745	2.8464E-09
0.0017844	-0.343928665	0.0017845	3.11198E-09
0.0017944	-0.339220881	0.0017945	3.08022E-09
0.0018044	-0.333204657	0.0018045	3.70133E-09
0.0018144	-0.326075464	0.0018145	5.28386E-09
0.0018244	-0.3182154	0.0018245	5.33267E-09
0.0018344	-0.309263796	0.0018345	6.00088E-09
0.0018444	-0.299021333	0.0018445	8.06802E-09
0.0018544	-0.288108438	0.0018545	9.57231E-09
0.0018644	-0.276435763	0.0018645	1.00449E-08
0.0018744	-0.26321581	0.0018745	1.23401E-08
0.0018844	-0.249313354	0.0018845	1.35134E-08
0.0018944	-0.234725624	0.0018945	1.65587E-08
0.0019044	-0.21947138	0.0019045	1.89636E-08
0.0019144	-0.20403412	0.0019145	2.20879E-08
0.0019244	-0.187742636	0.0019245	2.51758E-08
0.0019344	-0.170579761	0.0019345	2.70864E-08
0.0019444	-0.152980208	0.0019445	3.26445E-08
0.0019544	-0.135689721	0.0019545	3.50425E-08
0.0019644	-0.117698774	0.0019645	4.10504E-08
0.0019744	-0.099189974	0.0019745	4.6309E-08
0.0019844	-0.080518849	0.0019845	5.0219E-08
0.0019944	-0.06107115	0.0019945	5.32239E-08
0.0020043	-0.042553771	0.0020045	5.60968E-08
0.0020143	-0.023692986	0.0020145	5.89106E-08
0.0020243	-0.005083902	0.0020245	6.49876E-08
0.0020343	0.013577083	0.0020345	6.68421E-08
0.0020443	0.031839248	0.0020445	6.95727E-08
0.0020543	0.049675278	0.0020545	6.74222E-08
0.0020643	0.066901766	0.0020645	7.76425E-08
0.0020743	0.084018596	0.0020745	8.10896E-08
0.0020843	0.100781478	0.0020845	8.58407E-08
0.0020943	0.116900481	0.0020945	8.73535E-08
0.0021043	0.131748497	0.0021045	8.90841E-08
0.0021143	0.146353379	0.0021145	8.8331E-08
0.0021243	0.160177037	0.0021245	9.05988E-08
0.0021343	0.173320502	0.0021345	9.28214E-08
0.0021443	0.185463414	0.0021445	9.15589E-08
0.0021543	0.196254551	0.0021545	9.12092E-08
0.0021643	0.206522375	0.0021645	8.88852E-08
0.0021743	0.215700299	0.0021745	8.86027E-08
0.0021843	0.223409355	0.0021845	8.95864E-08
0.0021943	0.230405092	0.0021945	8.85983E-08
0.0022043	0.236609027	0.0022045	8.912E-08
0.0022143	0.241260618	0.0022145	8.75316E-08
0.0022243	0.244638473	0.0022245	8.99544E-08
0.0022343	0.247333825	0.0022345	8.80724E-08
0.0022443	0.248446375	0.0022445	8.77475E-08
0.0022543	0.248552516	0.0022545	8.82135E-08
0.0022643	0.247544542	0.0022645	8.61025E-08
0.0022743	0.245164126	0.0022745	8.18813E-08
0.0022843	0.241570458	0.0022845	8.5731E-08
0.0022943	0.236914963	0.0022945	8.64465E-08
0.0023043	0.231012285	0.0023045	8.81615E-08
0.0023143	0.224137545	0.0023145	8.28651E-08
0.0023243	0.216465145	0.0023245	8.26096E-08
0.0023343	0.207568988	0.0023345	8.59235E-08
0.0023443	0.197176278	0.0023445	8.09214E-08
0.0023543	0.186346903	0.0023545	8.02253E-08
0.0023643	0.174483404	0.0023645	8.01533E-08
0.0023743	0.161401197	0.0023745	7.70633E-08
0.0023843	0.147797644	0.0023845	7.46451E-08
0.0023943	0.133341044	0.0023945	7.2869E-08
0.0024043	0.118268251	0.0024045	7.75299E-08
0.0024143	0.10212779	0.0024145	7.39162E-08
0.0024243	0.085592404	0.0024245	7.30499E-08
0.0024343	0.06893488	0.0024345	6.99291E-08
0.0024443	0.051396601	0.0024445	6.43237E-08
0.0024543	0.033706907	0.0024545	6.08736E-08
0.0024643	0.015271869	0.0024645	5.91712E-08
0.0024743	-0.003108538	0.0024745	5.52839E-08
0.0024843	-0.021720354	0.0024845	5.14107E-08
0.0024943	-0.04061665	0.0024945	4.75761E-08
0.0025043	-0.059140664	0.0025045	4.44568E-08
0.0025143	-0.078325339	0.0025145	3.70813E-08
0.0025243	-0.097286806	0.0025245	3.21629E-08
0.0025343	-0.115842037	0.0025345	2.83388E-08
0.0025443	-0.133607045	0.0025445	2.26587E-08
0.0025543	-0.151505902	0.0025545	1.7973E-08
0.0025643	-0.16897355	0.0025645	1.51496E-08
0.0025743	-0.18601194	0.0025745	1.13542E-08
0.0025843	-0.202426359	0.0025845	8.34541E-09
0.0025943	-0.218079805	0.0025945	6.97034E-09
0.0026043	-0.233341068	0.0026045	5.37366E-09
0.0026143	-0.248280793	0.0026145	4.99207E-09
0.0026243	-0.262284726	0.0026245	2.69393E-09
0.0026343	-0.27489084	0.0026345	3.03359E-09
0.0026443	-0.287036479	0.0026445	1.68207E-09
0.0026543	-0.298309177	0.0026545	9.7475E-10
0.0026643	-0.308498561	0.0026645	3.21481E-10
0.0026743	-0.317708462	0.0026745	1.59E-09
0.0026843	-0.325511187	0.0026845	1.84506E-10
0.0026943	-0.332523704	0.0026945	3.6693E-10
0.0027043	-0.338539153	0.0027045	8.73682E-10
0.0027143	-0.343317568	0.0027145	5.03201E-10
0.0027243	-0.347095042	0.0027245	3.29851E-10
0.0027343	-0.349669784	0.0027345	1.21405E-09
0.0027443	-0.350980997	0.0027445	1.69561E-09
0.0027543	-0.350860804	0.0027545	2.30374E-09
0.0027643	-0.349821597	0.0027645	1.66862E-09
0.0027743	-0.347444683	0.0027745	1.87881E-09
0.0027843	-0.343781173	0.0027845	1.98254E-09
0.0027943	-0.338836521	0.0027945	2.60077E-09
0.0028043	-0.333143771	0.0028045	2.91993E-09
0.0028143	-0.326203078	0.0028145	3.09469E-09
0.0028243	-0.318193525	0.0028245	4.15974E-09
0.0028343	-0.309322745	0.0028345	5.33916E-09
0.0028443	-0.299233615	0.0028445	6.17016E-09
0.0028543	-0.288321525	0.0028545	7.54405E-09
0.0028643	-0.276164174	0.0028645	7.07243E-09
0.0028743	-0.263118267	0.0028745	1.09764E-08
0.0028843	-0.24946554	0.0028845	1.26271E-08
0.0028943	-0.234674111	0.0028945	1.50432E-08
0.0029043	-0.219467863	0.0029045	1.81829E-08
0.0029143	-0.204272553	0.0029145	2.0521E-08
0.0029243	-0.188066527	0.0029245	2.32255E-08
0.0029343	-0.170818195	0.0029345	2.7985E-08
0.0029443	-0.153320104	0.0029445	2.93184E-08
0.0029543	-0.13578026	0.0029545	3.21277E-08
0.0029643	-0.117626578	0.0029645	3.84385E-08
0.0029743	-0.099356607	0.0029745	4.33812E-08
0.0029843	-0.080584407	0.0029845	4.68184E-08
0.0029943	-0.061359141	0.0029945	5.1689E-08
0.0030042	-0.042727813	0.0030045	5.58216E-08
0.0030142	-0.023778448	0.0030145	5.97275E-08
0.0030242	-0.005290726	0.0030245	6.13571E-08
0.0030342	0.013052219	0.0030345	6.32542E-08
0.0030442	0.031367846	0.0030445	7.13335E-08
0.0030542	0.049498115	0.0030545	7.17472E-08
0.0030642	0.066845179	0.0030645	7.96794E-08
0.0030742	0.083847284	0.0030745	8.45328E-08
0.0030842	0.100345202	0.0030845	8.58384E-08
0.0030942	0.116552003	0.0030945	8.57294E-08
0.0031042	0.131592005	0.0031045	8.39996E-08
0.0031142	0.146110654	0.0031145	8.78894E-08
0.0031242	0.159940943	0.0031245	9.23065E-08
0.0031342	0.173020408	0.0031345	9.24196E-08
0.0031442	0.185132489	0.0031445	9.6663E-08
0.0031542	0.196128502	0.0031545	9.62017E-08
0.0031642	0.206517696	0.0031645	9.62505E-08
0.0031742	0.215775996	0.0031745	9.44528E-08
0.0031842	0.223287612	0.0031845	9.45483E-08
0.0031942	0.23011592	0.0031945	9.32089E-08
0.0032042	0.236407667	0.0032045	9.32303E-08
0.0032142	0.24104169	0.0032145	9.20493E-08
0.0032242	0.244499549	0.0032245	9.22671E-08
0.0032342	0.247219875	0.0032345	9.28967E-08
0.0032442	0.248527154	0.0032445	8.97995E-08
0.0032542	0.24825868	0.0032545	8.95795E-08
0.0032642	0.247252256	0.0032645	8.95726E-08
0.0032742	0.245027155	0.0032745	8.95325E-08
0.0032842	0.241668791	0.0032845	8.70941E-08
0.0032942	0.237068325	0.0032945	8.97423E-08
0.0033042	0.231160969	0.0033045	8.77165E-08
0.0033142	0.223965839	0.0033145	8.83796E-08
0.0033242	0.216250524	0.0033245	8.40975E-08
0.0033342	0.207497969	0.0033345	8.40808E-08
0.0033442	0.197155595	0.0033445	8.62725E-08
0.0033542	0.186457336	0.0033545	8.6183E-08
0.0033642	0.174350321	0.0033645	8.61596E-08
0.0033742	0.161451921	0.0033745	8.45346E-08
0.0033842	0.147608772	0.0033845	8.35006E-08
0.0033942	0.133110017	0.0033945	8.02709E-08
0.0034042	0.11810904	0.0034045	7.81112E-08
0.0034142	0.101796873	0.0034145	7.90171E-08
0.0034242	0.085458167	0.0034245	7.24097E-08
0.0034342	0.068642601	0.0034345	6.7698E-08
0.0034442	0.051159728	0.0034445	6.60775E-08
0.0034542	0.033173461	0.0034545	6.38201E-08
0.0034642	0.01467286	0.0034645	6.08489E-08
0.0034742	-0.003686474	0.0034745	5.57217E-08
0.0034842	-0.022194877	0.0034845	4.79472E-08
0.0034942	-0.041259754	0.0034945	4.39286E-08
0.0035042	-0.059737328	0.0035045	3.85739E-08
0.0035142	-0.078605533	0.0035145	3.14077E-08
0.0035242	-0.097511582	0.0035245	2.71281E-08
0.0035342	-0.116064861	0.0035345	2.37612E-08
0.0035442	-0.13431181	0.0035445	2.08925E-08
0.0035542	-0.151833698	0.0035545	1.86845E-08
0.0035642	-0.169103116	0.0035645	1.53371E-08
0.0035742	-0.186397493	0.0035745	1.27834E-08
0.0035842	-0.202743217	0.0035845	1.19342E-08
0.0035942	-0.218363896	0.0035945	9.49393E-09
0.0036042	-0.233580291	0.0036045	7.09793E-09
0.0036142	-0.248221472	0.0036145	5.58589E-09
0.0036242	-0.262271464	0.0036245	3.32726E-09
0.0036342	-0.27525571	0.0036345	3.05362E-09
0.0036442	-0.287452459	0.0036445	2.33605E-09
0.0036542	-0.29851833	0.0036545	1.50341E-09
0.0036642	-0.308629304	0.0036645	1.24933E-09
0.0036742	-0.317848951	0.0036745	1.79073E-09
0.0036842	-0.325942785	0.0036845	6.19289E-10
0.0036942	-0.332814813	0.0036945	6.18742E-10
0.0037042	-0.338752627	0.0037045	1.52789E-09
0.0037142	-0.343688697	0.0037145	4.30998E-10
0.0037242	-0.347331524	0.0037245	1.13574E-09
0.0037342	-0.349785298	0.0037345	1.47282E-09
0.0037442	-0.351122648	0.0037445	1.76977E-09
0.0037542	-0.351094157	0.0037545	2.19375E-09
0.0037642	-0.349735349	0.0037645	2.09245E-09
0.0037742	-0.347463816	0.0037745	2.97031E-09
0.0037842	-0.344077349	0.0037845	3.17581E-09
0.0037942	-0.339290738	0.0037945	3.7568E-09
0.0038042	-0.333294809	0.0038045	4.25307E-09
0.0038142	-0.32634747	0.0038145	4.217E-09
0.0038242	-0.319082886	0.0038245	4.66759E-09
0.0038342	-0.309764087	0.0038345	4.87082E-09
0.0038442	-0.299344838	0.0038445	6.43637E-09
0.0038542	-0.288357407	0.0038545	7.41224E-09
0.0038642	-0.276586413	0.0038645	8.63328E-09
0.0038742	-0.263611138	0.0038745	1.13402E-08
0.0038842	-0.249653637	0.0038845	1.31534E-08
0.0038942	-0.23511976	0.0038945	1.36954E-08
0.0039042	-0.219825715	0.0039045	1.63653E-08
0.0039142	-0.204032943	0.0039145	1.83997E-08
0.0039242	-0.187901855	0.0039245	2.33399E-08
0.0039342	-0.17092979	0.0039345	2.91185E-08
0.0039442	-0.153449655	0.0039445	3.27642E-08
0.0039542	-0.135875866	0.0039545	3.62719E-08
0.0039642	-0.117684722	0.0039645	3.83047E-08
0.0039742	-0.099099442	0.0039745	4.2172E-08
0.0039842	-0.080595329	0.0039845	4.57982E-08
0.0039942	-0.061333388	0.0039945	5.73998E-08
0.0040041	-0.042755131	0.0040045	5.4029E-08
0.0040141	-0.024142144	0.0040145	5.60098E-08
0.0040241	-0.005487404	0.0040245	5.87795E-08
0.0040341	0.013150558	0.0040345	6.30149E-08
0.0040441	0.031343263	0.0040445	6.62257E-08
0.0040541	0.049101245	0.0040545	7.06862E-08
0.0040641	0.066604018	0.0040645	8.34041E-08
0.0040741	0.083621725	0.0040745	8.43641E-08
0.0040841	0.100292131	0.0040845	8.24236E-08
0.0040941	0.116250746	0.0040945	8.45597E-08
0.0041041	0.131534249	0.0041045	9.03168E-08
0.0041141	0.14620471	0.0041145	9.26736E-08
0.0041241	0.159936652	0.0041245	8.99341E-08
0.0041341	0.173103914	0.0041345	8.58639E-08
0.0041441	0.185355708	0.0041445	8.95447E-08
0.0041541	0.196157768	0.0041545	8.79895E-08
0.0041641	0.206277698	0.0041645	8.82578E-08
0.0041741	0.215831026	0.0041745	8.76287E-08
0.0041841	0.223514721	0.0041845	8.78963E-08
0.0041941	0.230330557	0.0041945	8.62424E-08
0.0042041	0.236422107	0.0042045	8.37823E-08
0.0042141	0.241013199	0.0042145	9.01419E-08
0.0042241	0.244684517	0.0042245	8.93575E-08
0.0042341	0.247358799	0.0042345	9.2555E-08
0.0042441	0.248360142	0.0042445	9.23955E-08
0.0042541	0.248225898	0.0042545	9.42331E-08
0.0042641	0.247468844	0.0042645	9.32695E-08
0.0042741	0.245189101	0.0042745	9.18324E-08
0.0042841	0.241757378	0.0042845	8.90316E-08
0.0042941	0.23702696	0.0042945	8.7426E-08
0.0043041	0.231012672	0.0043045	8.39606E-08
0.0043141	0.223853052	0.0043145	8.32621E-08
0.0043241	0.216350421	0.0043245	8.57087E-08
0.0043341	0.207319245	0.0043345	8.63391E-08
0.0043441	0.196790338	0.0043445	8.21212E-08
0.0043541	0.186101824	0.0043545	8.86594E-08
0.0043641	0.173946828	0.0043645	8.64309E-08
0.0043741	0.161143258	0.0043745	8.812E-08
0.0043841	0.147434339	0.0043845	8.65455E-08
0.0043941	0.132873923	0.0043945	8.5251E-08
0.0044041	0.118055962	0.0044045	8.19896E-08
0.0044141	0.101859309	0.0044145	8.09636E-08
0.0044241	0.085385971	0.0044245	7.59879E-08
0.0044341	0.068411581	0.0044345	7.36231E-08
0.0044441	0.050981391	0.0044445	6.65987E-08
0.0044541	0.033213262	0.0044545	6.19651E-08
0.0044641	0.014870709	0.0044645	6.04248E-08
0.0044741	-0.003403164	0.0044745	5.7402E-08
0.0044841	-0.021906495	0.0044845	5.3055E-08
0.0044941	-0.040743865	0.0044945	4.61764E-08
0.0045041	-0.059404459	0.0045045	4.15444E-08
0.0045141	-0.078651577	0.0045145	3.65224E-08
0.0045241	-0.097340658	0.0045245	3.15731E-08
0.0045341	-0.1156836	0.0045345	2.74991E-08
0.0045441	-0.134038642	0.0045445	2.4403E-08
0.0045541	-0.151740432	0.0045545	2.01345E-08
0.0045641	-0.169589728	0.0045645	1.56153E-08
0.0045741	-0.186601982	0.0045745	1.31972E-08
0.0045841	-0.202790827	0.0045845	1.03566E-08
0.0045941	-0.218341261	0.0045945	8.10267E-09
0.0046041	-0.233934224	0.0046045	6.02169E-09
0.0046141	-0.248480588	0.0046145	4.00595E-09
0.0046241	-0.262179762	0.0046245	2.19665E-09
0.0046341	-0.275208086	0.0046345	2.38619E-09
0.0046441	-0.287253827	0.0046445	2.14009E-09
0.0046541	-0.29864046	0.0046545	1.18776E-09
0.0046641	-0.308504015	0.0046645	1.19832E-09
0.0046741	-0.317870408	0.0046745	9.85937E-10
0.0046841	-0.325597823	0.0046845	1.40101E-09
0.0046941	-0.332818329	0.0046945	3.439E-11
0.0047041	-0.338877112	0.0047045	9.45572E-10
0.0047141	-0.343559116	0.0047145	5.65939E-10
0.0047241	-0.347354144	0.0047245	1.26693E-09
0.0047341	-0.349776715	0.0047345	1.70124E-09
0.0047441	-0.35078159	0.0047445	1.31316E-09
0.0047541	-0.350896299	0.0047545	1.8426E-09
0.0047641	-0.349788815	0.0047645	2.333E-09
0.0047741	-0.347483695	0.0047745	2.53732E-09
0.0047841	-0.343819022	0.0047845	3.04431E-09
0.0047941	-0.339333683	0.0047945	2.35036E-09
0.0048041	-0.333500445	0.0048045	2.59592E-09
0.0048141	-0.32630688	0.0048145	3.99156E-09
0.0048241	-0.318454981	0.0048245	4.8813E-09
0.0048341	-0.309303999	0.0048345	5.25108E-09
0.0048441	-0.29923597	0.0048445	5.77129E-09
0.0048541	-0.288302779	0.0048545	6.75921E-09
0.0048641	-0.276457638	0.0048645	7.40692E-09
0.0048741	-0.263329387	0.0048745	9.55854E-09
0.0048841	-0.24968563	0.0048845	1.1333E-08
0.0048941	-0.235231757	0.0048945	1.35873E-08
0.0049041	-0.219669223	0.0049045	1.53958E-08
0.0049141	-0.204148069	0.0049145	1.68942E-08
0.0049241	-0.188048571	0.0049245	1.93449E-08
0.0049341	-0.170989498	0.0049345	2.25568E-08
0.0049441	-0.153345853	0.0049445	2.71778E-08
0.0049541	-0.135766983	0.0049545	3.10477E-08
0.0049641	-0.117799841	0.0049645	3.43312E-08
0.0049741	-0.099291436	0.0049745	4.13824E-08
0.0049841	-0.080363922	0.0049845	4.96684E-08
0.0049941	-0.061284997	0.0049945	5.13073E-08
0.005004	-0.042882737	0.0050045	5.73249E-08
0.005014	-0.024014149	0.0050145	6.07558E-08
0.005024	-0.00526497	0.0050245	6.6383E-08
0.005034	0.01335582	0.0050345	7.42083E-08
0.005044	0.031712033	0.0050445	7.72462E-08
0.005054	0.049603477	0.0050545	7.86001E-08
0.005064	0.066660993	0.0050645	7.91414E-08
0.005074	0.083513238	0.0050745	8.51383E-08
0.005084	0.100367054	0.0050845	8.53785E-08
0.005094	0.116520785	0.0050945	8.59933E-08
0.005104	0.131891325	0.0051045	9.3427E-08
0.005114	0.14644821	0.0051145	9.43275E-08
0.005124	0.160070881	0.0051245	9.19499E-08
0.005134	0.17300871	0.0051345	9.16443E-08
0.005144	0.185421258	0.0051445	9.21219E-08
0.005154	0.196160108	0.0051545	9.64959E-08
0.005164	0.206277698	0.0051645	9.84473E-08
0.005174	0.215474352	0.0051745	9.99799E-08
0.005184	0.223191217	0.0051845	9.93457E-08
0.005194	0.230269283	0.0051945	9.69464E-08
0.005204	0.236285523	0.0052045	9.56336E-08
0.005214	0.240744337	0.0052145	9.54878E-08
0.005224	0.244343847	0.0052245	9.50774E-08
0.005234	0.247111782	0.0052345	9.80858E-08
0.005244	0.248487353	0.0052445	9.74957E-08
0.005254	0.248362869	0.0052545	9.43003E-08
0.005264	0.247390017	0.0052645	9.32381E-08
0.005274	0.244878858	0.0052745	9.06562E-08
0.005284	0.24142763	0.0052845	9.00717E-08
0.005294	0.236973107	0.0052945	8.59622E-08
0.005304	0.231355309	0.0053045	8.97593E-08
0.005314	0.224118024	0.0053145	8.98658E-08
0.005324	0.216399983	0.0053245	9.11388E-08
0.005334	0.207315728	0.0053345	8.8988E-08
0.005344	0.196849659	0.0053445	8.80138E-08
0.005354	0.186011687	0.0053545	8.98774E-08
0.005364	0.174099013	0.0053645	8.94179E-08
0.005374	0.160936818	0.0053745	8.71785E-08
0.005384	0.147527993	0.0053845	7.92764E-08
0.005394	0.133017927	0.0053945	8.42754E-08
0.005404	0.11777851	0.0054045	8.25353E-08
0.005414	0.101721555	0.0054145	7.80149E-08
0.005424	0.085375831	0.0054245	7.61188E-08
0.005434	0.068536066	0.0054345	6.68384E-08
0.005444	0.050901394	0.0054445	6.43314E-08
0.005454	0.033046242	0.0054545	5.74188E-08
0.005464	0.014827002	0.0054645	5.62556E-08
0.005474	-0.003504625	0.0054745	5.0751E-08
0.005484	-0.02219956	0.0054845	5.22194E-08
0.005494	-0.041152831	0.0054945	4.70323E-08
0.005504	-0.05977362	0.0055045	4.26012E-08
0.005514	-0.078760453	0.0055145	3.60413E-08
0.005524	-0.097522117	0.0055245	2.87764E-08
0.005534	-0.11596106	0.0055345	2.60359E-08
0.005544	-0.134006649	0.0055445	2.18905E-08
0.005554	-0.151943743	0.0055545	1.73555E-08
0.005564	-0.169083983	0.0055645	1.45945E-08
0.005574	-0.186362773	0.0055745	1.1309E-08
0.005584	-0.202856779	0.0055845	8.60809E-09
0.005594	-0.218373269	0.0055945	6.76367E-09
0.005604	-0.233533844	0.0056045	5.41637E-09
0.005614	-0.248224199	0.0056145	4.2472E-09
0.005624	-0.262347937	0.0056245	2.93213E-09
0.005634	-0.275373161	0.0056345	2.32291E-09
0.005644	-0.287253827	0.0056445	1.59822E-09
0.005654	-0.29864046	0.0056545	6.93995E-10
0.005664	-0.308683932	0.0056645	1.55597E-09
0.005674	-0.317916453	0.0056745	2.62655E-10
0.005684	-0.32592991	0.0056845	3.3824E-11
0.005694	-0.332968175	0.0056945	1.2638E-09
0.005704	-0.339053094	0.0057045	1.12166E-09
0.005714	-0.343651235	0.0057145	5.27999E-10
0.005724	-0.347409189	0.0057245	6.56603E-10
0.005734	-0.350163043	0.0057345	7.19419E-10
0.005744	-0.351364195	0.0057445	1.3906E-09
0.005754	-0.350909173	0.0057545	1.62278E-09
0.005764	-0.349795461	0.0057645	2.10512E-09
0.005774	-0.347656965	0.0057745	2.03965E-09
0.005784	-0.344162822	0.0057845	2.62431E-09
0.005794	-0.339415222	0.0057945	2.91797E-09
0.005804	-0.333616734	0.0058045	3.2301E-09
0.005814	-0.326652646	0.0058145	5.2873E-09
0.005824	-0.318771869	0.0058245	4.94279E-09
0.005834	-0.30980742	0.0058345	6.02036E-09
0.005844	-0.29943186	0.0058445	7.32885E-09
0.005854	-0.288303971	0.0058545	7.18054E-09
0.005864	-0.276375294	0.0058645	1.01038E-08
0.005874	-0.263427317	0.0058745	1.14671E-08
0.005884	-0.249807388	0.0058845	1.22841E-08
0.005894	-0.235275462	0.0058945	1.47706E-08
0.005904	-0.219847962	0.0059045	1.83994E-08
0.005914	-0.204224557	0.0059145	2.05401E-08
0.005924	-0.188077062	0.0059245	2.28261E-08
0.005934	-0.170920432	0.0059345	2.67864E-08
0.005944	-0.153562039	0.0059445	2.64111E-08
0.005954	-0.135974199	0.0059545	3.15502E-08
0.005964	-0.117856428	0.0059645	3.93274E-08
0.005974	-0.099414364	0.0059745	4.30446E-08
0.005984	-0.080724888	0.0059845	4.85961E-08
0.005994	-0.061527334	0.0059945	5.29892E-08
0.0060039	-0.0430521	0.0060045	5.71358E-08
0.0060139	-0.024195608	0.0060145	5.85068E-08
0.0060239	-0.005499501	0.0060245	6.8804E-08
0.0060339	0.012983928	0.0060345	7.32037E-08
0.0060439	0.031282384	0.0060445	7.46672E-08
0.0060539	0.049187876	0.0060545	8.09154E-08
0.0060639	0.066483431	0.0060645	8.31196E-08
0.0060739	0.08345744	0.0060745	8.87954E-08
0.0060839	0.100115351	0.0060845	9.05345E-08
0.0060939	0.116288207	0.0060945	9.20114E-08
0.0061039	0.131875709	0.0061045	9.49334E-08
0.0061139	0.146077096	0.0061145	9.36295E-08
0.0061239	0.159930795	0.0061245	9.32984E-08
0.0061339	0.173028991	0.0061345	9.28885E-08
0.0061439	0.18515785	0.0061445	9.44154E-08
0.0061539	0.196131617	0.0061545	9.90798E-08
0.0061639	0.206319064	0.0061645	9.67624E-08
0.0061739	0.215555906	0.0061745	9.6021E-08
0.0061839	0.223432779	0.0061845	9.31166E-08
0.0061939	0.230585769	0.0061945	9.66413E-08
0.0062039	0.23651576	0.0062045	9.70884E-08
0.0062139	0.241104126	0.0062145	9.5122E-08
0.0062239	0.244886667	0.0062245	9.39635E-08
0.0062339	0.247487187	0.0062345	9.30849E-08
0.0062439	0.248799145	0.0062445	9.18974E-08
0.0062539	0.24887602	0.0062545	9.13124E-08
0.0062639	0.247691661	0.0062645	9.33476E-08
0.0062739	0.245160997	0.0062745	9.2765E-08
0.0062839	0.241608694	0.0062845	9.34503E-08
0.0062939	0.23714599	0.0062945	9.08878E-08
0.0063039	0.231294811	0.0063045	8.97019E-08
0.0063139	0.22411491	0.0063145	9.10771E-08
0.0063239	0.216554508	0.0063245	9.51926E-08
0.0063339	0.207498744	0.0063345	9.51921E-08
0.0063439	0.197315201	0.0063445	9.5597E-08
0.0063539	0.186352357	0.0063545	9.65281E-08
0.0063639	0.174327299	0.0063645	9.34126E-08
0.0063739	0.161355153	0.0063745	9.40733E-08
0.0063839	0.147792563	0.0063845	9.25601E-08
0.0063939	0.133098304	0.0063945	9.06484E-08
0.0064039	0.118024744	0.0064045	8.51849E-08
0.0064139	0.101961546	0.0064145	8.29435E-08
0.0064239	0.085550264	0.0064245	7.6247E-08
0.0064339	0.068601623	0.0064345	7.40125E-08
0.0064439	0.051099245	0.0064445	7.2638E-08
0.0064539	0.033267114	0.0064545	6.59122E-08
0.0064639	0.01497412	0.0064645	6.0483E-08
0.0064739	-0.003444529	0.0064745	5.7254E-08
0.0064839	-0.021758987	0.0064845	5.13274E-08
0.0064939	-0.04086991	0.0064945	4.80729E-08
0.0065039	-0.059492655	0.0065045	4.4347E-08
0.0065139	-0.078511089	0.0065145	3.79106E-08
0.0065239	-0.097517431	0.0065245	3.53591E-08
0.0065339	-0.11581745	0.0065345	2.94437E-08
0.0065439	-0.133863032	0.0065445	2.56329E-08
0.0065539	-0.151331857	0.0065545	2.06611E-08
0.0065639	-0.168752298	0.0065645	1.5811E-08
0.0065739	-0.185952246	0.0065745	1.40043E-08
0.0065839	-0.202618733	0.0065845	1.01784E-08
0.0065939	-0.21819298	0.0065945	7.57738E-09
0.0066039	-0.23338908	0.0066045	5.38148E-09
0.0066139	-0.248228893	0.0066145	4.44707E-09
0.0066239	-0.262203932	0.0066245	3.38733E-09
0.0066339	-0.275154233	0.0066345	2.74165E-09
0.0066439	-0.286967784	0.0066445	1.20388E-09
0.0066539	-0.298220575	0.0066545	2.52954E-10
0.0066639	-0.308142275	0.0066645	3.37987E-10
0.0066739	-0.317381859	0.0066745	1.38028E-09
0.0066839	-0.325541258	0.0066845	2.07565E-10
0.0066939	-0.332631409	0.0066945	8.39106E-10
0.0067039	-0.33866325	0.0067045	7.62287E-10
0.0067139	-0.34330821	0.0067145	5.98481E-10
0.0067239	-0.346845686	0.0067245	1.119E-09
0.0067339	-0.349525034	0.0067345	1.4833E-09
0.0067439	-0.350758553	0.0067445	1.60361E-09
0.0067539	-0.350761682	0.0067545	1.4797E-09
0.0067639	-0.34987545	0.0067645	1.11978E-09
0.0067739	-0.347651124	0.0067745	2.66335E-09
0.0067839	-0.343747616	0.0067845	3.41839E-09
0.0067939	-0.339245081	0.0067945	3.15109E-09
0.0068039	-0.333163679	0.0068045	2.85344E-09
0.0068139	-0.326263964	0.0068145	5.63189E-09
0.0068239	-0.318556845	0.0068245	5.39087E-09
0.0068339	-0.309606433	0.0068345	5.69767E-09
0.0068439	-0.299362004	0.0068445	7.92275E-09
0.0068539	-0.288365215	0.0068545	8.7507E-09
0.0068639	-0.27651459	0.0068645	9.6345E-09
0.0068739	-0.26325798	0.0068745	1.10943E-08
0.0068839	-0.249731675	0.0068845	1.37594E-08
0.0068939	-0.234995663	0.0068945	1.46075E-08
0.0069039	-0.219575569	0.0069045	1.89201E-08
0.0069139	-0.203942418	0.0069145	2.06525E-08
0.0069239	-0.188210517	0.0069245	2.28243E-08
0.0069339	-0.171116725	0.0069345	2.87337E-08
0.0069439	-0.153640866	0.0069445	3.0852E-08
0.0069539	-0.136181027	0.0069545	3.47748E-08
0.0069639	-0.117616825	0.0069645	3.88075E-08
0.0069739	-0.099109195	0.0069745	4.14925E-08
0.0069839	-0.080357678	0.0069845	4.72545E-08
0.0069939	-0.061388798	0.0069945	4.91713E-08
0.0070038	-0.042663038	0.0070045	5.15347E-08
0.0070138	-0.024076976	0.0070145	5.4232E-08
0.0070238	-0.005335993	0.0070245	6.52682E-08
0.0070338	0.013139631	0.0070345	7.06726E-08
0.0070438	0.031548526	0.0070445	7.45224E-08
0.0070538	0.049450506	0.0070545	7.54888E-08
0.0070638	0.066702746	0.0070645	7.97063E-08
0.0070738	0.083556168	0.0070745	8.17053E-08
0.0070838	0.100428708	0.0070845	8.1655E-08
0.0070938	0.116788879	0.0070945	8.91165E-08
0.0071038	0.131433964	0.0071045	9.24253E-08
0.0071138	0.146088034	0.0071145	9.39065E-08
0.0071238	0.160006493	0.0071245	9.50711E-08
0.0071338	0.173300207	0.0071345	9.57413E-08
0.0071438	0.18521522	0.0071445	9.46899E-08
0.0071538	0.196235418	0.0071545	9.39895E-08
0.0071638	0.206332728	0.0071645	9.23394E-08
0.0071738	0.215710834	0.0071745	9.03813E-08
0.0071838	0.223633751	0.0071845	9.32695E-08
0.0071938	0.230676293	0.0071945	8.94279E-08
0.0072038	0.236839265	0.0072045	8.83649E-08
0.0072138	0.241251633	0.0072145	8.65965E-08
0.0072238	0.244817197	0.0072245	8.7975E-08
0.0072338	0.247240558	0.0072345	8.53802E-08
0.0072438	0.248600125	0.0072445	8.6328E-08
0.0072538	0.248618081	0.0072545	8.67788E-08
0.0072638	0.247535571	0.0072645	8.83771E-08
0.0072738	0.245235145	0.0072745	9.22611E-08
0.0072838	0.241718739	0.0072845	9.19727E-08
0.0072938	0.237053499	0.0072945	9.00383E-08
0.0073038	0.231205851	0.0073045	8.91401E-08
0.0073138	0.224160954	0.0073145	9.06121E-08
0.0073238	0.216483876	0.0073245	9.02942E-08
0.0073338	0.207508117	0.0073345	8.95893E-08
0.0073438	0.197312862	0.0073445	9.2131E-08
0.0073538	0.186522499	0.0073545	9.10173E-08
0.0073638	0.174321845	0.0073645	8.93194E-08
0.0073738	0.161453873	0.0073745	9.18765E-08
0.0073838	0.147837445	0.0073845	8.59834E-08
0.0073938	0.133247375	0.0073945	8.54764E-08
0.0074038	0.118233524	0.0074045	8.33806E-08
0.0074138	0.102051303	0.0074145	8.16331E-08
0.0074238	0.085529186	0.0074245	7.89358E-08
0.0074338	0.068760447	0.0074345	7.82973E-08
0.0074438	0.05141104	0.0074445	7.33242E-08
0.0074538	0.033553157	0.0074545	6.66659E-08
0.0074638	0.01517275	0.0074645	6.45536E-08
0.0074738	-0.003325898	0.0074745	5.799E-08
0.0074838	-0.021956446	0.0074845	5.17567E-08
0.0074938	-0.040826596	0.0074945	4.69792E-08
0.0075038	-0.05933461	0.0075045	4.33732E-08
0.0075138	-0.078464657	0.0075145	3.90256E-08
0.0075238	-0.09719003	0.0075245	3.49205E-08
0.0075338	-0.115967691	0.0075345	2.91199E-08
0.0075438	-0.134260684	0.0075445	2.29711E-08
0.0075538	-0.15160425	0.0075545	1.96768E-08
0.0075638	-0.169021949	0.0075645	1.70957E-08
0.0075738	-0.186236337	0.0075745	1.25762E-08
0.0075838	-0.202322558	0.0075845	9.68918E-09
0.0075938	-0.217908099	0.0075945	8.25302E-09
0.0076038	-0.233495995	0.0076045	5.03416E-09
0.0076138	-0.248213276	0.0076145	4.44456E-09
0.0076238	-0.262117326	0.0076245	4.04123E-09
0.0076338	-0.275329471	0.0076345	2.11717E-09
0.0076438	-0.287107497	0.0076445	2.11138E-09
0.0076538	-0.298339605	0.0076545	1.38129E-09
0.0076638	-0.308821678	0.0076645	3.30477E-10
0.0076738	-0.318032354	0.0076745	4.19029E-10
0.0076838	-0.325516671	0.0076845	6.09824E-10
0.0076938	-0.332843691	0.0076945	2.15957E-09
0.0077038	-0.339023054	0.0077045	5.98481E-10
0.0077138	-0.343671113	0.0077145	8.15481E-10
0.0077238	-0.347211719	0.0077245	1.04781E-09
0.0077338	-0.349700242	0.0077345	9.89613E-10
0.0077438	-0.350686759	0.0077445	1.8045E-09
0.0077538	-0.350642264	0.0077545	2.4645E-09
0.0077638	-0.349805206	0.0077645	1.51569E-09
0.0077738	-0.347382635	0.0077745	2.27683E-09
0.0077838	-0.343813181	0.0077845	2.37633E-09
0.0077938	-0.339453071	0.0077945	3.62796E-09
0.0078038	-0.333617926	0.0078045	2.69174E-09
0.0078138	-0.326327562	0.0078145	3.85294E-09
0.0078238	-0.318388253	0.0078245	4.95085E-09
0.0078338	-0.309574038	0.0078345	4.90602E-09
0.0078438	-0.299222708	0.0078445	6.82109E-09
0.0078538	-0.288071781	0.0078545	7.55313E-09
0.0078638	-0.2764709	0.0078645	8.46079E-09
0.0078738	-0.263356298	0.0078745	1.12906E-08
0.0078838	-0.249692261	0.0078845	1.36094E-08
0.0078938	-0.235206395	0.0078945	1.5516E-08
0.0079038	-0.21985811	0.0079045	1.76772E-08
0.0079138	-0.204098895	0.0079145	2.1055E-08
0.0079238	-0.188259691	0.0079245	2.36995E-08
0.0079338	-0.170847073	0.0079345	2.6939E-08
0.0079438	-0.153123036	0.0079445	3.1611E-08
0.0079538	-0.13609089	0.0079545	3.45106E-08
0.0079638	-0.117800228	0.0079645	4.02257E-08
0.0079738	-0.099193096	0.0079745	3.95874E-08
0.0079838	-0.080529772	0.0079845	4.44569E-08
0.0079938	-0.061295535	0.0079945	4.73291E-08
0.0080037	-0.04252021	0.0080045	5.23881E-08
0.0080137	-0.024038734	0.0080145	5.44167E-08
0.0080237	-0.005426918	0.0080245	6.03939E-08
0.0080337	0.013310163	0.0080345	6.66474E-08
0.0080437	0.031516917	0.0080445	6.86163E-08
0.0080537	0.049195681	0.0080545	7.33709E-08
0.0080637	0.066623919	0.0080645	7.86463E-08
0.0080737	0.083683386	0.0080745	8.08813E-08
0.0080837	0.100124717	0.0080845	7.83691E-08
0.0080937	0.116379127	0.0080945	7.97875E-08
0.0081037	0.131777376	0.0081045	8.23402E-08
0.0081137	0.146394357	0.0081145	8.16737E-08
0.0081237	0.159937426	0.0081245	8.0783E-08
0.0081337	0.17309846	0.0081345	7.79656E-08
0.0081437	0.185207799	0.0081445	7.87555E-08
0.0081537	0.196096897	0.0081545	8.17759E-08
0.0081637	0.206593409	0.0081645	8.60498E-08
0.0081737	0.215834528	0.0081745	8.60425E-08
0.0081837	0.222916886	0.0081845	8.76427E-08
0.0081937	0.230308697	0.0081945	8.7817E-08
0.0082037	0.236376837	0.0082045	8.67118E-08
0.0082137	0.240859836	0.0082145	8.82585E-08
0.0082237	0.244635746	0.0082245	8.58165E-08
0.0082337	0.247280747	0.0082345	8.72449E-08
0.0082437	0.248176336	0.0082445	8.95752E-08
0.0082537	0.248298094	0.0082545	8.88395E-08
0.0082637	0.247502401	0.0082645	8.71691E-08
0.0082737	0.244964719	0.0082745	9.00506E-08
0.0082837	0.241559923	0.0082845	9.08759E-08
0.0082937	0.237304419	0.0082945	9.08949E-08
0.0083037	0.23117502	0.0083045	9.18067E-08
0.0083137	0.224088758	0.0083145	9.22529E-08
0.0083237	0.216511592	0.0083245	9.43308E-08
0.0083337	0.207264602	0.0083345	9.54734E-08
0.0083437	0.196952283	0.0083445	9.41901E-08
0.0083537	0.186360165	0.0083545	9.17697E-08
0.0083637	0.17437686	0.0083645	8.7384E-08
0.0083737	0.161368027	0.0083745	8.28074E-08
0.0083837	0.147876471	0.0083845	8.03595E-08
0.0083937	0.132997632	0.0083945	8.16301E-08
0.0084037	0.117878802	0.0084045	7.76424E-08
0.0084137	0.101696193	0.0084145	7.74408E-08
0.0084237	0.085303634	0.0084245	7.66207E-08
0.0084337	0.068379194	0.0084345	7.34033E-08
0.0084437	0.051212411	0.0084445	6.66812E-08
0.0084537	0.033414625	0.0084545	6.23633E-08
0.0084637	0.014884757	0.0084645	5.94835E-08
0.0084737	-0.003771155	0.0084745	5.85531E-08
0.0084837	-0.022212049	0.0084845	5.35304E-08
0.0084937	-0.040848058	0.0084945	4.68011E-08
0.0085037	-0.059662405	0.0085045	4.24043E-08
0.0085137	-0.078671478	0.0085145	3.76268E-08
0.0085237	-0.097524852	0.0085245	3.10122E-08
0.0085337	-0.116215885	0.0085345	2.71807E-08
0.0085437	-0.134138539	0.0085445	2.36718E-08
0.0085537	-0.151711166	0.0085545	1.96585E-08
0.0085637	-0.169322416	0.0085645	1.54743E-08
0.0085737	-0.186795533	0.0085745	1.25997E-08
0.0085837	-0.202690929	0.0085845	9.14128E-09
0.0085937	-0.218283504	0.0085945	8.27829E-09
0.0086037	-0.233715698	0.0086045	8.79787E-09
0.0086137	-0.248447031	0.0086145	6.19739E-09
0.0086237	-0.262327254	0.0086245	4.11101E-09
0.0086337	-0.275524586	0.0086345	3.52908E-09
0.0086437	-0.287175	0.0086445	3.06222E-09
0.0086537	-0.298464477	0.0086545	1.7057E-09
0.0086637	-0.308743238	0.0086645	1.03952E-09
0.0086737	-0.317614049	0.0086745	2.0779E-09
0.0086837	-0.32562086	0.0086845	1.21053E-09
0.0086937	-0.332643896	0.0086945	1.49198E-09
0.0087037	-0.338751435	0.0087045	1.9057E-11
0.0087137	-0.343318343	0.0087145	9.33447E-10
0.0087237	-0.346977979	0.0087245	1.10586E-09
0.0087337	-0.349468052	0.0087345	1.35869E-09
0.0087437	-0.350746065	0.0087445	2.24382E-09
0.0087537	-0.35079056	0.0087545	2.11396E-09
0.0087637	-0.349857509	0.0087645	2.04113E-09
0.0087737	-0.347340107	0.0087745	3.10048E-09
0.0087837	-0.343853742	0.0087845	2.82528E-09
0.0087937	-0.339529186	0.0087945	2.41506E-09
0.0088037	-0.333321333	0.0088045	4.71218E-09
0.0088137	-0.32643643	0.0088145	4.6158E-09
0.0088237	-0.318570107	0.0088245	4.45646E-09
0.0088337	-0.309427708	0.0088345	5.9789E-09
0.0088437	-0.299204737	0.0088445	8.01889E-09
0.0088537	-0.288590789	0.0088545	8.08945E-09
0.0088637	-0.276793629	0.0088645	8.88932E-09
0.0088737	-0.263577968	0.0088745	1.19928E-08
0.0088837	-0.24986358	0.0088845	1.41353E-08
0.0088937	-0.235102206	0.0088945	1.61297E-08
0.0089037	-0.219753906	0.0089045	1.97738E-08
0.0089137	-0.204323277	0.0089145	2.14988E-08
0.0089237	-0.188139498	0.0089245	2.46133E-08
0.0089337	-0.170600042	0.0089345	2.94347E-08
0.0089437	-0.153598726	0.0089445	3.42155E-08
0.0089537	-0.136469796	0.0089545	3.72287E-08
0.0089637	-0.117977791	0.0089645	4.1883E-08
0.0089737	-0.099267632	0.0089745	4.5955E-08
0.0089837	-0.080555528	0.0089845	5.05806E-08
0.0089937	-0.061449677	0.0089945	5.65674E-08
0.0090036	-0.043064587	0.0090045	6.82946E-08
0.0090136	-0.024446137	0.0090145	6.86587E-08
0.0090236	-0.005437844	0.0090245	7.03866E-08
0.0090336	0.012852029	0.0090345	7.77046E-08
0.0090436	0.031210583	0.0090445	7.81757E-08
0.0090536	0.049106319	0.0090545	8.11641E-08
0.0090636	0.066646159	0.0090645	8.17734E-08
0.0090736	0.083702892	0.0090745	8.11052E-08
0.0090836	0.100305393	0.0090845	8.36096E-08
0.0090936	0.11647474	0.0090945	9.02057E-08
0.0091036	0.13146089	0.0091045	8.56457E-08
0.0091136	0.146158665	0.0091145	8.4674E-08
0.0091236	0.160071284	0.0091245	8.73923E-08
0.0091336	0.173094168	0.0091345	8.63524E-08
0.0091436	0.184931517	0.0091445	8.77127E-08
0.0091536	0.195979819	0.0091545	8.51195E-08
0.0091636	0.206167266	0.0091645	8.39785E-08
0.0091736	0.215520397	0.0091745	8.24827E-08
0.0091836	0.223305553	0.0091845	7.9808E-08
0.0091936	0.230737954	0.0091945	8.45285E-08
0.0092036	0.236614093	0.0092045	8.79941E-08
0.0092136	0.24086453	0.0092145	8.9577E-08
0.0092236	0.244555354	0.0092245	8.71383E-08
0.0092336	0.247178122	0.0092345	8.9869E-08
0.0092436	0.248279363	0.0092445	8.93332E-08
0.0092536	0.248546675	0.0092545	9.09198E-08
0.0092636	0.24759528	0.0092645	9.17041E-08
0.0092736	0.245002568	0.0092745	8.91625E-08
0.0092836	0.241509587	0.0092845	8.88045E-08
0.0092936	0.237122566	0.0092945	8.93468E-08
0.0093036	0.231304184	0.0093045	9.06006E-08
0.0093136	0.224121928	0.0093145	8.91714E-08
0.0093236	0.216327399	0.0093245	8.99463E-08
0.0093336	0.207199439	0.0093345	9.02618E-08
0.0093436	0.196930036	0.0093445	8.61046E-08
0.0093536	0.186520159	0.0093545	8.9346E-08
0.0093636	0.174470916	0.0093645	8.38488E-08
0.0093736	0.161332905	0.0093745	8.2267E-08
0.0093836	0.147584572	0.0093845	8.42095E-08
0.0093936	0.132990614	0.0093945	8.46099E-08
0.0094036	0.117953725	0.0094045	8.33009E-08
0.0094136	0.10183394	0.0094145	7.78431E-08
0.0094236	0.085266173	0.0094245	7.22061E-08
0.0094336	0.06844046	0.0094345	6.80265E-08
0.0094436	0.051222946	0.0094445	6.68088E-08
0.0094536	0.033155899	0.0094545	6.04535E-08
0.0094636	0.01462291	0.0094645	5.67232E-08
0.0094736	-0.003635354	0.0094745	5.53356E-08
0.0094836	-0.021993127	0.0094845	4.97538E-08
0.0094936	-0.041190684	0.0094945	4.44476E-08
0.0095036	-0.059731476	0.0095045	4.1342E-08
0.0095136	-0.078570411	0.0095145	3.50543E-08
0.0095236	-0.097744159	0.0095245	3.15651E-08
0.0095336	-0.116257638	0.0095345	2.69391E-08
0.0095436	-0.134307906	0.0095445	2.23459E-08
0.0095536	-0.15199174	0.0095545	1.79629E-08
0.0095636	-0.169439107	0.0095645	1.33906E-08
0.0095736	-0.186405301	0.0095745	1.03815E-08
0.0095836	-0.202826351	0.0095845	9.07596E-09
0.0095936	-0.218412682	0.0095945	8.02749E-09
0.0096036	-0.233578339	0.0096045	6.65399E-09
0.0096136	-0.248450547	0.0096145	4.45708E-09
0.0096236	-0.262284338	0.0096245	2.63448E-09
0.0096336	-0.27536732	0.0096345	1.46601E-09
0.0096436	-0.287246019	0.0096445	1.09819E-09
0.0096536	-0.298752069	0.0096545	1.30448E-09
0.0096636	-0.308838844	0.0096645	1.24236E-09
0.0096736	-0.317946523	0.0096745	2.0657E-09
0.0096836	-0.325804263	0.0096845	1.99631E-09
0.0096936	-0.333083302	0.0096945	1.3112E-09
0.0097036	-0.338898569	0.0097045	1.1348E-09
0.0097136	-0.343707025	0.0097145	6.36655E-10
0.0097236	-0.347501278	0.0097245	1.49058E-09
0.0097336	-0.349645615	0.0097345	1.74583E-09
0.0097436	-0.350905657	0.0097445	1.98684E-09
0.0097536	-0.350879133	0.0097545	1.83634E-09
0.0097636	-0.349979252	0.0097645	2.07321E-09
0.0097736	-0.347889155	0.0097745	3.27743E-09
0.0097836	-0.344101161	0.0097845	3.27242E-09
0.0097936	-0.3391608	0.0097945	3.5739E-09
0.0098036	-0.333150029	0.0098045	4.40459E-09
0.0098136	-0.326400548	0.0098145	3.96159E-09
0.0098236	-0.318861991	0.0098245	5.50665E-09
0.0098336	-0.309668869	0.0098345	5.69517E-09
0.0098436	-0.299513429	0.0098445	6.92036E-09
0.0098536	-0.288579077	0.0098545	7.5924E-09
0.0098636	-0.27642718	0.0098645	8.6131E-09
0.0098736	-0.263372689	0.0098745	1.20792E-08
0.0098836	-0.249766797	0.0098845	1.38066E-08
0.0098936	-0.234999567	0.0098945	1.66459E-08
0.0099036	-0.219670787	0.0099045	1.96896E-08
0.0099136	-0.204263583	0.0099145	2.17283E-08
0.0099236	-0.187936977	0.0099245	2.44317E-08
0.0099336	-0.170596927	0.0099345	3.09783E-08
0.0099436	-0.153281465	0.0099445	3.41271E-08
0.0099536	-0.135899663	0.0099545	3.84994E-08
0.0099636	-0.117399462	0.0099645	4.78783E-08
0.0099736	-0.098995641	0.0099745	5.25711E-08
0.0099836	-0.080553964	0.0099845	4.94381E-08
0.0099936	-0.061434068	0.0099945	5.7158E-08
