# Supplementary material for: Reconfigurable signal modulation in a ferroelectric tunnel field-effect transistor
Source: Nat Commun. 2023 May 3;14:2530. doi: 10.1038/s41467-023-38242-w (PMC10156808; doi:10.1038/s41467-023-38242-w)
Supplement: Supplementary file 3 — Source Data [file 41467_2023_38242_MOESM3_ESM.zip › Source Data for Figures/Supplementary Figure 6/SI Figure 6c-d/6-6_Sine test 1kHz Vd0.5V_[LVT_after 10000s].csv]

time	Vg	time	Iout
4.50E-06	-0.091621302	4.50E-06	1.58112E-07
1.45E-05	-0.072592415	1.45E-05	1.53803E-07
2.45E-05	-0.05383401	2.45E-05	1.54027E-07
3.45E-05	-0.0351763	3.45E-05	1.49471E-07
4.45E-05	-0.017272661	4.45E-05	1.47205E-07
5.45E-05	0.00064191	5.45E-05	1.43061E-07
6.45E-05	0.018382013	6.45E-05	1.39689E-07
7.45E-05	0.035309505	7.45E-05	1.31619E-07
8.45E-05	0.051563721	8.45E-05	1.23379E-07
9.45E-05	0.067536138	9.45E-05	1.15178E-07
0.0001045	0.082891874	0.0001045	1.08197E-07
0.0001145	0.097226575	0.0001145	9.87398E-08
0.0001245	0.111332163	0.0001245	9.01093E-08
0.0001345	0.124279723	0.0001345	8.55477E-08
0.0001445	0.136296406	0.0001445	7.81709E-08
0.0001545	0.14780882	0.0001545	7.31703E-08
0.0001645	0.157681957	0.0001645	6.66385E-08
0.0001745	0.166552395	0.0001745	6.49891E-08
0.0001845	0.174658224	0.0001845	5.9448E-08
0.0001945	0.181967065	0.0001945	5.87492E-08
0.0002045	0.187990636	0.0002045	5.35519E-08
0.0002145	0.192693397	0.0002145	5.31641E-08
0.0002245	0.19626157	0.0002245	5.38E-08
0.0002345	0.198559284	0.0002345	5.37895E-08
0.0002445	0.199842215	0.0002445	5.30309E-08
0.0002545	0.199955791	0.0002545	5.40977E-08
0.0002645	0.198558509	0.0002645	5.31532E-08
0.0002745	0.196182325	0.0002745	5.29769E-08
0.0002845	0.193348721	0.0002845	5.25491E-08
0.0002945	0.18854174	0.0002945	5.74872E-08
0.0003045	0.182837054	0.0003045	5.96935E-08
0.0003145	0.175823286	0.0003145	6.14297E-08
0.0003245	0.167672962	0.0003245	6.81509E-08
0.0003345	0.158367321	0.0003345	7.39088E-08
0.0003445	0.148701057	0.0003445	7.94019E-08
0.0003545	0.137382627	0.0003545	8.04827E-08
0.0003645	0.125334322	0.0003645	9.22733E-08
0.0003745	0.11258699	0.0003745	9.66867E-08
0.0003845	0.098989576	0.0003845	1.08537E-07
0.0003945	0.084224373	0.0003945	1.1225E-07
0.0004045	0.068958014	0.0004045	1.13863E-07
0.0004145	0.053301353	0.0004145	1.22354E-07
0.0004245	0.036827788	0.0004245	1.27637E-07
0.0004345	0.019886246	0.0004345	1.31625E-07
0.0004445	0.002392034	0.0004445	1.38896E-07
0.0004545	-0.015396858	0.0004545	1.38683E-07
0.0004645	-0.033866052	0.0004645	1.37669E-07
0.0004745	-0.052573327	0.0004745	1.40659E-07
0.0004845	-0.070897713	0.0004845	1.46343E-07
0.0004945	-0.090043694	0.0004945	1.45132E-07
0.0005045	-0.108597197	0.0005045	1.50677E-07
0.0005145	-0.127593681	0.0005145	1.44942E-07
0.0005245	-0.14608708	0.0005245	1.34579E-07
0.0005345	-0.164420053	0.0005345	1.29745E-07
0.0005445	-0.182945058	0.0005445	1.25013E-07
0.0005545	-0.200596958	0.0005545	1.18269E-07
0.0005645	-0.217776194	0.0005645	1.10224E-07
0.0005745	-0.234692365	0.0005745	1.05589E-07
0.0005845	-0.251577318	0.0005845	9.58508E-08
0.0005945	-0.267441601	0.0005945	9.38978E-08
0.0006045	-0.282591254	0.0006045	8.78767E-08
0.0006145	-0.297198802	0.0006145	8.25382E-08
0.0006245	-0.311233729	0.0006245	7.65764E-08
0.0006345	-0.324007988	0.0006345	7.28858E-08
0.0006445	-0.336054355	0.0006445	6.53666E-08
0.0006545	-0.347742796	0.0006545	6.45107E-08
0.0006645	-0.357737303	0.0006645	5.87762E-08
0.0006745	-0.366935998	0.0006745	5.47974E-08
0.0006845	-0.375245571	0.0006845	5.53996E-08
0.0006945	-0.382079005	0.0006945	5.37692E-08
0.0007045	-0.387683392	0.0007045	5.31315E-08
0.0007145	-0.392800272	0.0007145	5.40578E-08
0.0007245	-0.396211535	0.0007245	5.32449E-08
0.0007345	-0.398538917	0.0007345	5.45026E-08
0.0007445	-0.400110662	0.0007445	5.31782E-08
0.0007545	-0.399935812	0.0007545	5.57139E-08
0.0007645	-0.398633748	0.0007645	5.64427E-08
0.0007745	-0.396351248	0.0007745	5.41209E-08
0.0007845	-0.393056691	0.0007845	5.65048E-08
0.0007945	-0.388125986	0.0007945	5.92596E-08
0.0008045	-0.382429123	0.0008045	6.2708E-08
0.0008145	-0.375939131	0.0008145	6.6161E-08
0.0008245	-0.367733002	0.0008245	6.85271E-08
0.0008345	-0.358505815	0.0008345	7.33228E-08
0.0008445	-0.34858194	0.0008445	7.47935E-08
0.0008545	-0.337258041	0.0008545	7.978E-08
0.0008645	-0.324891657	0.0008645	8.24692E-08
0.0008745	-0.3125799	0.0008745	9.46734E-08
0.0008845	-0.29875648	0.0008845	1.03716E-07
0.0008945	-0.283960074	0.0008945	1.03149E-07
0.0009045	-0.268965751	0.0009045	1.06693E-07
0.0009145	-0.252966791	0.0009145	1.14117E-07
0.0009245	-0.236324608	0.0009245	1.16135E-07
0.0009345	-0.219311252	0.0009345	1.18322E-07
0.0009445	-0.202016875	0.0009445	1.13402E-07
0.0009545	-0.184206918	0.0009545	1.19268E-07
0.0009645	-0.165909454	0.0009645	1.34676E-07
0.0009745	-0.147704884	0.0009745	1.50264E-07
0.0009845	-0.129328191	0.0009845	1.56796E-07
0.0009945	-0.110248178	0.0009945	1.5375E-07
0.0010044	-0.091672435	0.0010045	1.49658E-07
0.0010144	-0.072650962	0.0010145	1.47731E-07
0.0010244	-0.053588897	0.0010245	1.51566E-07
0.0010344	-0.035198938	0.0010345	1.4903E-07
0.0010444	-0.017009595	0.0010445	1.45352E-07
0.0010544	0.000585706	0.0010545	1.37295E-07
0.0010644	0.018207157	0.0010645	1.28865E-07
0.0010744	0.035281014	0.0010745	1.19316E-07
0.0010844	0.051761605	0.0010845	1.19076E-07
0.0010944	0.067466661	0.0010945	1.10794E-07
0.0011044	0.08263661	0.0011045	1.05781E-07
0.0011144	0.097437724	0.0011145	9.52532E-08
0.0011244	0.111315377	0.0011245	8.52287E-08
0.0011344	0.124166533	0.0011345	8.20356E-08
0.0011444	0.136345983	0.0011445	7.65071E-08
0.0011544	0.147632405	0.0011545	7.3997E-08
0.0011644	0.157802165	0.0011645	6.3598E-08
0.0011744	0.16693607	0.0011745	6.03862E-08
0.0011844	0.175062969	0.0011845	5.67723E-08
0.0011944	0.182050198	0.0011945	5.64754E-08
0.0012044	0.187881738	0.0012045	5.51953E-08
0.0012144	0.192771852	0.0012145	5.31222E-08
0.0012244	0.196116373	0.0012245	5.00504E-08
0.0012344	0.198284894	0.0012345	5.05725E-08
0.0012444	0.199556127	0.0012445	5.00388E-08
0.0012544	0.199617788	0.0012545	4.92049E-08
0.0012644	0.198567092	0.0012645	4.75443E-08
0.0012744	0.196123391	0.0012745	4.9424E-08
0.0012844	0.193340912	0.0012845	5.12545E-08
0.0012944	0.188207641	0.0012945	5.65202E-08
0.0013044	0.18228516	0.0013045	5.99872E-08
0.0013144	0.175806895	0.0013145	6.04176E-08
0.0013244	0.167528152	0.0013245	6.44164E-08
0.0013344	0.158185437	0.0013345	6.85069E-08
0.0013444	0.148546889	0.0013445	6.89997E-08
0.0013544	0.137291685	0.0013545	7.54579E-08
0.0013644	0.125194207	0.0013645	8.06962E-08
0.0013744	0.112668954	0.0013745	8.6296E-08
0.0013844	0.098535262	0.0013845	9.44651E-08
0.0013944	0.083969109	0.0013945	1.01303E-07
0.0014044	0.069198832	0.0014045	1.13644E-07
0.0014144	0.053448107	0.0014145	1.19157E-07
0.0014244	0.036975712	0.0014245	1.2786E-07
0.0014344	0.020042758	0.0014345	1.33018E-07
0.0014444	0.002349881	0.0014445	1.34622E-07
0.0014544	-0.015651336	0.0014545	1.35097E-07
0.0014644	-0.033578005	0.0014645	1.42052E-07
0.0014744	-0.052117452	0.0014745	1.41932E-07
0.0014844	-0.070620604	0.0014845	1.47267E-07
0.0014944	-0.089704908	0.0014945	1.45704E-07
0.0015044	-0.108665496	0.0015045	1.47094E-07
0.0015144	-0.127430141	0.0015145	1.41441E-07
0.0015244	-0.145881385	0.0015245	1.35974E-07
0.0015344	-0.16405043	0.0015345	1.32452E-07
0.0015444	-0.182584032	0.0015445	1.2954E-07
0.0015544	-0.200517327	0.0015545	1.24546E-07
0.0015644	-0.217580646	0.0015645	1.14617E-07
0.0015744	-0.234465599	0.0015745	1.14471E-07
0.0015844	-0.251313865	0.0015845	1.06017E-07
0.0015944	-0.267345607	0.0015945	1.02429E-07
0.0016044	-0.28233248	0.0016045	9.08447E-08
0.0016144	-0.296920896	0.0016145	8.96542E-08
0.0016244	-0.31094569	0.0016245	8.19922E-08
0.0016344	-0.323936194	0.0016345	8.23058E-08
0.0016444	-0.336069971	0.0016445	7.53171E-08
0.0016544	-0.34746176	0.0016545	6.74247E-08
0.0016644	-0.357590169	0.0016645	6.56383E-08
0.0016744	-0.366995692	0.0016745	6.13852E-08
0.0016844	-0.37504065	0.0016845	5.91401E-08
0.0016944	-0.381854594	0.0016945	5.44794E-08
0.0017044	-0.387763798	0.0017045	5.61788E-08
0.0017144	-0.392632842	0.0017145	5.75219E-08
0.0017244	-0.396132678	0.0017245	5.90073E-08
0.0017344	-0.39866811	0.0017345	5.58458E-08
0.0017444	-0.400031835	0.0017445	5.68106E-08
0.0017544	-0.399834335	0.0017545	6.03262E-08
0.0017644	-0.398761392	0.0017645	6.214E-08
0.0017744	-0.396623701	0.0017745	6.27791E-08
0.0017844	-0.392958343	0.0017845	5.84721E-08
0.0017944	-0.387968302	0.0017945	5.87376E-08
0.0018044	-0.382422477	0.0018045	6.56025E-08
0.0018144	-0.375619859	0.0018145	6.83444E-08
0.0018244	-0.367689669	0.0018245	6.89954E-08
0.0018344	-0.358353198	0.0018345	6.41026E-08
0.0018444	-0.34829545	0.0018445	7.07031E-08
0.0018544	-0.337296307	0.0018545	7.70595E-08
0.0018644	-0.325162917	0.0018645	8.363E-08
0.0018744	-0.312542826	0.0018745	9.2674E-08
0.0018844	-0.29871434	0.0018845	9.58007E-08
0.0018944	-0.283826977	0.0018945	1.01429E-07
0.0019044	-0.2689794	0.0019045	1.07006E-07
0.0019144	-0.253248215	0.0019145	1.10549E-07
0.0019244	-0.236128286	0.0019245	1.16611E-07
0.0019344	-0.219107121	0.0019345	1.2269E-07
0.0019444	-0.201947019	0.0019445	1.25959E-07
0.0019544	-0.184313461	0.0019545	1.32873E-07
0.0019644	-0.166288048	0.0019645	1.39426E-07
0.0019744	-0.147991762	0.0019745	1.42611E-07
0.0019844	-0.129309461	0.0019845	1.45554E-07
0.0019944	-0.110302821	0.0019945	1.51386E-07
0.0020043	-0.091864072	0.0020045	1.40534E-07
0.0020143	-0.073022924	0.0020145	1.40523E-07
0.0020243	-0.054074045	0.0020245	1.39853E-07
0.0020343	-0.035541624	0.0020345	1.34184E-07
0.0020443	-0.017167278	0.0020445	1.28363E-07
0.0020543	0.00039758	0.0020545	1.32027E-07
0.0020643	0.017782116	0.0020645	1.24599E-07
0.0020743	0.034944959	0.0020745	1.20671E-07
0.0020843	0.051917337	0.0020845	1.14674E-07
0.0020943	0.067421779	0.0020945	1.04E-07
0.0021043	0.082473077	0.0021045	9.3048E-08
0.0021143	0.097009175	0.0021145	8.61819E-08
0.0021243	0.111066364	0.0021245	8.17747E-08
0.0021343	0.123798087	0.0021345	7.39939E-08
0.0021443	0.135950595	0.0021445	6.78318E-08
0.0021543	0.147301033	0.0021545	6.42483E-08
0.0021643	0.157510996	0.0021645	6.16162E-08
0.0021743	0.166605473	0.0021745	5.72981E-08
0.0021843	0.174797952	0.0021845	5.49828E-08
0.0021943	0.181762159	0.0021945	4.98772E-08
0.0022043	0.187659264	0.0022045	4.84895E-08
0.0022143	0.192359298	0.0022145	4.58066E-08
0.0022243	0.19572255	0.0022245	4.52033E-08
0.0022343	0.198150635	0.0022345	4.45137E-08
0.0022443	0.199335203	0.0022445	4.29764E-08
0.0022543	0.199693903	0.0022545	4.43127E-08
0.0022643	0.198345795	0.0022645	4.41363E-08
0.0022743	0.19586502	0.0022745	4.41436E-08
0.0022843	0.193015009	0.0022845	4.55877E-08
0.0022943	0.188098744	0.0022945	4.65115E-08
0.0023043	0.182324976	0.0023045	4.74173E-08
0.0023143	0.175575048	0.0023145	5.2521E-08
0.0023243	0.167472735	0.0023245	5.60599E-08
0.0023343	0.158372402	0.0023345	5.97075E-08
0.0023443	0.148351729	0.0023445	6.48629E-08
0.0023543	0.137145713	0.0023545	6.96125E-08
0.0023643	0.125253141	0.0023645	7.18291E-08
0.0023743	0.112895332	0.0023745	7.76318E-08
0.0023843	0.098556727	0.0023845	8.51612E-08
0.0023943	0.083893783	0.0023945	8.97391E-08
0.0024043	0.068971679	0.0024045	1.00831E-07
0.0024143	0.053234223	0.0024145	1.06291E-07
0.0024243	0.036962833	0.0024245	1.17075E-07
0.0024343	0.020245325	0.0024345	1.21152E-07
0.0024443	0.002338952	0.0024445	1.2866E-07
0.0024543	-0.015802383	0.0024545	1.27949E-07
0.0024643	-0.033939816	0.0024645	1.32171E-07
0.0024743	-0.052337583	0.0024745	1.3415E-07
0.0024843	-0.071138926	0.0024845	1.34161E-07
0.0024943	-0.090076484	0.0024945	1.34567E-07
0.0025043	-0.108701795	0.0025045	1.34109E-07
0.0025143	-0.127876654	0.0025145	1.3153E-07
0.0025243	-0.146051168	0.0025245	1.3175E-07
0.0025343	-0.164144889	0.0025345	1.24451E-07
0.0025443	-0.182816654	0.0025445	1.20973E-07
0.0025543	-0.200471282	0.0025545	1.16934E-07
0.0025643	-0.217561126	0.0025645	1.07032E-07
0.0025743	-0.234889075	0.0025745	1.06107E-07
0.0025843	-0.251407146	0.0025845	1.02704E-07
0.0025943	-0.267335057	0.0025945	9.95644E-08
0.0026043	-0.282488227	0.0026045	9.51984E-08
0.0026143	-0.29758364	0.0026145	8.84189E-08
0.0026243	-0.311315686	0.0026245	7.74229E-08
0.0026343	-0.324147731	0.0026345	7.42558E-08
0.0026443	-0.336621076	0.0026445	7.51944E-08
0.0026543	-0.347834885	0.0026545	7.14666E-08
0.0026643	-0.357843071	0.0026645	6.38357E-08
0.0026743	-0.367229491	0.0026745	6.21662E-08
0.0026843	-0.37526235	0.0026845	6.32832E-08
0.0026943	-0.382071584	0.0026945	6.39515E-08
0.0027043	-0.388058484	0.0027045	6.14394E-08
0.0027143	-0.393009871	0.0027145	5.97995E-08
0.0027243	-0.396294266	0.0027245	6.15943E-08
0.0027343	-0.398566246	0.0027345	5.79853E-08
0.0027443	-0.400066167	0.0027445	5.68753E-08
0.0027543	-0.400051355	0.0027545	5.22481E-08
0.0027643	-0.399006486	0.0027645	5.08419E-08
0.0027743	-0.396887153	0.0027745	5.4274E-08
0.0027843	-0.39332366	0.0027845	5.66083E-08
0.0027943	-0.38854596	0.0027945	5.90052E-08
0.0028043	-0.382833064	0.0028045	6.18608E-08
0.0028143	-0.375974655	0.0028145	6.57967E-08
0.0028243	-0.367925018	0.0028245	6.76546E-08
0.0028343	-0.358721256	0.0028345	7.28862E-08
0.0028443	-0.348798543	0.0028445	7.83668E-08
0.0028543	-0.337710023	0.0028545	8.61264E-08
0.0028643	-0.32540217	0.0028645	9.04291E-08
0.0028743	-0.312844902	0.0028745	9.71807E-08
0.0028843	-0.298689753	0.0028845	1.04936E-07
0.0028943	-0.284182936	0.0028945	1.09944E-07
0.0029043	-0.269338489	0.0029045	1.20889E-07
0.0029143	-0.253306359	0.0029145	1.22176E-07
0.0029243	-0.236751601	0.0029245	1.24143E-07
0.0029343	-0.219857678	0.0029345	1.34194E-07
0.0029443	-0.202372447	0.0029445	1.37248E-07
0.0029543	-0.184521496	0.0029545	1.34881E-07
0.0029643	-0.166362986	0.0029645	1.44053E-07
0.0029743	-0.148251697	0.0029745	1.41947E-07
0.0029843	-0.129805148	0.0029845	1.47973E-07
0.0029943	-0.11108616	0.0029945	1.48138E-07
0.0030042	-0.092261791	0.0030045	1.52924E-07
0.0030142	-0.072909735	0.0030145	1.52021E-07
0.0030242	-0.054542411	0.0030245	1.54779E-07
0.0030342	-0.036266811	0.0030345	1.50091E-07
0.0030442	-0.017937738	0.0030445	1.47049E-07
0.0030542	-0.000434939	0.0030545	1.42816E-07
0.0030642	0.017420694	0.0030645	1.30846E-07
0.0030742	0.034816552	0.0030745	1.21753E-07
0.0030842	0.051314317	0.0030845	1.12099E-07
0.0030942	0.066718452	0.0030945	1.07397E-07
0.0031042	0.082022272	0.0031045	9.62723E-08
0.0031142	0.096911594	0.0031145	8.45868E-08
0.0031242	0.110957474	0.0031245	8.03847E-08
0.0031342	0.123879269	0.0031345	7.16009E-08
0.0031442	0.135670364	0.0031445	7.00217E-08
0.0031542	0.147017673	0.0031545	6.45857E-08
0.0031642	0.157376736	0.0031645	6.09869E-08
0.0031742	0.166717499	0.0031745	5.56418E-08
0.0031842	0.174712867	0.0031845	5.43003E-08
0.0031942	0.181597844	0.0031945	5.11873E-08
0.0032042	0.187450454	0.0032045	4.75216E-08
0.0032142	0.192064241	0.0032145	4.48681E-08
0.0032242	0.19524014	0.0032245	4.34565E-08
0.0032342	0.19808507	0.0032345	4.36682E-08
0.0032442	0.199316084	0.0032445	4.23656E-08
0.0032542	0.199360967	0.0032545	4.2222E-08
0.0032642	0.19825992	0.0032645	4.17096E-08
0.0032742	0.195635512	0.0032745	4.19974E-08
0.0032842	0.192410827	0.0032845	4.20205E-08
0.0032942	0.187911004	0.0032945	4.51448E-08
0.0033042	0.182245359	0.0033045	4.6633E-08
0.0033142	0.175201923	0.0033145	5.48206E-08
0.0033242	0.167389989	0.0033245	5.75742E-08
0.0033342	0.158430159	0.0033345	5.96605E-08
0.0033442	0.148435652	0.0033445	6.61314E-08
0.0033542	0.13702783	0.0033545	7.35263E-08
0.0033642	0.124948703	0.0033645	7.80477E-08
0.0033742	0.112456627	0.0033745	8.18211E-08
0.0033842	0.098349087	0.0033845	8.70754E-08
0.0033942	0.083914079	0.0033945	9.87865E-08
0.0034042	0.069045052	0.0034045	1.0231E-07
0.0034142	0.052988719	0.0034145	1.11472E-07
0.0034242	0.037053384	0.0034245	1.18742E-07
0.0034342	0.019940889	0.0034345	1.25039E-07
0.0034442	0.001929523	0.0034445	1.2803E-07
0.0034542	-0.015803555	0.0034545	1.31208E-07
0.0034642	-0.033965968	0.0034645	1.31897E-07
0.0034742	-0.052615091	0.0034745	1.34759E-07
0.0034842	-0.071277089	0.0034845	1.33998E-07
0.0034942	-0.09007141	0.0034945	1.37807E-07
0.0035042	-0.108884849	0.0035045	1.40541E-07
0.0035142	-0.127720922	0.0035145	1.37271E-07
0.0035242	-0.145871237	0.0035245	1.30456E-07
0.0035342	-0.164276421	0.0035345	1.31262E-07
0.0035442	-0.182721406	0.0035445	1.28864E-07
0.0035542	-0.200438485	0.0035545	1.18502E-07
0.0035642	-0.217747703	0.0035645	1.15565E-07
0.0035742	-0.235040128	0.0035745	1.05466E-07
0.0035842	-0.25162062	0.0035845	9.84227E-08
0.0035942	-0.267811626	0.0035945	9.56395E-08
0.0036042	-0.283162683	0.0036045	9.32318E-08
0.0036142	-0.297648817	0.0036145	8.67832E-08
0.0036242	-0.311353177	0.0036245	7.80999E-08
0.0036342	-0.3242414	0.0036345	7.18735E-08
0.0036442	-0.336378694	0.0036445	6.69464E-08
0.0036542	-0.347871572	0.0036545	6.82141E-08
0.0036642	-0.357875466	0.0036645	6.68812E-08
0.0036742	-0.367046446	0.0036745	6.36592E-08
0.0036842	-0.375277191	0.0036845	6.30462E-08
0.0036942	-0.382478684	0.0036945	5.70269E-08
0.0037042	-0.388353139	0.0037045	6.01126E-08
0.0037142	-0.392737448	0.0037145	5.64279E-08
0.0037242	-0.396045655	0.0037245	5.52669E-08
0.0037342	-0.398720026	0.0037345	5.43443E-08
0.0037442	-0.400292546	0.0037445	5.05207E-08
0.0037542	-0.400223851	0.0037545	5.34181E-08
0.0037642	-0.399292201	0.0037645	5.17478E-08
0.0037742	-0.396765769	0.0037745	5.46373E-08
0.0037842	-0.393161297	0.0037845	5.64592E-08
0.0037942	-0.388646662	0.0037945	6.07144E-08
0.0038042	-0.383159369	0.0038045	6.07873E-08
0.0038142	-0.376313061	0.0038145	6.61515E-08
0.0038242	-0.368038595	0.0038245	6.61182E-08
0.0038342	-0.35884577	0.0038345	7.22985E-08
0.0038442	-0.348712683	0.0038445	7.48544E-08
0.0038542	-0.337571859	0.0038545	8.77813E-08
0.0038642	-0.325594962	0.0038645	8.90627E-08
0.0038742	-0.312871844	0.0038745	9.1949E-08
0.0038842	-0.298971951	0.0038845	9.83351E-08
0.0038942	-0.284336329	0.0038945	9.84457E-08
0.0039042	-0.269370496	0.0039045	9.87706E-08
0.0039142	-0.25303939	0.0039145	1.10654E-07
0.0039242	-0.236565813	0.0039245	1.16932E-07
0.0039342	-0.219817087	0.0039345	1.2026E-07
0.0039442	-0.202437624	0.0039445	1.28361E-07
0.0039542	-0.18448168	0.0039545	1.33727E-07
0.0039642	-0.166480467	0.0039645	1.40193E-07
0.0039742	-0.148045629	0.0039745	1.46224E-07
0.0039842	-0.129663855	0.0039845	1.47566E-07
0.0039942	-0.110864468	0.0039945	1.50657E-07
0.0040041	-0.092342585	0.0040045	1.50835E-07
0.0040141	-0.073353507	0.0040145	1.52836E-07
0.0040241	-0.054418296	0.0040245	1.51552E-07
0.0040341	-0.035602514	0.0040345	1.5246E-07
0.0040441	-0.017531432	0.0040445	1.42172E-07
0.0040541	8.42E-05	0.0040545	1.35431E-07
0.0040641	0.017960876	0.0040645	1.30843E-07
0.0040741	0.035112012	0.0040745	1.25462E-07
0.0040841	0.051349051	0.0040845	1.15437E-07
0.0040941	0.067127876	0.0040945	1.06623E-07
0.0041041	0.08254645	0.0041045	9.44863E-08
0.0041141	0.097006828	0.0041145	8.86756E-08
0.0041241	0.110825546	0.0041245	7.94792E-08
0.0041341	0.123686068	0.0041345	7.35309E-08
0.0041441	0.135921717	0.0041445	6.99168E-08
0.0041541	0.147322893	0.0041545	6.08769E-08
0.0041641	0.157124206	0.0041645	5.66259E-08
0.0041741	0.166319773	0.0041745	5.39206E-08
0.0041841	0.174389705	0.0041845	4.92447E-08
0.0041941	0.181666538	0.0041945	4.5209E-08
0.0042041	0.187759563	0.0042045	4.44111E-08
0.0042141	0.192431122	0.0042145	4.14436E-08
0.0042241	0.1956117	0.0042245	4.05467E-08
0.0042341	0.19801715	0.0042345	3.93504E-08
0.0042441	0.199078396	0.0042445	4.36574E-08
0.0042541	0.199378148	0.0042545	4.19883E-08
0.0042641	0.198292315	0.0042645	4.43606E-08
0.0042741	0.195690155	0.0042745	4.41446E-08
0.0042841	0.192565769	0.0042845	4.60108E-08
0.0042941	0.188193202	0.0042945	4.6603E-08
0.0043041	0.18233785	0.0043045	4.90926E-08
0.0043141	0.175148457	0.0043145	5.39968E-08
0.0043241	0.167082429	0.0043245	5.70623E-08
0.0043341	0.158168271	0.0043345	6.08394E-08
0.0043441	0.148420036	0.0043445	6.49217E-08
0.0043541	0.137123466	0.0043545	7.28895E-08
0.0043641	0.125022858	0.0043645	7.68957E-08
0.0043741	0.112632655	0.0043745	8.51406E-08
0.0043841	0.09871012	0.0043845	9.11974E-08
0.0043941	0.083871923	0.0043945	9.91617E-08
0.0044041	0.068748809	0.0044045	1.01121E-07
0.0044141	0.053010188	0.0044145	1.12363E-07
0.0044241	0.036809832	0.0044245	1.18051E-07
0.0044341	0.019761348	0.0044345	1.25198E-07
0.0044441	0.001924059	0.0044445	1.29954E-07
0.0044541	-0.015991291	0.0044545	1.28432E-07
0.0044641	-0.033770427	0.0044645	1.3239E-07
0.0044741	-0.052393787	0.0044745	1.38946E-07
0.0044841	-0.071126431	0.0044845	1.39622E-07
0.0044941	-0.090339154	0.0044945	1.34744E-07
0.0045041	-0.108750582	0.0045045	1.31772E-07
0.0045141	-0.127688527	0.0045145	1.2421E-07
0.0045241	-0.145938367	0.0045245	1.301E-07
0.0045341	-0.164361507	0.0045345	1.17286E-07
0.0045441	-0.182888076	0.0045445	1.14963E-07
0.0045541	-0.200577438	0.0045545	1.1005E-07
0.0045641	-0.217734039	0.0045645	1.05862E-07
0.0045741	-0.235036612	0.0045745	1.02741E-07
0.0045841	-0.251644433	0.0045845	1.03321E-07
0.0045941	-0.267625839	0.0045945	9.63388E-08
0.0046041	-0.282751679	0.0046045	9.51644E-08
0.0046141	-0.297406048	0.0046145	9.204E-08
0.0046241	-0.311457783	0.0046245	9.0201E-08
0.0046341	-0.324189872	0.0046345	8.42953E-08
0.0046441	-0.336461812	0.0046445	8.25089E-08
0.0046541	-0.347952366	0.0046545	7.78137E-08
0.0046641	-0.358062029	0.0046645	7.39988E-08
0.0046741	-0.367217779	0.0046745	6.81855E-08
0.0046841	-0.37523815	0.0046845	6.39475E-08
0.0046941	-0.382365495	0.0046945	6.07635E-08
0.0047041	-0.388048321	0.0047045	6.23871E-08
0.0047141	-0.393004417	0.0047145	6.17709E-08
0.0047241	-0.396371961	0.0047245	6.15001E-08
0.0047341	-0.398694247	0.0047345	6.26281E-08
0.0047441	-0.400100917	0.0047445	6.00284E-08
0.0047541	-0.400258213	0.0047545	6.20848E-08
0.0047641	-0.399411649	0.0047645	6.16518E-08
0.0047741	-0.396968722	0.0047745	6.76477E-08
0.0047841	-0.393425137	0.0047845	6.69076E-08
0.0047941	-0.388563901	0.0047945	7.02739E-08
0.0048041	-0.382779598	0.0048045	7.51713E-08
0.0048141	-0.376229912	0.0048145	7.39647E-08
0.0048241	-0.368010879	0.0048245	7.9018E-08
0.0048341	-0.358730227	0.0048345	8.04313E-08
0.0048441	-0.348795831	0.0048445	8.28901E-08
0.0048541	-0.337536335	0.0048545	8.78939E-08
0.0048641	-0.325466961	0.0048645	9.53113E-08
0.0048741	-0.312746942	0.0048745	9.81328E-08
0.0048841	-0.298774064	0.0048845	1.08594E-07
0.0048941	-0.284182131	0.0048945	1.15851E-07
0.0049041	-0.269041091	0.0049045	1.23535E-07
0.0049141	-0.253211111	0.0049145	1.28422E-07
0.0049241	-0.236479178	0.0049245	1.41156E-07
0.0049341	-0.219228119	0.0049345	1.39602E-07
0.0049441	-0.202098057	0.0049445	1.41641E-07
0.0049541	-0.184430555	0.0049545	1.50551E-07
0.0049641	-0.166073382	0.0049645	1.53923E-07
0.0049741	-0.147668585	0.0049745	1.49439E-07
0.0049841	-0.12951827	0.0049845	1.50841E-07
0.0049941	-0.110801242	0.0049945	1.5114E-07
0.005004	-0.092270769	0.0050045	1.57882E-07
0.005014	-0.073116988	0.0050145	1.5546E-07
0.005024	-0.054162644	0.0050245	1.53032E-07
0.005034	-0.03545966	0.0050345	1.45002E-07
0.005044	-0.017331986	0.0050445	1.39639E-07
0.005054	-0.000144163	0.0050545	1.35133E-07
0.005064	0.017678685	0.0050645	1.27537E-07
0.005074	0.035037462	0.0050745	1.21124E-07
0.005084	0.05134359	0.0050845	1.14789E-07
0.005094	0.06702289	0.0050945	1.07591E-07
0.005104	0.082317732	0.0051045	9.71354E-08
0.005114	0.096949063	0.0051145	9.07932E-08
0.005124	0.110925466	0.0051245	8.59981E-08
0.005134	0.12388669	0.0051345	7.80346E-08
0.005144	0.136209756	0.0051445	6.83845E-08
0.005154	0.147338495	0.0051545	6.50822E-08
0.005164	0.157232314	0.0051645	6.2003E-08
0.005174	0.166453257	0.0051745	5.54771E-08
0.005184	0.174689457	0.0051845	5.26999E-08
0.005194	0.181709081	0.0051945	4.8164E-08
0.005204	0.187601492	0.0052045	4.54824E-08
0.005214	0.192190304	0.0052145	4.40001E-08
0.005224	0.195477054	0.0052245	4.34501E-08
0.005234	0.197974995	0.0052345	4.37191E-08
0.005244	0.199314132	0.0052445	4.36751E-08
0.005254	0.199249342	0.0052545	4.29483E-08
0.005264	0.197934791	0.0052645	4.62821E-08
0.005274	0.195532471	0.0052745	4.26385E-08
0.005284	0.192753509	0.0052845	4.55319E-08
0.005294	0.18795082	0.0052945	4.54483E-08
0.005304	0.181917891	0.0053045	4.74739E-08
0.005314	0.175083265	0.0053145	4.73753E-08
0.005324	0.167110533	0.0053245	5.35272E-08
0.005334	0.158183485	0.0053345	5.7112E-08
0.005344	0.148030505	0.0053445	6.31237E-08
0.005354	0.136673436	0.0053545	6.96745E-08
0.005364	0.124723107	0.0053645	7.03283E-08
0.005374	0.112130724	0.0053745	8.12402E-08
0.005384	0.098286636	0.0053845	8.82415E-08
0.005394	0.083593637	0.0053945	9.71718E-08
0.005404	0.06869144	0.0054045	1.03641E-07
0.005414	0.053033996	0.0054145	1.09389E-07
0.005424	0.036634978	0.0054245	1.15511E-07
0.005434	0.019446373	0.0054345	1.20359E-07
0.005444	0.001507605	0.0054445	1.29428E-07
0.005454	-0.015968654	0.0054545	1.37125E-07
0.005464	-0.034145508	0.0054645	1.377E-07
0.005474	-0.052622896	0.0054745	1.45397E-07
0.005484	-0.071385205	0.0054845	1.43163E-07
0.005494	-0.090387166	0.0054945	1.45082E-07
0.005504	-0.109362192	0.0055045	1.45582E-07
0.005514	-0.128162354	0.0055145	1.42836E-07
0.005524	-0.146272466	0.0055245	1.39035E-07
0.005534	-0.164783418	0.0055345	1.41908E-07
0.005544	-0.183096498	0.0055445	1.41701E-07
0.005554	-0.200664476	0.0055545	1.4182E-07
0.005564	-0.218228549	0.0055645	1.41334E-07
0.005574	-0.235222787	0.0055745	1.37978E-07
0.005584	-0.252053857	0.0055845	1.24729E-07
0.005594	-0.267970473	0.0055945	1.16929E-07
0.005604	-0.282911301	0.0056045	1.08305E-07
0.005614	-0.297750682	0.0056145	1.03584E-07
0.005624	-0.311855882	0.0056245	1.00571E-07
0.005634	-0.324511886	0.0056345	8.60391E-08
0.005644	-0.336717874	0.0056445	8.2635E-08
0.005654	-0.348221689	0.0056545	7.62828E-08
0.005664	-0.358349293	0.0056645	7.67881E-08
0.005674	-0.367440253	0.0056745	7.16668E-08
0.005684	-0.375485599	0.0056845	6.93137E-08
0.005694	-0.382623494	0.0056945	6.41506E-08
0.005704	-0.388465554	0.0057045	6.03667E-08
0.005714	-0.39307934	0.0057145	6.33744E-08
0.005724	-0.396424651	0.0057245	6.17967E-08
0.005734	-0.399074405	0.0057345	6.84087E-08
0.005744	-0.400468588	0.0057445	6.67863E-08
0.005754	-0.400490433	0.0057545	6.98948E-08
0.005764	-0.399106026	0.0057645	6.59189E-08
0.005774	-0.396709561	0.0057745	6.52047E-08
0.005784	-0.393353343	0.0057845	6.803E-08
0.005794	-0.388657182	0.0057945	6.95301E-08
0.005804	-0.382915437	0.0058045	7.5084E-08
0.005814	-0.376196742	0.0058145	7.75419E-08
0.005824	-0.368138134	0.0058245	8.27956E-08
0.005834	-0.358951539	0.0058345	8.83529E-08
0.005844	-0.348758757	0.0058445	9.18864E-08
0.005854	-0.337775201	0.0058545	9.97462E-08
0.005864	-0.325706989	0.0058645	9.57074E-08
0.005874	-0.313090026	0.0058745	1.02347E-07
0.005884	-0.299152255	0.0058845	1.02456E-07
0.005894	-0.284185261	0.0058945	1.1115E-07
0.005904	-0.2693865	0.0059045	1.13388E-07
0.005914	-0.253439456	0.0059145	1.22484E-07
0.005924	-0.236786336	0.0059245	1.32363E-07
0.005934	-0.219746441	0.0059345	1.45199E-07
0.005944	-0.202312335	0.0059445	1.45396E-07
0.005954	-0.184449285	0.0059545	1.52431E-07
0.005964	-0.166305214	0.0059645	1.55966E-07
0.005974	-0.148166612	0.0059745	1.60819E-07
0.005984	-0.129705623	0.0059845	1.6703E-07
0.005994	-0.110808268	0.0059945	1.67743E-07
0.0060039	-0.091912083	0.0060045	1.66145E-07
0.0060139	-0.07287734	0.0060145	1.6139E-07
0.0060239	-0.054416735	0.0060245	1.61431E-07
0.0060339	-0.035886653	0.0060345	1.59434E-07
0.0060439	-0.017601296	0.0060445	1.53779E-07
0.0060539	4.40E-05	0.0060545	1.46066E-07
0.0060639	0.017636143	0.0060645	1.3706E-07
0.0060739	0.03486963	0.0060745	1.27814E-07
0.0060839	0.051561378	0.0060845	1.19333E-07
0.0060939	0.067207888	0.0060945	1.06662E-07
0.0061039	0.082091361	0.0061045	1.04056E-07
0.0061139	0.096598573	0.0061145	9.07721E-08
0.0061239	0.111042947	0.0061245	8.19638E-08
0.0061339	0.124014318	0.0061345	7.64957E-08
0.0061439	0.13608174	0.0061445	6.90594E-08
0.0061539	0.147377148	0.0061545	6.55244E-08
0.0061639	0.157587111	0.0061645	5.69018E-08
0.0061739	0.166633189	0.0061745	5.49242E-08
0.0061839	0.174646124	0.0061845	5.03152E-08
0.0061939	0.181572467	0.0061945	4.99526E-08
0.0062039	0.187456697	0.0062045	4.59975E-08
0.0062139	0.192467034	0.0062145	4.44919E-08
0.0062239	0.195704594	0.0062245	4.45557E-08
0.0062339	0.198310271	0.0062345	4.41177E-08
0.0062439	0.199319988	0.0062445	4.21738E-08
0.0062539	0.199336767	0.0062545	4.1319E-08
0.0062639	0.198446482	0.0062645	4.09768E-08
0.0062739	0.195885703	0.0062745	3.9785E-08
0.0062839	0.192709804	0.0062845	4.32808E-08
0.0062939	0.188251346	0.0062945	4.54196E-08
0.0063039	0.182151675	0.0063045	4.8631E-08
0.0063139	0.175321355	0.0063145	5.04134E-08
0.0063239	0.167128086	0.0063245	5.30548E-08
0.0063339	0.157917693	0.0063345	5.41756E-08
0.0063439	0.148119897	0.0063445	5.84644E-08
0.0063539	0.136792094	0.0063545	6.26757E-08
0.0063639	0.124804683	0.0063645	6.94067E-08
0.0063739	0.112243131	0.0063745	7.70314E-08
0.0063839	0.098278835	0.0063845	8.46484E-08
0.0063939	0.083582319	0.0063945	9.48146E-08
0.0064039	0.068507992	0.0064045	1.03221E-07
0.0064139	0.052915342	0.0064145	1.12185E-07
0.0064239	0.036683373	0.0064245	1.20277E-07
0.0064339	0.019587664	0.0064345	1.26234E-07
0.0064439	0.001866684	0.0064445	1.35189E-07
0.0064539	-0.015689977	0.0064545	1.41672E-07
0.0064639	-0.033850048	0.0064645	1.44111E-07
0.0064739	-0.05242423	0.0064745	1.51233E-07
0.0064839	-0.071189664	0.0064845	1.55362E-07
0.0064939	-0.090187721	0.0064945	1.53572E-07
0.0065039	-0.109161183	0.0065045	1.5313E-07
0.0065139	-0.128045663	0.0065145	1.53612E-07
0.0065239	-0.146215484	0.0065245	1.46405E-07
0.0065339	-0.164449319	0.0065345	1.43435E-07
0.0065439	-0.182874024	0.0065445	1.34151E-07
0.0065539	-0.200707793	0.0065545	1.33056E-07
0.0065639	-0.217912018	0.0065645	1.32978E-07
0.0065739	-0.235389054	0.0065745	1.32146E-07
0.0065839	-0.251995713	0.0065845	1.23327E-07
0.0065939	-0.267714828	0.0065945	1.17528E-07
0.0066039	-0.282850027	0.0066045	1.08318E-07
0.0066139	-0.297647625	0.0066145	9.86991E-08
0.0066239	-0.311337948	0.0066245	9.54718E-08
0.0066339	-0.324424058	0.0066345	8.9214E-08
0.0066439	-0.336470395	0.0066445	8.91025E-08
0.0066539	-0.347820461	0.0066545	7.63381E-08
0.0066639	-0.357994527	0.0066645	7.54651E-08
0.0066739	-0.367218971	0.0066745	7.73843E-08
0.0066839	-0.375117928	0.0066845	7.34109E-08
0.0066939	-0.382602006	0.0066945	6.72973E-08
0.0067039	-0.388471007	0.0067045	6.90838E-08
0.0067139	-0.392996609	0.0067145	6.32687E-08
0.0067239	-0.396407843	0.0067245	6.30754E-08
0.0067339	-0.398716122	0.0067345	6.15884E-08
0.0067439	-0.400311291	0.0067445	6.62259E-08
0.0067539	-0.400404572	0.0067545	6.52155E-08
0.0067639	-0.399161845	0.0067645	6.57406E-08
0.0067739	-0.396603405	0.0067745	6.93916E-08
0.0067839	-0.392959923	0.0067845	6.92258E-08
0.0067939	-0.388503015	0.0067945	6.62637E-08
0.0068039	-0.382992327	0.0068045	7.25994E-08
0.0068139	-0.376243174	0.0068145	7.40483E-08
0.0068239	-0.368066311	0.0068245	8.1997E-08
0.0068339	-0.358635783	0.0068345	8.57898E-08
0.0068439	-0.348761857	0.0068445	9.2111E-08
0.0068539	-0.337475449	0.0068545	9.5261E-08
0.0068639	-0.325278044	0.0068645	1.06411E-07
0.0068739	-0.312806666	0.0068745	1.02462E-07
0.0068839	-0.299080044	0.0068845	1.11467E-07
0.0068939	-0.284273863	0.0068945	1.24958E-07
0.0069039	-0.269184321	0.0069045	1.25316E-07
0.0069139	-0.253063977	0.0069145	1.29664E-07
0.0069239	-0.236671984	0.0069245	1.30012E-07
0.0069339	-0.219778448	0.0069345	1.40935E-07
0.0069439	-0.202208906	0.0069445	1.48916E-07
0.0069539	-0.184553117	0.0069545	1.54302E-07
0.0069639	-0.166435197	0.0069645	1.6176E-07
0.0069739	-0.148094803	0.0069745	1.64219E-07
0.0069839	-0.130004197	0.0069845	1.65758E-07
0.0069939	-0.110977657	0.0069945	1.7113E-07
0.0070038	-0.09256389	0.0070045	1.64678E-07
0.0070138	-0.073112302	0.0070145	1.61789E-07
0.0070238	-0.054445617	0.0070245	1.60145E-07
0.0070338	-0.035820302	0.0070345	1.58082E-07
0.0070438	-0.017633691	0.0070445	1.54134E-07
0.0070538	6.39E-05	0.0070545	1.4193E-07
0.0070638	0.01768415	0.0070645	1.37816E-07
0.0070738	0.035149481	0.0070745	1.27095E-07
0.0070838	0.051331099	0.0070845	1.18192E-07
0.0070938	0.067116171	0.0070945	1.07985E-07
0.0071038	0.082286902	0.0071045	9.92625E-08
0.0071138	0.096819878	0.0071145	9.06905E-08
0.0071238	0.110868089	0.0071245	8.48271E-08
0.0071338	0.123817213	0.0071345	7.65067E-08
0.0071438	0.135745302	0.0071445	6.71844E-08
0.0071538	0.14699854	0.0071545	6.53344E-08
0.0071638	0.157170266	0.0071645	6.11407E-08
0.0071738	0.166312739	0.0071745	5.49804E-08
0.0071838	0.174219921	0.0071845	4.96251E-08
0.0071938	0.181325018	0.0071945	4.74879E-08
0.0072038	0.187418833	0.0072045	4.52852E-08
0.0072138	0.192086086	0.0072145	4.46436E-08
0.0072238	0.19560273	0.0072245	4.16711E-08
0.0072338	0.198035106	0.0072345	4.19626E-08
0.0072438	0.199198604	0.0072445	3.96406E-08
0.0072538	0.199027255	0.0072545	4.21138E-08
0.0072638	0.19792074	0.0072645	4.07271E-08
0.0072738	0.195582822	0.0072745	4.21718E-08
0.0072838	0.192708239	0.0072845	4.19798E-08
0.0072938	0.188288435	0.0072945	4.57147E-08
0.0073038	0.182166517	0.0073045	5.06301E-08
0.0073138	0.175043851	0.0073145	4.97338E-08
0.0073238	0.16726236	0.0073245	5.7764E-08
0.0073338	0.158256486	0.0073345	6.13917E-08
0.0073438	0.14841184	0.0073445	6.22151E-08
0.0073538	0.137119174	0.0073545	6.9959E-08
0.0073638	0.125021696	0.0073645	7.43812E-08
0.0073738	0.112348124	0.0073745	8.13368E-08
0.0073838	0.098459154	0.0073845	9.04658E-08
0.0073938	0.083753273	0.0073945	9.58239E-08
0.0074038	0.068631329	0.0074045	1.02334E-07
0.0074138	0.05310113	0.0074145	1.0726E-07
0.0074238	0.036593214	0.0074245	1.16017E-07
0.0074338	0.019750811	0.0074345	1.21355E-07
0.0074438	0.001792136	0.0074445	1.27449E-07
0.0074538	-0.015949529	0.0074545	1.31903E-07
0.0074638	-0.033858243	0.0074645	1.33806E-07
0.0074738	-0.052508146	0.0074745	1.31225E-07
0.0074838	-0.071132682	0.0074845	1.37776E-07
0.0074938	-0.09025719	0.0074945	1.34493E-07
0.0075038	-0.109199435	0.0075045	1.3798E-07
0.0075138	-0.128070638	0.0075145	1.38303E-07
0.0075238	-0.146306813	0.0075245	1.30353E-07
0.0075338	-0.16452387	0.0075345	1.32138E-07
0.0075438	-0.183169097	0.0075445	1.19424E-07
0.0075538	-0.200696096	0.0075545	1.22587E-07
0.0075638	-0.217905775	0.0075645	1.29154E-07
0.0075738	-0.235152915	0.0075745	1.23206E-07
0.0075838	-0.251682311	0.0075845	1.18289E-07
0.0075938	-0.26758641	0.0075945	1.1213E-07
0.0076038	-0.282623649	0.0076045	1.019E-07
0.0076138	-0.297717512	0.0076145	1.00218E-07
0.0076238	-0.311571747	0.0076245	9.73975E-08
0.0076338	-0.324404538	0.0076345	8.68961E-08
0.0076438	-0.336511016	0.0076445	8.1238E-08
0.0076538	-0.347749799	0.0076545	7.91334E-08
0.0076638	-0.35796991	0.0076645	7.33598E-08
0.0076738	-0.36709407	0.0076745	7.43764E-08
0.0076838	-0.375325978	0.0076845	6.8374E-08
0.0076938	-0.382252693	0.0076945	6.52164E-08
0.0077038	-0.388177902	0.0077045	6.39117E-08
0.0077138	-0.392792076	0.0077145	6.58269E-08
0.0077238	-0.396375448	0.0077245	6.31526E-08
0.0077338	-0.398699343	0.0077345	6.72072E-08
0.0077438	-0.400005668	0.0077445	6.91356E-08
0.0077538	-0.400039643	0.0077545	7.01317E-08
0.0077638	-0.399365962	0.0077645	6.92081E-08
0.0077738	-0.396918386	0.0077745	6.81165E-08
0.0077838	-0.393272549	0.0077845	7.02089E-08
0.0077938	-0.388524115	0.0077945	7.16095E-08
0.0078038	-0.382851034	0.0078045	7.5351E-08
0.0078138	-0.37597701	0.0078145	7.44822E-08
0.0078238	-0.367944926	0.0078245	7.85639E-08
0.0078338	-0.358779013	0.0078345	8.43083E-08
0.0078438	-0.348875433	0.0078445	8.70637E-08
0.0078538	-0.337624162	0.0078545	9.23925E-08
0.0078638	-0.325365096	0.0078645	1.02963E-07
0.0078738	-0.312815636	0.0078745	1.14176E-07
0.0078838	-0.298989505	0.0078845	1.12661E-07
0.0078938	-0.284252018	0.0078945	1.19984E-07
0.0079038	-0.269274861	0.0079045	1.23403E-07
0.0079138	-0.253168195	0.0079145	1.29522E-07
0.0079238	-0.236611485	0.0079245	1.35259E-07
0.0079338	-0.219619602	0.0079345	1.40773E-07
0.0079438	-0.202205792	0.0079445	1.47309E-07
0.0079538	-0.184766218	0.0079545	1.50821E-07
0.0079638	-0.166269317	0.0079645	1.47779E-07
0.0079738	-0.148164272	0.0079745	1.49851E-07
0.0079838	-0.129905462	0.0079845	1.58749E-07
0.0079938	-0.110927306	0.0079945	1.54329E-07
0.0080037	-0.092392549	0.0080045	1.52751E-07
0.0080137	-0.073307067	0.0080145	1.53797E-07
0.0080237	-0.054585345	0.0080245	1.50583E-07
0.0080337	-0.035844892	0.0080345	1.47992E-07
0.0080437	-0.01783899	0.0080445	1.41515E-07
0.0080537	-0.000139479	0.0080545	1.32107E-07
0.0080637	0.017518271	0.0080645	1.27571E-07
0.0080737	0.034780253	0.0080745	1.20045E-07
0.0080837	0.051365837	0.0080845	1.15807E-07
0.0080937	0.066682152	0.0080945	9.92962E-08
0.0081037	0.082217038	0.0081045	9.33884E-08
0.0081137	0.096848756	0.0081145	8.31627E-08
0.0081237	0.110666692	0.0081245	7.71733E-08
0.0081337	0.123552583	0.0081345	6.98967E-08
0.0081437	0.135884643	0.0081445	6.36691E-08
0.0081537	0.147199556	0.0081545	6.21069E-08
0.0081637	0.157219052	0.0081645	5.69472E-08
0.0081737	0.166375592	0.0081745	5.67426E-08
0.0081837	0.174503282	0.0081845	5.1367E-08
0.0081937	0.181404635	0.0081945	5.15127E-08
0.0082037	0.187524602	0.0082045	4.85979E-08
0.0082137	0.192396387	0.0082145	4.67396E-08
0.0082237	0.195717871	0.0082245	4.34462E-08
0.0082337	0.198318854	0.0082345	4.20227E-08
0.0082437	0.19938907	0.0082445	4.02136E-08
0.0082537	0.199398443	0.0082545	4.14751E-08
0.0082637	0.198284894	0.0082645	4.12832E-08
0.0082737	0.195875943	0.0082745	4.49814E-08
0.0082837	0.192803085	0.0082845	4.68408E-08
0.0082937	0.188247845	0.0082945	4.77634E-08
0.0083037	0.182517007	0.0083045	4.86933E-08
0.0083137	0.175444305	0.0083145	5.4246E-08
0.0083237	0.167329878	0.0083245	5.84565E-08
0.0083337	0.158245161	0.0083345	6.28794E-08
0.0083437	0.148318559	0.0083445	6.50247E-08
0.0083537	0.137242511	0.0083545	7.28257E-08
0.0083637	0.125109509	0.0083645	7.70677E-08
0.0083737	0.112232983	0.0083745	8.37296E-08
0.0083837	0.098447837	0.0083845	9.20924E-08
0.0083937	0.083796985	0.0083945	9.6545E-08
0.0084037	0.069021247	0.0084045	1.0314E-07
0.0084137	0.053066783	0.0084145	1.07042E-07
0.0084237	0.036799684	0.0084245	1.17097E-07
0.0084337	0.019783206	0.0084345	1.24101E-07
0.0084437	0.002114918	0.0084445	1.34153E-07
0.0084537	-0.015481164	0.0084545	1.44325E-07
0.0084637	-0.033544831	0.0084645	1.48505E-07
0.0084737	-0.052556936	0.0084745	1.47327E-07
0.0084837	-0.071403548	0.0084845	1.48087E-07
0.0084937	-0.090168983	0.0084945	1.4538E-07
0.0085037	-0.109068289	0.0085045	1.47076E-07
0.0085137	-0.127897739	0.0085145	1.49255E-07
0.0085237	-0.145916909	0.0085245	1.51062E-07
0.0085337	-0.164300233	0.0085345	1.44788E-07
0.0085437	-0.1830118	0.0085445	1.42001E-07
0.0085537	-0.200890854	0.0085545	1.34361E-07
0.0085637	-0.217828095	0.0085645	1.25703E-07
0.0085737	-0.234904289	0.0085745	1.17274E-07
0.0085837	-0.251589417	0.0085845	1.11741E-07
0.0085937	-0.267820597	0.0085945	1.06299E-07
0.0086037	-0.283060402	0.0086045	9.83037E-08
0.0086137	-0.297748715	0.0086145	9.38418E-08
0.0086237	-0.311523348	0.0086245	8.82284E-08
0.0086337	-0.324230075	0.0086345	8.40981E-08
0.0086437	-0.336488366	0.0086445	8.26742E-08
0.0086537	-0.347868472	0.0086545	7.78586E-08
0.0086637	-0.35782513	0.0086645	7.52141E-08
0.0086737	-0.367108881	0.0086745	6.64189E-08
0.0086837	-0.375226051	0.0086845	6.88647E-08
0.0086937	-0.38227886	0.0086945	6.65699E-08
0.0087037	-0.388167351	0.0087045	6.43999E-08
0.0087137	-0.39277178	0.0087145	6.10746E-08
0.0087237	-0.396380544	0.0087245	6.03194E-08
0.0087337	-0.398777395	0.0087345	6.19203E-08
0.0087437	-0.400276929	0.0087445	5.94591E-08
0.0087537	-0.400347978	0.0087545	6.10721E-08
0.0087637	-0.399210632	0.0087645	6.25746E-08
0.0087737	-0.396798939	0.0087745	6.08526E-08
0.0087837	-0.393114477	0.0087845	6.54877E-08
0.0087937	-0.388401538	0.0087945	6.61429E-08
0.0088037	-0.382714421	0.0088045	7.22606E-08
0.0088137	-0.376003146	0.0088145	7.28052E-08
0.0088237	-0.368111581	0.0088245	7.77083E-08
0.0088337	-0.358867615	0.0088345	8.15999E-08
0.0088437	-0.34859091	0.0088445	9.07009E-08
0.0088537	-0.337536335	0.0088545	9.4767E-08
0.0088637	-0.325484902	0.0088645	9.14562E-08
0.0088737	-0.312843353	0.0088745	9.35479E-08
0.0088837	-0.299008638	0.0088845	1.05359E-07
0.0088937	-0.284415931	0.0088945	1.05557E-07
0.0089037	-0.269287348	0.0089045	1.13477E-07
0.0089137	-0.253170133	0.0089145	1.16549E-07
0.0089237	-0.236512348	0.0089245	1.2136E-07
0.0089337	-0.219522417	0.0089345	1.34385E-07
0.0089437	-0.202135921	0.0089445	1.49745E-07
0.0089537	-0.184607357	0.0089545	1.4583E-07
0.0089637	-0.166272819	0.0089645	1.46343E-07
0.0089737	-0.14804484	0.0089745	1.48981E-07
0.0089837	-0.129821926	0.0089845	1.55754E-07
0.0089937	-0.11100693	0.0089945	1.56755E-07
0.0090036	-0.092323855	0.0090045	1.52243E-07
0.0090136	-0.072989747	0.0090145	1.51974E-07
0.0090236	-0.054252416	0.0090245	1.49681E-07
0.0090336	-0.035675108	0.0090345	1.4471E-07
0.0090436	-0.017552508	0.0090445	1.42708E-07
0.0090536	0.000113438	0.0090545	1.35886E-07
0.0090636	0.017687272	0.0090645	1.24768E-07
0.0090736	0.034987502	0.0090745	1.14392E-07
0.0090836	0.051237036	0.0090845	1.07646E-07
0.0090936	0.06711968	0.0090945	9.73207E-08
0.0091036	0.082162395	0.0091045	8.8782E-08
0.0091136	0.096895985	0.0091145	8.02479E-08
0.0091236	0.110877067	0.0091245	7.60063E-08
0.0091336	0.123773888	0.0091345	7.62295E-08
0.0091436	0.135811254	0.0091445	6.98382E-08
0.0091536	0.147231564	0.0091545	6.18644E-08
0.0091636	0.157324821	0.0091645	5.88312E-08
0.0091736	0.166227654	0.0091745	5.53146E-08
0.0091836	0.174290955	0.0091845	5.35005E-08
0.0091936	0.181752399	0.0091945	4.7024E-08
0.0092036	0.187757611	0.0092045	4.49386E-08
0.0092136	0.192308173	0.0092145	4.34008E-08
0.0092236	0.195456371	0.0092245	4.55874E-08
0.0092336	0.197916061	0.0092345	4.29547E-08
0.0092436	0.199017495	0.0092445	4.02878E-08
0.0092536	0.199249342	0.0092545	3.93109E-08
0.0092636	0.197944939	0.0092645	4.00047E-08
0.0092736	0.195680007	0.0092745	4.34576E-08
0.0092836	0.192871779	0.0092845	4.17798E-08
0.0092936	0.188261494	0.0092945	4.49814E-08
0.0093036	0.182172358	0.0093045	4.54393E-08
0.0093136	0.175302625	0.0093145	4.911E-08
0.0093236	0.167210445	0.0093245	5.23419E-08
0.0093336	0.15818505	0.0093345	5.46724E-08
0.0093436	0.148169458	0.0093445	5.69407E-08
0.0093536	0.136771023	0.0093545	6.54917E-08
0.0093636	0.125086486	0.0093645	6.97436E-08
0.0093736	0.11234539	0.0093745	7.49241E-08
0.0093836	0.098475546	0.0093845	8.35349E-08
0.0093936	0.083978087	0.0093945	9.39516E-08
0.0094036	0.069210544	0.0094045	1.01529E-07
0.0094136	0.053291205	0.0094145	1.10311E-07
0.0094236	0.036837935	0.0094245	1.17793E-07
0.0094336	0.019698899	0.0094345	1.25355E-07
0.0094436	0.00177145	0.0094445	1.31216E-07
0.0094536	-0.015802775	0.0094545	1.36414E-07
0.0094636	-0.033948403	0.0094645	1.39438E-07
0.0094736	-0.052629139	0.0094745	1.42947E-07
0.0094836	-0.071249768	0.0094845	1.45748E-07
0.0094936	-0.090268508	0.0094945	1.43346E-07
0.0095036	-0.109111615	0.0095045	1.43528E-07
0.0095136	-0.127891093	0.0095145	1.36659E-07
0.0095236	-0.146051943	0.0095245	1.35285E-07
0.0095336	-0.16455549	0.0095345	1.34207E-07
0.0095436	-0.183012187	0.0095445	1.2867E-07
0.0095536	-0.200643405	0.0095545	1.28949E-07
0.0095636	-0.217838645	0.0095645	1.28053E-07
0.0095736	-0.235016316	0.0095745	1.22032E-07
0.0095836	-0.251645207	0.0095845	1.1198E-07
0.0095936	-0.267828792	0.0095945	1.02006E-07
0.0096036	-0.282928884	0.0096045	9.7771E-08
0.0096136	-0.297538757	0.0096145	9.18086E-08
0.0096236	-0.31134069	0.0096245	8.62099E-08
0.0096336	-0.324435383	0.0096345	8.49399E-08
0.0096436	-0.336458713	0.0096445	8.06101E-08
0.0096536	-0.34770453	0.0096545	7.74326E-08
0.0096636	-0.357766956	0.0096645	7.45295E-08
0.0096736	-0.367021084	0.0096745	7.00749E-08
0.0096836	-0.375341177	0.0096845	6.19195E-08
0.0096936	-0.382276893	0.0096945	5.97111E-08
0.0097036	-0.388345331	0.0097045	5.98546E-08
0.0097136	-0.392985672	0.0097145	6.04902E-08
0.0097236	-0.396561623	0.0097245	5.78369E-08
0.0097336	-0.398845315	0.0097345	5.88046E-08
0.0097436	-0.400077105	0.0097445	6.37304E-08
0.0097536	-0.400321424	0.0097545	6.3966E-08
0.0097636	-0.399194628	0.0097645	6.4252E-08
0.0097736	-0.396804392	0.0097745	6.35012E-08
0.0097836	-0.393249124	0.0097845	7.0521E-08
0.0097936	-0.388558447	0.0097945	7.01826E-08
0.0098036	-0.38296929	0.0098045	7.05904E-08
0.0098136	-0.376314998	0.0098145	7.31147E-08
0.0098236	-0.368097931	0.0098245	7.54249E-08
0.0098336	-0.358913302	0.0098345	7.9246E-08
0.0098436	-0.349067479	0.0098445	8.58817E-08
0.0098536	-0.337777525	0.0098545	8.88967E-08
0.0098636	-0.325418562	0.0098645	9.11905E-08
0.0098736	-0.312871456	0.0098745	9.84409E-08
0.0098836	-0.298973113	0.0098845	1.06783E-07
0.0098936	-0.283983469	0.0098945	1.12123E-07
0.0099036	-0.26897198	0.0099045	1.18947E-07
0.0099136	-0.25315842	0.0099145	1.20629E-07
0.0099236	-0.236381203	0.0099245	1.25302E-07
0.0099336	-0.219215631	0.0099345	1.31452E-07
0.0099436	-0.20207426	0.0099445	1.35137E-07
0.0099536	-0.184469193	0.0099545	1.42028E-07
0.0099636	-0.166007817	0.0099645	1.45872E-07
0.0099736	-0.147794262	0.0099745	1.42066E-07
0.0099836	-0.129209161	0.0099845	1.46373E-07
0.0099936	-0.110211104	0.0099945	1.5154E-07
