# Supplementary material for: Reconfigurable signal modulation in a ferroelectric tunnel field-effect transistor
Source: Nat Commun. 2023 May 3;14:2530. doi: 10.1038/s41467-023-38242-w (PMC10156808; doi:10.1038/s41467-023-38242-w)
Supplement: Supplementary file 3 — Source Data [file 41467_2023_38242_MOESM3_ESM.zip › Source Data for Figures/Supplementary Figure 6/SI Figure 6c-d/6-6_Sine test 1kHz Vd0.5V_[LVT_after 172000s].csv]

time	Vg	time	Iout
4.50E-06	-0.04229423	4.50E-06	9.59159E-08
1.45E-05	-0.02343015	1.45E-05	9.09725E-08
2.45E-05	-0.004688649	2.45E-05	9.44615E-08
3.45E-05	0.013755387	3.45E-05	9.7704E-08
4.45E-05	0.032453947	4.45E-05	9.57931E-08
5.45E-05	0.050199993	5.45E-05	9.96501E-08
6.45E-05	0.067703612	6.45E-05	1.00379E-07
7.45E-05	0.084522128	7.45E-05	9.64789E-08
8.45E-05	0.101051375	8.45E-05	9.66791E-08
9.45E-05	0.117341325	9.45E-05	9.75208E-08
0.0001045	0.132603019	0.0001045	9.11045E-08
0.0001145	0.147193283	0.0001145	8.97568E-08
0.0001245	0.160861865	0.0001245	9.15975E-08
0.0001345	0.174060047	0.0001345	9.10079E-08
0.0001445	0.185829058	0.0001445	8.46198E-08
0.0001545	0.196906328	0.0001545	8.05212E-08
0.0001645	0.206852302	0.0001645	8.2814E-08
0.0001745	0.216247454	0.0001745	8.0919E-08
0.0001845	0.224167764	0.0001845	7.48149E-08
0.0001945	0.231324896	0.0001945	7.0466E-08
0.0002045	0.237159044	0.0002045	6.3076E-08
0.0002145	0.241856426	0.0002145	6.28502E-08
0.0002245	0.245664924	0.0002245	6.29647E-08
0.0002345	0.247926757	0.0002345	5.79853E-08
0.0002445	0.249244273	0.0002445	5.62169E-08
0.0002545	0.249436721	0.0002545	5.4729E-08
0.0002645	0.24806495	0.0002645	5.43467E-08
0.0002745	0.24548535	0.0002745	5.05788E-08
0.0002845	0.242045373	0.0002845	4.82442E-08
0.0002945	0.237690344	0.0002945	4.96709E-08
0.0003045	0.231943637	0.0003045	5.64206E-08
0.0003145	0.224971935	0.0003145	5.52462E-08
0.0003245	0.216994241	0.0003245	5.23564E-08
0.0003345	0.208204165	0.0003345	5.22102E-08
0.0003445	0.198086053	0.0003445	5.33177E-08
0.0003545	0.187248856	0.0003545	5.59752E-08
0.0003645	0.17502974	0.0003645	5.94919E-08
0.0003745	0.162150875	0.0003745	6.46305E-08
0.0003845	0.14877899	0.0003845	6.91488E-08
0.0003945	0.133841679	0.0003945	6.46237E-08
0.0004045	0.118896186	0.0004045	6.70962E-08
0.0004145	0.102852568	0.0004145	6.84389E-08
0.0004245	0.086177319	0.0004245	6.76954E-08
0.0004345	0.069431804	0.0004345	7.46516E-08
0.0004445	0.051821608	0.0004445	7.64261E-08
0.0004545	0.034254353	0.0004545	7.96846E-08
0.0004645	0.015984816	0.0004645	8.49509E-08
0.0004745	-0.002633326	0.0004745	8.96698E-08
0.0004845	-0.021416597	0.0004845	9.15625E-08
0.0004945	-0.040165905	0.0004945	9.0959E-08
0.0005045	-0.058734469	0.0005045	8.97985E-08
0.0005145	-0.077977605	0.0005145	9.58443E-08
0.0005245	-0.096822552	0.0005245	9.63831E-08
0.0005345	-0.115521893	0.0005345	9.75947E-08
0.0005445	-0.133615762	0.0005445	9.57903E-08
0.0005545	-0.151051462	0.0005545	9.0003E-08
0.0005645	-0.168392301	0.0005645	8.76653E-08
0.0005745	-0.185703471	0.0005745	7.93777E-08
0.0005845	-0.201919243	0.0005845	8.09619E-08
0.0005945	-0.217456549	0.0005945	8.05002E-08
0.0006045	-0.232760802	0.0006045	7.70193E-08
0.0006145	-0.247711375	0.0006145	7.75171E-08
0.0006245	-0.26147598	0.0006245	7.12031E-08
0.0006345	-0.274375916	0.0006345	6.8332E-08
0.0006445	-0.286261261	0.0006445	6.8713E-08
0.0006545	-0.297795683	0.0006545	6.34519E-08
0.0006645	-0.307916135	0.0006645	5.83654E-08
0.0006745	-0.316911936	0.0006745	5.54104E-08
0.0006845	-0.324892372	0.0006845	5.16394E-08
0.0006945	-0.332173645	0.0006945	4.81081E-08
0.0007045	-0.338099927	0.0007045	4.61272E-08
0.0007145	-0.343097866	0.0007145	4.80785E-08
0.0007245	-0.346446902	0.0007245	4.33735E-08
0.0007345	-0.348981619	0.0007345	4.26761E-08
0.0007445	-0.350329965	0.0007445	4.21408E-08
0.0007545	-0.350465029	0.0007545	4.27466E-08
0.0007645	-0.3493025	0.0007645	3.79378E-08
0.0007745	-0.346830249	0.0007745	3.77016E-08
0.0007845	-0.343395352	0.0007845	3.88676E-08
0.0007945	-0.338761985	0.0007945	3.86668E-08
0.0008045	-0.332980156	0.0008045	3.82553E-08
0.0008145	-0.326041222	0.0008145	3.76606E-08
0.0008245	-0.318101019	0.0008245	4.06624E-08
0.0008345	-0.309010744	0.0008345	4.06129E-08
0.0008445	-0.298915654	0.0008445	4.22276E-08
0.0008545	-0.287453085	0.0008545	4.40288E-08
0.0008645	-0.275706321	0.0008645	4.50798E-08
0.0008745	-0.262781411	0.0008745	4.81026E-08
0.0008845	-0.249009371	0.0008845	5.06412E-08
0.0008945	-0.234312937	0.0008945	5.46273E-08
0.0009045	-0.21908012	0.0009045	5.40696E-08
0.0009145	-0.203667343	0.0009145	5.78046E-08
0.0009245	-0.187111154	0.0009245	5.96317E-08
0.0009345	-0.170056462	0.0009345	6.44235E-08
0.0009445	-0.152603596	0.0009445	6.93982E-08
0.0009545	-0.135262758	0.0009545	7.19633E-08
0.0009645	-0.116816379	0.0009645	7.25638E-08
0.0009745	-0.098272406	0.0009745	7.49096E-08
0.0009845	-0.079297461	0.0009845	8.33213E-08
0.0009945	-0.060648087	0.0009945	8.77444E-08
0.0010044	-0.041996371	0.0010045	9.11479E-08
0.0010144	-0.023161571	0.0010145	9.40165E-08
0.0010244	-0.004742911	0.0010245	9.59637E-08
0.0010344	0.013866643	0.0010345	9.75277E-08
0.0010444	0.032229483	0.0010445	1.03362E-07
0.0010544	0.050097715	0.0010545	1.02338E-07
0.0010644	0.067638032	0.0010645	1.06932E-07
0.0010744	0.084655643	0.0010745	1.0735E-07
0.0010844	0.101270378	0.0010845	9.91592E-08
0.0010944	0.117228895	0.0010945	1.00466E-07
0.0011044	0.132520273	0.0011045	9.90619E-08
0.0011144	0.147220224	0.0011145	9.84341E-08
0.0011244	0.16091457	0.0011245	9.69207E-08
0.0011344	0.174020618	0.0011345	9.02416E-08
0.0011444	0.186083585	0.0011445	8.67563E-08
0.0011544	0.197003543	0.0011545	8.46762E-08
0.0011644	0.207341447	0.0011645	7.99225E-08
0.0011744	0.216667891	0.0011745	7.41239E-08
0.0011844	0.224581569	0.0011845	7.29745E-08
0.0011944	0.231577083	0.0011945	7.06505E-08
0.0012044	0.237243757	0.0012045	6.53241E-08
0.0012144	0.241975486	0.0012145	6.0546E-08
0.0012244	0.2456536	0.0012245	6.01627E-08
0.0012344	0.248129755	0.0012345	5.57331E-08
0.0012444	0.249292284	0.0012445	5.31701E-08
0.0012544	0.24950543	0.0012545	5.05271E-08
0.0012644	0.248293713	0.0012645	4.97859E-08
0.0012744	0.2457387	0.0012745	5.02828E-08
0.0012844	0.242408812	0.0012845	5.03408E-08
0.0012944	0.237618908	0.0012945	5.06913E-08
0.0013044	0.231747285	0.0013045	5.446E-08
0.0013144	0.224926651	0.0013145	5.52201E-08
0.0013244	0.216976285	0.0013245	5.40056E-08
0.0013344	0.207771629	0.0013345	5.27782E-08
0.0013444	0.197780773	0.0013445	5.49982E-08
0.0013544	0.187294528	0.0013545	5.70404E-08
0.0013644	0.175141379	0.0013645	5.86868E-08
0.0013744	0.162075937	0.0013745	5.99929E-08
0.0013844	0.14833045	0.0013845	6.51485E-08
0.0013944	0.133750334	0.0013945	6.8627E-08
0.0014044	0.118831389	0.0014045	7.04006E-08
0.0014144	0.102795571	0.0014145	7.76613E-08
0.0014244	0.086155847	0.0014245	8.02212E-08
0.0014344	0.069315083	0.0014345	7.90932E-08
0.0014444	0.051666241	0.0014445	8.56536E-08
0.0014544	0.034021303	0.0014545	8.73611E-08
0.0014644	0.015676811	0.0014645	8.7554E-08
0.0014744	-0.003031508	0.0014745	9.31905E-08
0.0014844	-0.021736704	0.0014845	9.48054E-08
0.0014944	-0.040384907	0.0014945	9.30944E-08
0.0015044	-0.059121333	0.0015045	9.74807E-08
0.0015144	-0.078008831	0.0015145	9.57214E-08
0.0015244	-0.096760482	0.0015245	9.11198E-08
0.0015344	-0.115318507	0.0015345	8.93593E-08
0.0015444	-0.133634508	0.0015445	8.63155E-08
0.0015544	-0.15125446	0.0015545	8.58217E-08
0.0015644	-0.168689758	0.0015645	8.45826E-08
0.0015744	-0.185902163	0.0015745	8.48151E-08
0.0015844	-0.201939151	0.0015845	8.56866E-08
0.0015944	-0.217713416	0.0015945	8.22883E-08
0.0016044	-0.233133614	0.0016045	7.94421E-08
0.0016144	-0.247675464	0.0016145	8.1222E-08
0.0016244	-0.26169771	0.0016245	7.6384E-08
0.0016344	-0.274695635	0.0016345	7.25476E-08
0.0016444	-0.286641091	0.0016445	6.75158E-08
0.0016544	-0.297947139	0.0016545	6.50758E-08
0.0016644	-0.308089077	0.0016645	6.06295E-08
0.0016744	-0.317046225	0.0016745	5.92691E-08
0.0016844	-0.325001657	0.0016845	5.62646E-08
0.0016944	-0.332222819	0.0016945	5.30989E-08
0.0017044	-0.338047206	0.0017045	5.05863E-08
0.0017144	-0.34301433	0.0017145	5.14625E-08
0.0017244	-0.346754521	0.0017245	4.98675E-08
0.0017344	-0.349298984	0.0017345	4.51791E-08
0.0017444	-0.350335032	0.0017445	4.48128E-08
0.0017544	-0.350267887	0.0017545	4.61749E-08
0.0017644	-0.349268526	0.0017645	4.33258E-08
0.0017744	-0.346840411	0.0017745	4.37569E-08
0.0017844	-0.343211859	0.0017845	4.34076E-08
0.0017944	-0.338404804	0.0017945	4.4438E-08
0.0018044	-0.33226499	0.0018045	4.36883E-08
0.0018144	-0.325628996	0.0018145	4.60687E-08
0.0018244	-0.318001091	0.0018245	4.73526E-08
0.0018344	-0.308856547	0.0018345	4.78826E-08
0.0018444	-0.298735291	0.0018445	4.87448E-08
0.0018544	-0.287462443	0.0018545	5.0019E-08
0.0018644	-0.275644243	0.0018645	5.18095E-08
0.0018744	-0.262886018	0.0018745	5.35224E-08
0.0018844	-0.248911381	0.0018845	5.67287E-08
0.0018944	-0.233892888	0.0018945	5.69792E-08
0.0019044	-0.218848228	0.0019045	6.39536E-08
0.0019144	-0.203092322	0.0019145	7.06697E-08
0.0019244	-0.187117398	0.0019245	7.36988E-08
0.0019344	-0.169821069	0.0019345	7.68933E-08
0.0019444	-0.152315497	0.0019445	8.14227E-08
0.0019544	-0.134765416	0.0019545	8.51511E-08
0.0019644	-0.116961204	0.0019645	8.55723E-08
0.0019744	-0.098317295	0.0019745	8.78477E-08
0.0019844	-0.079672217	0.0019845	9.94207E-08
0.0019944	-0.060560644	0.0019945	1.05605E-07
0.0020043	-0.042035412	0.0020045	1.06378E-07
0.0020143	-0.023022208	0.0020145	1.03471E-07
0.0020243	-0.00453367	0.0020245	1.09949E-07
0.0020343	0.01392481	0.0020345	1.15307E-07
0.0020443	0.032357525	0.0020445	1.15004E-07
0.0020543	0.049930636	0.0020545	1.13492E-07
0.0020643	0.067570888	0.0020645	1.13096E-07
0.0020743	0.084494412	0.0020745	1.1206E-07
0.0020843	0.10110525	0.0020845	1.1072E-07
0.0020943	0.117285505	0.0020945	1.08358E-07
0.0021043	0.132190406	0.0021045	1.06973E-07
0.0021143	0.146846235	0.0021145	1.05883E-07
0.0021243	0.160758421	0.0021245	9.82518E-08
0.0021343	0.173856273	0.0021345	9.55628E-08
0.0021443	0.186056256	0.0021445	8.91883E-08
0.0021543	0.196766973	0.0021545	8.48092E-08
0.0021643	0.207141176	0.0021645	8.3124E-08
0.0021743	0.216284141	0.0021745	8.22114E-08
0.0021843	0.224003807	0.0021845	7.73602E-08
0.0021943	0.231352612	0.0021945	7.29377E-08
0.0022043	0.237334326	0.0022045	6.96808E-08
0.0022143	0.242108613	0.0022145	6.67473E-08
0.0022243	0.24570787	0.0022245	6.3111E-08
0.0022343	0.247978672	0.0022345	6.23788E-08
0.0022443	0.249009266	0.0022445	6.00329E-08
0.0022543	0.249325082	0.0022545	6.0459E-08
0.0022643	0.248245686	0.0022645	5.87663E-08
0.0022743	0.245682105	0.0022745	5.5945E-08
0.0022843	0.242014527	0.0022845	5.13498E-08
0.0022943	0.237537324	0.0022945	5.34004E-08
0.0023043	0.231954962	0.0023045	5.63066E-08
0.0023143	0.225171804	0.0023145	5.72589E-08
0.0023243	0.217260078	0.0023245	5.56076E-08
0.0023343	0.208009377	0.0023345	5.59248E-08
0.0023443	0.197875246	0.0023445	5.74502E-08
0.0023543	0.187144622	0.0023545	5.82009E-08
0.0023643	0.175128892	0.0023645	5.84634E-08
0.0023743	0.162073985	0.0023745	5.92947E-08
0.0023843	0.148346066	0.0023845	5.62022E-08
0.0023943	0.13385652	0.0023945	6.19528E-08
0.0024043	0.118974656	0.0024045	6.49466E-08
0.0024143	0.102683924	0.0024145	6.75588E-08
0.0024243	0.086093001	0.0024245	7.02004E-08
0.0024343	0.069336161	0.0024345	8.01606E-08
0.0024443	0.051792331	0.0024445	7.92563E-08
0.0024543	0.034170035	0.0024545	8.69003E-08
0.0024643	0.01607148	0.0024645	9.82856E-08
0.0024743	-0.002682903	0.0024745	9.82876E-08
0.0024843	-0.021172613	0.0024845	9.77245E-08
0.0024943	-0.039976574	0.0024945	9.95949E-08
0.0025043	-0.058841825	0.0025045	9.97486E-08
0.0025143	-0.077936225	0.0025145	9.98143E-08
0.0025243	-0.096667968	0.0025245	9.88449E-08
0.0025343	-0.115013629	0.0025345	9.67071E-08
0.0025443	-0.1333386	0.0025445	9.11774E-08
0.0025543	-0.15097338	0.0025545	9.23169E-08
0.0025643	-0.168627694	0.0025645	9.03676E-08
0.0025743	-0.185715184	0.0025745	8.77405E-08
0.0025843	-0.20194383	0.0025845	8.78233E-08
0.0025943	-0.217355832	0.0025945	8.67094E-08
0.0026043	-0.232682332	0.0026045	8.04402E-08
0.0026143	-0.247404143	0.0026145	7.69153E-08
0.0026243	-0.261196464	0.0026245	7.23867E-08
0.0026343	-0.274432927	0.0026345	7.20967E-08
0.0026443	-0.286467791	0.0026445	6.47728E-08
0.0026543	-0.297891706	0.0026545	6.26049E-08
0.0026643	-0.307933301	0.0026645	5.65806E-08
0.0026743	-0.31687367	0.0026745	5.5365E-08
0.0026843	-0.325116426	0.0026845	5.15408E-08
0.0026943	-0.332061201	0.0026945	5.01493E-08
0.0027043	-0.337907076	0.0027045	4.78432E-08
0.0027143	-0.342775047	0.0027145	4.98631E-08
0.0027243	-0.346394598	0.0027245	4.66393E-08
0.0027343	-0.348946482	0.0027345	4.35866E-08
0.0027443	-0.35012579	0.0027445	4.25704E-08
0.0027543	-0.350165993	0.0027545	4.22958E-08
0.0027643	-0.349110425	0.0027645	4.12833E-08
0.0027743	-0.346749067	0.0027745	4.06339E-08
0.0027843	-0.343227863	0.0027845	4.3292E-08
0.0027943	-0.338541806	0.0027945	4.34972E-08
0.0028043	-0.332726389	0.0028045	4.21699E-08
0.0028143	-0.325778127	0.0028145	4.11666E-08
0.0028243	-0.31784299	0.0028245	4.40044E-08
0.0028343	-0.308922917	0.0028345	4.44951E-08
0.0028443	-0.298719674	0.0028445	4.77697E-08
0.0028543	-0.287385941	0.0028545	4.96292E-08
0.0028643	-0.275620043	0.0028645	4.91231E-08
0.0028743	-0.262864947	0.0028745	5.46569E-08
0.0028843	-0.249170989	0.0028845	5.54744E-08
0.0028943	-0.234557301	0.0028945	5.74336E-08
0.0029043	-0.219087929	0.0029045	5.91766E-08
0.0029143	-0.203522906	0.0029145	6.57763E-08
0.0029243	-0.187209919	0.0029245	7.24982E-08
0.0029343	-0.169990882	0.0029345	7.59852E-08
0.0029443	-0.1525466	0.0029445	8.05326E-08
0.0029543	-0.135165557	0.0029545	8.02509E-08
0.0029643	-0.117145851	0.0029645	8.39988E-08
0.0029743	-0.098751783	0.0029745	9.19816E-08
0.0029843	-0.079861939	0.0029845	9.66994E-08
0.0029943	-0.060657457	0.0029945	1.04934E-07
0.0030042	-0.04223489	0.0030045	1.06804E-07
0.0030142	-0.023277123	0.0030145	1.06046E-07
0.0030242	-0.004709729	0.0030245	1.05385E-07
0.0030342	0.014041532	0.0030345	1.03772E-07
0.0030442	0.032450043	0.0030445	1.07059E-07
0.0030542	0.049961865	0.0030545	1.14961E-07
0.0030642	0.067434259	0.0030645	1.1564E-07
0.0030742	0.084307812	0.0030745	1.13203E-07
0.0030842	0.100938171	0.0030845	1.19108E-07
0.0030942	0.116965786	0.0030945	1.1662E-07
0.0031042	0.132442191	0.0031045	1.08966E-07
0.0031142	0.146774024	0.0031145	1.09262E-07
0.0031242	0.160462901	0.0031245	1.0259E-07
0.0031342	0.17375204	0.0031345	9.66738E-08
0.0031442	0.185749814	0.0031445	9.1777E-08
0.0031542	0.196367621	0.0031545	8.4281E-08
0.0031642	0.207027197	0.0031645	8.20608E-08
0.0031742	0.216254085	0.0031745	7.61999E-08
0.0031842	0.223927289	0.0031845	7.38421E-08
0.0031942	0.231197238	0.0031945	7.67397E-08
0.0032042	0.237193793	0.0032045	7.29102E-08
0.0032142	0.241735801	0.0032145	6.62496E-08
0.0032242	0.245410785	0.0032245	6.50076E-08
0.0032342	0.247894347	0.0032345	5.93195E-08
0.0032442	0.249124035	0.0032445	5.62617E-08
0.0032542	0.249449208	0.0032545	5.55745E-08
0.0032642	0.248467028	0.0032645	5.32797E-08
0.0032742	0.245726988	0.0032745	5.38163E-08
0.0032842	0.242206976	0.0032845	5.39148E-08
0.0032942	0.23793979	0.0032945	5.44918E-08
0.0033042	0.231786713	0.0033045	5.29049E-08
0.0033142	0.224606544	0.0033145	5.43702E-08
0.0033242	0.216963783	0.0033245	5.37504E-08
0.0033342	0.208154991	0.0033345	5.27334E-08
0.0033442	0.19799158	0.0033445	5.63155E-08
0.0033542	0.187221527	0.0033545	5.70717E-08
0.0033642	0.174781069	0.0033645	6.18976E-08
0.0033742	0.162078664	0.0033745	6.51435E-08
0.0033842	0.148447558	0.0033845	6.75149E-08
0.0033942	0.133877605	0.0033945	6.76853E-08
0.0034042	0.118712321	0.0034045	7.32452E-08
0.0034142	0.102399729	0.0034145	7.73579E-08
0.0034242	0.085870482	0.0034245	7.96536E-08
0.0034342	0.069203041	0.0034345	8.72178E-08
0.0034442	0.051949263	0.0034445	8.68596E-08
0.0034542	0.034167692	0.0034545	8.94073E-08
0.0034642	0.015563993	0.0034645	9.1833E-08
0.0034742	-0.003078743	0.0034745	8.97779E-08
0.0034842	-0.021397859	0.0034845	9.22021E-08
0.0034942	-0.03999453	0.0034945	9.70134E-08
0.0035042	-0.058748133	0.0035045	9.47181E-08
0.0035142	-0.077703558	0.0035145	8.60348E-08
0.0035242	-0.096744478	0.0035245	8.53366E-08
0.0035342	-0.115380973	0.0035345	8.23509E-08
0.0035442	-0.133506849	0.0035445	8.1273E-08
0.0035542	-0.150882423	0.0035545	8.21433E-08
0.0035642	-0.168576941	0.0035645	8.37235E-08
0.0035742	-0.185833454	0.0035745	8.42074E-08
0.0035842	-0.20192939	0.0035845	7.73937E-08
0.0035942	-0.217711076	0.0035945	7.76877E-08
0.0036042	-0.233012989	0.0036045	7.67944E-08
0.0036142	-0.247522041	0.0036145	7.27015E-08
0.0036242	-0.261509955	0.0036245	7.05613E-08
0.0036342	-0.274434865	0.0036345	6.88315E-08
0.0036442	-0.286377609	0.0036445	6.50593E-08
0.0036542	-0.297402948	0.0036545	6.05233E-08
0.0036642	-0.30794853	0.0036645	5.76941E-08
0.0036742	-0.31693536	0.0036745	5.4982E-08
0.0036842	-0.325202703	0.0036845	5.06494E-08
0.0036942	-0.332262635	0.0036945	4.68924E-08
0.0037042	-0.338092893	0.0037045	4.88144E-08
0.0037142	-0.34278518	0.0037145	4.56243E-08
0.0037242	-0.346510142	0.0037245	4.41362E-08
0.0037342	-0.349061251	0.0037345	4.46836E-08
0.0037442	-0.350237846	0.0037445	4.3897E-08
0.0037542	-0.350271791	0.0037545	4.28122E-08
0.0037642	-0.349113554	0.0037645	4.07062E-08
0.0037742	-0.346862644	0.0037745	4.02886E-08
0.0037842	-0.34352535	0.0037845	4.40067E-08
0.0037942	-0.338868171	0.0037945	4.60997E-08
0.0038042	-0.33250466	0.0038045	4.66286E-08
0.0038142	-0.325867921	0.0038145	4.47506E-08
0.0038242	-0.318028003	0.0038245	4.53579E-08
0.0038342	-0.30889675	0.0038345	4.51132E-08
0.0038442	-0.298789173	0.0038445	4.94504E-08
0.0038542	-0.2875624	0.0038545	5.31967E-08
0.0038642	-0.27580899	0.0038645	5.47398E-08
0.0038742	-0.262976199	0.0038745	5.63768E-08
0.0038842	-0.2492432	0.0038845	6.03709E-08
0.0038942	-0.234346107	0.0038945	6.33775E-08
0.0039042	-0.219106659	0.0039045	6.58453E-08
0.0039142	-0.203639239	0.0039145	6.99601E-08
0.0039242	-0.187432438	0.0039245	7.27318E-08
0.0039342	-0.169990882	0.0039345	7.33677E-08
0.0039442	-0.152786285	0.0039445	7.90263E-08
0.0039542	-0.135484487	0.0039545	8.24417E-08
0.0039642	-0.117090814	0.0039645	8.67234E-08
0.0039742	-0.09853825	0.0039745	9.19053E-08
0.0039842	-0.079734288	0.0039845	9.35659E-08
0.0039942	-0.06061881	0.0039945	1.00536E-07
0.0040041	-0.041926887	0.0040045	1.07311E-07
0.0040141	-0.023080373	0.0040145	1.09835E-07
0.0040241	-0.004545772	0.0040245	1.0792E-07
0.0040341	0.01396736	0.0040345	1.08083E-07
0.0040441	0.031979643	0.0040445	1.10691E-07
0.0040541	0.049762383	0.0040545	1.14604E-07
0.0040641	0.067558393	0.0040645	1.07967E-07
0.0040741	0.084456161	0.0040745	1.10295E-07
0.0040841	0.100921385	0.0040845	1.10473E-07
0.0040941	0.117192596	0.0040945	1.10889E-07
0.0041041	0.132542133	0.0041045	1.07532E-07
0.0041141	0.146962568	0.0041145	1.04309E-07
0.0041241	0.160654962	0.0041245	1.03961E-07
0.0041341	0.174148262	0.0041345	8.96421E-08
0.0041441	0.185920805	0.0041445	9.14049E-08
0.0041541	0.196813419	0.0041545	8.91986E-08
0.0041641	0.207245409	0.0041645	8.63239E-08
0.0041741	0.216328263	0.0041745	8.11548E-08
0.0041841	0.224061191	0.0041845	7.38293E-08
0.0041941	0.231319427	0.0041945	6.80537E-08
0.0042041	0.237145379	0.0042045	6.64778E-08
0.0042141	0.241653427	0.0042145	6.32017E-08
0.0042241	0.24574104	0.0042245	5.99543E-08
0.0042341	0.248112187	0.0042345	5.58169E-08
0.0042441	0.249240756	0.0042445	5.32929E-08
0.0042541	0.249557346	0.0042545	4.96579E-08
0.0042641	0.248435795	0.0042645	4.73605E-08
0.0042741	0.245797649	0.0042745	5.12139E-08
0.0042841	0.242453307	0.0042845	5.16061E-08
0.0042941	0.237754762	0.0042945	4.95473E-08
0.0043041	0.232032254	0.0043045	5.16287E-08
0.0043141	0.225216702	0.0043145	5.43518E-08
0.0043241	0.217121497	0.0043245	5.29355E-08
0.0043341	0.208009377	0.0043345	5.56648E-08
0.0043441	0.198010311	0.0043445	6.08105E-08
0.0043541	0.187347233	0.0043545	6.0974E-08
0.0043641	0.175022706	0.0043645	6.10922E-08
0.0043741	0.16215986	0.0043745	6.42429E-08
0.0043841	0.148765713	0.0043845	6.73855E-08
0.0043941	0.133959576	0.0043945	6.75093E-08
0.0044041	0.118657276	0.0044045	7.0283E-08
0.0044141	0.102745995	0.0044145	7.4292E-08
0.0044241	0.085993454	0.0044245	7.79125E-08
0.0044341	0.069246769	0.0044345	7.95593E-08
0.0044441	0.052132737	0.0044445	8.33929E-08
0.0044541	0.034187213	0.0044545	8.7262E-08
0.0044641	0.015677983	0.0044645	8.56558E-08
0.0044741	-0.00313769	0.0044745	9.06402E-08
0.0044841	-0.021408789	0.0044845	8.73762E-08
0.0044941	-0.040242027	0.0044945	9.53792E-08
0.0045041	-0.059181448	0.0045045	9.70048E-08
0.0045141	-0.077987753	0.0045145	9.59886E-08
0.0045241	-0.096851833	0.0045245	9.53569E-08
0.0045341	-0.115534388	0.0045345	8.84368E-08
0.0045441	-0.133798063	0.0045445	9.31128E-08
0.0045541	-0.151196688	0.0045545	9.59059E-08
0.0045641	-0.168748319	0.0045645	8.83267E-08
0.0045741	-0.185877189	0.0045745	8.98222E-08
0.0045841	-0.201943055	0.0045845	8.6496E-08
0.0045941	-0.217624411	0.0045945	8.42246E-08
0.0046041	-0.232983321	0.0046045	8.1615E-08
0.0046141	-0.24757044	0.0046145	7.83864E-08
0.0046241	-0.261701226	0.0046245	7.27595E-08
0.0046341	-0.27464956	0.0046345	6.75578E-08
0.0046441	-0.286507994	0.0046445	6.21344E-08
0.0046541	-0.297723442	0.0046545	6.05804E-08
0.0046641	-0.307998121	0.0046645	6.00846E-08
0.0046741	-0.316959172	0.0046745	5.54927E-08
0.0046841	-0.324934512	0.0046845	5.66125E-08
0.0046941	-0.332061976	0.0046945	5.27509E-08
0.0047041	-0.337934017	0.0047045	5.02292E-08
0.0047141	-0.342584133	0.0047145	4.80657E-08
0.0047241	-0.346539438	0.0047245	4.70863E-08
0.0047341	-0.348808676	0.0047345	4.70614E-08
0.0047441	-0.350265563	0.0047445	4.54407E-08
0.0047541	-0.350280762	0.0047545	4.45897E-08
0.0047641	-0.349213481	0.0047645	4.24191E-08
0.0047741	-0.346559346	0.0047745	4.25253E-08
0.0047841	-0.343293846	0.0047845	4.23554E-08
0.0047941	-0.338703811	0.0047945	4.68456E-08
0.0048041	-0.33264482	0.0048045	4.62342E-08
0.0048141	-0.325831205	0.0048145	4.58864E-08
0.0048241	-0.317845702	0.0048245	4.77068E-08
0.0048341	-0.308869421	0.0048345	4.7509E-08
0.0048441	-0.298891842	0.0048445	5.03873E-08
0.0048541	-0.287641644	0.0048545	5.20165E-08
0.0048641	-0.275748879	0.0048645	5.54982E-08
0.0048741	-0.262814581	0.0048745	5.53484E-08
0.0048841	-0.248949245	0.0048845	6.08985E-08
0.0048941	-0.234192297	0.0048945	6.20984E-08
0.0049041	-0.21880646	0.0049045	6.51136E-08
0.0049141	-0.203676715	0.0049145	6.72361E-08
0.0049241	-0.187410966	0.0049245	6.88453E-08
0.0049341	-0.170045152	0.0049345	7.41084E-08
0.0049441	-0.152801901	0.0049445	7.9102E-08
0.0049541	-0.135208488	0.0049545	8.20722E-08
0.0049641	-0.116938174	0.0049645	8.8839E-08
0.0049741	-0.098618276	0.0049745	9.60807E-08
0.0049841	-0.079687446	0.0049845	1.02179E-07
0.0049941	-0.060475934	0.0049945	9.86733E-08
0.005004	-0.0420155	0.0050045	1.03633E-07
0.005014	-0.023446545	0.0050145	1.07945E-07
0.005024	-0.004601205	0.0050245	1.1043E-07
0.005034	0.013938473	0.0050345	1.13641E-07
0.005044	0.032442234	0.0050445	1.13905E-07
0.005054	0.050070386	0.0050545	1.11188E-07
0.005064	0.067431137	0.0050645	1.11093E-07
0.005074	0.084128246	0.0050745	1.16082E-07
0.005084	0.101078704	0.0050845	1.14548E-07
0.005094	0.117381141	0.0050945	1.08319E-07
0.005104	0.132420331	0.0051045	1.07188E-07
0.005114	0.147032842	0.0051145	1.04912E-07
0.005124	0.160963759	0.0051245	1.04325E-07
0.005134	0.173995242	0.0051345	1.0856E-07
0.005144	0.185751766	0.0051445	9.47583E-08
0.005154	0.196952015	0.0051545	9.51694E-08
0.005164	0.207405463	0.0051645	8.44565E-08
0.005174	0.216241211	0.0051745	8.34466E-08
0.005184	0.224066272	0.0051845	7.71948E-08
0.005194	0.23127766	0.0051945	7.02497E-08
0.005204	0.237022415	0.0052045	6.89537E-08
0.005214	0.242043018	0.0052145	6.19478E-08
0.005224	0.245831996	0.0052245	5.86032E-08
0.005234	0.248053238	0.0052345	5.74933E-08
0.005244	0.249270037	0.0052445	5.42648E-08
0.005254	0.249719352	0.0052545	5.19455E-08
0.005264	0.248345628	0.0052645	5.19768E-08
0.005274	0.245732069	0.0052745	5.06267E-08
0.005284	0.242454484	0.0052845	5.004E-08
0.005294	0.237805501	0.0052945	5.10134E-08
0.005304	0.231947154	0.0053045	5.36589E-08
0.005314	0.225067183	0.0053145	5.50439E-08
0.005324	0.217072308	0.0053245	5.57372E-08
0.005334	0.207785696	0.0053345	5.44486E-08
0.005344	0.19754304	0.0053445	5.74267E-08
0.005354	0.187212154	0.0053545	5.93393E-08
0.005364	0.174888805	0.0053645	6.17089E-08
0.005374	0.162005275	0.0053745	6.19341E-08
0.005384	0.148297265	0.0053845	6.76077E-08
0.005394	0.133478642	0.0053945	7.0465E-08
0.005404	0.11858701	0.0054045	7.68608E-08
0.005414	0.102917366	0.0054145	8.1418E-08
0.005424	0.08626008	0.0054245	8.62898E-08
0.005434	0.069241695	0.0054345	8.61628E-08
0.005444	0.051796626	0.0054445	9.02333E-08
0.005454	0.0338105	0.0054545	9.40946E-08
0.005464	0.015671346	0.0054645	1.00301E-07
0.005474	-0.002775812	0.0054745	9.51584E-08
0.005484	-0.021500137	0.0054845	1.05831E-07
0.005494	-0.040509045	0.0054945	1.06634E-07
0.005504	-0.059045989	0.0055045	9.86314E-08
0.005514	-0.077873766	0.0055145	9.9235E-08
0.005524	-0.096902192	0.0055245	1.00394E-07
0.005534	-0.115526192	0.0055345	1.05306E-07
0.005544	-0.133856624	0.0055445	1.03799E-07
0.005554	-0.15114437	0.0055545	9.85329E-08
0.005564	-0.168570697	0.0055645	8.67776E-08
0.005574	-0.185555518	0.0055745	8.19448E-08
0.005584	-0.202135906	0.0055845	7.93939E-08
0.005594	-0.217772365	0.0055945	7.54933E-08
0.005604	-0.232993066	0.0056045	7.2986E-08
0.005614	-0.247786716	0.0056145	7.41435E-08
0.005624	-0.261532992	0.0056245	7.1361E-08
0.005634	-0.274496555	0.0056345	6.64821E-08
0.005644	-0.286638379	0.0056445	6.27603E-08
0.005654	-0.297842503	0.0056545	5.72685E-08
0.005664	-0.307813078	0.0056645	5.66381E-08
0.005674	-0.31706652	0.0056745	5.66424E-08
0.005684	-0.325077415	0.0056845	5.35682E-08
0.005694	-0.331882805	0.0056945	5.28791E-08
0.005704	-0.337857872	0.0057045	4.89754E-08
0.005714	-0.342915177	0.0057145	4.49572E-08
0.005724	-0.346598357	0.0057245	4.68662E-08
0.005734	-0.34891367	0.0057345	4.51463E-08
0.005744	-0.350209713	0.0057445	4.38016E-08
0.005754	-0.350076616	0.0057545	4.24082E-08
0.005764	-0.349124879	0.0057645	4.18592E-08
0.005774	-0.346859127	0.0057745	3.93133E-08
0.005784	-0.343495667	0.0057845	4.16379E-08
0.005794	-0.338508636	0.0057945	4.15048E-08
0.005804	-0.332446128	0.0058045	4.25164E-08
0.005814	-0.325689107	0.0058145	4.099E-08
0.005824	-0.317856252	0.0058245	4.39793E-08
0.005834	-0.308778852	0.0058345	4.66976E-08
0.005844	-0.299094826	0.0058445	4.84786E-08
0.005854	-0.287629545	0.0058545	5.00971E-08
0.005864	-0.275542736	0.0058645	4.93045E-08
0.005874	-0.26262486	0.0058745	4.98901E-08
0.005884	-0.248604551	0.0058845	5.53266E-08
0.005894	-0.234044358	0.0058945	5.59101E-08
0.005904	-0.218943089	0.0059045	6.13284E-08
0.005914	-0.203421399	0.0059145	6.45644E-08
0.005924	-0.186832428	0.0059245	6.69689E-08
0.005934	-0.169739097	0.0059345	7.15499E-08
0.005944	-0.152551666	0.0059445	7.94114E-08
0.005954	-0.134737313	0.0059545	8.32287E-08
0.005964	-0.116916314	0.0059645	8.26439E-08
0.005974	-0.098396152	0.0059745	8.84972E-08
0.005984	-0.079182692	0.0059845	9.43004E-08
0.005994	-0.060190961	0.0059945	9.64065E-08
0.0060039	-0.04196085	0.0060045	9.74928E-08
0.0060139	-0.023069054	0.0060145	1.0427E-07
0.0060239	-0.004653125	0.0060245	1.06631E-07
0.0060339	0.013941986	0.0060345	1.11472E-07
0.0060439	0.032374311	0.0060445	1.07983E-07
0.0060539	0.050192185	0.0060545	1.07682E-07
0.0060639	0.067511164	0.0060645	1.0904E-07
0.0060739	0.084604889	0.0060745	1.10505E-07
0.0060839	0.101317227	0.0060845	1.16576E-07
0.0060939	0.117134817	0.0060945	1.18496E-07
0.0061039	0.132375821	0.0061045	1.12936E-07
0.0061139	0.147393152	0.0061145	1.12002E-07
0.0061239	0.161093742	0.0061245	1.06497E-07
0.0061339	0.173971042	0.0061345	9.44711E-08
0.0061439	0.185882151	0.0061445	9.50071E-08
0.0061539	0.197135478	0.0061545	9.15479E-08
0.0061639	0.207513601	0.0061645	8.35063E-08
0.0061739	0.216430143	0.0061745	7.93631E-08
0.0061839	0.22447148	0.0061845	7.72464E-08
0.0061939	0.231500566	0.0061945	6.91651E-08
0.0062039	0.237388983	0.0062045	6.57733E-08
0.0062139	0.242146477	0.0062145	6.0567E-08
0.0062239	0.245580986	0.0062245	6.17673E-08
0.0062339	0.248058707	0.0062345	5.32922E-08
0.0062439	0.249622151	0.0062445	5.36159E-08
0.0062539	0.249564379	0.0062545	5.05187E-08
0.0062639	0.248502165	0.0062645	4.96248E-08
0.0062739	0.246097848	0.0062745	4.78534E-08
0.0062839	0.242539585	0.0062845	5.27188E-08
0.0062939	0.237892568	0.0062945	5.41646E-08
0.0063039	0.232275069	0.0063045	5.32337E-08
0.0063139	0.225367785	0.0063145	5.56558E-08
0.0063239	0.217397109	0.0063245	5.70512E-08
0.0063339	0.208371252	0.0063345	5.75036E-08
0.0063439	0.198586896	0.0063445	5.99161E-08
0.0063539	0.187648594	0.0063545	6.06951E-08
0.0063639	0.175423235	0.0063645	6.08688E-08
0.0063739	0.162525639	0.0063745	6.51374E-08
0.0063839	0.148732528	0.0063845	7.00438E-08
0.0063939	0.133881897	0.0063945	7.25249E-08
0.0064039	0.118695147	0.0064045	7.6036E-08
0.0064139	0.102756143	0.0064145	8.21791E-08
0.0064239	0.08626359	0.0064245	8.94412E-08
0.0064339	0.069602787	0.0064345	8.68606E-08
0.0064439	0.05207184	0.0064445	8.77441E-08
0.0064539	0.034197751	0.0064545	9.89058E-08
0.0064639	0.016104663	0.0064645	9.74476E-08
0.0064739	-0.002569304	0.0064745	1.047E-07
0.0064839	-0.021527072	0.0064845	1.03544E-07
0.0064939	-0.040045671	0.0064945	9.78572E-08
0.0065039	-0.058618918	0.0065045	1.02921E-07
0.0065139	-0.07749822	0.0065145	1.04537E-07
0.0065239	-0.096393138	0.0065245	1.09242E-07
0.0065339	-0.115155727	0.0065345	9.71525E-08
0.0065439	-0.133671194	0.0065445	1.0372E-07
0.0065539	-0.150969088	0.0065545	1.03613E-07
0.0065639	-0.168158457	0.0065645	9.91804E-08
0.0065739	-0.185605869	0.0065745	9.52665E-08
0.0065839	-0.201962575	0.0065845	8.99368E-08
0.0065939	-0.217501044	0.0065945	8.48986E-08
0.0066039	-0.232720599	0.0066045	8.5066E-08
0.0066139	-0.247282743	0.0066145	8.18387E-08
0.0066239	-0.261477947	0.0066245	7.71977E-08
0.0066339	-0.274555504	0.0066345	7.56942E-08
0.0066439	-0.286606759	0.0066445	7.27E-08
0.0066539	-0.297581732	0.0066545	6.76317E-08
0.0066639	-0.307788879	0.0066645	6.28539E-08
0.0066739	-0.317183256	0.0066745	5.83427E-08
0.0066839	-0.325201154	0.0066845	5.57509E-08
0.0066939	-0.332060039	0.0066945	5.39677E-08
0.0067039	-0.337878972	0.0067045	4.8694E-08
0.0067139	-0.342810184	0.0067145	4.82408E-08
0.0067239	-0.346208006	0.0067245	4.71905E-08
0.0067339	-0.348563522	0.0067345	4.62205E-08
0.0067439	-0.350095361	0.0067445	4.55071E-08
0.0067539	-0.35008949	0.0067545	4.28489E-08
0.0067639	-0.349034309	0.0067645	4.28962E-08
0.0067739	-0.346628815	0.0067745	4.00616E-08
0.0067839	-0.343170106	0.0067845	4.18613E-08
0.0067939	-0.338342339	0.0067945	4.13302E-08
0.0068039	-0.332637787	0.0068045	4.11043E-08
0.0068139	-0.325467378	0.0068145	4.29342E-08
0.0068239	-0.317691505	0.0068245	4.09551E-08
0.0068339	-0.30864653	0.0068345	4.45467E-08
0.0068439	-0.298526466	0.0068445	4.9392E-08
0.0068539	-0.287382811	0.0068545	4.80955E-08
0.0068639	-0.275598168	0.0068645	4.61423E-08
0.0068739	-0.262548745	0.0068745	5.15876E-08
0.0068839	-0.248526081	0.0068845	5.51287E-08
0.0068939	-0.233828083	0.0068945	5.52347E-08
0.0069039	-0.218930602	0.0069045	5.85502E-08
0.0069139	-0.203594729	0.0069145	6.85979E-08
0.0069239	-0.1871299	0.0069245	6.30025E-08
0.0069339	-0.169886649	0.0069345	6.97564E-08
0.0069439	-0.152599305	0.0069445	7.19286E-08
0.0069539	-0.13508904	0.0069545	7.77414E-08
0.0069639	-0.116949886	0.0069645	8.30033E-08
0.0069739	-0.098462127	0.0069745	8.53494E-08
0.0069839	-0.079676904	0.0069845	9.52396E-08
0.0069939	-0.060605928	0.0069945	9.54149E-08
0.0070038	-0.042051025	0.0070045	1.01564E-07
0.0070138	-0.023270877	0.0070145	1.03732E-07
0.0070238	-0.004581686	0.0070245	1.02629E-07
0.0070338	0.014087986	0.0070345	1.03533E-07
0.0070438	0.032327466	0.0070445	1.02357E-07
0.0070538	0.050052822	0.0070545	1.06022E-07
0.0070638	0.067542784	0.0070645	1.12673E-07
0.0070738	0.08443547	0.0070745	1.15089E-07
0.0070838	0.101061136	0.0070845	1.16653E-07
0.0070938	0.1171965	0.0070945	1.15839E-07
0.0071038	0.132595614	0.0071045	1.14532E-07
0.0071138	0.147323281	0.0071145	1.06796E-07
0.0071238	0.160986781	0.0071245	1.05202E-07
0.0071338	0.174240783	0.0071345	1.00539E-07
0.0071438	0.186176881	0.0071445	9.11182E-08
0.0071538	0.1970945	0.0071545	8.71932E-08
0.0071638	0.20713377	0.0071645	8.80864E-08
0.0071738	0.216154933	0.0071745	8.47358E-08
0.0071838	0.224202111	0.0071845	7.90797E-08
0.0071938	0.231397897	0.0071945	7.12935E-08
0.0072038	0.236961126	0.0072045	6.64144E-08
0.0072138	0.242107436	0.0072145	6.34271E-08
0.0072238	0.24595809	0.0072245	6.21424E-08
0.0072338	0.248277307	0.0072345	5.74765E-08
0.0072438	0.249157608	0.0072445	5.54487E-08
0.0072538	0.249444142	0.0072545	5.59817E-08
0.0072638	0.248310879	0.0072645	5.60445E-08
0.0072738	0.24582459	0.0072745	5.33741E-08
0.0072838	0.242480636	0.0072845	5.33058E-08
0.0072938	0.237810969	0.0072945	5.27779E-08
0.0073038	0.232113063	0.0073045	5.16329E-08
0.0073138	0.225163609	0.0073145	5.20244E-08
0.0073238	0.217344403	0.0073245	5.65899E-08
0.0073338	0.208463773	0.0073345	5.56452E-08
0.0073438	0.198250011	0.0073445	5.64108E-08
0.0073538	0.187611118	0.0073545	5.94003E-08
0.0073638	0.175398633	0.0073645	6.15802E-08
0.0073738	0.162442103	0.0073745	6.32315E-08
0.0073838	0.148651719	0.0073845	6.42422E-08
0.0073938	0.134171158	0.0073945	6.58989E-08
0.0074038	0.119117141	0.0074045	7.23735E-08
0.0074138	0.103118412	0.0074145	7.82262E-08
0.0074238	0.086375237	0.0074245	8.20488E-08
0.0074338	0.069521978	0.0074345	8.39564E-08
0.0074438	0.051913738	0.0074445	8.64419E-08
0.0074538	0.034429245	0.0074545	9.65411E-08
0.0074638	0.016032834	0.0074645	9.36786E-08
0.0074738	-0.002769566	0.0074745	1.03852E-07
0.0074838	-0.021387709	0.0074845	1.01829E-07
0.0074938	-0.039965644	0.0074945	9.94668E-08
0.0075038	-0.058696605	0.0075045	9.89574E-08
0.0075138	-0.077671938	0.0075145	1.01775E-07
0.0075238	-0.096405245	0.0075245	1.0408E-07
0.0075338	-0.114984736	0.0075345	1.02624E-07
0.0075438	-0.133267552	0.0075445	9.95515E-08
0.0075538	-0.150898039	0.0075545	9.45506E-08
0.0075638	-0.16812177	0.0075645	9.47875E-08
0.0075738	-0.185413033	0.0075745	9.0892E-08
0.0075838	-0.201447666	0.0075845	8.94056E-08
0.0075938	-0.21723716	0.0075945	8.53638E-08
0.0076038	-0.23268351	0.0076045	8.3064E-08
0.0076138	-0.247149229	0.0076145	8.23356E-08
0.0076238	-0.261144936	0.0076245	7.5395E-08
0.0076338	-0.27437827	0.0076345	6.92229E-08
0.0076438	-0.286329597	0.0076445	6.59602E-08
0.0076538	-0.297648489	0.0076545	6.13215E-08
0.0076638	-0.307797074	0.0076645	6.26072E-08
0.0076738	-0.316945106	0.0076745	5.83067E-08
0.0076838	-0.324752986	0.0076845	5.89408E-08
0.0076938	-0.331886709	0.0076945	5.75051E-08
0.0077038	-0.337812215	0.0077045	5.19543E-08
0.0077138	-0.342667699	0.0077145	4.95842E-08
0.0077238	-0.34610337	0.0077245	4.53396E-08
0.0077338	-0.348469049	0.0077345	4.27839E-08
0.0077438	-0.349930227	0.0077445	4.37535E-08
0.0077538	-0.349970043	0.0077545	4.36976E-08
0.0077638	-0.348899633	0.0077645	4.20646E-08
0.0077738	-0.346350878	0.0077745	4.13786E-08
0.0077838	-0.343066663	0.0077845	4.33023E-08
0.0077938	-0.338201016	0.0077945	4.3279E-08
0.0078038	-0.332292706	0.0078045	4.01404E-08
0.0078138	-0.325478703	0.0078145	4.03573E-08
0.0078238	-0.317420602	0.0078245	4.35912E-08
0.0078338	-0.308570415	0.0078345	4.39547E-08
0.0078438	-0.298586965	0.0078445	4.74357E-08
0.0078538	-0.28745386	0.0078545	4.67177E-08
0.0078638	-0.275530249	0.0078645	4.80663E-08
0.0078738	-0.262453496	0.0078745	5.39543E-08
0.0078838	-0.248664662	0.0078845	5.80656E-08
0.0078938	-0.233975649	0.0078945	5.93984E-08
0.0079038	-0.218699113	0.0079045	6.23048E-08
0.0079138	-0.203289062	0.0079145	6.81134E-08
0.0079238	-0.186945245	0.0079245	6.48991E-08
0.0079338	-0.169796079	0.0079345	7.27967E-08
0.0079438	-0.152404502	0.0079445	7.41334E-08
0.0079538	-0.134717792	0.0079545	7.39874E-08
0.0079638	-0.116561852	0.0079645	7.62913E-08
0.0079738	-0.098217361	0.0079745	8.06673E-08
0.0079838	-0.079226412	0.0079845	8.86048E-08
0.0079938	-0.060377948	0.0079945	9.22784E-08
0.0080037	-0.041937817	0.0080045	9.1993E-08
0.0080137	-0.022959748	0.0080145	9.85132E-08
0.0080237	-0.004164375	0.0080245	9.6451E-08
0.0080337	0.01408135	0.0080345	9.85251E-08
0.0080437	0.032616735	0.0080445	1.07636E-07
0.0080537	0.050588414	0.0080545	1.15993E-07
0.0080637	0.067741871	0.0080645	1.15812E-07
0.0080737	0.084738396	0.0080745	1.12462E-07
0.0080837	0.101282477	0.0080845	1.09201E-07
0.0080937	0.117334299	0.0080945	1.0889E-07
0.0081037	0.132576481	0.0081045	1.06021E-07
0.0081137	0.147146046	0.0081145	1.06241E-07
0.0081237	0.161348268	0.0081245	1.09534E-07
0.0081337	0.174421921	0.0081345	1.01285E-07
0.0081437	0.186300248	0.0081445	9.53231E-08
0.0081537	0.197322085	0.0081545	9.02247E-08
0.0081637	0.207388282	0.0081645	8.90256E-08
0.0081737	0.216718629	0.0081745	8.45794E-08
0.0081837	0.224385589	0.0081845	8.025E-08
0.0081937	0.231459573	0.0081945	7.07169E-08
0.0082037	0.237533033	0.0082045	6.934E-08
0.0082137	0.24223119	0.0082145	6.60608E-08
0.0082237	0.246064663	0.0082245	5.99122E-08
0.0082337	0.248255059	0.0082345	5.75366E-08
0.0082437	0.249643236	0.0082445	5.41409E-08
0.0082537	0.249761522	0.0082545	5.06156E-08
0.0082637	0.248728976	0.0082645	5.1039E-08
0.0082737	0.246033832	0.0082745	5.15502E-08
0.0082837	0.24286671	0.0082845	4.78722E-08
0.0082937	0.238244683	0.0082945	4.80245E-08
0.0083037	0.232193872	0.0083045	4.93374E-08
0.0083137	0.225363091	0.0083145	5.37481E-08
0.0083237	0.217639133	0.0083245	5.39948E-08
0.0083337	0.208350167	0.0083345	5.4909E-08
0.0083437	0.198345646	0.0083445	5.86968E-08
0.0083537	0.187608778	0.0083545	6.08198E-08
0.0083637	0.175605536	0.0083645	6.16501E-08
0.0083737	0.162390187	0.0083745	6.53141E-08
0.0083837	0.148643523	0.0083845	7.23238E-08
0.0083937	0.134132907	0.0083945	7.63319E-08
0.0084037	0.118998073	0.0084045	7.45958E-08
0.0084137	0.103016131	0.0084145	7.78536E-08
0.0084237	0.086410373	0.0084245	8.14785E-08
0.0084337	0.069640651	0.0084345	8.47185E-08
0.0084437	0.052252974	0.0084445	8.95269E-08
0.0084537	0.034560408	0.0084545	9.2052E-08
0.0084637	0.01634123	0.0084645	9.68715E-08
0.0084737	-0.002426427	0.0084745	1.03479E-07
0.0084837	-0.021042617	0.0084845	1.03002E-07
0.0084937	-0.040017173	0.0084945	1.04887E-07
0.0085037	-0.058611114	0.0085045	1.05759E-07
0.0085137	-0.077573955	0.0085145	1.05361E-07
0.0085237	-0.096337318	0.0085245	1.07423E-07
0.0085337	-0.114925794	0.0085345	1.06396E-07
0.0085437	-0.133319467	0.0085445	1.05545E-07
0.0085537	-0.150489718	0.0085545	1.01233E-07
0.0085637	-0.167950004	0.0085645	9.2359E-08
0.0085737	-0.185180366	0.0085745	9.07159E-08
0.0085837	-0.201718196	0.0085845	9.11296E-08
0.0085937	-0.217316017	0.0085945	8.44966E-08
0.0086037	-0.232553512	0.0086045	8.37309E-08
0.0086137	-0.247214034	0.0086145	8.3435E-08
0.0086237	-0.261011064	0.0086245	8.15367E-08
0.0086337	-0.274055809	0.0086345	7.74142E-08
0.0086437	-0.286134779	0.0086445	7.18519E-08
0.0086537	-0.297382265	0.0086545	6.60833E-08
0.0086637	-0.307631165	0.0086645	5.95239E-08
0.0086737	-0.316604316	0.0086745	5.61211E-08
0.0086837	-0.3247284	0.0086845	5.74329E-08
0.0086937	-0.331752419	0.0086945	5.47748E-08
0.0087037	-0.337699383	0.0087045	5.1521E-08
0.0087137	-0.342282385	0.0087145	4.99393E-08
0.0087237	-0.346024126	0.0087245	4.92003E-08
0.0087337	-0.348859429	0.0087345	4.594E-08
0.0087437	-0.34993881	0.0087445	4.6408E-08
0.0087537	-0.349973172	0.0087545	4.24339E-08
0.0087637	-0.348551035	0.0087645	4.45642E-08
0.0087737	-0.346306384	0.0087745	4.62266E-08
0.0087837	-0.342760205	0.0087845	4.76413E-08
0.0087937	-0.338112026	0.0087945	4.50859E-08
0.0088037	-0.332245857	0.0088045	4.71208E-08
0.0088137	-0.325582534	0.0088145	4.38975E-08
0.0088237	-0.317481101	0.0088245	4.88276E-08
0.0088337	-0.308329552	0.0088345	4.64237E-08
0.0088437	-0.298468292	0.0088445	5.1918E-08
0.0088537	-0.28729108	0.0088545	5.17638E-08
0.0088637	-0.275369436	0.0088645	5.28811E-08
0.0088737	-0.262306303	0.0088745	5.55756E-08
0.0088837	-0.24833715	0.0088845	5.74219E-08
0.0088937	-0.233815983	0.0088945	6.25518E-08
0.0089037	-0.218746737	0.0089045	6.25207E-08
0.0089137	-0.203202799	0.0089145	6.68086E-08
0.0089237	-0.186970621	0.0089245	7.07893E-08
0.0089337	-0.169678196	0.0089345	7.48829E-08
0.0089437	-0.152193308	0.0089445	7.73419E-08
0.0089537	-0.134652212	0.0089545	8.01027E-08
0.0089637	-0.116500951	0.0089645	8.30391E-08
0.0089737	-0.098097131	0.0089745	8.55724E-08
0.0089837	-0.079208843	0.0089845	9.30692E-08
0.0089937	-0.060240146	0.0089945	9.38737E-08
0.0090036	-0.041831635	0.0090045	1.00235E-07
0.0090136	-0.02288753	0.0090145	1.05068E-07
0.0090236	-0.004066001	0.0090245	1.07228E-07
0.0090336	0.014157083	0.0090345	1.12178E-07
0.0090436	0.03256169	0.0090445	1.1122E-07
0.0090536	0.05047638	0.0090545	1.16069E-07
0.0090636	0.067871086	0.0090645	1.19315E-07
0.0090736	0.085033521	0.0090745	1.19392E-07
0.0090836	0.101610787	0.0090845	1.25419E-07
0.0090936	0.117500991	0.0090945	1.21502E-07
0.0091036	0.132663146	0.0091045	1.12262E-07
0.0091136	0.147528619	0.0091145	1.12006E-07
0.0091236	0.16104807	0.0091245	1.12414E-07
0.0091336	0.174045607	0.0091345	1.07565E-07
0.0091436	0.186125353	0.0091445	1.06051E-07
0.0091536	0.196994558	0.0091545	9.72009E-08
0.0091636	0.207313731	0.0091645	9.12639E-08
0.0091736	0.216507837	0.0091745	8.57487E-08
0.0091836	0.224455088	0.0091845	8.12622E-08
0.0091936	0.231804281	0.0091945	8.01458E-08
0.0092036	0.237453774	0.0092045	7.42223E-08
0.0092136	0.242268264	0.0092145	7.00376E-08
0.0092236	0.245963946	0.0092245	6.58699E-08
0.0092336	0.248372957	0.0092345	6.25176E-08
0.0092436	0.249790788	0.0092445	6.19642E-08
0.0092536	0.249848172	0.0092545	5.79084E-08
0.0092636	0.248549402	0.0092645	5.55716E-08
0.0092736	0.245951071	0.0092745	5.38353E-08
0.0092836	0.242818311	0.0092845	5.25769E-08
0.0092936	0.238299325	0.0092945	5.38814E-08
0.0093036	0.232591659	0.0093045	5.15542E-08
0.0093136	0.225612938	0.0093145	4.80225E-08
0.0093236	0.217601657	0.0093245	4.88942E-08
0.0093336	0.208415762	0.0093345	5.4143E-08
0.0093436	0.198234394	0.0093445	5.68457E-08
0.0093536	0.187665775	0.0093545	5.73698E-08
0.0093636	0.175665259	0.0093645	6.29286E-08
0.0093736	0.162469432	0.0093745	6.48811E-08
0.0093836	0.148670852	0.0093845	6.90496E-08
0.0093936	0.134280473	0.0093945	7.28445E-08
0.0094036	0.118958257	0.0094045	7.89037E-08
0.0094136	0.103091866	0.0094145	8.40304E-08
0.0094236	0.08652436	0.0094245	8.8387E-08
0.0094336	0.069938898	0.0094345	8.62118E-08
0.0094436	0.052511401	0.0094445	9.57699E-08
0.0094536	0.034429632	0.0094545	9.86826E-08
0.0094636	0.016259251	0.0094645	1.07364E-07
0.0094736	-0.002355769	0.0094745	1.06784E-07
0.0094836	-0.020980548	0.0094845	1.03941E-07
0.0094936	-0.039799735	0.0094945	1.07685E-07
0.0095036	-0.058382742	0.0095045	1.07308E-07
0.0095136	-0.077434592	0.0095145	1.05426E-07
0.0095236	-0.096136272	0.0095245	1.04338E-07
0.0095336	-0.114861771	0.0095345	1.01196E-07
0.0095436	-0.133317515	0.0095445	1.02846E-07
0.0095536	-0.150492445	0.0095545	1.03931E-07
0.0095636	-0.16803433	0.0095645	9.65987E-08
0.0095736	-0.185410291	0.0095745	9.5847E-08
0.0095836	-0.2014305	0.0095845	9.21274E-08
0.0095936	-0.217213735	0.0095945	8.76109E-08
0.0096036	-0.23242937	0.0096045	8.49413E-08
0.0096136	-0.247148842	0.0096145	7.94329E-08
0.0096236	-0.261318266	0.0096245	7.99468E-08
0.0096336	-0.274037063	0.0096345	8.15908E-08
0.0096436	-0.285876751	0.0096445	7.50526E-08
0.0096536	-0.297191381	0.0096545	6.78907E-08
0.0096636	-0.307594478	0.0096645	6.18235E-08
0.0096736	-0.31692481	0.0096745	5.68979E-08
0.0096836	-0.32450822	0.0096845	5.74383E-08
0.0096936	-0.331483841	0.0096945	5.62126E-08
0.0097036	-0.337532312	0.0097045	5.38173E-08
0.0097136	-0.342366308	0.0097145	4.74484E-08
0.0097236	-0.345999151	0.0097245	4.78295E-08
0.0097336	-0.34863925	0.0097345	4.66002E-08
0.0097436	-0.349873215	0.0097445	4.94185E-08
0.0097536	-0.349797875	0.0097545	4.16071E-08
0.0097636	-0.348589659	0.0097645	4.20989E-08
0.0097736	-0.345951915	0.0097745	4.24843E-08
0.0097836	-0.342720002	0.0097845	4.26426E-08
0.0097936	-0.338065952	0.0097945	4.45302E-08
0.0098036	-0.332193553	0.0098045	4.46725E-08
0.0098136	-0.325198799	0.0098145	4.15709E-08
0.0098236	-0.317364365	0.0098245	4.51363E-08
0.0098336	-0.308463842	0.0098345	4.28818E-08
0.0098436	-0.298462808	0.0098445	4.25689E-08
0.0098536	-0.287162244	0.0098545	4.79317E-08
0.0098636	-0.27537176	0.0098645	4.96205E-08
0.0098736	-0.262674451	0.0098745	4.90358E-08
0.0098836	-0.248667791	0.0098845	5.5322E-08
0.0098936	-0.233913973	0.0098945	5.4342E-08
0.0099036	-0.218707696	0.0099045	5.77072E-08
0.0099136	-0.20307748	0.0099145	6.58811E-08
0.0099236	-0.18680276	0.0099245	6.53293E-08
0.0099336	-0.169798434	0.0099345	6.84052E-08
0.0099436	-0.15240021	0.0099445	7.5081E-08
0.0099536	-0.134673283	0.0099545	7.01361E-08
0.0099636	-0.11654038	0.0099645	7.55001E-08
0.0099736	-0.098115869	0.0099745	7.92001E-08
0.0099836	-0.078898497	0.0099845	8.42207E-08
0.0099936	-0.0601082	0.0099945	9.14212E-08
