# Supplementary material for: Reconfigurable signal modulation in a ferroelectric tunnel field-effect transistor
Source: Nat Commun. 2023 May 3;14:2530. doi: 10.1038/s41467-023-38242-w (PMC10156808; doi:10.1038/s41467-023-38242-w)
Supplement: Supplementary file 3 — Source Data [file 41467_2023_38242_MOESM3_ESM.zip › Source Data for Figures/Supplementary Figure 6/SI Figure 6c-d/6-6_Sine test 1kHz Vd0.5V_[LVT_after 20 days].csv]

time	Vg	time	Iout
4.50E-06	-0.024258388	4.50E-06	7.33E-08
1.45E-05	-0.011844968	1.45E-05	7.15E-08
2.45E-05	0.000943504	2.45E-05	7.49E-08
3.45E-05	0.013019337	3.45E-05	8.07E-08
4.45E-05	0.024777489	4.45E-05	9.17E-08
5.45E-05	0.037262719	5.45E-05	8.00E-08
6.45E-05	0.049180884	6.45E-05	7.61E-08
7.45E-05	0.060571007	7.45E-05	8.30E-08
8.45E-05	0.071225077	8.45E-05	8.14E-08
9.45E-05	0.08211565	9.45E-05	7.32E-08
0.0001045	0.092148796	0.0001045	6.77E-08
0.0001145	0.101678483	0.0001145	7.54E-08
0.0001245	0.11087098	0.0001245	7.96E-08
0.0001345	0.119408593	0.0001345	8.85E-08
0.0001445	0.127592623	0.0001445	7.78E-08
0.0001545	0.135251731	0.0001545	7.85E-08
0.0001645	0.141894579	0.0001645	6.06E-08
0.0001745	0.147879422	0.0001745	5.70E-08
0.0001845	0.153428718	0.0001845	5.81E-08
0.0001945	0.158037052	0.0001945	6.35E-08
0.0002045	0.162008867	0.0002045	5.93E-08
0.0002145	0.165072903	0.0002145	5.62E-08
0.0002245	0.16756168	0.0002245	4.86E-08
0.0002345	0.169068918	0.0002345	5.04E-08
0.0002445	0.170038342	0.0002445	5.28E-08
0.0002545	0.17009221	0.0002545	4.80E-08
0.0002645	0.169297218	0.0002645	5.04E-08
0.0002745	0.167780623	0.0002745	5.05E-08
0.0002845	0.165508837	0.0002845	4.90E-08
0.0002945	0.162319914	0.0002945	4.41E-08
0.0003045	0.158498362	0.0003045	4.02E-08
0.0003145	0.153735071	0.0003145	4.15E-08
0.0003245	0.148417994	0.0003245	3.90E-08
0.0003345	0.14273639	0.0003345	4.46E-08
0.0003445	0.135912865	0.0003445	4.21E-08
0.0003545	0.12831229	0.0003545	4.03E-08
0.0003645	0.120191485	0.0003645	4.10E-08
0.0003745	0.111752994	0.0003745	4.53E-08
0.0003845	0.102599137	0.0003845	3.88E-08
0.0003945	0.09305618	0.0003945	4.18E-08
0.0004045	0.083282173	0.0004045	4.41E-08
0.0004145	0.072504394	0.0004145	4.78E-08
0.0004245	0.061578691	0.0004245	4.30E-08
0.0004345	0.050077341	0.0004345	5.90E-08
0.0004445	0.038340263	0.0004445	6.63E-08
0.0004545	0.026147738	0.0004545	6.82E-08
0.0004645	0.014041073	0.0004645	6.36E-08
0.0004745	0.002154522	0.0004745	7.21E-08
0.0004845	-0.010406812	0.0004845	7.40E-08
0.0004945	-0.023066495	0.0004945	7.47E-08
0.0005045	-0.035036173	0.0005045	6.30E-08
0.0005145	-0.048001051	0.0005145	6.54E-08
0.0005245	-0.060651757	0.0005245	8.35E-08
0.0005345	-0.073189676	0.0005345	7.95E-08
0.0005445	-0.085260823	0.0005445	7.21E-08
0.0005545	-0.097534522	0.0005545	7.61E-08
0.0005645	-0.109028853	0.0005645	7.77E-08
0.0005745	-0.119924501	0.0005745	7.91E-08
0.0005845	-0.130854875	0.0005845	7.29E-08
0.0005945	-0.141510904	0.0005945	7.42E-08
0.0006045	-0.15171732	0.0006045	6.93E-08
0.0006145	-0.161543623	0.0006145	6.52E-08
0.0006245	-0.17049922	0.0006245	6.97E-08
0.0006345	-0.179203883	0.0006345	5.89E-08
0.0006445	-0.186827868	0.0006445	5.39E-08
0.0006545	-0.194131434	0.0006545	4.99E-08
0.0006645	-0.200841412	0.0006645	5.49E-08
0.0006745	-0.207241103	0.0006745	5.47E-08
0.0006845	-0.2126901	0.0006845	5.05E-08
0.0006945	-0.217386648	0.0006945	5.00E-08
0.0007045	-0.221356124	0.0007045	5.18E-08
0.0007145	-0.224703103	0.0007145	4.76E-08
0.0007245	-0.226855069	0.0007245	4.55E-08
0.0007345	-0.228288546	0.0007345	4.28E-08
0.0007445	-0.229085088	0.0007445	4.58E-08
0.0007545	-0.229362965	0.0007545	5.35E-08
0.0007645	-0.228647977	0.0007645	5.29E-08
0.0007745	-0.226954579	0.0007745	4.98E-08
0.0007845	-0.224580944	0.0007845	5.01E-08
0.0007945	-0.221399054	0.0007945	4.68E-08
0.0008045	-0.217611834	0.0008045	5.61E-08
0.0008145	-0.212937921	0.0008145	5.11E-08
0.0008245	-0.207588062	0.0008245	5.50E-08
0.0008345	-0.201577067	0.0008345	5.06E-08
0.0008445	-0.195016965	0.0008445	5.85E-08
0.0008545	-0.187703252	0.0008545	5.28E-08
0.0008645	-0.179835334	0.0008645	4.86E-08
0.0008745	-0.171091273	0.0008745	4.92E-08
0.0008845	-0.16235657	0.0008845	5.80E-08
0.0008945	-0.152540803	0.0008945	5.17E-08
0.0009045	-0.142451853	0.0009045	5.24E-08
0.0009145	-0.131636992	0.0009145	5.53E-08
0.0009245	-0.120867006	0.0009245	5.99E-08
0.0009345	-0.109885111	0.0009345	5.81E-08
0.0009445	-0.098303758	0.0009445	6.64E-08
0.0009545	-0.086384811	0.0009545	6.49E-08
0.0009645	-0.074126326	0.0009645	6.67E-08
0.0009745	-0.061856918	0.0009745	6.82E-08
0.0009845	-0.049169529	0.0009845	7.31E-08
0.0009945	-0.036635123	0.0009945	7.63E-08
0.0010044	-0.024284536	0.0010045	7.43E-08
0.0010144	-0.011680664	0.0010145	8.24E-08
0.0010244	0.000870913	0.0010245	8.33E-08
0.0010344	0.012942454	0.0010345	8.18E-08
0.0010444	0.024902767	0.0010445	8.45E-08
0.0010544	0.036993042	0.0010545	8.19E-08
0.0010644	0.049079802	0.0010645	8.30E-08
0.0010744	0.0602744	0.0010745	8.90E-08
0.0010844	0.071117356	0.0010845	9.21E-08
0.0010944	0.081922464	0.0010945	9.51E-08
0.0011044	0.091796376	0.0011045	9.04E-08
0.0011144	0.101576231	0.0011145	9.29E-08
0.0011244	0.110589594	0.0011245	8.48E-08
0.0011344	0.119535044	0.0011345	8.14E-08
0.0011444	0.127665997	0.0011445	8.21E-08
0.0011544	0.134941861	0.0011545	8.38E-08
0.0011644	0.141802087	0.0011645	8.01E-08
0.0011744	0.147826344	0.0011745	8.42E-08
0.0011844	0.153259337	0.0011845	6.49E-08
0.0011944	0.157973439	0.0011945	6.62E-08
0.0012044	0.161841437	0.0012045	6.95E-08
0.0012144	0.164994463	0.0012145	6.55E-08
0.0012244	0.167521864	0.0012245	6.75E-08
0.0012344	0.169097394	0.0012345	5.71E-08
0.0012444	0.169973567	0.0012445	4.91E-08
0.0012544	0.17022568	0.0012545	5.66E-08
0.0012644	0.169199646	0.0012645	4.83E-08
0.0012744	0.167713106	0.0012745	5.17E-08
0.0012844	0.165590018	0.0012845	4.21E-08
0.0012944	0.162447542	0.0012945	4.09E-08
0.0013044	0.158451915	0.0013045	3.48E-08
0.0013144	0.15380533	0.0013145	3.64E-08
0.0013244	0.148575276	0.0013245	2.88E-08
0.0013344	0.142657563	0.0013345	3.68E-08
0.0013444	0.135662302	0.0013445	3.75E-08
0.0013544	0.128371224	0.0013545	3.48E-08
0.0013644	0.120171189	0.0013645	3.54E-08
0.0013744	0.111711234	0.0013745	3.81E-08
0.0013844	0.102624893	0.0013845	3.96E-08
0.0013944	0.092979684	0.0013945	4.21E-08
0.0014044	0.0830203	0.0014045	4.31E-08
0.0014144	0.072146118	0.0014145	4.22E-08
0.0014244	0.061496343	0.0014245	5.05E-08
0.0014344	0.050098415	0.0014345	5.10E-08
0.0014444	0.038213424	0.0014445	5.06E-08
0.0014544	0.026162568	0.0014545	5.45E-08
0.0014644	0.014439152	0.0014645	6.21E-08
0.0014744	0.002235699	0.0014745	5.52E-08
0.0014844	-0.01029129	0.0014845	5.62E-08
0.0014944	-0.022732031	0.0014945	5.99E-08
0.0015044	-0.035278141	0.0015045	6.49E-08
0.0015144	-0.048102912	0.0015145	6.78E-08
0.0015244	-0.060705222	0.0015245	7.43E-08
0.0015344	-0.07314752	0.0015345	7.00E-08
0.0015444	-0.085268632	0.0015445	7.95E-08
0.0015544	-0.097484179	0.0015545	7.65E-08
0.0015644	-0.10886962	0.0015645	6.51E-08
0.0015744	-0.119668871	0.0015745	7.20E-08
0.0015844	-0.130851761	0.0015845	6.62E-08
0.0015944	-0.141633064	0.0015945	6.66E-08
0.0016044	-0.15186055	0.0016045	6.98E-08
0.0016144	-0.161684126	0.0016145	7.46E-08
0.0016244	-0.170477763	0.0016245	8.08E-08
0.0016344	-0.179352969	0.0016345	7.86E-08
0.0016444	-0.186707661	0.0016445	7.61E-08
0.0016544	-0.194390193	0.0016545	7.06E-08
0.0016644	-0.201248467	0.0016645	6.14E-08
0.0016744	-0.207078367	0.0016745	5.69E-08
0.0016844	-0.212259635	0.0016845	5.24E-08
0.0016944	-0.2170358	0.0016945	5.66E-08
0.0017044	-0.220773444	0.0017045	5.72E-08
0.0017144	-0.224141881	0.0017145	5.68E-08
0.0017244	-0.226648226	0.0017245	4.73E-08
0.0017344	-0.228377908	0.0017345	4.77E-08
0.0017444	-0.229212701	0.0017445	4.51E-08
0.0017544	-0.229058936	0.0017545	4.26E-08
0.0017644	-0.228311956	0.0017645	3.88E-08
0.0017744	-0.226970583	0.0017745	3.89E-08
0.0017844	-0.224651188	0.0017845	4.42E-08
0.0017944	-0.221447438	0.0017945	4.37E-08
0.0018044	-0.217370257	0.0018045	3.66E-08
0.0018144	-0.212852061	0.0018145	3.83E-08
0.0018244	-0.207744554	0.0018245	3.71E-08
0.0018344	-0.201515406	0.0018345	3.54E-08
0.0018444	-0.194731295	0.0018445	3.80E-08
0.0018544	-0.187499523	0.0018545	3.64E-08
0.0018644	-0.179930955	0.0018645	4.21E-08
0.0018744	-0.171359777	0.0018745	4.22E-08
0.0018844	-0.162107185	0.0018845	4.55E-08
0.0018944	-0.1524885	0.0018945	4.93E-08
0.0019044	-0.142332822	0.0019045	4.06E-08
0.0019144	-0.131620213	0.0019145	4.05E-08
0.0019244	-0.120726123	0.0019245	3.57E-08
0.0019344	-0.109892525	0.0019345	4.16E-08
0.0019444	-0.098301023	0.0019445	3.57E-08
0.0019544	-0.086433984	0.0019545	5.11E-08
0.0019644	-0.074219212	0.0019645	6.46E-08
0.0019744	-0.061629001	0.0019745	5.93E-08
0.0019844	-0.049325638	0.0019845	5.26E-08
0.0019944	-0.036646832	0.0019945	5.15E-08
0.0020043	-0.024322784	0.0020045	6.00E-08
0.0020143	-0.011610415	0.0020145	6.09E-08
0.0020243	0.000971604	0.0020245	7.32E-08
0.0020343	0.013275357	0.0020345	7.59E-08
0.0020443	0.024974186	0.0020445	8.11E-08
0.0020543	0.037314627	0.0020545	7.54E-08
0.0020643	0.049340896	0.0020645	7.72E-08
0.0020743	0.060704868	0.0020745	8.16E-08
0.0020843	0.071411237	0.0020845	7.74E-08
0.0020943	0.082237415	0.0020945	7.37E-08
0.0021043	0.092038348	0.0021045	8.40E-08
0.0021143	0.101688243	0.0021145	8.29E-08
0.0021243	0.110920936	0.0021245	7.35E-08
0.0021343	0.119434357	0.0021345	7.24E-08
0.0021443	0.127703846	0.0021445	7.83E-08
0.0021543	0.135310277	0.0021545	7.32E-08
0.0021643	0.141773596	0.0021645	7.83E-08
0.0021743	0.147881761	0.0021745	8.44E-08
0.0021843	0.15323709	0.0021845	7.94E-08
0.0021943	0.157915682	0.0021945	7.14E-08
0.0022043	0.161976859	0.0022045	6.11E-08
0.0022143	0.165132999	0.0022145	6.27E-08
0.0022243	0.167571425	0.0022245	6.12E-08
0.0022343	0.169007644	0.0022345	5.02E-08
0.0022443	0.170114458	0.0022445	4.48E-08
0.0022543	0.170165181	0.0022545	4.31E-08
0.0022643	0.169170767	0.0022645	5.46E-08
0.0022743	0.167538255	0.0022745	4.94E-08
0.0022843	0.165284827	0.0022845	4.20E-08
0.0022943	0.162106052	0.0022945	4.39E-08
0.0023043	0.15839377	0.0023045	4.02E-08
0.0023143	0.153667942	0.0023145	4.71E-08
0.0023243	0.148521811	0.0023245	4.06E-08
0.0023343	0.142712981	0.0023345	4.37E-08
0.0023443	0.135767281	0.0023445	4.62E-08
0.0023543	0.128227204	0.0023545	4.50E-08
0.0023643	0.120128646	0.0023645	3.63E-08
0.0023743	0.11167182	0.0023745	3.70E-08
0.0023843	0.102773197	0.0023845	3.98E-08
0.0023943	0.092938706	0.0023945	4.12E-08
0.0024043	0.082901269	0.0024045	4.59E-08
0.0024143	0.072096944	0.0024145	5.46E-08
0.0024243	0.061193883	0.0024245	5.02E-08
0.0024343	0.049955577	0.0024345	5.96E-08
0.0024443	0.038240355	0.0024445	6.86E-08
0.0024543	0.025858546	0.0024545	6.69E-08
0.0024643	0.013931016	0.0024645	6.52E-08
0.0024743	0.002091298	0.0024745	6.86E-08
0.0024843	-0.010685857	0.0024845	6.72E-08
0.0024943	-0.022916239	0.0024945	7.34E-08
0.0025043	-0.035341367	0.0025045	7.72E-08
0.0025143	-0.048108764	0.0025145	7.86E-08
0.0025243	-0.060887869	0.0025245	8.59E-08
0.0025343	-0.073529214	0.0025345	8.24E-08
0.0025443	-0.085497722	0.0025445	7.98E-08
0.0025543	-0.097412758	0.0025545	7.44E-08
0.0025643	-0.10889928	0.0025645	7.34E-08
0.0025743	-0.119919427	0.0025745	7.88E-08
0.0025843	-0.130810395	0.0025845	7.71E-08
0.0025943	-0.141496852	0.0025945	8.01E-08
0.0026043	-0.151738793	0.0026045	8.63E-08
0.0026143	-0.161899939	0.0026145	7.88E-08
0.0026243	-0.170527324	0.0026245	7.78E-08
0.0026343	-0.179221436	0.0026345	7.87E-08
0.0026443	-0.187058121	0.0026445	7.64E-08
0.0026543	-0.194551766	0.0026545	8.21E-08
0.0026643	-0.20149745	0.0026645	8.22E-08
0.0026743	-0.207433894	0.0026745	7.00E-08
0.0026843	-0.212793916	0.0026845	6.94E-08
0.0026943	-0.217451826	0.0026945	5.99E-08
0.0027043	-0.221335828	0.0027045	6.23E-08
0.0027143	-0.224662513	0.0027145	6.25E-08
0.0027243	-0.226690769	0.0027245	5.65E-08
0.0027343	-0.228264734	0.0027345	5.43E-08
0.0027443	-0.229117095	0.0027445	5.70E-08
0.0027543	-0.229164705	0.0027545	6.06E-08
0.0027643	-0.228520364	0.0027645	5.36E-08
0.0027743	-0.226869509	0.0027745	4.89E-08
0.0027843	-0.22466056	0.0027845	5.38E-08
0.0027943	-0.221503645	0.0027945	5.35E-08
0.0028043	-0.217778087	0.0028045	4.77E-08
0.0028143	-0.213137746	0.0028145	4.62E-08
0.0028243	-0.207666501	0.0028245	4.37E-08
0.0028343	-0.20153141	0.0028345	5.01E-08
0.0028443	-0.194746122	0.0028445	5.71E-08
0.0028543	-0.187377766	0.0028545	5.17E-08
0.0028643	-0.180116341	0.0028645	5.07E-08
0.0028743	-0.171485052	0.0028745	5.21E-08
0.0028843	-0.162478715	0.0028845	5.20E-08
0.0028943	-0.152538463	0.0028945	5.90E-08
0.0029043	-0.142469406	0.0029045	6.02E-08
0.0029143	-0.131835252	0.0029145	6.43E-08
0.0029243	-0.120749146	0.0029245	7.01E-08
0.0029343	-0.109820329	0.0029345	7.39E-08
0.0029443	-0.098404057	0.0029445	8.23E-08
0.0029543	-0.086590871	0.0029545	7.82E-08
0.0029643	-0.074180573	0.0029645	7.24E-08
0.0029743	-0.062005222	0.0029745	7.73E-08
0.0029843	-0.049436085	0.0029845	7.72E-08
0.0029943	-0.036893874	0.0029945	7.72E-08
0.0030042	-0.024551485	0.0030045	8.74E-08
0.0030142	-0.011798526	0.0030145	7.96E-08
0.0030242	0.000719487	0.0030245	8.76E-08
0.0030342	0.012819517	0.0030345	9.10E-08
0.0030442	0.024705289	0.0030445	9.24E-08
0.0030542	0.036745999	0.0030545	8.99E-08
0.0030642	0.04889169	0.0030645	1.01E-07
0.0030742	0.060412947	0.0030745	9.33E-08
0.0030842	0.071330838	0.0030845	9.57E-08
0.0030942	0.081882268	0.0030945	9.75E-08
0.0031042	0.091678515	0.0031045	9.01E-08
0.0031142	0.101636723	0.0031145	9.05E-08
0.0031242	0.110793315	0.0031245	8.52E-08
0.0031342	0.119648226	0.0031345	9.03E-08
0.0031442	0.127521589	0.0031445	7.64E-08
0.0031542	0.134843513	0.0031545	7.91E-08
0.0031642	0.142043665	0.0031645	7.51E-08
0.0031742	0.147893071	0.0031745	7.92E-08
0.0031842	0.153059512	0.0031845	7.87E-08
0.0031942	0.157672539	0.0031945	7.88E-08
0.0032042	0.161906227	0.0032045	8.23E-08
0.0032142	0.165100217	0.0032145	7.09E-08
0.0032242	0.167411029	0.0032245	6.25E-08
0.0032342	0.169034183	0.0032345	5.67E-08
0.0032442	0.169879898	0.0032445	5.22E-08
0.0032542	0.169908777	0.0032545	5.41E-08
0.0032642	0.169016615	0.0032645	4.50E-08
0.0032742	0.16758509	0.0032745	4.29E-08
0.0032842	0.165159538	0.0032845	3.91E-08
0.0032942	0.162109166	0.0032945	3.62E-08
0.0033042	0.15826498	0.0033045	3.81E-08
0.0033142	0.153606683	0.0033145	3.83E-08
0.0033242	0.148506194	0.0033245	3.88E-08
0.0033342	0.142411292	0.0033345	3.62E-08
0.0033442	0.135670111	0.0033445	3.83E-08
0.0033542	0.128219411	0.0033545	3.48E-08
0.0033642	0.120228954	0.0033645	4.08E-08
0.0033742	0.111571521	0.0033745	4.36E-08
0.0033842	0.10240712	0.0033845	4.60E-08
0.0033942	0.092703372	0.0033945	5.44E-08
0.0034042	0.082832582	0.0034045	4.83E-08
0.0034142	0.072275691	0.0034145	5.49E-08
0.0034242	0.061454196	0.0034245	5.69E-08
0.0034342	0.050108951	0.0034345	6.11E-08
0.0034442	0.038131077	0.0034445	5.99E-08
0.0034542	0.026179351	0.0034545	6.48E-08
0.0034642	0.014223331	0.0034645	6.92E-08
0.0034742	0.00205188	0.0034745	7.40E-08
0.0034842	-0.010237433	0.0034845	7.99E-08
0.0034942	-0.023038004	0.0034945	8.23E-08
0.0035042	-0.035396397	0.0035045	8.54E-08
0.0035142	-0.048243411	0.0035145	7.94E-08
0.0035242	-0.060810596	0.0035245	8.13E-08
0.0035342	-0.07335671	0.0035345	8.10E-08
0.0035442	-0.085309215	0.0035445	8.26E-08
0.0035542	-0.097309336	0.0035545	8.11E-08
0.0035642	-0.108727172	0.0035645	8.35E-08
0.0035742	-0.119888984	0.0035745	8.30E-08
0.0035842	-0.131026596	0.0035845	8.63E-08
0.0035942	-0.141565546	0.0035945	8.25E-08
0.0036042	-0.151910901	0.0036045	8.23E-08
0.0036142	-0.161682948	0.0036145	8.75E-08
0.0036242	-0.170579225	0.0036245	8.79E-08
0.0036342	-0.179334626	0.0036345	8.37E-08
0.0036442	-0.186950803	0.0036445	8.27E-08
0.0036542	-0.194376528	0.0036545	7.67E-08
0.0036642	-0.201178595	0.0036645	7.77E-08
0.0036742	-0.207570493	0.0036745	7.73E-08
0.0036842	-0.212533206	0.0036845	8.00E-08
0.0036942	-0.217006907	0.0036945	7.15E-08
0.0037042	-0.221106738	0.0037045	6.42E-08
0.0037142	-0.224518105	0.0037145	6.00E-08
0.0037242	-0.226780519	0.0037245	6.34E-08
0.0037342	-0.228546903	0.0037345	5.84E-08
0.0037442	-0.229543656	0.0037445	5.58E-08
0.0037542	-0.229545996	0.0037545	4.85E-08
0.0037642	-0.228742033	0.0037645	4.64E-08
0.0037742	-0.227081418	0.0037745	4.72E-08
0.0037842	-0.224612564	0.0037845	3.66E-08
0.0037942	-0.221363917	0.0037945	4.35E-08
0.0038042	-0.217594281	0.0038045	4.05E-08
0.0038142	-0.213087395	0.0038145	4.33E-08
0.0038242	-0.207999021	0.0038245	4.09E-08
0.0038342	-0.202008322	0.0038345	4.52E-08
0.0038442	-0.195255041	0.0038445	4.45E-08
0.0038542	-0.187623635	0.0038545	5.31E-08
0.0038642	-0.179977402	0.0038645	5.19E-08
0.0038742	-0.171454608	0.0038745	4.93E-08
0.0038842	-0.162461162	0.0038845	4.33E-08
0.0038942	-0.152701199	0.0038945	5.17E-08
0.0039042	-0.142633334	0.0039045	5.14E-08
0.0039142	-0.131916419	0.0039145	4.94E-08
0.0039242	-0.121003605	0.0039245	5.68E-08
0.0039342	-0.110049024	0.0039345	5.66E-08
0.0039442	-0.098528162	0.0039445	6.41E-08
0.0039542	-0.086586192	0.0039545	6.71E-08
0.0039642	-0.074373372	0.0039645	6.54E-08
0.0039742	-0.062158599	0.0039745	7.11E-08
0.0039842	-0.049192555	0.0039845	7.39E-08
0.0039942	-0.036573071	0.0039945	7.58E-08
0.0040041	-0.024371568	0.0040045	8.05E-08
0.0040141	-0.011777061	0.0040145	7.62E-08
0.0040241	0.000627773	0.0040245	7.10E-08
0.0040341	0.012721169	0.0040345	7.84E-08
0.0040441	0.024902377	0.0040445	7.57E-08
0.0040541	0.037135489	0.0040545	7.74E-08
0.0040641	0.048782803	0.0040645	7.91E-08
0.0040741	0.060347378	0.0040745	7.50E-08
0.0040841	0.071147799	0.0040845	7.68E-08
0.0040941	0.082025498	0.0040945	8.58E-08
0.0041041	0.091794811	0.0041045	9.15E-08
0.0041141	0.101508327	0.0041145	9.39E-08
0.0041241	0.110604033	0.0041245	8.76E-08
0.0041341	0.119632609	0.0041345	9.13E-08
0.0041441	0.12770541	0.0041445	8.03E-08
0.0041541	0.135050744	0.0041545	7.91E-08
0.0041641	0.141859844	0.0041645	7.05E-08
0.0041741	0.14788878	0.0041745	7.21E-08
0.0041841	0.153275728	0.0041845	6.76E-08
0.0041941	0.157964081	0.0041945	6.68E-08
0.0042041	0.162056476	0.0042045	6.49E-08
0.0042141	0.165175155	0.0042145	7.04E-08
0.0042241	0.167212382	0.0042245	5.63E-08
0.0042341	0.168948323	0.0042345	5.60E-08
0.0042441	0.16993688	0.0042445	5.50E-08
0.0042541	0.169827998	0.0042545	5.27E-08
0.0042641	0.169183657	0.0042645	4.79E-08
0.0042741	0.167647138	0.0042745	4.59E-08
0.0042841	0.16518335	0.0042845	4.79E-08
0.0042941	0.162052184	0.0042945	4.66E-08
0.0043041	0.158349663	0.0043045	4.02E-08
0.0043141	0.153656632	0.0043145	3.56E-08
0.0043241	0.148538589	0.0043245	3.87E-08
0.0043341	0.142690733	0.0043345	3.78E-08
0.0043441	0.135677531	0.0043445	4.29E-08
0.0043541	0.128198713	0.0043545	3.92E-08
0.0043641	0.120125137	0.0043645	3.97E-08
0.0043741	0.111543812	0.0043745	4.58E-08
0.0043841	0.102580406	0.0043845	5.42E-08
0.0043941	0.092848159	0.0043945	4.91E-08
0.0044041	0.082993373	0.0044045	4.91E-08
0.0044141	0.071995087	0.0044145	4.93E-08
0.0044241	0.061304718	0.0044245	4.96E-08
0.0044341	0.049955186	0.0044345	4.32E-08
0.0044441	0.038147077	0.0044445	5.36E-08
0.0044541	0.026075147	0.0044545	6.00E-08
0.0044641	0.014099614	0.0044645	7.26E-08
0.0044741	0.001881721	0.0044745	7.26E-08
0.0044841	-0.010793182	0.0044845	7.72E-08
0.0044941	-0.023262411	0.0044945	8.59E-08
0.0045041	-0.035524406	0.0045045	8.02E-08
0.0045141	-0.048190724	0.0045145	8.00E-08
0.0045241	-0.06107403	0.0045245	8.98E-08
0.0045341	-0.073480815	0.0045345	9.15E-08
0.0045441	-0.085561723	0.0045445	8.48E-08
0.0045541	-0.097355783	0.0045545	8.31E-08
0.0045641	-0.108749025	0.0045645	9.01E-08
0.0045741	-0.120082952	0.0045745	9.13E-08
0.0045841	-0.1307901	0.0045845	9.82E-08
0.0045941	-0.141279474	0.0045945	9.60E-08
0.0046041	-0.151789144	0.0046045	9.44E-08
0.0046141	-0.161712617	0.0046145	9.40E-08
0.0046241	-0.170694366	0.0046245	9.02E-08
0.0046341	-0.179397851	0.0046345	8.23E-08
0.0046441	-0.186947674	0.0046445	8.41E-08
0.0046541	-0.194467857	0.0046545	8.54E-08
0.0046641	-0.201224267	0.0046645	8.29E-08
0.0046741	-0.207239151	0.0046745	8.03E-08
0.0046841	-0.212414175	0.0046845	6.79E-08
0.0046941	-0.217034236	0.0046945	6.84E-08
0.0047041	-0.221168011	0.0047045	7.11E-08
0.0047141	-0.224535286	0.0047145	6.74E-08
0.0047241	-0.226835161	0.0047245	6.31E-08
0.0047341	-0.228567973	0.0047345	5.88E-08
0.0047441	-0.22919631	0.0047445	5.90E-08
0.0047541	-0.229301304	0.0047545	5.74E-08
0.0047641	-0.228635877	0.0047645	5.55E-08
0.0047741	-0.226992056	0.0047745	5.43E-08
0.0047841	-0.224818617	0.0047845	5.09E-08
0.0047941	-0.221616045	0.0047945	5.23E-08
0.0048041	-0.217571244	0.0048045	5.38E-08
0.0048141	-0.212970316	0.0048145	5.58E-08
0.0048241	-0.207609922	0.0048245	5.31E-08
0.0048341	-0.201459989	0.0048345	5.56E-08
0.0048441	-0.19504936	0.0048445	5.62E-08
0.0048541	-0.187617004	0.0048545	5.82E-08
0.0048641	-0.180027351	0.0048645	5.79E-08
0.0048741	-0.171522915	0.0048745	6.23E-08
0.0048841	-0.162740991	0.0048845	5.75E-08
0.0048941	-0.152804241	0.0048945	6.24E-08
0.0049041	-0.142513901	0.0049045	7.21E-08
0.0049141	-0.131677583	0.0049145	6.52E-08
0.0049241	-0.120978631	0.0049245	6.81E-08
0.0049341	-0.109663829	0.0049345	7.30E-08
0.0049441	-0.098151155	0.0049445	7.46E-08
0.0049541	-0.086394958	0.0049545	7.43E-08
0.0049641	-0.074265659	0.0049645	7.73E-08
0.0049741	-0.061908044	0.0049745	7.83E-08
0.0049841	-0.049328759	0.0049845	8.38E-08
0.0049941	-0.036742058	0.0049945	8.87E-08
0.005004	-0.024388349	0.0050045	9.76E-08
0.005014	-0.011819601	0.0050145	9.67E-08
0.005024	0.000865059	0.0050245	9.70E-08
0.005034	0.013015825	0.0050345	9.43E-08
0.005044	0.024867643	0.0050445	9.43E-08
0.005054	0.036988746	0.0050545	9.47E-08
0.005064	0.048877642	0.0050645	9.78E-08
0.005074	0.060613547	0.0050745	1.04E-07
0.005084	0.071281277	0.0050845	1.14E-07
0.005094	0.082004033	0.0050945	1.09E-07
0.005104	0.091970049	0.0051045	1.10E-07
0.005114	0.101587944	0.0051145	1.01E-07
0.005124	0.110593103	0.0051245	1.05E-07
0.005134	0.119177558	0.0051345	1.07E-07
0.005144	0.127350658	0.0051445	1.16E-07
0.005154	0.135167822	0.0051545	1.04E-07
0.005164	0.142151371	0.0051645	9.86E-08
0.005174	0.147913367	0.0051745	9.91E-08
0.005184	0.153183624	0.0051845	9.29E-08
0.005194	0.158033937	0.0051945	8.80E-08
0.005204	0.16202721	0.0052045	8.39E-08
0.005214	0.165244237	0.0052145	8.37E-08
0.005224	0.16732946	0.0052245	7.63E-08
0.005234	0.169002175	0.0052345	7.08E-08
0.005244	0.169943899	0.0052445	6.77E-08
0.005254	0.170167133	0.0052545	6.20E-08
0.005264	0.169440061	0.0052645	5.63E-08
0.005274	0.168004245	0.0052745	5.58E-08
0.005284	0.165559188	0.0052845	5.17E-08
0.005294	0.162202835	0.0052945	5.17E-08
0.005304	0.158200979	0.0053045	5.56E-08
0.005314	0.153455257	0.0053145	4.98E-08
0.005324	0.148246273	0.0053245	4.53E-08
0.005334	0.142356277	0.0053345	5.18E-08
0.005344	0.135525703	0.0053445	5.19E-08
0.005354	0.128412589	0.0053545	4.91E-08
0.005364	0.120252363	0.0053645	4.68E-08
0.005374	0.111701481	0.0053745	4.75E-08
0.005384	0.102843061	0.0053845	4.75E-08
0.005394	0.09279196	0.0053945	5.36E-08
0.005404	0.082978934	0.0054045	5.17E-08
0.005414	0.07246419	0.0054145	5.61E-08
0.005424	0.061579473	0.0054245	6.26E-08
0.005434	0.05009139	0.0054345	6.06E-08
0.005444	0.038442906	0.0054445	6.52E-08
0.005454	0.026031828	0.0054545	7.34E-08
0.005464	0.014181571	0.0054645	7.80E-08
0.005474	0.002177158	0.0054745	7.49E-08
0.005484	-0.010484867	0.0054845	7.51E-08
0.005494	-0.023235092	0.0054945	8.09E-08
0.005504	-0.035419811	0.0055045	8.39E-08
0.005514	-0.048133351	0.0055145	9.36E-08
0.005524	-0.06068337	0.0055245	9.43E-08
0.005534	-0.073366076	0.0055345	1.04E-07
0.005544	-0.085497722	0.0055445	1.00E-07
0.005554	-0.097399101	0.0055545	1.02E-07
0.005564	-0.108893037	0.0055645	1.08E-07
0.005574	-0.119870253	0.0055745	1.04E-07
0.005584	-0.130830288	0.0055845	1.11E-07
0.005594	-0.141595587	0.0055945	1.11E-07
0.005604	-0.151808262	0.0056045	9.92E-08
0.005614	-0.161829308	0.0056145	1.08E-07
0.005624	-0.170703724	0.0056245	9.24E-08
0.005634	-0.179466143	0.0056345	8.48E-08
0.005644	-0.187116668	0.0056445	9.15E-08
0.005654	-0.194264129	0.0056545	9.36E-08
0.005664	-0.200946391	0.0056645	8.76E-08
0.005674	-0.207190767	0.0056745	8.34E-08
0.005684	-0.212222949	0.0056845	8.08E-08
0.005694	-0.217102915	0.0056945	7.81E-08
0.005704	-0.221162155	0.0057045	6.80E-08
0.005714	-0.224448636	0.0057145	7.12E-08
0.005724	-0.227056831	0.0057245	6.30E-08
0.005734	-0.228584751	0.0057345	5.87E-08
0.005744	-0.229223251	0.0057445	6.09E-08
0.005754	-0.22933057	0.0057545	6.24E-08
0.005764	-0.228611693	0.0057645	6.39E-08
0.005774	-0.226891756	0.0057745	5.66E-08
0.005784	-0.224542305	0.0057845	5.30E-08
0.005794	-0.221402556	0.0057945	5.56E-08
0.005804	-0.217360497	0.0058045	4.85E-08
0.005814	-0.212798208	0.0058145	5.13E-08
0.005824	-0.207713336	0.0058245	5.64E-08
0.005834	-0.201735139	0.0058345	5.09E-08
0.005844	-0.194877639	0.0058445	5.33E-08
0.005854	-0.187590063	0.0058545	4.96E-08
0.005864	-0.180177614	0.0058645	4.67E-08
0.005874	-0.171256751	0.0058745	4.57E-08
0.005884	-0.162319094	0.0058845	5.17E-08
0.005894	-0.152783945	0.0058945	5.56E-08
0.005904	-0.142537326	0.0059045	5.39E-08
0.005914	-0.131618649	0.0059145	5.65E-08
0.005924	-0.120904088	0.0059245	5.48E-08
0.005934	-0.110191867	0.0059345	6.05E-08
0.005944	-0.098576553	0.0059445	6.76E-08
0.005954	-0.086610779	0.0059545	6.54E-08
0.005964	-0.074113451	0.0059645	6.56E-08
0.005974	-0.06179877	0.0059745	6.93E-08
0.005984	-0.049228068	0.0059845	7.22E-08
0.005994	-0.036363885	0.0059945	7.22E-08
0.0060039	-0.024092913	0.0060045	7.52E-08
0.0060139	-0.01157451	0.0060145	7.63E-08
0.0060239	0.000916965	0.0060245	8.47E-08
0.0060339	0.013073586	0.0060345	9.01E-08
0.0060439	0.024889108	0.0060445	9.26E-08
0.0060539	0.037125342	0.0060545	9.33E-08
0.0060639	0.048948281	0.0060645	9.91E-08
0.0060739	0.060308743	0.0060745	9.63E-08
0.0060839	0.071271129	0.0060845	9.68E-08
0.0060939	0.08192715	0.0060945	9.42E-08
0.0061039	0.091769055	0.0061045	8.59E-08
0.0061139	0.10180103	0.0061145	8.56E-08
0.0061239	0.110742189	0.0061245	8.10E-08
0.0061339	0.119272783	0.0061345	8.26E-08
0.0061439	0.127227336	0.0061445	8.00E-08
0.0061539	0.134888396	0.0061545	8.84E-08
0.0061639	0.142058879	0.0061645	8.00E-08
0.0061739	0.14783141	0.0061745	8.77E-08
0.0061839	0.1530599	0.0061845	8.24E-08
0.0061939	0.158084676	0.0061945	7.95E-08
0.0062039	0.16198194	0.0062045	7.55E-08
0.0062139	0.165232137	0.0062145	7.08E-08
0.0062239	0.167545289	0.0062245	7.03E-08
0.0062339	0.169272244	0.0062345	6.58E-08
0.0062439	0.170047715	0.0062445	6.33E-08
0.0062539	0.169898629	0.0062545	5.01E-08
0.0062639	0.168987736	0.0062645	5.13E-08
0.0062739	0.167605773	0.0062745	4.93E-08
0.0062839	0.16532892	0.0062845	4.10E-08
0.0062939	0.162071317	0.0062945	4.69E-08
0.0063039	0.158155695	0.0063045	4.36E-08
0.0063139	0.15339008	0.0063145	4.28E-08
0.0063239	0.148272425	0.0063245	5.32E-08
0.0063339	0.142464772	0.0063345	4.63E-08
0.0063439	0.13564162	0.0063445	4.99E-08
0.0063539	0.128106222	0.0063545	4.61E-08
0.0063639	0.120401062	0.0063645	4.48E-08
0.0063739	0.111621082	0.0063745	4.96E-08
0.0063839	0.10261865	0.0063845	5.19E-08
0.0063939	0.09299998	0.0063945	5.12E-08
0.0064039	0.082749456	0.0064045	4.71E-08
0.0064139	0.072149239	0.0064145	4.91E-08
0.0064239	0.061298475	0.0064245	4.77E-08
0.0064339	0.049813125	0.0064345	5.77E-08
0.0064439	0.037944525	0.0064445	6.58E-08
0.0064539	0.025961578	0.0064545	6.64E-08
0.0064639	0.014442665	0.0064645	7.03E-08
0.0064739	0.001983582	0.0064745	7.32E-08
0.0064839	-0.010523113	0.0064845	7.67E-08
0.0064939	-0.023164453	0.0064945	8.27E-08
0.0065039	-0.035448302	0.0065045	8.27E-08
0.0065139	-0.048240677	0.0065145	9.43E-08
0.0065239	-0.061037738	0.0065245	9.17E-08
0.0065339	-0.073464818	0.0065345	8.71E-08
0.0065439	-0.085569918	0.0065445	9.12E-08
0.0065539	-0.097491205	0.0065545	9.08E-08
0.0065639	-0.109048367	0.0065645	9.64E-08
0.0065739	-0.120163344	0.0065745	1.02E-07
0.0065839	-0.131111294	0.0065845	1.02E-07
0.0065939	-0.141690031	0.0065945	1.01E-07
0.0066039	-0.151981145	0.0066045	9.78E-08
0.0066139	-0.161843747	0.0066145	9.61E-08
0.0066239	-0.170619428	0.0066245	1.02E-07
0.0066339	-0.1793354	0.0066345	9.81E-08
0.0066439	-0.187014803	0.0066445	9.79E-08
0.0066539	-0.194421023	0.0066545	8.96E-08
0.0066639	-0.2010061	0.0066645	8.95E-08
0.0066739	-0.207412824	0.0066745	8.11E-08
0.0066839	-0.21256873	0.0066845	7.33E-08
0.0066939	-0.217078328	0.0066945	7.85E-08
0.0067039	-0.221267521	0.0067045	8.03E-08
0.0067139	-0.224326104	0.0067145	7.05E-08
0.0067239	-0.226760224	0.0067245	7.51E-08
0.0067339	-0.228450507	0.0067345	6.44E-08
0.0067439	-0.229270071	0.0067445	6.46E-08
0.0067539	-0.229402766	0.0067545	6.07E-08
0.0067639	-0.22853753	0.0067645	6.11E-08
0.0067739	-0.227187976	0.0067745	5.96E-08
0.0067839	-0.224911511	0.0067845	6.15E-08
0.0067939	-0.221668333	0.0067945	6.58E-08
0.0068039	-0.217812434	0.0068045	5.29E-08
0.0068139	-0.212908268	0.0068145	5.74E-08
0.0068239	-0.207718015	0.0068245	5.20E-08
0.0068339	-0.201621175	0.0068345	5.86E-08
0.0068439	-0.194824949	0.0068445	5.75E-08
0.0068539	-0.187465966	0.0068545	6.43E-08
0.0068639	-0.180212349	0.0068645	6.39E-08
0.0068739	-0.171537355	0.0068745	6.05E-08
0.0068839	-0.162531406	0.0068845	6.75E-08
0.0068939	-0.152727738	0.0068945	7.05E-08
0.0069039	-0.142579466	0.0069045	7.41E-08
0.0069139	-0.131916419	0.0069145	7.23E-08
0.0069239	-0.121099219	0.0069245	7.47E-08
0.0069339	-0.109964341	0.0069345	8.54E-08
0.0069439	-0.098340437	0.0069445	8.12E-08
0.0069539	-0.08634422	0.0069545	8.26E-08
0.0069639	-0.074212968	0.0069645	7.93E-08
0.0069739	-0.062040348	0.0069745	8.08E-08
0.0069839	-0.04935842	0.0069845	8.33E-08
0.0069939	-0.036701079	0.0069945	8.08E-08
0.0070038	-0.024249803	0.0070045	9.22E-08
0.0070138	-0.011588169	0.0070145	9.25E-08
0.0070238	0.000934137	0.0070245	9.64E-08
0.0070338	0.012827714	0.0070345	9.43E-08
0.0070438	0.02476461	0.0070445	9.93E-08
0.0070538	0.036951281	0.0070545	1.05E-07
0.0070638	0.048974037	0.0070645	1.04E-07
0.0070738	0.060454316	0.0070745	1.14E-07
0.0070838	0.07132186	0.0070845	1.08E-07
0.0070938	0.08201769	0.0070945	1.10E-07
0.0071038	0.091880672	0.0071045	1.12E-07
0.0071138	0.101617604	0.0071145	1.08E-07
0.0071238	0.110641502	0.0071245	1.04E-07
0.0071338	0.119459718	0.0071345	1.03E-07
0.0071438	0.127524719	0.0071445	9.76E-08
0.0071538	0.135032013	0.0071545	9.17E-08
0.0071638	0.142035082	0.0071645	9.58E-08
0.0071738	0.147911817	0.0071745	1.00E-07
0.0071838	0.153292894	0.0071845	9.67E-08
0.0071938	0.15824312	0.0071945	8.42E-08
0.0072038	0.161967501	0.0072045	7.22E-08
0.0072138	0.165225893	0.0072145	7.24E-08
0.0072238	0.167468011	0.0072245	7.08E-08
0.0072338	0.169179752	0.0072345	6.52E-08
0.0072438	0.169980586	0.0072445	6.52E-08
0.0072538	0.170157388	0.0072545	6.07E-08
0.0072638	0.169355765	0.0072645	5.54E-08
0.0072738	0.167859837	0.0072745	5.26E-08
0.0072838	0.165534601	0.0072845	4.79E-08
0.0072938	0.162361279	0.0072945	4.61E-08
0.0073038	0.158609584	0.0073045	3.94E-08
0.0073138	0.153760061	0.0073145	4.29E-08
0.0073238	0.148328617	0.0073245	4.33E-08
0.0073338	0.14266108	0.0073345	4.41E-08
0.0073438	0.135745049	0.0073445	4.32E-08
0.0073538	0.128167108	0.0073545	3.91E-08
0.0073638	0.12033315	0.0073645	4.63E-08
0.0073738	0.11182598	0.0073745	4.35E-08
0.0073838	0.102747835	0.0073845	4.96E-08
0.0073938	0.093049541	0.0073945	4.79E-08
0.0074038	0.08331418	0.0074045	4.57E-08
0.0074138	0.072352186	0.0074145	4.88E-08
0.0074238	0.061424926	0.0074245	5.50E-08
0.0074338	0.050184276	0.0074345	6.58E-08
0.0074438	0.038114294	0.0074445	7.45E-08
0.0074538	0.026146958	0.0074545	7.15E-08
0.0074638	0.014260016	0.0074645	7.87E-08
0.0074738	0.002150619	0.0074745	7.75E-08
0.0074838	-0.010409934	0.0074845	9.13E-08
0.0074938	-0.023109425	0.0074945	9.14E-08
0.0075038	-0.035449862	0.0075045	9.02E-08
0.0075138	-0.048111498	0.0075145	9.95E-08
0.0075238	-0.060768448	0.0075245	1.03E-07
0.0075338	-0.073132306	0.0075345	8.90E-08
0.0075438	-0.085352145	0.0075445	9.76E-08
0.0075538	-0.09735851	0.0075545	1.03E-07
0.0075638	-0.108877033	0.0075645	1.02E-07
0.0075738	-0.120050952	0.0075745	1.08E-07
0.0075838	-0.130871668	0.0075845	1.06E-07
0.0075938	-0.141448855	0.0075945	1.00E-07
0.0076038	-0.151880845	0.0076045	1.02E-07
0.0076138	-0.161553383	0.0076145	9.66E-08
0.0076238	-0.170587033	0.0076245	9.10E-08
0.0076338	-0.1793596	0.0076345	9.25E-08
0.0076438	-0.186976567	0.0076445	9.16E-08
0.0076538	-0.194338277	0.0076545	8.78E-08
0.0076638	-0.201142699	0.0076645	8.03E-08
0.0076738	-0.207287163	0.0076745	8.61E-08
0.0076838	-0.212602288	0.0076845	7.44E-08
0.0076938	-0.21715638	0.0076945	7.55E-08
0.0077038	-0.221238643	0.0077045	7.98E-08
0.0077138	-0.22444123	0.0077145	7.15E-08
0.0077238	-0.226934686	0.0077245	7.52E-08
0.0077338	-0.22851412	0.0077345	6.80E-08
0.0077438	-0.229411751	0.0077445	5.99E-08
0.0077538	-0.229228705	0.0077545	6.38E-08
0.0077638	-0.22867842	0.0077645	6.39E-08
0.0077738	-0.227020159	0.0077745	5.81E-08
0.0077838	-0.224550113	0.0077845	6.00E-08
0.0077938	-0.221573889	0.0077945	5.76E-08
0.0078038	-0.217658281	0.0078045	5.95E-08
0.0078138	-0.213080376	0.0078145	5.76E-08
0.0078238	-0.207911596	0.0078245	5.43E-08
0.0078338	-0.201850653	0.0078345	5.55E-08
0.0078438	-0.19499667	0.0078445	5.66E-08
0.0078538	-0.187662274	0.0078545	5.73E-08
0.0078638	-0.179991066	0.0078645	5.89E-08
0.0078738	-0.171302408	0.0078745	6.01E-08
0.0078838	-0.162454531	0.0078845	5.80E-08
0.0078938	-0.153081715	0.0078945	5.83E-08
0.0079038	-0.142735586	0.0079045	6.20E-08
0.0079138	-0.13193126	0.0079145	5.79E-08
0.0079238	-0.120915405	0.0079245	6.70E-08
0.0079338	-0.110001802	0.0079345	6.99E-08
0.0079438	-0.098580845	0.0079445	7.17E-08
0.0079538	-0.086407445	0.0079545	7.58E-08
0.0079638	-0.074166134	0.0079645	7.76E-08
0.0079738	-0.061920144	0.0079745	7.62E-08
0.0079838	-0.04954185	0.0079845	8.20E-08
0.0079938	-0.036664393	0.0079945	8.53E-08
0.0080037	-0.02451792	0.0080045	9.08E-08
0.0080137	-0.011738034	0.0080145	8.90E-08
0.0080237	0.000807689	0.0080245	9.00E-08
0.0080337	0.012957674	0.0080345	8.76E-08
0.0080437	0.024898864	0.0080445	8.78E-08
0.0080537	0.03700475	0.0080545	9.56E-08
0.0080637	0.049046628	0.0080645	9.85E-08
0.0080737	0.060288448	0.0080745	8.97E-08
0.0080837	0.071142726	0.0080845	9.63E-08
0.0080937	0.08189749	0.0080945	9.63E-08
0.0081037	0.091803402	0.0081045	9.71E-08
0.0081137	0.101671457	0.0081145	9.27E-08
0.0081237	0.110658281	0.0081245	1.02E-07
0.0081337	0.119498752	0.0081345	9.27E-08
0.0081437	0.127446666	0.0081445	9.02E-08
0.0081537	0.134807602	0.0081545	8.86E-08
0.0081637	0.141656116	0.0081645	9.18E-08
0.0081737	0.147677645	0.0081745	8.38E-08
0.0081837	0.152696565	0.0081845	8.31E-08
0.0081937	0.157629222	0.0081945	8.13E-08
0.0082037	0.161866024	0.0082045	7.88E-08
0.0082137	0.165041685	0.0082145	7.01E-08
0.0082237	0.167545289	0.0082245	6.09E-08
0.0082337	0.168999448	0.0082345	6.11E-08
0.0082437	0.169877559	0.0082445	5.80E-08
0.0082537	0.169976681	0.0082545	5.60E-08
0.0082637	0.169058368	0.0082645	5.41E-08
0.0082737	0.167592511	0.0082745	5.72E-08
0.0082837	0.165292621	0.0082845	4.55E-08
0.0082937	0.162143901	0.0082945	5.01E-08
0.0083037	0.158091694	0.0083045	4.64E-08
0.0083137	0.153692544	0.0083145	5.00E-08
0.0083237	0.148388326	0.0083245	4.68E-08
0.0083337	0.142591611	0.0083345	4.67E-08
0.0083437	0.135534689	0.0083445	5.03E-08
0.0083537	0.128070712	0.0083545	4.93E-08
0.0083637	0.120106407	0.0083645	4.97E-08
0.0083737	0.111532882	0.0083745	4.90E-08
0.0083837	0.102550358	0.0083845	4.45E-08
0.0083937	0.092922702	0.0083945	4.24E-08
0.0084037	0.083201781	0.0084045	3.91E-08
0.0084137	0.072431803	0.0084145	5.17E-08
0.0084237	0.061644647	0.0084245	5.81E-08
0.0084337	0.050165541	0.0084345	5.88E-08
0.0084437	0.038340654	0.0084445	6.21E-08
0.0084537	0.026209401	0.0084545	6.79E-08
0.0084637	0.014206549	0.0084645	6.72E-08
0.0084737	0.002254432	0.0084745	7.09E-08
0.0084837	-0.010278022	0.0084845	6.70E-08
0.0084937	-0.023071177	0.0084945	6.71E-08
0.0085037	-0.035470936	0.0085045	6.97E-08
0.0085137	-0.048321072	0.0085145	7.16E-08
0.0085237	-0.060975291	0.0085245	7.43E-08
0.0085337	-0.073348902	0.0085345	9.01E-08
0.0085437	-0.085335366	0.0085445	9.09E-08
0.0085537	-0.097429149	0.0085545	8.82E-08
0.0085637	-0.108989432	0.0085645	9.36E-08
0.0085737	-0.119874932	0.0085745	8.92E-08
0.0085837	-0.130882591	0.0085845	9.31E-08
0.0085937	-0.141403571	0.0085945	9.10E-08
0.0086037	-0.151582286	0.0086045	9.15E-08
0.0086137	-0.161732525	0.0086145	9.25E-08
0.0086237	-0.170535907	0.0086245	8.98E-08
0.0086337	-0.178908437	0.0086345	9.37E-08
0.0086437	-0.186560139	0.0086445	9.18E-08
0.0086537	-0.194161102	0.0086545	8.72E-08
0.0086637	-0.201122016	0.0086645	9.04E-08
0.0086737	-0.207378477	0.0086745	8.08E-08
0.0086837	-0.212573022	0.0086845	7.84E-08
0.0086937	-0.217305869	0.0086945	8.71E-08
0.0087037	-0.221174255	0.0087045	8.28E-08
0.0087137	-0.224458784	0.0087145	7.32E-08
0.0087237	-0.22669974	0.0087245	7.07E-08
0.0087337	-0.228412643	0.0087345	6.98E-08
0.0087437	-0.229252517	0.0087445	7.26E-08
0.0087537	-0.229334861	0.0087545	7.32E-08
0.0087637	-0.228683889	0.0087645	7.65E-08
0.0087737	-0.227037326	0.0087745	7.04E-08
0.0087837	-0.224797547	0.0087845	7.29E-08
0.0087937	-0.221703857	0.0087945	6.57E-08
0.0088037	-0.217675447	0.0088045	5.73E-08
0.0088137	-0.212969929	0.0088145	6.30E-08
0.0088237	-0.207604453	0.0088245	6.58E-08
0.0088337	-0.201527119	0.0088345	6.85E-08
0.0088437	-0.194917843	0.0088445	6.09E-08
0.0088537	-0.187686473	0.0088545	6.16E-08
0.0088637	-0.180231079	0.0088645	6.96E-08
0.0088737	-0.171261042	0.0088745	6.51E-08
0.0088837	-0.162399098	0.0088845	7.22E-08
0.0088937	-0.152795658	0.0088945	7.01E-08
0.0089037	-0.142649323	0.0089045	6.97E-08
0.0089137	-0.13200736	0.0089145	7.79E-08
0.0089237	-0.121017657	0.0089245	8.44E-08
0.0089337	-0.110155568	0.0089345	8.00E-08
0.0089437	-0.098528944	0.0089445	8.17E-08
0.0089537	-0.08656121	0.0089545	7.98E-08
0.0089637	-0.073987782	0.0089645	8.86E-08
0.0089737	-0.061610658	0.0089745	8.72E-08
0.0089837	-0.049215969	0.0089845	9.44E-08
0.0089937	-0.036771718	0.0089945	9.68E-08
0.0090036	-0.024579974	0.0090045	9.65E-08
0.0090136	-0.011879313	0.0090145	9.84E-08
0.0090236	0.000865059	0.0090245	1.03E-07
0.0090336	0.013087636	0.0090345	1.08E-07
0.0090436	0.02473768	0.0090445	1.07E-07
0.0090536	0.036920059	0.0090545	1.12E-07
0.0090636	0.048559569	0.0090645	1.08E-07
0.0090736	0.060304839	0.0090745	9.98E-08
0.0090836	0.071171999	0.0090845	1.09E-07
0.0090936	0.081944317	0.0090945	1.13E-07
0.0091036	0.091952875	0.0091045	1.16E-07
0.0091136	0.101615258	0.0091145	1.03E-07
0.0091236	0.110543929	0.0091245	1.00E-07
0.0091336	0.119052276	0.0091345	1.04E-07
0.0091436	0.12737368	0.0091445	1.17E-07
0.0091536	0.134674132	0.0091545	1.02E-07
0.0091636	0.141535923	0.0091645	9.71E-08
0.0091736	0.14770925	0.0091745	8.72E-08
0.0091836	0.152876869	0.0091845	8.49E-08
0.0091936	0.157644838	0.0091945	8.17E-08
0.0092036	0.161608055	0.0092045	8.22E-08
0.0092136	0.164974168	0.0092145	7.35E-08
0.0092236	0.167555824	0.0092245	6.93E-08
0.0092336	0.169151261	0.0092345	7.28E-08
0.0092436	0.169785842	0.0092445	5.85E-08
0.0092536	0.169737846	0.0092545	5.87E-08
0.0092636	0.16893582	0.0092645	5.26E-08
0.0092736	0.167614758	0.0092745	4.94E-08
0.0092836	0.165208325	0.0092845	4.77E-08
0.0092936	0.162093163	0.0092945	4.09E-08
0.0093036	0.158318445	0.0093045	4.59E-08
0.0093136	0.153612524	0.0093145	4.88E-08
0.0093236	0.148376241	0.0093245	5.28E-08
0.0093336	0.142420277	0.0093345	5.27E-08
0.0093436	0.135535464	0.0093445	4.57E-08
0.0093536	0.128365755	0.0093545	3.56E-08
0.0093636	0.120063081	0.0093645	3.72E-08
0.0093736	0.111492291	0.0093745	3.63E-08
0.0093836	0.102679923	0.0093845	4.60E-08
0.0093936	0.092857137	0.0093945	5.63E-08
0.0094036	0.082927808	0.0094045	5.29E-08
0.0094136	0.072207004	0.0094145	6.11E-08
0.0094236	0.061350383	0.0094245	6.91E-08
0.0094336	0.049856056	0.0094345	5.59E-08
0.0094436	0.038181424	0.0094445	5.79E-08
0.0094536	0.026160227	0.0094545	6.63E-08
0.0094636	0.01416479	0.0094645	7.04E-08
0.0094736	0.001776347	0.0094745	7.18E-08
0.0094836	-0.010368565	0.0094845	7.56E-08
0.0094936	-0.022851063	0.0094945	8.08E-08
0.0095036	-0.035337076	0.0095045	8.11E-08
0.0095136	-0.048090421	0.0095145	8.19E-08
0.0095236	-0.060855478	0.0095245	8.39E-08
0.0095336	-0.073257193	0.0095345	8.55E-08
0.0095436	-0.085418493	0.0095445	8.64E-08
0.0095536	-0.097406514	0.0095545	9.26E-08
0.0095636	-0.10906554	0.0095645	9.37E-08
0.0095736	-0.120152809	0.0095745	9.43E-08
0.0095836	-0.131095678	0.0095845	9.61E-08
0.0095936	-0.14172399	0.0095945	9.79E-08
0.0096036	-0.151798889	0.0096045	9.17E-08
0.0096136	-0.161586165	0.0096145	8.17E-08
0.0096236	-0.170485958	0.0096245	8.23E-08
0.0096336	-0.179117635	0.0096345	8.36E-08
0.0096436	-0.186709613	0.0096445	8.74E-08
0.0096536	-0.194232911	0.0096545	7.92E-08
0.0096636	-0.200870678	0.0096645	7.94E-08
0.0096736	-0.206865668	0.0096745	8.00E-08
0.0096836	-0.212116003	0.0096845	7.91E-08
0.0096936	-0.217132196	0.0096945	7.85E-08
0.0097036	-0.22116527	0.0097045	6.37E-08
0.0097136	-0.224360824	0.0097145	7.66E-08
0.0097236	-0.226849988	0.0097245	7.10E-08
0.0097336	-0.228500843	0.0097345	7.37E-08
0.0097436	-0.22919631	0.0097445	7.13E-08
0.0097536	-0.229270071	0.0097545	6.59E-08
0.0097636	-0.228652269	0.0097645	5.89E-08
0.0097736	-0.227076352	0.0097745	6.81E-08
0.0097836	-0.224536449	0.0097845	6.12E-08
0.0097936	-0.221489206	0.0097945	6.30E-08
0.0098036	-0.217612609	0.0098045	5.57E-08
0.0098136	-0.212960944	0.0098145	5.77E-08
0.0098236	-0.207684457	0.0098245	5.73E-08
0.0098336	-0.201477557	0.0098345	5.35E-08
0.0098436	-0.1949393	0.0098445	6.11E-08
0.0098536	-0.18744801	0.0098545	6.23E-08
0.0098636	-0.17998755	0.0098645	6.98E-08
0.0098736	-0.171236843	0.0098745	6.92E-08
0.0098836	-0.162449062	0.0098845	6.34E-08
0.0098936	-0.152666867	0.0098945	6.30E-08
0.0099036	-0.142420232	0.0099045	5.90E-08
0.0099136	-0.131793886	0.0099145	5.35E-08
0.0099236	-0.121041074	0.0099245	6.21E-08
0.0099336	-0.10991516	0.0099345	6.80E-08
0.0099436	-0.098313123	0.0099445	6.83E-08
0.0099536	-0.086507745	0.0099545	7.40E-08
0.0099636	-0.074195795	0.0099645	7.85E-08
0.0099736	-0.061638758	0.0099745	7.70E-08
0.0099836	-0.049197629	0.0099845	8.15E-08
0.0099936	-0.036555115	0.0099945	7.96E-08
