# Supplementary material for: Reconfigurable signal modulation in a ferroelectric tunnel field-effect transistor
Source: Nat Commun. 2023 May 3;14:2530. doi: 10.1038/s41467-023-38242-w (PMC10156808; doi:10.1038/s41467-023-38242-w)
Supplement: Supplementary file 3 — Source Data [file 41467_2023_38242_MOESM3_ESM.zip › Source Data for Figures/Supplementary Figure 7/27-7_Endurance 4V_250ns.csv]

Cycle	High-Vpeak	Low-Vpeak
1	0.659668785	-0.48
3	0.62049935	-0.460263491
10	0.619768299	-0.380786836
30	0.479820862	-0.461146407
100	0.319333375	-0.460560083
300	0.279361367	-0.480775666
1000	0.080733091	-0.421301186
3000	0.020319581	-0.481045604
10000	-0.000199676	-0.720151424
30000	-0.200496495	-0.600527287
100000	-0.340456843	-0.621117115
