# Supplementary material for: Reconfigurable signal modulation in a ferroelectric tunnel field-effect transistor
Source: Nat Commun. 2023 May 3;14:2530. doi: 10.1038/s41467-023-38242-w (PMC10156808; doi:10.1038/s41467-023-38242-w)
Supplement: Supplementary file 3 — Source Data [file 41467_2023_38242_MOESM3_ESM.zip › Source Data for Figures/Supplementary Figure 8/SI Fig-8ab_6-6_Vdd0.3V_Vpp0.6V_LVT.Wfm.csv]

Vin	Vout	sampling
0.053517785	0.02600079	1.00E-06
0.045612648	0.026396047
0.045612648	0.02600079
0.053517785	0.02600079
0.053517785	0.026396047
0.053517785	0.02600079
0.053517785	0.026396047
0.053517785	0.02600079
0.061422925	0.026396047
0.061422925	0.026396047
0.061422925	0.026396047
0.061422925	0.026396047
0.069328062	0.02600079
0.069328062	0.02600079
0.069328062	0.02600079
0.069328062	0.02600079
0.069328062	0.02600079
0.077233203	0.025605533
0.069328062	0.026396047
0.077233203	0.02600079
0.077233203	0.02600079
0.077233203	0.025605533
0.077233203	0.025605533
0.077233203	0.025605533
0.085138343	0.025210276
0.085138343	0.02600079
0.093043476	0.02600079
0.093043476	0.025210276
0.093043476	0.025605533
0.093043476	0.02600079
0.085138343	0.025210276
0.093043476	0.025210276
0.093043476	0.025605533
0.093043476	0.02600079
0.093043476	0.025210276
0.10094862	0.025210276
0.10094862	0.025210276
0.10094862	0.025210276
0.10885376	0.025605533
0.10094862	0.024815019
0.10094862	0.025210276
0.10885376	0.025210276
0.10885376	0.024815019
0.10885376	0.025210276
0.10885376	0.024815019
0.10885376	0.024815019
0.11675889	0.025210276
0.10885376	0.024815019
0.11675889	0.024815019
0.11675889	0.024815019
0.11675889	0.024815019
0.11675889	0.024419762
0.10885376	0.024419762
0.12466403	0.024815019
0.13256916	0.024419762
0.12466403	0.024419762
0.13256916	0.024024505
0.12466403	0.024815019
0.12466403	0.024419762
0.12466403	0.024024505
0.12466403	0.024024505
0.13256916	0.024024505
0.13256916	0.024024505
0.1404743	0.023629248
0.13256916	0.023629248
0.13256916	0.024024505
0.1404743	0.023629248
0.1404743	0.024024505
0.14837945	0.024024505
0.1404743	0.023629248
0.14837945	0.024024505
0.14837945	0.023233993
0.14837945	0.023629248
0.14837945	0.023629248
0.14837945	0.023629248
0.15628459	0.023233993
0.14837945	0.023233993
0.15628459	0.023233993
0.15628459	0.023233993
0.14837945	0.023629248
0.15628459	0.023233993
0.16418973	0.023233993
0.15628459	0.022838736
0.15628459	0.022838736
0.15628459	0.022838736
0.15628459	0.022443479
0.16418973	0.022838736
0.16418973	0.023233993
0.16418973	0.022443479
0.16418973	0.022443479
0.16418973	0.022443479
0.17209487	0.022838736
0.16418973	0.022048222
0.17209487	0.022443479
0.16418973	0.022443479
0.17209487	0.022443479
0.16418973	0.022048222
0.16418973	0.022048222
0.16418973	0.021257708
0.17209487	0.022048222
0.17209487	0.022048222
0.18000001	0.022443479
0.17209487	0.021652965
0.17209487	0.021257708
0.18000001	0.021652965
0.18000001	0.021652965
0.18000001	0.021652965
0.18000001	0.021652965
0.18000001	0.021257708
0.18000001	0.021257708
0.18790513	0.021257708
0.18000001	0.021257708
0.18000001	0.021257708
0.18000001	0.021257708
0.18000001	0.020862451
0.18790513	0.020862451
0.18790513	0.020862451
0.18000001	0.020071937
0.18790513	0.020862451
0.19581027	0.020467194
0.18790513	0.020467194
0.18790513	0.020467194
0.19581027	0.020071937
0.18790513	0.020467194
0.19581027	0.020467194
0.19581027	0.020071937
0.18790513	0.020071937
0.18790513	0.020071937
0.19581027	0.020862451
0.19581027	0.019281423
0.19581027	0.01967668
0.19581027	0.01967668
0.19581027	0.01967668
0.18790513	0.020071937
0.20371541	0.01967668
0.19581027	0.020071937
0.18790513	0.01967668
0.19581027	0.01967668
0.20371541	0.020071937
0.19581027	0.01967668
0.19581027	0.019281423
0.20371541	0.019281423
0.20371541	0.019281423
0.19581027	0.01967668
0.19581027	0.019281423
0.20371541	0.01967668
0.20371541	0.018886166
0.20371541	0.019281423
0.20371541	0.019281423
0.20371541	0.018490909
0.20371541	0.018886166
0.20371541	0.018490909
0.20371541	0.018886166
0.20371541	0.018886166
0.20371541	0.018095652
0.20371541	0.018490909
0.20371541	0.018490909
0.19581027	0.018886166
0.20371541	0.017700395
0.20371541	0.018490909
0.20371541	0.018490909
0.20371541	0.018490909
0.21162055	0.018490909
0.19581027	0.017700395
0.20371541	0.018490909
0.20371541	0.018095652
0.20371541	0.018095652
0.21162055	0.018095652
0.20371541	0.017700395
0.19581027	0.017700395
0.20371541	0.017700395
0.19581027	0.017305138
0.21162055	0.017305138
0.20371541	0.017700395
0.20371541	0.017700395
0.20371541	0.017305138
0.20371541	0.017305138
0.19581027	0.017305138
0.20371541	0.016514625
0.20371541	0.017305138
0.21162055	0.017305138
0.21162055	0.017305138
0.20371541	0.016909881
0.21162055	0.016909881
0.20371541	0.017700395
0.20371541	0.016909881
0.20371541	0.016909881
0.21162055	0.016909881
0.21162055	0.016514625
0.20371541	0.016909881
0.20371541	0.016514625
0.20371541	0.016514625
0.19581027	0.016514625
0.20371541	0.016514625
0.19581027	0.016514625
0.20371541	0.016514625
0.19581027	0.016514625
0.20371541	0.016119368
0.19581027	0.016514625
0.20371541	0.016514625
0.20371541	0.016514625
0.20371541	0.016514625
0.20371541	0.016514625
0.20371541	0.016514625
0.20371541	0.016119368
0.19581027	0.015724111
0.19581027	0.016119368
0.19581027	0.015724111
0.19581027	0.015724111
0.20371541	0.015724111
0.19581027	0.016119368
0.19581027	0.016119368
0.18790513	0.015724111
0.19581027	0.015724111
0.19581027	0.016119368
0.19581027	0.015724111
0.18790513	0.015328853
0.19581027	0.014933597
0.18790513	0.015328853
0.19581027	0.015328853
0.18790513	0.015328853
0.18790513	0.015724111
0.18790513	0.014933597
0.19581027	0.015328853
0.18790513	0.015328853
0.18790513	0.014933597
0.18790513	0.014933597
0.18790513	0.01453834
0.18790513	0.015328853
0.18790513	0.014933597
0.18790513	0.014933597
0.18790513	0.014933597
0.18790513	0.014933597
0.18000001	0.014933597
0.18790513	0.01453834
0.17209487	0.014933597
0.18000001	0.014933597
0.18000001	0.01453834
0.18000001	0.01453834
0.17209487	0.01453834
0.17209487	0.014933597
0.17209487	0.01453834
0.18000001	0.014143083
0.18000001	0.014143083
0.17209487	0.014143083
0.17209487	0.014143083
0.17209487	0.014143083
0.17209487	0.01453834
0.17209487	0.014143083
0.16418973	0.013747826
0.17209487	0.014143083
0.16418973	0.014143083
0.16418973	0.01453834
0.17209487	0.014143083
0.17209487	0.013747826
0.17209487	0.014143083
0.17209487	0.013747826
0.16418973	0.014143083
0.15628459	0.014143083
0.16418973	0.013747826
0.15628459	0.014143083
0.15628459	0.013747826
0.15628459	0.014143083
0.15628459	0.014143083
0.15628459	0.014143083
0.14837945	0.014143083
0.15628459	0.013352569
0.15628459	0.013747826
0.14837945	0.013747826
0.14837945	0.013747826
0.14837945	0.013747826
0.14837945	0.013747826
0.1404743	0.013747826
0.14837945	0.013747826
0.1404743	0.013747826
0.14837945	0.013747826
0.14837945	0.013747826
0.14837945	0.013747826
0.1404743	0.013747826
0.1404743	0.013747826
0.1404743	0.013352569
0.13256916	0.013747826
0.13256916	0.012957312
0.13256916	0.013352569
0.1404743	0.013352569
0.1404743	0.013352569
0.13256916	0.013747826
0.13256916	0.013352569
0.12466403	0.013352569
0.12466403	0.013352569
0.13256916	0.013352569
0.12466403	0.013747826
0.13256916	0.013747826
0.12466403	0.013352569
0.12466403	0.013747826
0.11675889	0.013352569
0.12466403	0.013352569
0.11675889	0.013747826
0.11675889	0.013352569
0.11675889	0.013352569
0.10885376	0.013747826
0.10885376	0.013352569
0.10885376	0.013352569
0.10885376	0.013747826
0.10885376	0.013747826
0.10885376	0.013747826
0.10885376	0.013352569
0.10094862	0.013352569
0.10885376	0.013352569
0.093043476	0.013352569
0.10094862	0.013747826
0.10094862	0.014143083
0.093043476	0.013352569
0.093043476	0.013352569
0.093043476	0.013747826
0.093043476	0.013352569
0.093043476	0.013747826
0.085138343	0.013352569
0.093043476	0.014143083
0.085138343	0.014143083
0.093043476	0.013352569
0.093043476	0.014143083
0.085138343	0.013352569
0.085138343	0.013747826
0.077233203	0.013352569
0.085138343	0.013352569
0.085138343	0.014143083
0.077233203	0.013747826
0.069328062	0.014143083
0.069328062	0.013352569
0.069328062	0.014143083
0.077233203	0.014143083
0.077233203	0.013747826
0.061422925	0.013747826
0.061422925	0.013747826
0.061422925	0.014143083
0.069328062	0.014143083
0.061422925	0.013747826
0.061422925	0.014143083
0.053517785	0.013747826
0.053517785	0.014143083
0.061422925	0.014143083
0.053517785	0.014143083
0.053517785	0.013747826
0.045612648	0.013747826
0.045612648	0.01453834
0.045612648	0.014143083
0.045612648	0.014143083
0.045612648	0.014143083
0.037707511	0.01453834
0.037707511	0.014933597
0.045612648	0.014143083
0.037707511	0.01453834
0.037707511	0.01453834
0.029802371	0.014143083
0.037707511	0.014933597
0.029802371	0.014143083
0.029802371	0.01453834
0.021897234	0.014933597
0.029802371	0.01453834
0.021897234	0.014933597
0.013992094	0.01453834
0.021897234	0.014933597
0.013992094	0.015328853
0.013992094	0.014933597
0.013992094	0.015328853
0.013992094	0.01453834
0.006086957	0.015724111
0.013992094	0.014933597
0.006086957	0.015328853
0.006086957	0.015328853
0.013992094	0.015328853
0.006086957	0.015724111
-0.001818182	0.015328853
-0.001818182	0.016119368
-0.001818182	0.015724111
-0.009723321	0.015724111
-0.001818182	0.016119368
-0.001818182	0.015724111
-0.009723321	0.016514625
-0.009723321	0.015724111
-0.017628459	0.016119368
-0.017628459	0.016514625
-0.009723321	0.016119368
-0.025533596	0.016514625
-0.017628459	0.016514625
-0.017628459	0.016514625
-0.017628459	0.016514625
-0.025533596	0.016514625
-0.025533596	0.016514625
-0.033438735	0.016909881
-0.033438735	0.016514625
-0.033438735	0.016909881
-0.033438735	0.017305138
-0.041343875	0.017305138
-0.033438735	0.016909881
-0.033438735	0.017700395
-0.041343875	0.017305138
-0.041343875	0.017305138
-0.041343875	0.017700395
-0.049249012	0.016909881
-0.049249012	0.018095652
-0.049249012	0.017305138
-0.049249012	0.017700395
-0.049249012	0.018095652
-0.057154149	0.017700395
-0.065059289	0.018095652
-0.057154149	0.018490909
-0.065059289	0.018095652
-0.065059289	0.018490909
-0.065059289	0.018490909
-0.065059289	0.018490909
-0.065059289	0.018095652
-0.07296443	0.018490909
-0.07296443	0.018490909
-0.07296443	0.018490909
-0.080869563	0.018886166
-0.080869563	0.018886166
-0.080869563	0.018886166
-0.080869563	0.018886166
-0.080869563	0.018886166
-0.080869563	0.018886166
-0.088774703	0.018886166
-0.088774703	0.019281423
-0.088774703	0.01967668
-0.088774703	0.019281423
-0.096679844	0.019281423
-0.096679844	0.01967668
-0.10458498	0.020071937
-0.096679844	0.01967668
-0.096679844	0.020071937
-0.10458498	0.020071937
-0.11249012	0.01967668
-0.10458498	0.020071937
-0.10458498	0.020071937
-0.11249012	0.020467194
-0.11249012	0.020071937
-0.11249012	0.020071937
-0.11249012	0.020467194
-0.12039526	0.020071937
-0.12039526	0.020467194
-0.12039526	0.020071937
-0.12039526	0.020071937
-0.12039526	0.020862451
-0.13620554	0.020467194
-0.1283004	0.020862451
-0.1283004	0.020467194
-0.13620554	0.020467194
-0.13620554	0.020467194
-0.14411066	0.021257708
-0.13620554	0.021257708
-0.13620554	0.021257708
-0.14411066	0.020467194
-0.14411066	0.021257708
-0.14411066	0.021257708
-0.14411066	0.021257708
-0.15201581	0.021257708
-0.15201581	0.020862451
-0.15201581	0.020862451
-0.15992095	0.021652965
-0.15992095	0.021257708
-0.15992095	0.021257708
-0.15992095	0.021652965
-0.15992095	0.021257708
-0.15992095	0.022048222
-0.16782609	0.022048222
-0.17573123	0.021652965
-0.15992095	0.021652965
-0.16782609	0.021257708
-0.15992095	0.022048222
-0.16782609	0.021652965
-0.17573123	0.021257708
-0.17573123	0.022048222
-0.17573123	0.021652965
-0.17573123	0.022443479
-0.17573123	0.022048222
-0.18363637	0.021652965
-0.19154151	0.021652965
-0.19154151	0.022048222
-0.19154151	0.022048222
-0.19154151	0.021652965
-0.19154151	0.022048222
-0.19154151	0.022048222
-0.18363637	0.021652965
-0.19154151	0.022048222
-0.20735177	0.022048222
-0.19944663	0.022048222
-0.20735177	0.022048222
-0.20735177	0.021652965
-0.20735177	0.021652965
-0.19944663	0.021652965
-0.20735177	0.022048222
-0.20735177	0.021652965
-0.21525691	0.021652965
-0.21525691	0.021652965
-0.21525691	0.021257708
-0.22316206	0.021652965
-0.22316206	0.021652965
-0.22316206	0.021652965
-0.2310672	0.021652965
-0.22316206	0.021652965
-0.2310672	0.021652965
-0.22316206	0.021257708
-0.22316206	0.022048222
-0.2310672	0.021257708
-0.2310672	0.021257708
-0.2310672	0.021257708
-0.2310672	0.021257708
-0.23897234	0.021652965
-0.23897234	0.021257708
-0.23897234	0.021257708
-0.24687748	0.021257708
-0.24687748	0.021257708
-0.24687748	0.021652965
-0.24687748	0.021652965
-0.24687748	0.021652965
-0.25478262	0.021257708
-0.25478262	0.021257708
-0.25478262	0.021257708
-0.25478262	0.020862451
-0.24687748	0.020862451
-0.25478262	0.021257708
-0.26268774	0.021257708
-0.25478262	0.020862451
-0.26268774	0.020467194
-0.26268774	0.020862451
-0.2705929	0.020467194
-0.2705929	0.020467194
-0.2705929	0.020862451
-0.26268774	0.020467194
-0.2705929	0.020862451
-0.2705929	0.020862451
-0.27849802	0.020467194
-0.2705929	0.020467194
-0.27849802	0.020071937
-0.2705929	0.020467194
-0.28640315	0.01967668
-0.27849802	0.020467194
-0.28640315	0.020071937
-0.28640315	0.020467194
-0.28640315	0.020467194
-0.28640315	0.020071937
-0.28640315	0.020071937
-0.2943083	0.01967668
-0.2943083	0.020467194
-0.2943083	0.01967668
-0.2943083	0.01967668
-0.2943083	0.020071937
-0.2943083	0.01967668
-0.30221343	0.020071937
-0.30221343	0.020071937
-0.2943083	0.01967668
-0.31011859	0.01967668
-0.31011859	0.019281423
-0.30221343	0.01967668
-0.30221343	0.01967668
-0.31011859	0.019281423
-0.31011859	0.01967668
-0.31011859	0.019281423
-0.31011859	0.020071937
-0.31802371	0.019281423
-0.31802371	0.019281423
-0.32592887	0.019281423
-0.31802371	0.019281423
-0.31802371	0.019281423
-0.31802371	0.018886166
-0.31802371	0.018886166
-0.31802371	0.019281423
-0.31802371	0.018886166
-0.32592887	0.018886166
-0.32592887	0.018490909
-0.31802371	0.018490909
-0.32592887	0.018886166
-0.33383399	0.018490909
-0.33383399	0.018095652
-0.32592887	0.018490909
-0.33383399	0.018490909
-0.32592887	0.018095652
-0.33383399	0.018095652
-0.34173912	0.018490909
-0.33383399	0.018095652
-0.33383399	0.018095652
-0.34173912	0.018095652
-0.33383399	0.017700395
-0.34173912	0.017700395
-0.34173912	0.017700395
-0.33383399	0.018095652
-0.34173912	0.017700395
-0.34173912	0.017305138
-0.34173912	0.017700395
-0.34173912	0.017305138
-0.34964427	0.017700395
-0.34964427	0.017700395
-0.34173912	0.017305138
-0.34964427	0.017305138
-0.34964427	0.017305138
-0.34964427	0.017700395
-0.34964427	0.016909881
-0.34964427	0.017305138
-0.34173912	0.017305138
-0.34173912	0.016909881
-0.3575494	0.016909881
-0.34964427	0.016909881
-0.3575494	0.017305138
-0.3575494	0.016909881
-0.34964427	0.016514625
-0.3575494	0.016909881
-0.3575494	0.016119368
-0.3575494	0.016909881
-0.36545455	0.016514625
-0.36545455	0.016514625
-0.3575494	0.016514625
-0.3575494	0.016119368
-0.36545455	0.016119368
-0.36545455	0.016119368
-0.36545455	0.016514625
-0.3575494	0.016514625
-0.36545455	0.016119368
-0.36545455	0.016119368
-0.36545455	0.016119368
-0.36545455	0.016119368
-0.36545455	0.015328853
-0.36545455	0.015724111
-0.36545455	0.015724111
-0.37335968	0.015724111
-0.37335968	0.015328853
-0.37335968	0.015724111
-0.37335968	0.015328853
-0.37335968	0.015724111
-0.37335968	0.015724111
-0.36545455	0.015724111
-0.36545455	0.014933597
-0.38126484	0.015328853
-0.37335968	0.015328853
-0.38126484	0.015328853
-0.37335968	0.014933597
-0.37335968	0.015328853
-0.37335968	0.014933597
-0.37335968	0.014933597
-0.37335968	0.014933597
-0.38126484	0.014933597
-0.37335968	0.014933597
-0.37335968	0.01453834
-0.38126484	0.01453834
-0.38126484	0.014933597
-0.38126484	0.01453834
-0.38126484	0.01453834
-0.38126484	0.01453834
-0.38126484	0.014143083
-0.37335968	0.014933597
-0.38126484	0.014143083
-0.38126484	0.014143083
-0.38916996	0.01453834
-0.38126484	0.014143083
-0.38126484	0.01453834
-0.38126484	0.014143083
-0.38916996	0.013747826
-0.38126484	0.014143083
-0.38126484	0.014143083
-0.38126484	0.013747826
-0.38126484	0.013747826
-0.38126484	0.014143083
-0.38126484	0.013747826
-0.38126484	0.014143083
-0.38126484	0.013747826
-0.38916996	0.013747826
-0.38126484	0.013352569
-0.38126484	0.014143083
-0.38126484	0.013747826
-0.38126484	0.013747826
-0.38126484	0.013747826
-0.38126484	0.013747826
-0.38126484	0.013352569
-0.38126484	0.013747826
-0.38916996	0.013352569
-0.38126484	0.012957312
-0.38916996	0.013352569
-0.38916996	0.013352569
-0.38126484	0.012957312
-0.38126484	0.013352569
-0.38126484	0.012957312
-0.38916996	0.012957312
-0.38126484	0.013352569
-0.38126484	0.013352569
-0.38916996	0.013352569
-0.38126484	0.012562055
-0.38126484	0.012957312
-0.37335968	0.012562055
-0.38126484	0.012957312
-0.38126484	0.012957312
-0.38126484	0.012957312
-0.38126484	0.012957312
-0.38126484	0.012562055
-0.38916996	0.012562055
-0.38126484	0.012562055
-0.38126484	0.012166798
-0.38916996	0.012562055
-0.38126484	0.012562055
-0.38126484	0.012957312
-0.37335968	0.012166798
-0.38126484	0.012562055
-0.38126484	0.012562055
-0.37335968	0.012166798
-0.38126484	0.012166798
-0.38126484	0.011771541
-0.37335968	0.012166798
-0.37335968	0.012562055
-0.37335968	0.012166798
-0.37335968	0.012166798
-0.37335968	0.011771541
-0.38126484	0.011771541
-0.38126484	0.012166798
-0.37335968	0.012166798
-0.37335968	0.012166798
-0.37335968	0.011771541
-0.37335968	0.011771541
-0.37335968	0.012166798
-0.36545455	0.011771541
-0.37335968	0.012166798
-0.36545455	0.011771541
-0.37335968	0.011771541
-0.37335968	0.012166798
-0.37335968	0.011771541
-0.37335968	0.011771541
-0.36545455	0.011376285
-0.36545455	0.012166798
-0.36545455	0.011376285
-0.37335968	0.011376285
-0.36545455	0.011771541
-0.36545455	0.011376285
-0.36545455	0.012166798
-0.36545455	0.011771541
-0.36545455	0.011771541
-0.36545455	0.011376285
-0.36545455	0.011376285
-0.3575494	0.012166798
-0.3575494	0.011376285
-0.3575494	0.011376285
-0.3575494	0.011376285
-0.3575494	0.011376285
-0.3575494	0.011376285
-0.3575494	0.011376285
-0.3575494	0.011376285
-0.34964427	0.011376285
-0.3575494	0.011376285
-0.34964427	0.011376285
-0.34964427	0.010981028
-0.34964427	0.011376285
-0.34964427	0.011376285
-0.34964427	0.011376285
-0.34964427	0.011771541
-0.34964427	0.010585771
-0.34964427	0.010981028
-0.34964427	0.010585771
-0.34173912	0.010981028
-0.34964427	0.011376285
-0.34173912	0.011376285
-0.34964427	0.011376285
-0.34173912	0.010981028
-0.34173912	0.010981028
-0.33383399	0.011376285
-0.34173912	0.010981028
-0.34173912	0.011376285
-0.34173912	0.010981028
-0.34173912	0.011376285
-0.33383399	0.011376285
-0.33383399	0.011376285
-0.33383399	0.010981028
-0.33383399	0.010981028
-0.33383399	0.011376285
-0.32592887	0.010981028
-0.32592887	0.011376285
-0.32592887	0.011376285
-0.33383399	0.010585771
-0.32592887	0.011376285
-0.31802371	0.010981028
-0.32592887	0.010981028
-0.31802371	0.010981028
-0.31802371	0.010981028
-0.32592887	0.010981028
-0.31802371	0.010981028
-0.31802371	0.011376285
-0.31802371	0.011376285
-0.31802371	0.010981028
-0.31802371	0.011771541
-0.31011859	0.011376285
-0.31802371	0.011376285
-0.31011859	0.010981028
-0.31011859	0.011376285
-0.31011859	0.011771541
-0.31011859	0.010981028
-0.31011859	0.010981028
-0.30221343	0.011376285
-0.2943083	0.011376285
-0.30221343	0.011771541
-0.31011859	0.011376285
-0.30221343	0.011376285
-0.2943083	0.010981028
-0.2943083	0.011771541
-0.2943083	0.011771541
-0.2943083	0.011376285
-0.2943083	0.011771541
-0.28640315	0.011771541
-0.2943083	0.011771541
-0.28640315	0.011771541
-0.28640315	0.011771541
-0.28640315	0.011771541
-0.28640315	0.011771541
-0.28640315	0.012166798
-0.27849802	0.012166798
-0.27849802	0.011771541
-0.28640315	0.011771541
-0.27849802	0.011771541
-0.27849802	0.012562055
-0.2705929	0.012166798
-0.27849802	0.012562055
-0.2705929	0.011771541
-0.2705929	0.012166798
-0.2705929	0.012562055
-0.2705929	0.012166798
-0.26268774	0.012562055
-0.26268774	0.011771541
-0.26268774	0.012562055
-0.26268774	0.012957312
-0.25478262	0.012957312
-0.26268774	0.012957312
-0.25478262	0.012562055
-0.25478262	0.012562055
-0.24687748	0.012957312
-0.25478262	0.012957312
-0.25478262	0.013352569
-0.24687748	0.012957312
-0.24687748	0.012957312
-0.25478262	0.013352569
-0.23897234	0.012957312
-0.23897234	0.013747826
-0.23897234	0.013352569
-0.24687748	0.014143083
-0.23897234	0.013352569
-0.23897234	0.013747826
-0.2310672	0.013747826
-0.2310672	0.013352569
-0.2310672	0.014143083
-0.2310672	0.013747826
-0.2310672	0.014143083
-0.22316206	0.01453834
-0.2310672	0.014143083
-0.22316206	0.014143083
-0.22316206	0.014143083
-0.22316206	0.014143083
-0.22316206	0.014143083
-0.21525691	0.01453834
-0.21525691	0.014143083
-0.21525691	0.01453834
-0.20735177	0.01453834
-0.21525691	0.01453834
-0.21525691	0.014933597
-0.20735177	0.014933597
-0.20735177	0.014933597
-0.19944663	0.015328853
-0.19944663	0.014933597
-0.20735177	0.01453834
-0.19944663	0.014933597
-0.19944663	0.015328853
-0.19944663	0.015328853
-0.19944663	0.015328853
-0.19944663	0.015328853
-0.19154151	0.015724111
-0.19154151	0.016119368
-0.18363637	0.015328853
-0.18363637	0.016119368
-0.18363637	0.015724111
-0.18363637	0.016514625
-0.17573123	0.016514625
-0.17573123	0.016514625
-0.17573123	0.016514625
-0.17573123	0.016909881
-0.17573123	0.016514625
-0.17573123	0.016909881
-0.17573123	0.016909881
-0.16782609	0.016909881
-0.16782609	0.016909881
-0.16782609	0.016909881
-0.15992095	0.017305138
-0.15992095	0.017305138
-0.15201581	0.017700395
-0.15992095	0.017305138
-0.15201581	0.017700395
-0.15201581	0.017700395
-0.15201581	0.017700395
-0.15201581	0.018095652
-0.14411066	0.018095652
-0.14411066	0.018490909
-0.14411066	0.018490909
-0.14411066	0.018490909
-0.14411066	0.018490909
-0.13620554	0.018490909
-0.13620554	0.018886166
-0.14411066	0.018886166
-0.13620554	0.019281423
-0.1283004	0.019281423
-0.13620554	0.019281423
-0.13620554	0.01967668
-0.12039526	0.01967668
-0.12039526	0.020071937
-0.12039526	0.01967668
-0.12039526	0.01967668
-0.12039526	0.01967668
-0.11249012	0.01967668
-0.11249012	0.020071937
-0.12039526	0.020071937
-0.11249012	0.020071937
-0.11249012	0.020467194
-0.10458498	0.020467194
-0.11249012	0.020862451
-0.10458498	0.020862451
-0.11249012	0.020862451
-0.10458498	0.020862451
-0.10458498	0.021257708
-0.096679844	0.021257708
-0.096679844	0.021257708
-0.096679844	0.021257708
-0.096679844	0.021652965
-0.088774703	0.021652965
-0.088774703	0.021652965
-0.080869563	0.021652965
-0.088774703	0.021257708
-0.080869563	0.022048222
-0.080869563	0.022443479
-0.080869563	0.022048222
-0.07296443	0.022048222
-0.065059289	0.022048222
-0.065059289	0.022443479
-0.065059289	0.022443479
-0.07296443	0.022048222
-0.065059289	0.022443479
-0.065059289	0.022838736
-0.065059289	0.022838736
-0.065059289	0.022838736
-0.065059289	0.022838736
-0.057154149	0.022443479
-0.049249012	0.022838736
-0.049249012	0.022838736
-0.049249012	0.023233993
-0.057154149	0.023233993
-0.049249012	0.023629248
-0.041343875	0.023233993
-0.041343875	0.023629248
-0.049249012	0.023629248
-0.041343875	0.023629248
-0.041343875	0.024024505
-0.041343875	0.023629248
-0.041343875	0.024419762
-0.033438735	0.024024505
-0.033438735	0.024024505
-0.033438735	0.024024505
-0.033438735	0.024024505
-0.033438735	0.024419762
-0.025533596	0.024024505
-0.017628459	0.024419762
-0.017628459	0.024419762
-0.025533596	0.024419762
-0.017628459	0.024815019
-0.009723321	0.024419762
-0.017628459	0.024815019
-0.009723321	0.024419762
-0.009723321	0.024815019
-0.009723321	0.025210276
-0.009723321	0.024419762
-0.001818182	0.024815019
-0.009723321	0.024815019
-0.001818182	0.024815019
-0.001818182	0.024815019
0.006086957	0.024815019
0.006086957	0.024815019
0.006086957	0.024815019
0.013992094	0.024815019
0.006086957	0.025210276
0.013992094	0.025210276
0.013992094	0.024419762
0.013992094	0.025605533
0.013992094	0.025605533
0.021897234	0.025605533
0.013992094	0.025210276
0.013992094	0.024815019
0.021897234	0.02600079
0.021897234	0.025210276
0.021897234	0.025605533
0.021897234	0.025605533
0.029802371	0.025210276
0.029802371	0.025605533
0.029802371	0.025605533
0.029802371	0.024815019
0.037707511	0.025210276
0.045612648	0.025605533
0.029802371	0.025210276
0.045612648	0.025210276
0.037707511	0.025210276
0.045612648	0.025210276
0.045612648	0.025210276
0.045612648	0.02600079
0.045612648	0.025210276
0.045612648	0.025605533
0.053517785	0.025605533
0.045612648	0.025605533
0.045612648	0.025210276
0.061422925	0.025605533
0.061422925	0.025210276
0.061422925	0.025210276
0.061422925	0.025210276
0.061422925	0.025210276
0.061422925	0.025605533
0.069328062	0.024815019
0.069328062	0.025210276
0.069328062	0.025210276
0.061422925	0.024815019
0.069328062	0.025210276
0.077233203	0.025210276
0.069328062	0.025210276
0.069328062	0.025605533
0.085138343	0.024419762
0.077233203	0.024815019
0.085138343	0.024815019
0.085138343	0.025210276
0.077233203	0.024815019
0.085138343	0.024815019
0.085138343	0.024815019
0.085138343	0.024815019
0.093043476	0.024815019
0.093043476	0.024815019
0.093043476	0.024815019
0.093043476	0.024815019
0.093043476	0.024815019
0.093043476	0.024419762
0.093043476	0.024024505
0.10094862	0.024419762
0.10094862	0.024419762
0.10094862	0.024815019
0.093043476	0.024815019
0.10885376	0.024024505
0.10094862	0.024419762
0.10094862	0.024419762
0.10885376	0.024024505
0.10885376	0.024419762
0.10885376	0.024024505
0.10885376	0.024419762
0.11675889	0.024419762
0.10885376	0.024024505
0.10885376	0.024024505
0.11675889	0.024024505
0.11675889	0.024024505
0.11675889	0.023629248
0.11675889	0.023629248
0.12466403	0.023629248
0.12466403	0.024024505
0.12466403	0.023629248
0.10885376	0.023629248
0.12466403	0.023233993
0.13256916	0.023233993
0.12466403	0.023629248
0.13256916	0.023233993
0.1404743	0.023233993
0.12466403	0.023233993
0.13256916	0.023233993
0.13256916	0.023233993
0.1404743	0.023233993
0.1404743	0.022838736
0.1404743	0.023233993
0.1404743	0.022838736
0.14837945	0.022838736
0.1404743	0.022443479
0.14837945	0.022443479
0.14837945	0.022838736
0.14837945	0.022443479
0.14837945	0.022838736
0.15628459	0.022443479
0.14837945	0.022443479
0.15628459	0.022443479
0.15628459	0.022443479
0.15628459	0.022443479
0.14837945	0.022443479
0.15628459	0.021652965
0.15628459	0.022048222
0.15628459	0.022443479
0.15628459	0.022048222
0.15628459	0.022048222
0.16418973	0.022048222
0.16418973	0.022048222
0.16418973	0.021652965
0.17209487	0.021652965
0.16418973	0.021652965
0.17209487	0.021652965
0.16418973	0.021257708
0.16418973	0.021257708
0.16418973	0.021652965
0.16418973	0.021257708
0.17209487	0.021257708
0.17209487	0.022048222
0.17209487	0.021257708
0.17209487	0.021257708
0.17209487	0.021257708
0.17209487	0.020862451
0.17209487	0.020862451
0.17209487	0.020862451
0.17209487	0.021257708
0.17209487	0.020862451
0.18000001	0.020862451
0.18000001	0.020467194
0.18000001	0.020862451
0.17209487	0.020862451
0.18000001	0.020467194
0.18000001	0.020467194
0.18000001	0.020071937
0.18000001	0.020467194
0.18000001	0.020467194
0.18000001	0.020071937
0.18000001	0.020467194
0.18000001	0.01967668
0.18790513	0.020467194
0.18790513	0.020071937
0.18790513	0.020071937
0.18790513	0.01967668
0.18790513	0.01967668
0.19581027	0.020071937
0.19581027	0.019281423
0.18790513	0.020071937
0.18790513	0.018886166
0.19581027	0.01967668
0.19581027	0.020071937
0.19581027	0.019281423
0.19581027	0.020071937
0.18790513	0.019281423
0.19581027	0.01967668
0.18790513	0.01967668
0.19581027	0.019281423
0.19581027	0.01967668
0.19581027	0.018490909
0.19581027	0.01967668
0.19581027	0.018886166
0.19581027	0.019281423
0.19581027	0.019281423
0.20371541	0.018886166
0.19581027	0.018490909
0.19581027	0.018490909
0.20371541	0.018490909
0.20371541	0.018886166
0.20371541	0.018095652
0.21162055	0.018490909
0.19581027	0.018490909
0.19581027	0.018490909
0.19581027	0.018095652
0.20371541	0.018095652
0.20371541	0.018095652
0.20371541	0.018095652
0.20371541	0.018095652
0.19581027	0.018490909
0.20371541	0.018095652
0.20371541	0.018095652
0.20371541	0.018095652
0.20371541	0.018095652
0.20371541	0.017700395
0.20371541	0.017700395
0.20371541	0.017700395
0.20371541	0.017700395
0.20371541	0.018095652
0.20371541	0.017305138
0.20371541	0.017700395
0.20371541	0.017305138
0.20371541	0.017305138
0.20371541	0.017700395
0.21162055	0.017305138
0.21162055	0.017305138
0.21162055	0.017305138
0.21162055	0.017305138
0.21162055	0.016909881
0.21162055	0.016909881
0.20371541	0.017305138
0.20371541	0.016909881
0.21162055	0.016909881
0.19581027	0.016514625
0.21162055	0.016119368
0.20371541	0.016514625
0.20371541	0.016514625
0.21162055	0.016909881
0.21162055	0.016514625
0.21162055	0.016514625
0.19581027	0.016514625
0.21162055	0.016119368
0.20371541	0.016514625
0.21162055	0.016119368
0.20371541	0.016119368
0.20371541	0.016119368
0.19581027	0.016119368
0.20371541	0.016119368
0.20371541	0.016514625
0.19581027	0.016119368
0.19581027	0.015724111
0.20371541	0.015724111
0.20371541	0.016119368
0.20371541	0.016119368
0.19581027	0.015724111
0.21162055	0.016119368
0.19581027	0.015724111
0.20371541	0.015724111
0.19581027	0.015724111
0.20371541	0.015328853
0.20371541	0.015328853
0.19581027	0.014933597
0.19581027	0.015328853
0.20371541	0.015724111
0.19581027	0.014933597
0.19581027	0.015328853
0.19581027	0.015328853
0.19581027	0.014933597
0.19581027	0.014933597
0.19581027	0.01453834
0.19581027	0.014933597
0.19581027	0.014933597
0.18790513	0.01453834
0.18790513	0.015724111
0.19581027	0.01453834
0.18790513	0.01453834
0.18790513	0.01453834
0.18790513	0.014143083
0.19581027	0.014933597
0.19581027	0.01453834
0.18790513	0.01453834
0.19581027	0.01453834
0.18790513	0.01453834
0.18790513	0.01453834
0.18790513	0.01453834
0.18790513	0.014933597
0.18790513	0.014143083
0.18000001	0.01453834
0.18000001	0.01453834
0.18000001	0.014143083
0.18000001	0.014143083
0.18000001	0.014143083
0.18000001	0.014933597
0.18000001	0.014143083
0.17209487	0.014143083
0.18790513	0.014143083
0.17209487	0.013747826
0.17209487	0.01453834
0.17209487	0.01453834
0.17209487	0.014143083
0.17209487	0.014143083
0.17209487	0.013747826
0.16418973	0.013747826
0.17209487	0.014143083
0.17209487	0.014143083
0.17209487	0.014143083
0.17209487	0.013747826
0.16418973	0.013747826
0.16418973	0.013747826
0.17209487	0.013747826
0.16418973	0.013352569
0.16418973	0.014143083
0.16418973	0.013747826
0.16418973	0.013352569
0.15628459	0.013352569
0.16418973	0.013747826
0.16418973	0.013352569
0.15628459	0.013352569
0.15628459	0.013352569
0.15628459	0.013352569
0.15628459	0.013352569
0.15628459	0.013747826
0.15628459	0.013747826
0.15628459	0.013352569
0.14837945	0.012957312
0.15628459	0.013352569
0.14837945	0.013352569
0.14837945	0.013352569
0.14837945	0.013747826
0.1404743	0.012562055
0.14837945	0.013747826
0.14837945	0.012957312
0.1404743	0.013352569
0.1404743	0.012957312
0.1404743	0.013352569
0.13256916	0.013352569
0.1404743	0.012957312
0.1404743	0.013747826
0.1404743	0.013352569
0.1404743	0.012957312
0.13256916	0.012957312
0.12466403	0.012957312
0.12466403	0.013352569
0.13256916	0.012957312
0.12466403	0.012957312
0.12466403	0.012957312
0.12466403	0.013352569
0.11675889	0.012957312
0.12466403	0.012957312
0.12466403	0.012957312
0.11675889	0.012957312
0.12466403	0.013352569
0.11675889	0.013352569
0.11675889	0.013352569
0.10885376	0.012562055
0.10885376	0.012957312
0.10885376	0.012957312
0.10885376	0.012957312
0.10885376	0.012957312
0.10094862	0.013352569
0.10094862	0.012957312
0.10885376	0.012957312
0.10094862	0.012957312
0.10094862	0.013352569
0.10094862	0.013352569
0.10094862	0.012957312
0.10094862	0.012957312
0.093043476	0.013352569
0.093043476	0.012957312
0.093043476	0.013352569
0.093043476	0.012957312
0.093043476	0.012957312
0.077233203	0.013352569
0.085138343	0.013352569
0.093043476	0.013352569
0.085138343	0.012562055
0.085138343	0.013352569
0.085138343	0.013747826
0.077233203	0.012957312
0.085138343	0.013747826
0.077233203	0.013352569
0.077233203	0.012957312
0.077233203	0.013352569
0.069328062	0.013747826
0.077233203	0.013747826
0.061422925	0.013352569
0.061422925	0.013352569
0.069328062	0.013352569
0.069328062	0.013352569
0.061422925	0.013747826
0.061422925	0.013352569
0.061422925	0.013352569
0.053517785	0.013747826
0.061422925	0.013747826
0.053517785	0.014143083
0.061422925	0.013352569
0.053517785	0.013747826
0.045612648	0.014143083
0.045612648	0.013747826
0.053517785	0.014143083
0.045612648	0.013352569
0.045612648	0.014143083
0.045612648	0.014143083
0.045612648	0.01453834
0.037707511	0.014143083
0.037707511	0.014143083
0.037707511	0.014143083
0.037707511	0.014143083
0.037707511	0.014143083
0.037707511	0.014143083
0.037707511	0.01453834
0.029802371	0.014933597
0.029802371	0.01453834
0.021897234	0.014143083
0.029802371	0.014143083
0.021897234	0.01453834
0.021897234	0.01453834
0.021897234	0.01453834
0.013992094	0.014933597
0.013992094	0.01453834
0.013992094	0.014933597
0.013992094	0.01453834
0.013992094	0.015328853
0.006086957	0.015328853
0.006086957	0.015328853
0.006086957	0.014933597
0.006086957	0.015328853
0.006086957	0.015328853
-0.001818182	0.015328853
-0.001818182	0.014933597
0.006086957	0.014933597
-0.001818182	0.015724111
-0.009723321	0.015724111
-0.001818182	0.015724111
-0.009723321	0.015724111
-0.009723321	0.016119368
-0.017628459	0.015724111
-0.009723321	0.016514625
-0.017628459	0.016119368
-0.017628459	0.016514625
-0.025533596	0.016119368
-0.017628459	0.016119368
-0.017628459	0.016119368
-0.025533596	0.016514625
-0.025533596	0.016514625
-0.025533596	0.016514625
-0.025533596	0.016514625
-0.033438735	0.016514625
-0.041343875	0.016514625
-0.041343875	0.017305138
-0.041343875	0.016909881
-0.041343875	0.016909881
-0.041343875	0.017305138
-0.049249012	0.017305138
-0.049249012	0.017700395
-0.049249012	0.016909881
-0.049249012	0.017700395
-0.049249012	0.016909881
-0.049249012	0.017700395
-0.049249012	0.017305138
-0.057154149	0.017700395
-0.057154149	0.017700395
-0.057154149	0.017700395
-0.065059289	0.017700395
-0.065059289	0.017305138
-0.065059289	0.018095652
-0.057154149	0.018095652
-0.07296443	0.018095652
-0.07296443	0.018095652
-0.07296443	0.018095652
-0.07296443	0.018095652
-0.080869563	0.018490909
-0.080869563	0.018490909
-0.080869563	0.018490909
-0.080869563	0.018095652
-0.080869563	0.018490909
-0.088774703	0.018886166
-0.088774703	0.018490909
-0.088774703	0.018886166
-0.088774703	0.018886166
-0.096679844	0.019281423
-0.096679844	0.019281423
-0.096679844	0.019281423
-0.096679844	0.01967668
-0.096679844	0.018886166
-0.10458498	0.01967668
-0.10458498	0.01967668
-0.10458498	0.01967668
-0.10458498	0.019281423
-0.10458498	0.01967668
-0.11249012	0.020071937
-0.11249012	0.01967668
-0.12039526	0.020071937
-0.12039526	0.020071937
-0.12039526	0.020071937
-0.12039526	0.020071937
-0.12039526	0.020071937
-0.12039526	0.020467194
-0.12039526	0.01967668
-0.1283004	0.020467194
-0.1283004	0.020467194
-0.13620554	0.020071937
-0.13620554	0.020467194
-0.13620554	0.020467194
-0.13620554	0.020862451
-0.15201581	0.020862451
-0.14411066	0.021257708
-0.14411066	0.020862451
-0.14411066	0.021257708
-0.14411066	0.020467194
-0.15201581	0.020862451
-0.14411066	0.020862451
-0.15201581	0.020862451
-0.15201581	0.021257708
-0.15201581	0.021257708
-0.15201581	0.021257708
-0.15201581	0.021257708
-0.15992095	0.020862451
-0.16782609	0.021257708
-0.16782609	0.021257708
-0.16782609	0.020862451
-0.16782609	0.021652965
-0.16782609	0.021257708
-0.17573123	0.021257708
-0.17573123	0.021257708
-0.17573123	0.021257708
-0.16782609	0.021652965
-0.17573123	0.021257708
-0.17573123	0.021652965
-0.17573123	0.022048222
-0.18363637	0.021652965
-0.18363637	0.021652965
-0.18363637	0.021257708
-0.18363637	0.022048222
-0.19154151	0.021257708
-0.19154151	0.021652965
-0.19154151	0.022048222
-0.19154151	0.021257708
-0.19944663	0.022048222
-0.19154151	0.022048222
-0.19944663	0.021652965
-0.20735177	0.021257708
-0.20735177	0.022048222
-0.20735177	0.022048222
-0.21525691	0.022048222
-0.20735177	0.022048222
-0.21525691	0.021652965
-0.21525691	0.021652965
-0.21525691	0.022048222
-0.21525691	0.021652965
-0.21525691	0.021652965
-0.22316206	0.022048222
-0.21525691	0.022048222
-0.22316206	0.021652965
-0.2310672	0.022048222
-0.22316206	0.021652965
-0.2310672	0.021652965
-0.2310672	0.021652965
-0.2310672	0.021652965
-0.23897234	0.020862451
-0.23897234	0.021257708
-0.2310672	0.022048222
-0.23897234	0.022048222
-0.23897234	0.021652965
-0.23897234	0.021257708
-0.23897234	0.021652965
-0.24687748	0.021652965
-0.24687748	0.021257708
-0.24687748	0.021652965
-0.24687748	0.021257708
-0.24687748	0.021652965
-0.25478262	0.021257708
-0.25478262	0.021652965
-0.25478262	0.021652965
-0.26268774	0.021257708
-0.26268774	0.021257708
-0.25478262	0.021257708
-0.25478262	0.021257708
-0.26268774	0.021257708
-0.26268774	0.021257708
-0.26268774	0.021652965
-0.2705929	0.021257708
-0.2705929	0.021257708
-0.2705929	0.020862451
-0.26268774	0.020862451
-0.2705929	0.021257708
-0.27849802	0.020862451
-0.27849802	0.021257708
-0.27849802	0.020862451
-0.27849802	0.020862451
-0.27849802	0.020467194
-0.28640315	0.020862451
-0.27849802	0.021257708
-0.27849802	0.020862451
-0.28640315	0.020467194
-0.2943083	0.020467194
-0.28640315	0.020071937
-0.28640315	0.020862451
-0.2943083	0.020467194
-0.2943083	0.020071937
-0.2943083	0.020467194
-0.2943083	0.020071937
-0.2943083	0.020071937
-0.2943083	0.020071937
-0.31011859	0.020467194
-0.30221343	0.020071937
-0.30221343	0.01967668
-0.30221343	0.020467194
-0.31011859	0.020467194
-0.31011859	0.020071937
-0.31011859	0.01967668
-0.31011859	0.020071937
-0.31011859	0.020071937
-0.31011859	0.01967668
-0.31011859	0.020071937
-0.31802371	0.019281423
-0.31802371	0.01967668
-0.31802371	0.01967668
-0.31802371	0.01967668
-0.31802371	0.01967668
-0.31802371	0.019281423
-0.31802371	0.01967668
-0.32592887	0.019281423
-0.31802371	0.019281423
-0.32592887	0.01967668
-0.32592887	0.018886166
-0.32592887	0.018886166
-0.32592887	0.019281423
-0.33383399	0.018886166
-0.32592887	0.019281423
-0.33383399	0.018886166
-0.33383399	0.018490909
-0.33383399	0.018886166
-0.33383399	0.018886166
-0.33383399	0.018490909
-0.33383399	0.018490909
-0.33383399	0.018490909
-0.33383399	0.018490909
-0.34173912	0.018490909
-0.34173912	0.018490909
-0.34173912	0.018095652
-0.34173912	0.018490909
-0.34173912	0.018490909
-0.34964427	0.018095652
-0.34964427	0.018095652
-0.34964427	0.018095652
-0.34964427	0.017700395
-0.34964427	0.017700395
-0.3575494	0.017700395
-0.34964427	0.017700395
-0.34964427	0.018095652
-0.34964427	0.017700395
-0.34964427	0.017700395
-0.3575494	0.017700395
-0.34964427	0.017305138
-0.34964427	0.017700395
-0.3575494	0.017305138
-0.34964427	0.017700395
-0.3575494	0.017305138
-0.3575494	0.017305138
-0.3575494	0.016909881
-0.3575494	0.016909881
-0.3575494	0.016909881
-0.3575494	0.016909881
-0.3575494	0.016909881
-0.3575494	0.016909881
-0.3575494	0.016514625
-0.36545455	0.017305138
-0.37335968	0.016909881
-0.36545455	0.016909881
-0.36545455	0.016514625
-0.37335968	0.016514625
-0.36545455	0.016909881
-0.3575494	0.016514625
-0.36545455	0.016119368
-0.36545455	0.016514625
-0.36545455	0.016119368
-0.37335968	0.016514625
-0.36545455	0.016119368
-0.36545455	0.016514625
-0.37335968	0.016119368
-0.37335968	0.016119368
-0.37335968	0.016119368
-0.37335968	0.016119368
-0.37335968	0.015724111
-0.37335968	0.015724111
-0.38126484	0.016119368
-0.37335968	0.015724111
-0.37335968	0.016119368
-0.37335968	0.015724111
-0.37335968	0.015328853
-0.37335968	0.015328853
-0.38126484	0.015724111
-0.38126484	0.015328853
-0.38126484	0.015328853
-0.37335968	0.015328853
-0.37335968	0.014933597
-0.38126484	0.014933597
-0.38916996	0.015328853
-0.38126484	0.014933597
-0.38126484	0.014933597
-0.38126484	0.01453834
-0.38126484	0.014933597
-0.37335968	0.014933597
-0.37335968	0.01453834
-0.38126484	0.01453834
-0.38126484	0.01453834
-0.38126484	0.014933597
-0.37335968	0.014143083
-0.38916996	0.014143083
-0.38126484	0.01453834
-0.38916996	0.01453834
-0.38126484	0.01453834
-0.38126484	0.014143083
-0.38916996	0.013747826
-0.38126484	0.014143083
-0.38126484	0.014143083
-0.38126484	0.014933597
-0.38126484	0.014143083
-0.37335968	0.014143083
-0.38126484	0.014143083
-0.38126484	0.013747826
-0.38916996	0.013747826
-0.38126484	0.013352569
-0.38916996	0.014143083
-0.38916996	0.013747826
-0.38126484	0.013747826
-0.38126484	0.014143083
-0.38126484	0.013352569
-0.38126484	0.013747826
-0.38126484	0.013352569
-0.38126484	0.013352569
-0.38126484	0.014143083
-0.38126484	0.013352569
-0.38126484	0.013747826
-0.38916996	0.013352569
-0.38126484	0.013747826
-0.38126484	0.013352569
-0.38126484	0.013352569
-0.38126484	0.014143083
-0.38126484	0.012957312
-0.38916996	0.013352569
-0.38126484	0.012957312
-0.38126484	0.012957312
-0.38126484	0.013352569
-0.38126484	0.012957312
-0.38916996	0.013352569
-0.38126484	0.012957312
-0.37335968	0.013352569
-0.38126484	0.013352569
-0.38126484	0.012957312
-0.38126484	0.012957312
-0.38126484	0.012562055
-0.38126484	0.013352569
-0.37335968	0.012957312
-0.38126484	0.012166798
-0.37335968	0.012957312
-0.38126484	0.012562055
-0.38126484	0.012957312
-0.38126484	0.012562055
-0.38126484	0.012957312
-0.38126484	0.012957312
-0.37335968	0.012166798
-0.37335968	0.012957312
-0.38126484	0.012166798
-0.37335968	0.012166798
-0.37335968	0.012166798
-0.36545455	0.012166798
-0.37335968	0.012957312
-0.37335968	0.012166798
-0.38126484	0.011771541
-0.37335968	0.012562055
-0.37335968	0.012166798
-0.37335968	0.012166798
-0.37335968	0.012166798
-0.37335968	0.012166798
-0.37335968	0.012166798
-0.36545455	0.011771541
-0.37335968	0.012562055
-0.36545455	0.011771541
-0.36545455	0.011771541
-0.36545455	0.011771541
-0.37335968	0.012166798
-0.36545455	0.012562055
-0.3575494	0.011771541
-0.36545455	0.012166798
-0.3575494	0.011771541
-0.36545455	0.012166798
-0.36545455	0.012166798
-0.36545455	0.011376285
-0.3575494	0.012166798
-0.36545455	0.012166798
-0.36545455	0.011771541
-0.3575494	0.011376285
-0.34964427	0.011376285
-0.3575494	0.012166798
-0.3575494	0.011771541
-0.3575494	0.011771541
-0.3575494	0.011376285
-0.34964427	0.011771541
-0.3575494	0.012166798
-0.34964427	0.011771541
-0.34964427	0.011771541
-0.34964427	0.011771541
-0.34964427	0.012166798
-0.34964427	0.011771541
-0.34964427	0.012166798
-0.34173912	0.011376285
-0.34964427	0.011771541
-0.34964427	0.012166798
-0.34964427	0.011376285
-0.34173912	0.011771541
-0.34173912	0.011376285
-0.34173912	0.011771541
-0.34173912	0.011376285
-0.34173912	0.012166798
-0.34173912	0.011376285
-0.34173912	0.012166798
-0.34173912	0.011771541
-0.34173912	0.011771541
-0.33383399	0.012166798
-0.33383399	0.011376285
-0.33383399	0.011771541
-0.34173912	0.011376285
-0.33383399	0.012166798
-0.32592887	0.011771541
-0.33383399	0.011771541
-0.32592887	0.011771541
-0.32592887	0.011771541
-0.32592887	0.011771541
-0.31802371	0.011771541
-0.31802371	0.011771541
-0.32592887	0.011376285
-0.31802371	0.011771541
-0.32592887	0.012562055
-0.32592887	0.011771541
-0.31802371	0.011771541
-0.31802371	0.011376285
-0.31011859	0.011771541
-0.31011859	0.012166798
-0.31011859	0.011771541
-0.31802371	0.011771541
-0.31011859	0.011771541
-0.31011859	0.012166798
-0.30221343	0.012166798
-0.30221343	0.011771541
-0.31011859	0.012166798
-0.31011859	0.012166798
-0.31011859	0.011771541
-0.30221343	0.012166798
-0.30221343	0.012166798
-0.30221343	0.012166798
-0.30221343	0.012166798
-0.2943083	0.012166798
-0.2943083	0.011771541
-0.30221343	0.012166798
-0.28640315	0.012562055
-0.28640315	0.012562055
-0.2943083	0.012166798
-0.28640315	0.012166798
-0.28640315	0.011771541
-0.27849802	0.012562055
-0.28640315	0.012166798
-0.28640315	0.012166798
-0.28640315	0.012166798
-0.27849802	0.012166798
-0.27849802	0.012562055
-0.27849802	0.012562055
-0.27849802	0.012166798
-0.2705929	0.012562055
-0.27849802	0.012562055
-0.2705929	0.012562055
-0.2705929	0.012957312
-0.27849802	0.012562055
-0.26268774	0.012957312
-0.2705929	0.012957312
-0.2705929	0.012562055
-0.26268774	0.012957312
-0.26268774	0.012562055
-0.26268774	0.012957312
-0.26268774	0.013352569
-0.25478262	0.012957312
-0.25478262	0.012957312
-0.25478262	0.013352569
-0.25478262	0.012957312
-0.24687748	0.013352569
-0.24687748	0.013352569
-0.24687748	0.013352569
-0.25478262	0.013352569
-0.23897234	0.013352569
-0.24687748	0.013352569
-0.2310672	0.013747826
-0.23897234	0.013352569
-0.23897234	0.014143083
-0.23897234	0.013747826
-0.2310672	0.013747826
-0.2310672	0.013747826
-0.2310672	0.013747826
-0.22316206	0.013747826
-0.2310672	0.013747826
-0.22316206	0.014143083
-0.21525691	0.014143083
-0.2310672	0.014143083
-0.22316206	0.014143083
-0.21525691	0.014143083
-0.22316206	0.014143083
-0.21525691	0.014143083
-0.21525691	0.01453834
-0.20735177	0.01453834
-0.21525691	0.014143083
-0.21525691	0.01453834
-0.20735177	0.014933597
-0.20735177	0.014933597
-0.20735177	0.014933597
-0.19944663	0.01453834
-0.20735177	0.015328853
-0.19944663	0.01453834
-0.19944663	0.015328853
-0.19944663	0.015328853
-0.19154151	0.015328853
-0.19944663	0.015328853
-0.19154151	0.015724111
-0.18363637	0.015724111
-0.18363637	0.015724111
-0.18363637	0.015724111
-0.17573123	0.015724111
-0.17573123	0.015724111
-0.18363637	0.016514625
-0.18363637	0.015724111
-0.17573123	0.015724111
-0.16782609	0.016119368
-0.17573123	0.016514625
-0.17573123	0.016119368
-0.16782609	0.016514625
-0.16782609	0.016514625
-0.15992095	0.016119368
-0.15992095	0.016514625
-0.16782609	0.016514625
-0.15201581	0.016909881
-0.15992095	0.017305138
-0.15992095	0.016514625
-0.15201581	0.016909881
-0.15201581	0.017305138
-0.15201581	0.017305138
-0.14411066	0.017305138
-0.15201581	0.016909881
-0.14411066	0.017700395
-0.14411066	0.017700395
-0.14411066	0.017305138
-0.14411066	0.017305138
-0.13620554	0.017700395
-0.13620554	0.018095652
-0.13620554	0.018095652
-0.13620554	0.017700395
-0.1283004	0.018095652
-0.13620554	0.018095652
-0.1283004	0.018095652
-0.1283004	0.018490909
-0.12039526	0.018490909
-0.12039526	0.018490909
-0.12039526	0.018490909
-0.11249012	0.018886166
-0.12039526	0.018490909
-0.11249012	0.018886166
-0.11249012	0.018490909
-0.11249012	0.019281423
-0.11249012	0.018886166
-0.11249012	0.019281423
-0.10458498	0.018886166
-0.10458498	0.01967668
-0.096679844	0.01967668
-0.096679844	0.01967668
-0.10458498	0.01967668
-0.096679844	0.01967668
-0.096679844	0.01967668
-0.088774703	0.01967668
-0.088774703	0.01967668
-0.088774703	0.020071937
-0.088774703	0.01967668
-0.080869563	0.020467194
-0.080869563	0.020467194
-0.080869563	0.020467194
-0.080869563	0.020467194
-0.080869563	0.020071937
-0.07296443	0.020467194
-0.07296443	0.020467194
-0.07296443	0.020862451
-0.07296443	0.020862451
-0.065059289	0.020862451
-0.065059289	0.021257708
-0.065059289	0.020862451
-0.057154149	0.021257708
-0.065059289	0.021257708
-0.065059289	0.020862451
-0.049249012	0.021652965
-0.057154149	0.020862451
-0.057154149	0.021257708
-0.057154149	0.021257708
-0.057154149	0.022048222
-0.049249012	0.021652965
-0.049249012	0.021652965
-0.041343875	0.021652965
-0.049249012	0.021652965
-0.033438735	0.022048222
-0.033438735	0.021257708
-0.033438735	0.021652965
-0.033438735	0.022048222
-0.033438735	0.021652965
-0.033438735	0.022048222
-0.025533596	0.022048222
-0.025533596	0.022048222
-0.033438735	0.022048222
-0.025533596	0.022048222
-0.017628459	0.022048222
-0.025533596	0.022048222
-0.025533596	0.022443479
-0.009723321	0.022443479
-0.009723321	0.022443479
-0.009723321	0.022443479
-0.009723321	0.022048222
-0.009723321	0.022443479
-0.009723321	0.022443479
-0.009723321	0.022443479
-0.001818182	0.022838736
-0.001818182	0.022443479
-0.001818182	0.022838736
-0.001818182	0.022443479
-0.001818182	0.022443479
0.006086957	0.022443479
0.006086957	0.022443479
0.006086957	0.022443479
0.013992094	0.022838736
0.006086957	0.022838736
0.013992094	0.022443479
0.013992094	0.022838736
0.013992094	0.022443479
0.013992094	0.022838736
0.021897234	0.022838736
0.021897234	0.022443479
0.021897234	0.023233993
0.021897234	0.022443479
0.029802371	0.023233993
0.021897234	0.022838736
0.029802371	0.022838736
0.021897234	0.022838736
0.037707511	0.022838736
0.037707511	0.022838736
0.037707511	0.022838736
0.037707511	0.022838736
0.045612648	0.022838736
0.045612648	0.022838736
0.045612648	0.023233993
0.045612648	0.022443479
[truncated: 98,001 more rows]
