# Supplementary material for: Reconfigurable signal modulation in a ferroelectric tunnel field-effect transistor
Source: Nat Commun. 2023 May 3;14:2530. doi: 10.1038/s41467-023-38242-w (PMC10156808; doi:10.1038/s41467-023-38242-w)
Supplement: Supplementary file 3 — Source Data [file 41467_2023_38242_MOESM3_ESM.zip › Source Data for Figures/Supplementary Figure 8/SI Fig-8cd_6-6_Vdd0.05V_Vpp0.6V_LVT.Wfm.csv]

Vin	Vout	sampling
0.028363636	0.000377233	1.00E-06
0.036268774	0.000535336
0.036268774	6.10E-05
0.044173911	0.000377233
0.044173911	0.000930593
0.044173911	0.00077249
0.044173911	0.000614387
0.044173911	0.000456285
0.044173911	0.000535336
0.052079052	0.000535336
0.044173911	0.000535336
0.052079052	0.000298182
0.044173911	0.000535336
0.059984189	0.00021913
0.059984189	0.00021913
0.052079052	0.000535336
0.059984189	0.00077249
0.059984189	0.000377233
0.059984189	-1.80E-05
0.067889325	0.000614387
0.059984189	0.000377233
0.067889325	0.000693439
0.067889325	0.00021913
0.067889325	-0.000176126
0.075794466	0.00021913
0.075794466	0.000456285
0.083699606	0.000535336
0.075794466	6.10E-05
0.083699606	0.000140079
0.075794466	0.000298182
0.083699606	6.10E-05
0.083699606	0.000456285
0.083699606	-1.80E-05
0.083699606	0.000377233
0.091604739	6.10E-05
0.083699606	0.00021913
0.091604739	0.000377233
0.091604739	0.000140079
0.091604739	0.000456285
0.091604739	0.000140079
0.091604739	0.00021913
0.09950988	0.000535336
0.09950988	0.000298182
0.09950988	0.00021913
0.09950988	0.000140079
0.09950988	-1.80E-05
0.10741502	6.10E-05
0.10741502	-1.80E-05
0.10741502	0.000140079
0.10741502	-9.71E-05
0.10741502	-1.80E-05
0.11532016	-0.000413281
0.10741502	-1.80E-05
0.11532016	-9.71E-05
0.11532016	-1.80E-05
0.11532016	-0.000255178
0.11532016	0.000140079
0.12322529	-1.80E-05
0.11532016	-0.000413281
0.12322529	0.000377233
0.12322529	0.000456285
0.12322529	0.000298182
0.12322529	6.10E-05
0.12322529	0.000377233
0.12322529	-1.80E-05
0.12322529	0.00021913
0.12322529	6.10E-05
0.12322529	0.000140079
0.12322529	0.000851542
0.13113044	0.000140079
0.13113044	-1.80E-05
0.13113044	-0.000255178
0.13903557	-1.80E-05
0.13903557	-9.71E-05
0.13903557	0.000140079
0.13903557	-1.80E-05
0.13903557	-0.000255178
0.13903557	-0.000334229
0.14694071	-9.71E-05
0.13903557	-0.000334229
0.14694071	6.10E-05
0.14694071	-9.71E-05
0.14694071	-9.71E-05
0.14694071	-0.000255178
0.13903557	-1.80E-05
0.14694071	0.00021913
0.15484585	0.00021913
0.14694071	0.00021913
0.14694071	-1.80E-05
0.14694071	-0.000334229
0.15484585	-1.80E-05
0.15484585	6.10E-05
0.15484585	-0.000176126
0.15484585	-0.000334229
0.15484585	-0.000176126
0.15484585	6.10E-05
0.15484585	0.000140079
0.15484585	0.00021913
0.16275099	-0.000334229
0.15484585	-0.000176126
0.15484585	-9.71E-05
0.16275099	-0.000176126
0.16275099	-9.71E-05
0.17065613	6.10E-05
0.16275099	-9.71E-05
0.16275099	-9.71E-05
0.16275099	-9.71E-05
0.17065613	-0.000413281
0.17065613	-0.000255178
0.16275099	-0.000255178
0.16275099	-0.000255178
0.17065613	-9.71E-05
0.17065613	-0.000255178
0.17065613	-0.000492332
0.17065613	-0.000255178
0.17065613	-1.80E-05
0.17065613	-0.000255178
0.17856127	-0.000334229
0.17856127	-1.80E-05
0.17065613	-0.000255178
0.17065613	-1.80E-05
0.17856127	-0.000413281
0.17856127	-9.71E-05
0.17856127	-0.000887589
0.17856127	-0.000334229
0.17856127	6.10E-05
0.1864664	-0.000334229
0.17856127	6.10E-05
0.17856127	-0.000176126
0.1864664	-1.80E-05
0.1864664	6.10E-05
0.17856127	-0.000492332
0.17856127	-0.000176126
0.17856127	-0.000492332
0.1864664	-0.000571383
0.1864664	-9.71E-05
0.1864664	-0.000492332
0.1864664	6.10E-05
0.17856127	-0.000176126
0.1864664	-0.000492332
0.1864664	-0.000413281
0.1864664	-0.000334229
0.19437154	6.10E-05
0.19437154	-0.000334229
0.1864664	-1.80E-05
0.17856127	-0.000334229
0.1864664	-0.000334229
0.1864664	-0.000334229
0.1864664	-0.000413281
0.17856127	6.10E-05
0.1864664	6.10E-05
0.1864664	-0.000176126
0.1864664	-0.000176126
0.1864664	0.000140079
0.19437154	6.10E-05
0.19437154	-0.000176126
0.17856127	-9.71E-05
0.20227668	-0.000176126
0.19437154	6.10E-05
0.19437154	6.10E-05
0.1864664	-0.000413281
0.1864664	-0.000413281
0.1864664	-0.000176126
0.1864664	-0.000255178
0.17856127	-0.000492332
0.1864664	-0.000729486
0.1864664	-0.000808538
0.19437154	-0.000492332
0.1864664	-0.000413281
0.19437154	-0.000492332
0.19437154	-0.000255178
0.19437154	-0.000413281
0.19437154	-9.71E-05
0.19437154	-0.000334229
0.19437154	-0.000413281
0.19437154	-0.000413281
0.1864664	-0.000255178
0.19437154	-0.000413281
0.1864664	-0.000413281
0.1864664	-0.000176126
0.19437154	-1.80E-05
0.1864664	-0.000413281
0.20227668	-0.000571383
0.1864664	-0.000413281
0.1864664	-0.000492332
0.19437154	-0.000413281
0.1864664	-0.000334229
0.19437154	-0.000492332
0.19437154	-0.000492332
0.1864664	-0.000334229
0.1864664	-0.000413281
0.1864664	-0.000571383
0.1864664	-0.000255178
0.19437154	-0.000255178
0.1864664	-0.000571383
0.1864664	-0.000492332
0.1864664	-0.000571383
0.19437154	-0.000255178
0.19437154	-0.000176126
0.1864664	-0.000571383
0.1864664	-0.000334229
0.1864664	-0.000492332
0.19437154	-0.000571383
0.17856127	-1.80E-05
0.17856127	-0.000255178
0.1864664	-0.000176126
0.1864664	-0.000255178
0.17856127	-0.000492332
0.1864664	-0.000334229
0.17856127	-0.000571383
0.17856127	-0.000492332
0.1864664	-1.80E-05
0.17856127	6.10E-05
0.17856127	-1.80E-05
0.17856127	-0.000492332
0.17856127	-0.000334229
0.17856127	-0.000571383
0.17856127	-0.000729486
0.1864664	-0.000650435
0.1864664	-0.000808538
0.17856127	-0.000334229
0.17856127	-0.000492332
0.1864664	-0.000334229
0.17065613	-0.000413281
0.17065613	-0.000413281
0.17856127	-0.000413281
0.17856127	-0.000650435
0.17856127	-9.71E-05
0.16275099	-0.000571383
0.16275099	-0.000176126
0.17065613	-0.000729486
0.17065613	-0.000413281
0.17065613	-0.000413281
0.17065613	-0.000492332
0.17065613	-0.000334229
0.16275099	-0.000334229
0.17065613	-0.000176126
0.16275099	-0.000255178
0.17065613	-0.000255178
0.16275099	-0.000255178
0.16275099	-1.80E-05
0.16275099	-1.80E-05
0.16275099	-0.000334229
0.16275099	-9.71E-05
0.16275099	-0.000492332
0.16275099	-9.71E-05
0.16275099	-0.000413281
0.15484585	-0.000492332
0.15484585	-0.000334229
0.15484585	-0.000255178
0.15484585	-1.80E-05
0.15484585	-0.000255178
0.15484585	0.000140079
0.15484585	-9.71E-05
0.14694071	-0.000492332
0.14694071	-0.000492332
0.14694071	-0.000492332
0.15484585	-0.000413281
0.14694071	0.000140079
0.14694071	-0.000255178
0.14694071	-0.000176126
0.14694071	-0.000176126
0.13903557	-0.000729486
0.13903557	-0.000255178
0.13903557	-0.000255178
0.13903557	-9.71E-05
0.13903557	-0.000413281
0.13903557	-0.000176126
0.13113044	-0.000176126
0.13903557	-0.000255178
0.13903557	-0.000255178
0.13903557	-0.000492332
0.13113044	-0.000492332
0.13903557	-0.000492332
0.12322529	-9.71E-05
0.13113044	-0.000334229
0.12322529	-0.000255178
0.13903557	-0.000492332
0.13113044	-0.000334229
0.12322529	-0.000650435
0.12322529	-9.71E-05
0.12322529	-0.000413281
0.12322529	-0.000334229
0.12322529	-0.000571383
0.12322529	-1.80E-05
0.12322529	6.10E-05
0.11532016	-0.000334229
0.11532016	-0.000492332
0.11532016	-9.71E-05
0.11532016	-0.000176126
0.11532016	-0.000176126
0.11532016	-0.000176126
0.10741502	-0.000413281
0.10741502	-9.71E-05
0.10741502	-0.000176126
0.09950988	-0.000413281
0.10741502	-9.71E-05
0.09950988	-0.000334229
0.09950988	-0.000413281
0.091604739	6.10E-05
0.09950988	-9.71E-05
0.09950988	-9.71E-05
0.091604739	-0.000413281
0.091604739	-0.000255178
0.091604739	-0.000334229
0.091604739	-0.000255178
0.091604739	-0.000176126
0.083699606	-0.000176126
0.091604739	0.000298182
0.083699606	-0.000571383
0.083699606	0.000140079
0.083699606	-0.000492332
0.075794466	-0.000176126
0.083699606	-9.71E-05
0.083699606	-9.71E-05
0.075794466	-9.71E-05
0.075794466	-0.000255178
0.075794466	-1.80E-05
0.067889325	0.000140079
0.067889325	6.10E-05
0.075794466	-9.71E-05
0.067889325	-0.000176126
0.067889325	-0.000176126
0.067889325	-9.71E-05
0.059984189	0.00021913
0.059984189	0.000377233
0.059984189	0.000140079
0.059984189	-0.000176126
0.052079052	6.10E-05
0.052079052	-0.000413281
0.052079052	-9.71E-05
0.059984189	-0.000176126
0.052079052	-0.000492332
0.052079052	6.10E-05
0.052079052	0.00021913
0.044173911	0.00021913
0.044173911	-0.000334229
0.044173911	0.00021913
0.044173911	6.10E-05
0.044173911	-1.80E-05
0.044173911	-9.71E-05
0.036268774	-0.000176126
0.036268774	6.10E-05
0.028363636	6.10E-05
0.036268774	-1.80E-05
0.028363636	0.000140079
0.028363636	-0.000255178
0.028363636	-0.000255178
0.020458497	0.000298182
0.028363636	-1.80E-05
0.020458497	0.00021913
0.020458497	0.000298182
0.020458497	6.10E-05
0.020458497	0.000140079
0.012553359	0.000140079
0.004648221	-1.80E-05
0.004648221	6.10E-05
0.012553359	0.000298182
0.004648221	0.000377233
0.004648221	-1.80E-05
-0.003256917	0.00021913
0.004648221	0.00021913
-0.003256917	-1.80E-05
-0.003256917	0.000535336
-0.003256917	0.000298182
-0.011162056	0.000298182
-0.003256917	0.000456285
-0.019067194	0.000298182
-0.011162056	0.00021913
-0.011162056	0.000298182
-0.011162056	0.000614387
-0.019067194	0.000535336
-0.019067194	0.00021913
-0.019067194	0.00021913
-0.026972331	0.00021913
-0.019067194	0.000140079
-0.019067194	0.000456285
-0.026972331	0.000614387
-0.034877472	0.000377233
-0.026972331	0.000298182
-0.034877472	0.00021913
-0.026972331	0.000693439
-0.034877472	0.000535336
-0.042782608	0.000456285
-0.050687745	0.000693439
-0.034877472	0.000614387
-0.042782608	0.000456285
-0.050687745	0.000377233
-0.042782608	0.000377233
-0.050687745	0.000535336
-0.058592886	0.000535336
-0.058592886	0.00077249
-0.058592886	0.000535336
-0.058592886	0.000693439
-0.066498026	0.00021913
-0.058592886	0.000140079
-0.058592886	0.000693439
-0.066498026	0.000614387
-0.058592886	0.000614387
-0.074403159	0.000535336
-0.074403159	0.000298182
-0.074403159	0.00077249
-0.074403159	0.000535336
-0.074403159	0.000851542
-0.074403159	0.000693439
-0.074403159	0.000298182
-0.09021344	0.000298182
-0.09021344	0.000377233
-0.09021344	0.000693439
-0.0823083	0.000614387
-0.09021344	0.000535336
-0.09021344	0.000535336
-0.09021344	0.00077249
-0.098118573	0.00077249
-0.098118573	0.000298182
-0.10602371	0.00077249
-0.10602371	0.000693439
-0.10602371	0.000614387
-0.10602371	0.000930593
-0.098118573	0.000614387
-0.11392885	0.000851542
-0.10602371	0.000693439
-0.11392885	0.000851542
-0.11392885	0.000693439
-0.11392885	0.000851542
-0.11392885	0.000456285
-0.11392885	0.00077249
-0.12183399	0.000614387
-0.12973914	0.001009644
-0.12183399	0.00077249
-0.12973914	0.000614387
-0.12973914	0.000693439
-0.12973914	0.000851542
-0.13764428	0.001009644
-0.13764428	0.000851542
-0.13764428	0.001009644
-0.13764428	0.00132585
-0.1455494	0.001088696
-0.1455494	0.00132585
-0.1455494	0.00077249
-0.1455494	0.000930593
-0.13764428	0.001246798
-0.1455494	0.000930593
-0.1455494	0.00077249
-0.15345454	0.000851542
-0.16135968	0.000614387
-0.15345454	0.00077249
-0.16135968	0.000930593
-0.16135968	0.001088696
-0.16926482	0.000930593
-0.16926482	0.000930593
-0.16926482	0.001167747
-0.16926482	0.000930593
-0.17716996	0.001009644
-0.1850751	0.000614387
-0.16926482	0.000693439
-0.17716996	0.001246798
-0.17716996	0.00077249
-0.17716996	0.000614387
-0.1850751	0.001167747
-0.1850751	0.001246798
-0.1850751	0.001246798
-0.19298023	0.000930593
-0.1850751	0.00077249
-0.1850751	0.000851542
-0.20088537	0.000851542
-0.20088537	0.000930593
-0.20088537	0.001167747
-0.20088537	0.001009644
-0.20088537	0.001167747
-0.20879051	0.001088696
-0.20879051	0.001088696
-0.20879051	0.000930593
-0.20879051	0.00077249
-0.20879051	0.001167747
-0.21669565	0.000930593
-0.21669565	0.001246798
-0.22460079	0.001246798
-0.21669565	0.001009644
-0.22460079	0.001167747
-0.22460079	0.000851542
-0.22460079	0.001167747
-0.22460079	0.001088696
-0.23250593	0.000614387
-0.22460079	0.000851542
-0.23250593	0.000851542
-0.23250593	0.000930593
-0.23250593	0.000851542
-0.23250593	0.001088696
-0.24041107	0.001167747
-0.24041107	0.00077249
-0.24041107	0.000851542
-0.24041107	0.000851542
-0.2483162	0.00077249
-0.2483162	0.000693439
-0.2483162	0.00077249
-0.2483162	0.00077249
-0.2483162	0.000851542
-0.2483162	0.000930593
-0.2483162	0.00077249
-0.25622135	0.001088696
-0.25622135	0.000614387
-0.25622135	0.00077249
-0.26412648	0.000614387
-0.26412648	0.000930593
-0.25622135	0.00077249
-0.26412648	0.000693439
-0.26412648	0.000614387
-0.26412648	0.000851542
-0.27203164	0.000851542
-0.26412648	0.00021913
-0.27993676	0.000930593
-0.27203164	0.000298182
-0.27993676	0.000535336
-0.27993676	0.000456285
-0.27993676	0.000377233
-0.27993676	0.000377233
-0.27993676	0.000377233
-0.28784189	0.000535336
-0.27993676	0.00021913
-0.28784189	0.000298182
-0.28784189	0.000456285
-0.28784189	0.000456285
-0.28784189	0.000614387
-0.29574704	0.000614387
-0.28784189	0.000377233
-0.29574704	0.000377233
-0.29574704	6.10E-05
-0.29574704	6.10E-05
-0.29574704	0.000535336
-0.29574704	-1.80E-05
-0.29574704	0.000456285
-0.30365217	0.000377233
-0.30365217	0.000535336
-0.31155732	0.00021913
-0.31155732	0.000456285
-0.31155732	6.10E-05
-0.31155732	-0.000413281
-0.31946245	0.000140079
-0.31946245	0.000140079
-0.31946245	-1.80E-05
-0.31946245	0.000535336
-0.31946245	6.10E-05
-0.31155732	0.000140079
-0.31946245	0.000298182
-0.31946245	0.000140079
-0.3273676	0.000140079
-0.3273676	0.000140079
-0.31946245	6.10E-05
-0.31946245	-0.000176126
-0.31946245	-9.71E-05
-0.3273676	-1.80E-05
-0.33527273	-0.000334229
-0.33527273	-0.000176126
-0.34317786	-0.000334229
-0.3273676	6.10E-05
-0.33527273	-0.000413281
-0.33527273	-0.000176126
-0.33527273	-0.000176126
-0.34317786	-0.000176126
-0.34317786	-9.71E-05
-0.34317786	-9.71E-05
-0.34317786	-9.71E-05
-0.34317786	-0.000334229
-0.34317786	-0.000176126
-0.34317786	-9.71E-05
-0.34317786	-1.80E-05
-0.34317786	-9.71E-05
-0.35108301	-0.000255178
-0.35898814	-0.000571383
-0.35108301	-0.000176126
-0.35898814	-9.71E-05
-0.35108301	-0.000334229
-0.35108301	-0.000413281
-0.35108301	0.000140079
-0.35108301	-9.71E-05
-0.36689329	-0.000334229
-0.35898814	-0.000334229
-0.36689329	-0.000255178
-0.35898814	-0.000334229
-0.36689329	-0.000255178
-0.36689329	-0.000334229
-0.36689329	-0.000492332
-0.35898814	-0.000176126
-0.35898814	-0.000176126
-0.36689329	-0.000413281
-0.36689329	-0.000255178
-0.36689329	-0.000650435
-0.37479842	-0.000413281
-0.37479842	-0.000176126
-0.36689329	-0.000255178
-0.37479842	-0.000413281
-0.37479842	-0.000413281
-0.37479842	-0.000255178
-0.37479842	-0.000334229
-0.37479842	-0.000334229
-0.38270354	-0.000176126
-0.37479842	-0.000334229
-0.38270354	-0.000808538
-0.38270354	-0.000176126
-0.37479842	-0.000571383
-0.38270354	-0.000729486
-0.38270354	-0.000255178
-0.3906087	-1.80E-05
-0.38270354	-0.000255178
-0.38270354	-0.000571383
-0.3906087	-0.000492332
-0.39851382	-0.000492332
-0.38270354	-1.80E-05
-0.3906087	-0.000255178
-0.3906087	-0.000334229
-0.39851382	-0.000255178
-0.3906087	-0.000492332
-0.3906087	-0.000729486
-0.3906087	-0.000650435
-0.39851382	-0.000808538
-0.3906087	-0.000413281
-0.3906087	-0.000334229
-0.39851382	-0.000334229
-0.39851382	-0.000413281
-0.39851382	-0.000729486
-0.3906087	-0.000571383
-0.40641898	-0.000808538
-0.39851382	-0.000492332
-0.40641898	-0.000650435
-0.39851382	-0.000571383
-0.40641898	-0.000492332
-0.39851382	-0.000650435
-0.40641898	-0.000650435
-0.40641898	0.000140079
-0.3906087	-0.000571383
-0.40641898	-0.000492332
-0.40641898	-0.000571383
-0.39851382	-0.000413281
-0.40641898	-0.000176126
-0.40641898	-0.000650435
-0.40641898	-0.000571383
-0.40641898	-0.000334229
-0.4143241	-0.000729486
-0.40641898	-0.000650435
-0.4143241	-0.000492332
-0.40641898	-0.000255178
-0.40641898	-0.000808538
-0.40641898	-0.000176126
-0.40641898	-0.000334229
-0.40641898	-0.000729486
-0.40641898	-0.000413281
-0.4143241	-0.000492332
-0.40641898	-0.000571383
-0.4143241	-0.000571383
-0.4143241	-0.000571383
-0.40641898	-0.000334229
-0.40641898	-0.000729486
-0.40641898	-0.000650435
-0.40641898	-0.000729486
-0.40641898	-0.000887589
-0.4143241	-0.000571383
-0.4143241	-0.000492332
-0.40641898	-0.000492332
-0.40641898	-0.000571383
-0.40641898	-0.000650435
-0.42222926	-0.000492332
-0.40641898	-0.000255178
-0.4143241	-0.000334229
-0.40641898	-0.000492332
-0.4143241	-0.000255178
-0.4143241	-0.000334229
-0.4143241	-0.000571383
-0.4143241	-0.000413281
-0.4143241	-0.000650435
-0.4143241	-0.000729486
-0.4143241	-0.000334229
-0.40641898	-0.000413281
-0.4143241	-0.000334229
-0.4143241	-0.000492332
-0.4143241	-0.000413281
-0.4143241	-0.000413281
-0.4143241	6.10E-05
-0.4143241	-0.000492332
-0.4143241	-0.000255178
-0.4143241	-0.000492332
-0.4143241	-0.000571383
-0.40641898	-0.000413281
-0.4143241	-0.000413281
-0.4143241	-0.000492332
-0.4143241	-0.000492332
-0.40641898	-0.000492332
-0.4143241	-0.000571383
-0.40641898	-0.000650435
-0.40641898	-0.000729486
-0.4143241	-0.000571383
-0.40641898	-1.80E-05
-0.40641898	-9.71E-05
-0.40641898	-0.000413281
-0.4143241	-0.000571383
-0.40641898	-0.000571383
-0.40641898	-0.000571383
-0.40641898	-0.000255178
-0.40641898	-0.000176126
-0.40641898	-0.000413281
-0.4143241	-0.000176126
-0.40641898	-0.000492332
-0.40641898	-0.000255178
-0.4143241	-0.000413281
-0.40641898	-0.000413281
-0.40641898	-0.000571383
-0.40641898	-0.000492332
-0.40641898	-0.000492332
-0.40641898	-0.000334229
-0.40641898	-9.71E-05
-0.40641898	-0.000334229
-0.40641898	-0.000413281
-0.40641898	-0.000492332
-0.39851382	-0.000492332
-0.39851382	-0.000334229
-0.39851382	-0.000176126
-0.39851382	-9.71E-05
-0.3906087	-0.000334229
-0.39851382	-0.000413281
-0.39851382	0.000140079
-0.39851382	-0.000334229
-0.40641898	-1.80E-05
-0.39851382	-0.000255178
-0.3906087	0.000140079
-0.3906087	-0.000255178
-0.39851382	6.10E-05
-0.3906087	-0.000413281
-0.38270354	-0.000176126
-0.3906087	-0.000176126
-0.3906087	-0.000176126
-0.3906087	-0.000492332
-0.3906087	-0.000255178
-0.3906087	-0.000334229
-0.3906087	-0.000255178
-0.39851382	-0.000176126
-0.38270354	-9.71E-05
-0.38270354	0.00021913
-0.3906087	-1.80E-05
-0.38270354	6.10E-05
-0.38270354	0.00021913
-0.38270354	-0.000176126
-0.37479842	-0.000176126
-0.38270354	-0.000492332
-0.37479842	-0.000492332
-0.37479842	-9.71E-05
-0.38270354	-0.000334229
-0.38270354	-0.000176126
-0.37479842	-0.000334229
-0.37479842	-9.71E-05
-0.37479842	-0.000334229
-0.37479842	-0.000571383
-0.37479842	-0.000729486
-0.37479842	6.10E-05
-0.36689329	-9.71E-05
-0.36689329	-0.000176126
-0.37479842	-0.000334229
-0.36689329	-0.000413281
-0.36689329	-0.000334229
-0.36689329	-1.80E-05
-0.36689329	6.10E-05
-0.35898814	-0.000334229
-0.36689329	-9.71E-05
-0.36689329	-9.71E-05
-0.36689329	-1.80E-05
-0.35898814	-0.000255178
-0.36689329	-0.000334229
-0.35898814	0.000140079
-0.35898814	6.10E-05
-0.35898814	-9.71E-05
-0.35898814	-9.71E-05
-0.35108301	6.10E-05
-0.35108301	-0.000255178
-0.35898814	-1.80E-05
-0.35108301	-9.71E-05
-0.35898814	-9.71E-05
-0.35108301	-9.71E-05
-0.34317786	-1.80E-05
-0.34317786	-9.71E-05
-0.34317786	0.00021913
-0.34317786	0.000298182
-0.34317786	0.000377233
-0.34317786	-9.71E-05
-0.34317786	6.10E-05
-0.35108301	-0.000413281
-0.33527273	-0.000255178
-0.34317786	-0.000255178
-0.33527273	-9.71E-05
-0.33527273	-1.80E-05
-0.33527273	-0.000334229
-0.3273676	-0.000176126
-0.3273676	-0.000255178
-0.33527273	-0.000334229
-0.3273676	-0.000176126
-0.3273676	0.00021913
-0.31946245	0.000140079
-0.3273676	-9.71E-05
-0.31946245	-0.000176126
-0.31946245	0.000298182
-0.31946245	0.000140079
-0.31946245	-1.80E-05
-0.31946245	0.000140079
-0.31946245	0.00021913
-0.31946245	0.000298182
-0.31155732	0.000140079
-0.31155732	0.000140079
-0.31155732	6.10E-05
-0.31155732	-0.000334229
-0.31155732	0.000298182
-0.31155732	0.000456285
-0.31155732	-1.80E-05
-0.30365217	0.000456285
-0.30365217	0.000298182
-0.30365217	0.000140079
-0.30365217	0.000377233
-0.29574704	0.000456285
-0.28784189	0.000140079
-0.29574704	0.000377233
-0.28784189	0.000298182
-0.28784189	0.00021913
-0.28784189	0.000614387
-0.28784189	0.000298182
-0.29574704	0.000140079
-0.28784189	-0.000413281
-0.27993676	0.000614387
-0.27993676	0.000298182
-0.27993676	0.00021913
-0.27993676	0.000377233
-0.27993676	0.00021913
-0.27993676	0.000535336
-0.27993676	0.000377233
-0.27993676	0.00021913
-0.27993676	0.000377233
-0.27993676	0.000535336
-0.27203164	0.000456285
-0.27203164	0.000614387
-0.26412648	0.000140079
-0.26412648	0.000535336
-0.26412648	0.000535336
-0.25622135	0.000377233
-0.25622135	0.000140079
-0.2483162	0.000535336
-0.25622135	0.000693439
-0.25622135	0.000614387
-0.2483162	0.000614387
-0.25622135	0.000535336
-0.2483162	0.000851542
-0.2483162	0.001009644
-0.24041107	0.000693439
-0.2483162	0.001088696
-0.24041107	0.000535336
-0.24041107	0.001009644
-0.24041107	0.001088696
-0.24041107	0.000930593
-0.23250593	0.000930593
-0.24041107	0.001009644
-0.24041107	0.001088696
-0.23250593	0.000693439
-0.23250593	0.000930593
-0.22460079	0.000930593
-0.22460079	0.000930593
-0.22460079	0.001246798
-0.22460079	0.00077249
-0.21669565	0.001009644
-0.22460079	0.001483953
-0.20879051	0.00132585
-0.21669565	0.001088696
-0.21669565	0.001009644
-0.21669565	0.001167747
-0.20879051	0.001009644
-0.20879051	0.001009644
-0.20879051	0.001088696
-0.20879051	0.00132585
-0.20088537	0.001246798
-0.20879051	0.001167747
-0.20879051	0.00132585
-0.20088537	0.000930593
-0.19298023	0.001642055
-0.1850751	0.001404901
-0.19298023	0.001167747
-0.19298023	0.001246798
-0.19298023	0.001088696
-0.1850751	0.00132585
-0.1850751	0.00132585
-0.1850751	0.001246798
-0.17716996	0.000930593
-0.17716996	0.001483953
-0.17716996	0.001009644
-0.17716996	0.001088696
-0.16926482	0.001246798
-0.16926482	0.001563004
-0.16926482	0.001088696
-0.16926482	0.001404901
-0.16926482	0.001167747
-0.16135968	0.001721107
-0.16135968	0.001721107
-0.16135968	0.001404901
-0.16135968	0.00132585
-0.15345454	0.001009644
-0.15345454	0.001088696
-0.15345454	0.001563004
-0.15345454	0.001642055
-0.15345454	0.001721107
-0.1455494	0.001167747
-0.1455494	0.00187921
-0.1455494	0.001483953
-0.1455494	0.001246798
-0.13764428	0.001246798
-0.13764428	0.001088696
-0.13764428	0.001642055
-0.13764428	0.001404901
-0.12973914	0.001721107
-0.13764428	0.001800158
-0.12183399	0.001958261
-0.12183399	0.001483953
-0.12973914	0.00132585
-0.12183399	0.001642055
-0.12183399	0.00132585
-0.11392885	0.001800158
-0.12183399	0.00187921
-0.12183399	0.001563004
-0.11392885	0.001642055
-0.10602371	0.001483953
-0.11392885	0.001563004
-0.10602371	0.001721107
-0.10602371	0.001800158
-0.10602371	0.001800158
-0.098118573	0.001563004
-0.098118573	0.001642055
-0.10602371	0.001483953
-0.098118573	0.001642055
-0.09021344	0.001642055
-0.09021344	0.00132585
-0.098118573	0.001563004
-0.09021344	0.00132585
-0.0823083	0.001721107
-0.0823083	0.001483953
-0.074403159	0.00132585
-0.0823083	0.001483953
-0.0823083	0.001721107
-0.0823083	0.001404901
-0.074403159	0.001563004
-0.074403159	0.001088696
-0.074403159	0.001088696
-0.074403159	0.001483953
-0.066498026	0.000930593
-0.066498026	0.001404901
-0.066498026	0.000930593
-0.066498026	0.000693439
-0.058592886	0.001246798
-0.058592886	0.001009644
-0.050687745	0.001563004
-0.050687745	0.001404901
-0.058592886	0.001167747
-0.050687745	0.001404901
-0.050687745	0.001563004
-0.042782608	0.001563004
-0.050687745	0.001721107
-0.042782608	0.001483953
-0.034877472	0.001642055
-0.034877472	0.000930593
-0.042782608	0.001167747
-0.034877472	0.001246798
-0.026972331	0.000614387
-0.034877472	0.001404901
-0.026972331	0.00077249
-0.026972331	0.001246798
-0.026972331	0.001721107
-0.026972331	0.001642055
-0.026972331	0.000851542
-0.019067194	0.00077249
-0.019067194	0.001246798
-0.011162056	0.00077249
-0.011162056	0.001167747
-0.011162056	0.001167747
-0.011162056	0.001167747
-0.011162056	0.001088696
-0.011162056	0.001167747
-0.003256917	0.000930593
-0.003256917	0.001088696
-0.003256917	0.000930593
0.004648221	0.000851542
-0.003256917	0.000930593
0.004648221	0.000851542
0.004648221	0.00077249
0.012553359	0.001009644
0.012553359	0.001088696
0.012553359	0.001246798
0.012553359	0.000614387
0.012553359	0.000930593
0.012553359	0.001404901
0.012553359	0.000930593
0.020458497	0.000930593
0.020458497	0.000614387
0.012553359	0.000377233
0.020458497	0.000851542
0.020458497	0.000930593
0.028363636	0.000930593
0.028363636	0.001246798
0.028363636	0.001483953
0.028363636	0.00077249
0.028363636	0.000614387
0.036268774	0.000377233
0.036268774	0.000851542
0.036268774	0.000693439
0.044173911	0.000693439
0.044173911	0.00077249
0.044173911	0.000614387
0.044173911	0.000930593
0.044173911	0.000851542
0.052079052	0.000456285
0.052079052	0.000377233
0.052079052	0.000614387
0.052079052	0.000535336
0.052079052	0.000614387
0.059984189	0.00077249
0.059984189	0.000298182
0.059984189	0.000614387
0.059984189	0.000535336
0.059984189	0.000535336
0.059984189	0.000456285
0.067889325	0.000456285
0.075794466	0.000456285
0.067889325	0.000456285
0.075794466	0.000377233
0.067889325	0.000535336
0.067889325	0.000535336
0.075794466	0.000535336
0.083699606	0.000535336
0.075794466	0.000693439
0.075794466	0.000456285
0.075794466	0.000614387
0.083699606	0.000298182
0.091604739	6.10E-05
0.091604739	0.000456285
0.091604739	0.000298182
0.091604739	0.000614387
0.083699606	0.000614387
0.091604739	0.000377233
0.091604739	0.000693439
0.091604739	0.000535336
0.09950988	0.000456285
0.091604739	0.000693439
0.09950988	0.00021913
0.10741502	0.000298182
0.09950988	0.000377233
0.09950988	0.000614387
0.10741502	0.000456285
0.09950988	0.000298182
0.10741502	0.000535336
0.10741502	0.000377233
0.10741502	0.000693439
0.10741502	0.00077249
0.11532016	0.000535336
0.09950988	0.000298182
0.10741502	0.00021913
0.12322529	6.10E-05
0.12322529	0.000456285
0.11532016	0.000298182
0.11532016	0.000614387
0.12322529	0.000377233
0.12322529	6.10E-05
0.12322529	0.00021913
0.12322529	0.000377233
0.13113044	0.000535336
0.12322529	0.000535336
0.13113044	0.000140079
0.12322529	-0.000176126
0.13113044	0.00021913
0.13113044	0.00021913
0.13113044	0.000535336
0.13903557	0.000456285
0.13113044	0.000140079
0.13113044	-9.71E-05
0.13903557	0.000298182
0.13903557	-1.80E-05
0.14694071	-0.000255178
0.13113044	6.10E-05
0.13903557	0.000140079
0.13903557	-9.71E-05
0.13903557	-1.80E-05
0.14694071	6.10E-05
0.13903557	0.00021913
0.13903557	0.00021913
0.15484585	-1.80E-05
0.15484585	-9.71E-05
0.14694071	-0.000176126
0.14694071	0.000140079
0.15484585	-1.80E-05
0.15484585	-0.000176126
0.14694071	-9.71E-05
0.14694071	-9.71E-05
0.15484585	0.000298182
0.15484585	0.000140079
0.14694071	-1.80E-05
0.15484585	0.00021913
0.15484585	-9.71E-05
0.15484585	0.00021913
0.15484585	6.10E-05
0.15484585	-1.80E-05
0.16275099	-1.80E-05
0.16275099	-9.71E-05
0.17065613	6.10E-05
0.17065613	-0.000176126
0.16275099	-9.71E-05
0.16275099	-1.80E-05
0.17065613	-1.80E-05
0.17065613	-0.000571383
0.16275099	-0.000176126
0.16275099	-1.80E-05
0.16275099	-0.000334229
0.17065613	0.000298182
0.17065613	0.000456285
0.17065613	-1.80E-05
0.17065613	6.10E-05
0.17065613	-0.000176126
0.17856127	-0.000334229
0.17065613	6.10E-05
0.17856127	-0.000255178
0.17065613	-1.80E-05
0.17065613	-0.000176126
0.17856127	0.000140079
0.17856127	-1.80E-05
0.17856127	-0.000255178
0.17856127	-0.000176126
0.1864664	-1.80E-05
0.17856127	-0.000334229
0.17856127	-0.000729486
0.17856127	-0.000492332
0.1864664	-0.000255178
0.1864664	-0.000255178
0.17856127	-0.000255178
0.17856127	-0.000176126
0.1864664	-0.000413281
0.1864664	-0.000334229
0.1864664	-9.71E-05
0.17856127	-0.000413281
0.1864664	-9.71E-05
0.1864664	-0.000176126
0.17856127	-0.000255178
0.1864664	-0.000255178
0.17856127	-0.000176126
0.19437154	-0.000176126
0.1864664	-9.71E-05
0.19437154	-1.80E-05
0.1864664	-1.80E-05
0.1864664	-1.80E-05
0.1864664	-0.000334229
0.19437154	0.00021913
0.1864664	-0.000334229
0.19437154	-0.000334229
0.1864664	0.000140079
0.1864664	-0.000334229
0.19437154	-0.000413281
0.1864664	-0.000255178
0.19437154	-0.000492332
0.19437154	-0.000176126
0.1864664	-0.000413281
0.1864664	-0.000413281
0.1864664	-0.000492332
0.19437154	-0.000176126
0.19437154	-0.000255178
0.19437154	0.00021913
0.1864664	-0.000413281
0.1864664	-0.000255178
0.19437154	-0.000492332
0.1864664	-1.80E-05
0.19437154	-0.000176126
0.19437154	-9.71E-05
0.20227668	-0.000492332
0.1864664	-0.000413281
0.1864664	-0.000571383
0.19437154	-0.000334229
0.19437154	-0.000492332
0.1864664	-0.000413281
0.19437154	-0.000571383
0.19437154	-0.000176126
0.19437154	0.000140079
0.19437154	-0.000255178
0.1864664	-0.000413281
0.19437154	-0.000492332
0.1864664	-0.000255178
0.19437154	-0.000255178
0.19437154	-9.71E-05
0.19437154	6.10E-05
0.1864664	-0.000255178
0.19437154	-0.000492332
0.1864664	-0.000413281
0.19437154	-9.71E-05
0.1864664	-0.000413281
0.19437154	-0.000334229
0.19437154	-0.000650435
0.19437154	-0.000413281
0.1864664	-0.000334229
0.1864664	-9.71E-05
0.1864664	-0.000334229
0.1864664	-1.80E-05
0.19437154	-0.000413281
0.1864664	-0.000176126
0.1864664	0.000298182
0.1864664	-0.000729486
0.1864664	-0.000413281
0.1864664	-0.000413281
0.1864664	-0.000650435
0.1864664	-0.000334229
0.1864664	-0.000413281
0.17856127	-9.71E-05
0.1864664	-0.000413281
0.17856127	-0.000176126
0.1864664	-0.000492332
0.1864664	-0.000492332
0.17856127	-0.000176126
0.17856127	-0.000492332
0.17856127	-9.71E-05
0.17856127	-0.000413281
0.17856127	-0.000492332
0.17065613	-0.000650435
0.17856127	-0.000729486
0.17856127	-0.000571383
0.17856127	-0.000571383
0.17856127	-0.000413281
0.17856127	-0.000650435
0.17856127	-0.000413281
0.17065613	-0.000413281
0.17065613	-0.000650435
0.17065613	-0.000492332
0.17065613	-0.000334229
0.17856127	-0.000808538
0.17065613	-0.000492332
0.17065613	-0.000729486
0.17065613	-0.000255178
0.17065613	-0.000176126
0.17065613	-0.000650435
0.17065613	-0.000334229
0.17065613	-0.000492332
0.16275099	-0.000571383
0.17065613	-0.000255178
0.16275099	-0.000176126
0.16275099	-0.000492332
0.16275099	-0.000492332
0.16275099	-0.000255178
0.16275099	-0.000255178
0.16275099	-0.000334229
0.16275099	-1.80E-05
0.16275099	-0.000255178
0.15484585	-0.000255178
0.16275099	-0.000413281
0.15484585	-0.000413281
0.15484585	-0.000571383
0.15484585	-9.71E-05
0.15484585	-0.000176126
0.15484585	-0.000413281
0.14694071	-0.000571383
0.15484585	-0.000413281
0.14694071	-9.71E-05
0.14694071	-0.000176126
0.15484585	-0.000650435
0.15484585	-0.000650435
0.15484585	-0.000176126
0.15484585	-0.000255178
0.14694071	-0.000571383
0.13903557	-0.000571383
0.14694071	-0.000176126
0.14694071	-0.000492332
0.14694071	-0.000255178
0.13903557	-9.71E-05
0.13903557	-0.000255178
0.13903557	-9.71E-05
0.13903557	-0.000176126
0.13903557	-0.000255178
0.13903557	6.10E-05
0.13903557	-0.000176126
0.13903557	-0.000492332
0.13903557	-0.000255178
0.13113044	-0.000334229
0.13113044	-1.80E-05
0.12322529	-1.80E-05
0.13113044	-0.000255178
0.12322529	-0.000176126
0.12322529	-9.71E-05
0.12322529	-0.000413281
0.12322529	0.000140079
0.12322529	-0.000176126
0.12322529	-0.000334229
0.12322529	-9.71E-05
0.11532016	-0.000492332
0.11532016	-0.000413281
0.11532016	-0.000413281
0.12322529	-0.000334229
0.11532016	-1.80E-05
0.11532016	-0.000176126
0.10741502	-0.000255178
0.10741502	-9.71E-05
0.10741502	-0.000571383
0.11532016	-0.000255178
0.10741502	-0.000334229
0.10741502	-0.000176126
0.09950988	-0.000492332
0.09950988	-0.000492332
0.10741502	-0.000255178
0.091604739	-0.000492332
0.091604739	-0.000334229
0.09950988	-1.80E-05
0.09950988	0.000140079
0.09950988	-0.000176126
0.091604739	-1.80E-05
0.09950988	-0.000255178
0.083699606	-0.000334229
0.091604739	6.10E-05
0.091604739	-0.000176126
0.083699606	6.10E-05
0.083699606	-0.000176126
0.083699606	-0.000176126
0.083699606	-0.000413281
0.075794466	-0.000571383
0.075794466	-9.71E-05
0.075794466	-9.71E-05
0.075794466	0.00021913
0.075794466	-1.80E-05
0.067889325	-1.80E-05
0.059984189	6.10E-05
0.067889325	0.000140079
0.067889325	-1.80E-05
0.067889325	-0.000571383
0.067889325	-0.000334229
0.059984189	-9.71E-05
0.059984189	-0.000176126
0.059984189	-0.000413281
0.059984189	-0.000334229
0.059984189	-0.000492332
0.059984189	-0.000492332
0.052079052	-9.71E-05
0.052079052	-9.71E-05
0.052079052	6.10E-05
0.044173911	-1.80E-05
0.052079052	-0.000413281
0.044173911	-1.80E-05
0.044173911	-1.80E-05
0.044173911	0.000140079
0.036268774	0.000298182
0.036268774	-1.80E-05
0.036268774	0.00021913
0.036268774	0.000298182
0.036268774	-0.000334229
0.028363636	0.000377233
0.020458497	0.00021913
0.028363636	0.000140079
0.028363636	0.000298182
0.028363636	0.00021913
0.028363636	-9.71E-05
0.020458497	0.000377233
0.012553359	0.000140079
0.020458497	0.000377233
0.012553359	-9.71E-05
0.020458497	-0.000255178
0.012553359	0.000535336
0.004648221	0.000377233
0.012553359	0.000298182
0.004648221	6.10E-05
0.004648221	0.000456285
0.004648221	-9.71E-05
0.004648221	0.00021913
-0.003256917	0.000140079
-0.003256917	0.00021913
-0.003256917	-9.71E-05
-0.003256917	0.000140079
-0.003256917	0.00021913
-0.003256917	0.000377233
-0.011162056	0.000140079
-0.011162056	-0.000176126
-0.011162056	0.000298182
-0.019067194	0.000298182
-0.019067194	0.000140079
-0.026972331	0.000456285
-0.019067194	0.000298182
-0.026972331	0.000456285
-0.026972331	0.00021913
-0.026972331	0.000456285
-0.026972331	0.00021913
-0.026972331	0.000377233
-0.026972331	0.000140079
-0.026972331	0.000456285
-0.034877472	0.000298182
-0.034877472	0.000456285
-0.034877472	0.000140079
-0.042782608	0.000377233
-0.042782608	0.000377233
-0.050687745	0.00021913
-0.050687745	0.000298182
-0.058592886	0.000140079
-0.042782608	0.000140079
-0.050687745	0.000614387
-0.050687745	0.000456285
-0.058592886	0.000456285
-0.066498026	0.000377233
-0.066498026	0.000535336
-0.066498026	0.000298182
-0.058592886	0.000535336
-0.066498026	0.000456285
-0.066498026	0.000377233
-0.074403159	0.00021913
-0.066498026	0.000693439
-0.074403159	0.000456285
-0.0823083	0.000377233
-0.0823083	0.000456285
-0.0823083	0.000140079
-0.0823083	0.000298182
-0.0823083	0.000456285
-0.0823083	0.000456285
-0.09021344	0.000298182
-0.09021344	0.000693439
-0.09021344	0.000614387
-0.098118573	0.00077249
-0.09021344	0.001088696
-0.10602371	0.000614387
-0.098118573	0.000535336
-0.098118573	0.001009644
-0.098118573	0.000614387
-0.10602371	0.000614387
-0.10602371	0.000693439
-0.10602371	0.000930593
-0.10602371	0.000614387
-0.11392885	0.000851542
-0.10602371	0.000693439
-0.11392885	0.000930593
-0.12183399	0.000851542
-0.11392885	0.000930593
-0.12183399	0.000693439
-0.12183399	0.00021913
-0.12183399	0.000693439
-0.12973914	0.000693439
-0.12183399	0.000693439
-0.12973914	0.00077249
-0.12973914	0.000535336
-0.12973914	0.000693439
-0.12973914	0.00077249
-0.13764428	0.000930593
-0.13764428	0.000535336
-0.13764428	0.000930593
-0.1455494	0.000535336
-0.1455494	0.000693439
-0.13764428	0.00077249
-0.1455494	0.000456285
-0.15345454	0.000693439
-0.15345454	0.000456285
-0.15345454	0.000930593
-0.15345454	0.000693439
-0.15345454	0.000614387
-0.15345454	0.001088696
-0.16926482	0.000456285
-0.16926482	0.001088696
-0.16926482	0.000851542
-0.17716996	0.001167747
-0.16926482	0.001009644
-0.16926482	0.000614387
-0.17716996	0.000851542
-0.17716996	0.000851542
-0.16926482	0.001009644
-0.17716996	0.000930593
-0.17716996	0.000851542
-0.1850751	0.000614387
-0.1850751	0.00077249
-0.1850751	0.00077249
-0.1850751	0.001009644
-0.20088537	0.000614387
-0.19298023	0.000693439
-0.19298023	0.00077249
-0.20088537	0.000535336
-0.20879051	0.000693439
-0.20879051	0.000851542
-0.20088537	0.000456285
-0.20088537	0.000851542
-0.20879051	0.000693439
-0.20879051	0.00077249
-0.20879051	0.001167747
-0.20879051	0.000614387
-0.21669565	0.00021913
-0.20879051	0.001088696
-0.21669565	0.000693439
-0.21669565	0.000930593
-0.22460079	0.00077249
-0.21669565	0.00077249
-0.21669565	0.000535336
-0.22460079	0.000298182
-0.23250593	0.000456285
-0.23250593	0.000456285
-0.23250593	0.000535336
-0.23250593	0.000930593
-0.23250593	0.000851542
-0.23250593	0.000614387
-0.23250593	0.000614387
-0.24041107	0.00077249
-0.24041107	0.00077249
-0.24041107	0.00077249
-0.24041107	0.000614387
-0.2483162	0.000456285
-0.2483162	0.000456285
-0.2483162	0.000693439
-0.2483162	0.00077249
-0.2483162	0.000298182
-0.25622135	0.000535336
-0.25622135	0.000614387
-0.25622135	0.000140079
-0.25622135	0.00077249
-0.25622135	0.00077249
-0.26412648	0.000693439
-0.26412648	0.000456285
-0.25622135	0.000535336
-0.26412648	0.000377233
-0.26412648	0.000535336
-0.27203164	0.000535336
-0.27203164	0.000535336
-0.27203164	0.000693439
-0.27203164	0.000456285
-0.27993676	0.000456285
-0.27993676	0.00021913
-0.27993676	0.000377233
-0.27993676	0.000614387
-0.27993676	0.000377233
-0.27993676	0.000377233
-0.27993676	0.000377233
-0.27993676	0.000456285
-0.28784189	0.000456285
-0.28784189	0.000614387
-0.28784189	0.000377233
-0.28784189	0.000614387
-0.29574704	0.000298182
-0.28784189	0.00021913
-0.29574704	0.000535336
-0.29574704	0.000456285
-0.29574704	0.000140079
-0.29574704	0.000377233
-0.31155732	0.000456285
-0.30365217	0.000140079
-0.30365217	0.000535336
-0.31155732	0.000456285
-0.30365217	6.10E-05
-0.31155732	0.000930593
-0.31155732	0.000930593
-0.31155732	-9.71E-05
-0.31155732	0.000298182
-0.31946245	0.000140079
-0.31155732	0.00021913
-0.3273676	0.00021913
-0.31946245	6.10E-05
-0.31946245	0.00021913
-0.31946245	6.10E-05
-0.31946245	0.000140079
-0.3273676	0.00021913
-0.3273676	0.00021913
-0.3273676	6.10E-05
-0.3273676	-0.000255178
-0.33527273	0.000140079
-0.3273676	0.000140079
-0.33527273	0.000140079
-0.33527273	0.00021913
-0.33527273	-9.71E-05
-0.33527273	0.000140079
-0.33527273	6.10E-05
-0.34317786	-0.000176126
-0.33527273	-0.000255178
-0.34317786	0.000377233
-0.34317786	-0.000255178
-0.34317786	-0.000334229
-0.35108301	-0.000650435
-0.35108301	-1.80E-05
-0.34317786	-0.000413281
-0.34317786	-0.000176126
-0.35108301	0.000140079
-0.35108301	0.000140079
-0.35108301	-0.000334229
-0.35108301	-0.000255178
-0.35898814	0.000140079
-0.35108301	-1.80E-05
-0.35898814	-1.80E-05
-0.35898814	0.000298182
-0.36689329	-0.000650435
-0.35898814	-0.000255178
-0.35898814	-0.000413281
-0.36689329	-0.000571383
-0.35898814	-0.000571383
-0.36689329	-0.000413281
-0.36689329	-0.000255178
-0.35898814	-9.71E-05
-0.36689329	-0.000334229
-0.36689329	0.00021913
-0.36689329	-9.71E-05
-0.37479842	-0.000571383
-0.36689329	-0.000413281
-0.36689329	-0.000413281
-0.37479842	-9.71E-05
-0.37479842	-0.000492332
-0.37479842	-0.000413281
-0.37479842	0.000140079
-0.37479842	-0.000255178
-0.37479842	-0.000334229
-0.37479842	-0.000334229
-0.37479842	-0.000413281
-0.38270354	-0.000571383
-0.38270354	-0.000255178
-0.38270354	-0.000413281
-0.38270354	-0.000729486
-0.38270354	-0.000334229
-0.3906087	-0.000650435
-0.3906087	-0.000571383
-0.38270354	-0.000729486
-0.3906087	-0.000334229
-0.38270354	-0.000492332
-0.3906087	-0.000492332
-0.3906087	6.10E-05
-0.3906087	-0.000176126
-0.3906087	-0.000334229
-0.38270354	0.00021913
-0.3906087	-0.000492332
-0.39851382	-0.000650435
-0.3906087	-0.000492332
-0.3906087	-0.000650435
-0.3906087	-0.000334229
-0.39851382	-0.000413281
-0.39851382	-0.000255178
-0.3906087	-0.000176126
-0.3906087	-0.000650435
-0.39851382	-0.000176126
-0.39851382	-0.000571383
-0.39851382	-0.000729486
-0.39851382	-0.000334229
-0.40641898	-0.000176126
-0.39851382	-0.000255178
-0.39851382	-9.71E-05
-0.39851382	-0.000571383
-0.40641898	-0.000492332
-0.39851382	-9.71E-05
-0.40641898	6.10E-05
-0.40641898	-0.000808538
-0.40641898	-0.000650435
-0.40641898	-0.000413281
-0.40641898	-0.000413281
-0.40641898	-0.000571383
-0.40641898	-0.000255178
-0.40641898	-0.000571383
-0.40641898	-0.000571383
-0.40641898	-0.000492332
-0.40641898	-0.000571383
-0.40641898	-0.000571383
-0.40641898	-0.000492332
-0.40641898	-0.000650435
-0.40641898	-0.000255178
-0.4143241	-0.000176126
-0.40641898	-0.000176126
-0.4143241	-0.000650435
-0.40641898	-0.000650435
-0.4143241	-0.000176126
-0.4143241	-0.000492332
-0.42222926	-0.00096664
-0.40641898	-0.000255178
-0.4143241	-0.000255178
-0.4143241	-0.000334229
-0.4143241	-0.000255178
-0.4143241	-0.000176126
-0.4143241	-0.000255178
-0.4143241	-0.000413281
-0.42222926	-0.000176126
-0.4143241	-0.000571383
-0.4143241	-0.000808538
-0.4143241	-0.000571383
-0.4143241	-0.000650435
-0.4143241	-0.000413281
-0.40641898	-0.000492332
-0.4143241	-0.000334229
-0.4143241	-0.000334229
-0.40641898	-0.000334229
-0.4143241	-9.71E-05
-0.4143241	-0.000650435
-0.4143241	-0.000650435
-0.4143241	-0.000650435
-0.4143241	-0.000571383
-0.4143241	-0.000729486
-0.4143241	-0.000571383
-0.4143241	-0.000334229
-0.4143241	-0.000571383
-0.4143241	-0.000571383
-0.4143241	-0.000571383
-0.4143241	-0.000729486
-0.4143241	-0.000255178
-0.4143241	-9.71E-05
-0.4143241	-0.000492332
-0.4143241	-0.000334229
-0.39851382	6.10E-05
-0.4143241	-0.000808538
-0.40641898	-0.000334229
-0.4143241	-0.000729486
-0.40641898	-0.000571383
-0.4143241	-0.000571383
-0.40641898	-0.000255178
-0.4143241	-0.000255178
-0.40641898	-0.000255178
-0.40641898	-9.71E-05
-0.4143241	-0.000571383
-0.40641898	-0.000413281
-0.40641898	-0.000571383
-0.4143241	-0.000334229
-0.4143241	0.000140079
-0.39851382	-1.80E-05
-0.4143241	-0.000492332
-0.40641898	-0.000413281
-0.40641898	-0.000334229
-0.40641898	-0.000492332
-0.39851382	-0.000650435
-0.40641898	-0.000255178
-0.40641898	-0.000492332
-0.40641898	-0.000729486
-0.40641898	-0.000334229
-0.39851382	-0.000413281
-0.40641898	-0.000887589
-0.39851382	-0.000413281
-0.39851382	-0.000492332
-0.39851382	-0.000492332
-0.3906087	-0.000413281
-0.39851382	-0.000492332
-0.39851382	-0.000729486
-0.39851382	-0.000334229
-0.39851382	-0.000176126
-0.39851382	-0.000334229
-0.39851382	-0.000413281
-0.39851382	-0.000334229
-0.3906087	-0.000413281
-0.39851382	-0.000729486
-0.39851382	-0.000650435
-0.39851382	-9.71E-05
-0.3906087	-0.000176126
-0.3906087	-0.000650435
-0.3906087	0.000140079
-0.3906087	-0.000729486
-0.3906087	-0.000176126
-0.3906087	-0.000176126
-0.3906087	-0.000492332
-0.38270354	-9.71E-05
-0.3906087	-0.000413281
-0.38270354	-0.000492332
-0.3906087	-0.000413281
-0.3906087	-0.000492332
-0.3906087	0.000298182
-0.38270354	-0.000255178
-0.38270354	-0.000334229
-0.38270354	-9.71E-05
-0.3906087	-0.000334229
-0.38270354	-0.000571383
-0.38270354	-0.000334229
-0.38270354	-0.000492332
-0.38270354	-0.000492332
-0.38270354	-0.000334229
-0.37479842	6.10E-05
-0.37479842	-9.71E-05
-0.37479842	-9.71E-05
-0.37479842	0.000456285
-0.37479842	6.10E-05
-0.37479842	0.000140079
-0.37479842	-0.000413281
-0.36689329	-1.80E-05
-0.37479842	-1.80E-05
-0.36689329	6.10E-05
-0.36689329	0.000140079
-0.35898814	-0.000334229
-0.36689329	-0.000334229
-0.35898814	-0.000334229
-0.35898814	-0.000413281
-0.35898814	-0.000334229
-0.35898814	-0.000334229
-0.35898814	-0.000571383
-0.35898814	-0.000492332
-0.35108301	-0.000492332
-0.35898814	-0.000413281
-0.35108301	-0.000334229
-0.35108301	-9.71E-05
-0.35898814	-0.000176126
-0.35108301	-0.000255178
-0.35108301	-9.71E-05
-0.35108301	-0.000571383
-0.34317786	-9.71E-05
-0.35108301	-0.000255178
-0.34317786	-0.000255178
-0.34317786	6.10E-05
-0.33527273	-1.80E-05
-0.33527273	-9.71E-05
-0.34317786	6.10E-05
-0.33527273	-1.80E-05
-0.3273676	-9.71E-05
-0.33527273	-0.000176126
-0.33527273	6.10E-05
-0.3273676	-1.80E-05
-0.33527273	-0.000255178
-0.3273676	0.000377233
-0.33527273	-9.71E-05
-0.33527273	-1.80E-05
-0.3273676	6.10E-05
-0.3273676	-0.000176126
-0.3273676	0.000140079
-0.31946245	-1.80E-05
-0.3273676	6.10E-05
-0.31946245	-9.71E-05
-0.31946245	-0.000176126
-0.31946245	-0.000176126
-0.31155732	0.000377233
-0.31946245	-0.000176126
-0.31155732	0.000140079
-0.31155732	0.00021913
-0.31155732	0.00021913
-0.31155732	-9.71E-05
-0.30365217	6.10E-05
-0.31155732	-1.80E-05
-0.31155732	-9.71E-05
-0.31155732	0.000614387
-0.29574704	0.000456285
-0.29574704	0.000140079
-0.30365217	0.000377233
-0.29574704	6.10E-05
-0.29574704	0.000298182
-0.30365217	0.000535336
-0.29574704	-1.80E-05
-0.28784189	-0.000176126
-0.28784189	0.000298182
-0.28784189	0.000377233
-0.28784189	0.000377233
-0.28784189	0.000535336
-0.28784189	0.000377233
-0.27993676	6.10E-05
-0.27993676	0.000456285
-0.27993676	0.000298182
-0.27993676	0.000377233
-0.27993676	0.000456285
-0.27993676	0.000140079
-0.27203164	0.000535336
-0.27203164	0.000377233
-0.27203164	0.000693439
-0.27203164	0.000298182
-0.27203164	6.10E-05
-0.26412648	0.00021913
-0.26412648	0.000535336
-0.26412648	0.00021913
-0.26412648	0.000377233
-0.26412648	0.000930593
-0.25622135	0.000693439
-0.25622135	0.000535336
-0.2483162	0.00021913
-0.25622135	0.000535336
-0.25622135	0.000930593
-0.2483162	0.000535336
-0.2483162	0.000377233
-0.2483162	0.000456285
-0.2483162	0.000614387
-0.2483162	0.000298182
-0.2483162	0.001167747
-0.2483162	0.000851542
-0.23250593	0.000535336
-0.23250593	0.000535336
-0.24041107	0.000614387
-0.23250593	0.00077249
-0.23250593	0.000693439
-0.23250593	0.000930593
-0.23250593	0.000930593
-0.22460079	0.000851542
-0.22460079	0.000456285
-0.22460079	0.000930593
-0.21669565	0.000377233
-0.22460079	0.00077249
-0.22460079	0.000298182
-0.21669565	0.00077249
-0.21669565	0.001009644
-0.20879051	0.000930593
-0.20879051	0.000693439
-0.20879051	0.00077249
-0.20879051	0.000693439
-0.20879051	0.001088696
-0.20088537	0.001009644
-0.20088537	0.000851542
-0.20088537	0.000851542
-0.20088537	0.000930593
-0.20088537	0.001009644
-0.19298023	0.001009644
-0.19298023	0.001483953
-0.1850751	0.001088696
-0.1850751	0.000851542
-0.1850751	0.001167747
-0.17716996	0.001088696
-0.1850751	0.001009644
-0.1850751	0.000930593
-0.1850751	0.000851542
-0.17716996	0.001167747
-0.17716996	0.001088696
-0.16926482	0.001009644
-0.16926482	0.001167747
-0.17716996	0.001009644
-0.16926482	0.00077249
-0.16135968	0.001009644
-0.16926482	0.001009644
-0.16135968	0.000693439
-0.16135968	0.001088696
-0.16135968	0.001483953
-0.15345454	0.00132585
-0.15345454	0.001246798
-0.15345454	0.001404901
-0.15345454	0.001167747
-0.15345454	0.00077249
-0.1455494	0.001167747
-0.1455494	0.00132585
-0.1455494	0.001246798
-0.1455494	0.001167747
-0.13764428	0.001088696
-0.13764428	0.00132585
-0.13764428	0.001563004
-0.12973914	0.001404901
-0.12973914	0.001009644
-0.12973914	0.001404901
-0.12973914	0.00132585
-0.12973914	0.001642055
-0.12973914	0.001483953
-0.12183399	0.001246798
-0.11392885	0.001246798
-0.11392885	0.00132585
-0.12183399	0.001246798
-0.11392885	0.001404901
-0.11392885	0.001088696
-0.11392885	0.001088696
-0.11392885	0.001009644
-0.10602371	0.000930593
-0.098118573	0.001246798
-0.098118573	0.001009644
-0.10602371	0.00077249
-0.098118573	0.001167747
-0.09021344	0.00132585
-0.098118573	0.001246798
-0.098118573	0.001483953
-0.098118573	0.001167747
-0.098118573	0.001404901
-0.0823083	0.001246798
-0.09021344	0.001246798
-0.09021344	0.001721107
-0.0823083	0.001088696
-0.074403159	0.00132585
-0.074403159	0.00132585
-0.0823083	0.001404901
-0.074403159	0.001563004
-0.0823083	0.00132585
-0.074403159	0.001088696
-0.066498026	0.001246798
-0.074403159	0.001167747
-0.066498026	0.001167747
-0.066498026	0.000930593
-0.066498026	0.00077249
-0.058592886	0.001009644
-0.058592886	0.00077249
-0.058592886	0.00077249
-0.050687745	0.001009644
-0.042782608	0.001246798
-0.050687745	0.00077249
-0.050687745	0.001167747
-0.050687745	0.001246798
-0.042782608	0.001088696
-0.034877472	0.000693439
-0.042782608	0.001088696
-0.034877472	0.000930593
-0.034877472	0.001404901
-0.034877472	0.000693439
-0.026972331	0.000456285
-0.026972331	0.000930593
-0.026972331	0.001167747
-0.026972331	0.001009644
-0.019067194	0.001009644
-0.019067194	0.000693439
-0.019067194	0.001088696
-0.019067194	0.001009644
-0.019067194	0.000930593
-0.019067194	0.000851542
-0.019067194	0.000693439
-0.011162056	0.000930593
-0.011162056	0.001167747
-0.003256917	0.000930593
-0.011162056	0.000930593
-0.011162056	0.00077249
-0.003256917	0.000456285
-0.003256917	0.000456285
-0.003256917	0.001088696
-0.003256917	0.000535336
0.012553359	0.000693439
0.004648221	0.000693439
0.004648221	0.000930593
0.012553359	0.000614387
0.012553359	0.000456285
0.012553359	0.000693439
0.012553359	0.000614387
0.004648221	0.000930593
0.012553359	0.00077249
0.012553359	0.000140079
0.020458497	0.000614387
0.020458497	0.000614387
0.028363636	0.000456285
0.020458497	0.000535336
0.020458497	0.000930593
0.036268774	0.000693439
0.028363636	0.000456285
[truncated: 38,001 more rows]
